# Supplementary material for: Integrative single-cell RNA-seq and ATAC-seq analysis of myogenic differentiation in pig
Source: BMC Biol. 2023 Feb 1;21:19. doi: 10.1186/s12915-023-01519-z (PMC9893630; doi:10.1186/s12915-023-01519-z)
Supplement: Supplementary file 2 — Additional file 2: Supplementary Table S1. DEG between 31 distinct cell clusters in scRNA-seq data after ambient RNA cleaning. Related to Figure 1. [file 12915_2023_1519_MOESM2_ESM.xlsx]

## Sheet: sheet1
Supplementary Table S1
gene	cluster	pct.1	pct.2	avgExp.1	avgExp.2	avg_logFC	p_val	p_val_adj
HMGA1	0	0.973	0.828	14.0918	8.24994	0.489534	0	0
PAX1	0	0.293	0.082	1.21514	0.376506	0.475769	0	0
PCNA	0	0.766	0.486	3.71948	2.06547	0.431497	0	0
NASP	0	0.982	0.876	12.1387	7.56388	0.428011	0	0
ENSSSCG00000031117	0	0.639	0.376	2.14671	1.08309	0.412504	0	0
PCLAF	0	0.569	0.306	2.09591	1.07115	0.401976	0	0
RANBP1	0	0.973	0.849	10.5233	6.80268	0.389903	0	0
IGDCC4	0	0.632	0.397	2.53555	1.41102	0.382819	0	0
MCM7	0	0.81	0.578	3.8654	2.35067	0.372989	0	0
RPA3	0	0.716	0.486	2.64374	1.51191	0.371966	0	0
PRTG	0	0.479	0.235	1.47422	0.716933	0.365384	0	0
ENSSSCG00000001930	0	0.99	0.944	16.7736	11.4364	0.357081	0	0
ENO1	0	0.988	0.939	21.0184	14.4499	0.354278	0	0
MCM5	0	0.611	0.381	2.01588	1.14309	0.341645	0	0
FABP3	0	0.8	0.549	4.21245	2.7142	0.338885	0	0
H2AFZ	0	0.992	0.909	17.82	12.4765	0.333971	0	0
DUT	0	0.928	0.735	6.70075	4.51733	0.333425	0	0
GAPDH	0	1	0.999	66.9219	47.7496	0.33166	0	0
DNMT1	0	0.704	0.489	2.60791	1.59057	0.331253	0	0
ENSSSCG00000033733	0	0.988	0.939	13.2533	9.27267	0.3275	0	0
ENSSSCG00000000576	0	0.994	0.971	17.0671	12.4343	0.296282	0	0
CXCL12	0	0.499	0.268	2.54413	1.7117	0.267717	0	0
ENSSSCG00000038359	0	0.883	0.738	5.30614	3.71666	0.290423	4.02424e-291	7.01465e-287
HSPD1	0	0.928	0.807	7.0788	5.20872	0.263289	8.6804e-291	1.51308e-286
LDHA	0	0.816	0.631	6.23944	4.14544	0.341434	1.33724e-289	2.33095e-285
NPM3	0	0.556	0.348	1.7327	1.01233	0.305996	1.47403e-276	2.56938e-272
ALDH2	0	0.33	0.164	0.88758	0.409578	0.292006	4.42494e-275	7.71312e-271
ENSSSCG00000031741	0	0.552	0.343	1.75302	1.03816	0.300652	1.93021e-273	3.36455e-269
MCM3	0	0.432	0.247	1.13213	0.598116	0.288295	3.19842e-264	5.57517e-260
ORC1	0	0.333	0.171	0.742158	0.351506	0.253905	3.49041e-261	6.08413e-257
UHRF1	0	0.497	0.304	1.43893	0.813083	0.296529	8.01001e-260	1.39622e-255
CNBP	0	0.916	0.82	5.87577	4.34997	0.250912	6.34926e-256	1.10674e-251
PAICS	0	0.719	0.527	2.73149	1.787	0.29184	6.34993e-256	1.10686e-251
PTBP1	0	0.832	0.653	3.75657	2.6551	0.263403	7.53487e-251	1.3134e-246
TKT	0	0.74	0.538	3.1508	2.16398	0.271469	2.00225e-243	3.49012e-239
PDLIM4	0	0.324	0.167	0.83653	0.408321	0.26548	6.87295e-241	1.19802e-236
SPC24	0	0.541	0.344	1.53161	0.968317	0.251676	4.17663e-232	7.28028e-228
LIN28B	0	0.386	0.22	0.97463	0.527664	0.256642	7.85814e-226	1.36975e-221
MYBL2	0	0.417	0.247	1.03006	0.575773	0.253317	2.41474e-224	4.20913e-220
TK1	0	0.476	0.296	1.29554	0.779631	0.254562	1.52603e-217	2.66002e-213
BGN	0	0.522	0.341	2.05778	1.32828	0.272558	2.73112e-196	4.76061e-192
COL5A2	0	0.545	0.363	2.08861	1.37162	0.264151	9.4677e-196	1.65032e-191
MOXD1	0	0.427	0.273	1.63397	0.966971	0.291998	1.14756e-173	2.00032e-169
MYF5	1	0.444	0.047	2.83114	0.269501	1.10454	0	0
ENSSSCG00000035293	1	0.73	0.42	14.222	4.18799	1.07639	0	0
MSC	1	0.292	0.034	2.52625	0.257136	1.0314	0	0
TNNT1	1	0.484	0.139	4.8301	1.45741	0.863924	0	0
CDH15	1	0.466	0.064	1.66113	0.291955	0.722594	0	0
ENSSSCG00000016823	1	0.367	0.093	1.83507	0.431797	0.683137	0	0
SIX1	1	0.613	0.167	2.03089	0.621929	0.625239	0	0
PARM1	1	0.305	0.065	1.09773	0.202735	0.556255	0	0
PDGFA	1	0.368	0.079	1.08181	0.216394	0.537346	0	0
ACTC1	1	0.534	0.232	10.4192	5.79551	0.519031	0	0
DES	1	0.592	0.244	2.2919	0.989303	0.503679	0	0
PPP1R14B	1	0.91	0.737	7.18874	3.98598	0.49613	0	0
PAX7	1	0.294	0.041	0.813919	0.12839	0.474698	0	0
ACTA2	1	0.359	0.146	2.7829	1.44098	0.438094	0	0
PAX3	1	0.283	0.06	0.779559	0.171859	0.417774	0	0
MEOX1	1	0.369	0.122	1.00807	0.338977	0.405268	0	0
PDGFC	1	0.355	0.115	0.931161	0.295267	0.399405	0	0
TMEM47	1	0.504	0.239	1.58462	0.734179	0.399044	0	0
H2AFZ	1	0.993	0.911	19.0477	12.5215	0.393835	0	0
P3H2	1	0.352	0.101	0.783842	0.244146	0.36032	0	0
HSPD1	1	0.954	0.808	7.64892	5.21273	0.330834	0	0
NEB	1	0.251	0.045	0.754544	0.283688	0.312471	0	0
GXYLT2	1	0.275	0.091	0.744663	0.282628	0.30765	0	0
NECTIN1	1	0.295	0.089	0.626566	0.196534	0.307042	0	0
NME2	1	0.983	0.908	12.9274	9.40478	0.291591	1.00206e-295	1.74669e-291
PCNA	1	0.746	0.495	3.48567	2.13065	0.359648	8.19214e-288	1.42797e-283
PCLAF	1	0.562	0.314	1.92735	1.11351	0.325748	2.86882e-279	5.00065e-275
NASP	1	0.982	0.879	10.5553	7.82235	0.269852	5.93985e-279	1.03537e-274
RANBP1	1	0.968	0.852	9.49683	6.99106	0.27275	6.39721e-270	1.1151e-265
HMGB2	1	0.855	0.606	6.67751	4.77453	0.284839	1.12455e-257	1.96021e-253
NPM3	1	0.592	0.351	1.77606	1.0286	0.313691	4.2445e-257	7.39858e-253
MOXD1	1	0.499	0.271	1.75042	0.975658	0.330852	6.79322e-255	1.18413e-250
NEXN	1	0.32	0.144	0.928423	0.439872	0.292148	3.20748e-250	5.59095e-246
DUT	1	0.932	0.74	6.38456	4.60399	0.275913	2.00369e-247	3.49264e-243
TOP2A	1	0.64	0.405	5.28604	3.55225	0.322709	3.53056e-225	6.15411e-221
MCM7	1	0.804	0.585	3.54904	2.41889	0.2856	6.74958e-218	1.17652e-213
SMS	1	0.581	0.364	1.59701	0.956118	0.2834	1.11913e-214	1.95075e-210
TK1	1	0.509	0.298	1.32249	0.791621	0.259517	4.74602e-208	8.27279e-204
YBX3	1	0.576	0.351	1.76939	1.08787	0.282482	9.34304e-204	1.62858e-199
NES	1	0.824	0.629	4.46766	3.1679	0.271439	2.35552e-203	4.1059e-199
NCL	1	0.889	0.729	5.62665	3.93198	0.295358	3.78778e-196	6.60247e-192
FST	1	0.256	0.119	0.88866	0.396575	0.301845	4.97044e-184	8.66397e-180
ENSSSCG00000036114	1	0.905	0.738	6.10413	4.47914	0.259729	3.11864e-167	5.43609e-163
CCND2	1	0.769	0.615	5.60144	2.74605	0.566588	1.72854e-166	3.01302e-162
UBE2S	1	0.803	0.633	4.93785	3.48096	0.28151	2.31498e-159	4.03524e-155
SPATS2L	1	0.414	0.254	1.28909	0.69214	0.302161	1.41678e-154	2.46958e-150
CDKN1C	1	0.66	0.536	5.61266	2.79041	0.556512	5.20241e-132	9.06832e-128
CRABP2	1	0.708	0.676	7.55465	5.61204	0.257583	8.72032e-20	1.52004e-15
OGN	2	0.798	0.258	16.4967	2.67071	1.56163	0	0
MATN4	2	0.616	0.08	9.07226	1.14346	1.54736	0	0
ENSSSCG00000023322	2	0.785	0.137	8.5801	1.1234	1.50667	0	0
POSTN	2	0.476	0.138	9.00811	1.35254	1.4479	0	0
PTN	2	0.886	0.544	18.3209	5.53418	1.08414	0	0
HOXA7	2	0.619	0.264	4.62085	1.0092	1.02875	0	0
COL2A1	2	0.819	0.389	7.48	2.3077	0.941458	0	0
GAS2	2	0.603	0.211	3.69468	0.884088	0.912986	0	0
ENSSSCG00000035760	2	0.526	0.133	2.89095	0.56446	0.911113	0	0
LIMCH1	2	0.643	0.362	4.93477	1.49309	0.867307	0	0
HOXA5	2	0.779	0.423	5.5087	1.92478	0.799919	0	0
GPC3	2	0.678	0.402	5.61307	2.12117	0.750842	0	0
VCAN	2	0.829	0.55	6.76329	2.66407	0.750831	0	0
CPE	2	0.371	0.131	1.86249	0.35758	0.745988	0	0
COL9A1	2	0.558	0.234	3.32664	1.05424	0.744885	0	0
ITM2C	2	0.816	0.509	5.4841	2.10645	0.735871	0	0
FN1	2	0.758	0.501	7.24147	3.05332	0.709642	0	0
COL11A1	2	0.55	0.208	2.67762	0.813606	0.706947	0	0
COL14A1	2	0.282	0.077	1.50764	0.251756	0.694796	0	0
PAX1	2	0.292	0.089	1.69675	0.370053	0.677199	0	0
CTHRC1	2	0.454	0.239	2.50153	0.798438	0.666282	0	0
SOX9	2	0.453	0.168	1.92333	0.516928	0.656035	0	0
MPPED2	2	0.46	0.203	2.37742	0.783621	0.638466	0	0
RGCC	2	0.323	0.06	1.25333	0.191036	0.637584	0	0
DAB2	2	0.432	0.208	2.0996	0.660407	0.62421	0	0
TGFB2	2	0.492	0.238	2.53641	0.913495	0.61418	0	0
HTRA1	2	0.392	0.173	1.89672	0.567772	0.613924	0	0
UNCX	2	0.329	0.07	1.2456	0.21831	0.61151	0	0
SYT3	2	0.279	0.049	1.06748	0.137917	0.597131	0	0
MEST	2	0.694	0.444	4.13223	1.8508	0.587942	0	0
COL1A2	2	0.903	0.673	16.6012	8.87094	0.578372	0	0
SOX6	2	0.363	0.113	1.32301	0.302903	0.578267	0	0
RUNX1T1	2	0.509	0.275	2.41528	0.929711	0.57089	0	0
PENK	2	0.251	0.053	1.31235	0.31626	0.563469	0	0
MFAP2	2	0.758	0.507	4.70578	2.28204	0.553015	0	0
MEOX2	2	0.35	0.122	1.41403	0.389683	0.55222	0	0
FIBIN	2	0.407	0.157	1.98547	0.731383	0.544837	0	0
IRX1	2	0.257	0.04	0.884209	0.0955232	0.542276	0	0
NREP	2	0.987	0.879	14.8409	8.35292	0.526909	0	0
COL1A1	2	0.72	0.47	7.06505	3.81879	0.515017	0	0
NFIB	2	0.465	0.215	2.00537	0.800854	0.512138	0	0
TRPS1	2	0.261	0.075	0.891973	0.183577	0.469079	0	0
HOXC8	2	0.539	0.303	2.98048	1.49656	0.466487	0	0
ENSSSCG00000034610	2	0.837	0.727	7.38788	4.37806	0.444461	0	0
ENSSSCG00000035293	2	0.706	0.424	7.33566	4.78332	0.365565	0	0
ENSSSCG00000040273	2	1	0.999	36.5174	27.0094	0.292265	0	0
RPS11	2	1	1	51.6801	38.3928	0.290655	0	0
RPL34	2	1	0.999	48.2105	35.8252	0.289925	0	0
ENSSSCG00000034448	2	1	1	53.99	41.0662	0.267906	0	0
SLC25A6	2	0.998	0.997	27.3132	20.9167	0.25608	0	0
MECOM	2	0.314	0.131	1.12977	0.376575	0.436413	8.68997e-308	1.51475e-303
FCGRT	2	0.526	0.303	2.07416	0.988056	0.435873	9.62357e-308	1.67749e-303
NFIA	2	0.325	0.139	1.27666	0.449326	0.451612	1.2783e-294	2.2282e-290
LRIG3	2	0.4	0.202	1.46509	0.553732	0.46157	5.37612e-293	9.37111e-289
MMP2	2	0.685	0.52	3.48708	1.80274	0.470603	6.08309e-292	1.06034e-287
LUM	2	0.517	0.269	4.06865	2.68877	0.317781	2.38973e-285	4.16553e-281
RARG	2	0.272	0.11	0.882752	0.26611	0.396785	3.15456e-281	5.49872e-277
SSR2	2	0.981	0.962	11.6941	8.67142	0.271959	1.16937e-274	2.03833e-270
MDFI	2	0.751	0.588	3.95364	2.36644	0.386269	1.21908e-270	2.12497e-266
HOXC6	2	0.506	0.297	2.24148	1.09027	0.438737	7.31975e-260	1.2759e-255
PDGFRA	2	0.363	0.183	1.44415	0.534933	0.46521	9.43613e-259	1.64481e-254
GSN	2	0.401	0.215	1.48692	0.675943	0.394669	2.39483e-235	4.17443e-231
SPARC	2	0.678	0.52	3.75476	2.14811	0.412342	1.03748e-229	1.80844e-225
EVA1B	2	0.584	0.387	2.48745	1.41672	0.36676	1.93374e-224	3.3707e-220
SERINC2	2	0.417	0.241	1.47292	0.682134	0.385338	4.00768e-215	6.98578e-211
DHRS3	2	0.298	0.144	1.13083	0.442176	0.390359	5.33035e-210	9.29134e-206
COL5A2	2	0.537	0.37	2.66256	1.35395	0.442066	1.86726e-207	3.25482e-203
PMEPA1	2	0.335	0.172	1.19898	0.50006	0.382491	3.74606e-206	6.52976e-202
ELK3	2	0.267	0.124	0.80542	0.2985	0.329584	7.00397e-200	1.22086e-195
SFRP2	2	0.462	0.286	3.83242	1.63909	0.604913	2.31543e-199	4.03602e-195
TRIB2	2	0.327	0.175	1.09476	0.444329	0.371797	2.98246e-193	5.19873e-189
BGN	2	0.526	0.347	2.31333	1.3349	0.349982	3.56998e-189	6.22284e-185
IFITM3	2	0.321	0.167	1.08597	0.4715	0.348952	1.0068e-188	1.75496e-184
THBS1	2	0.326	0.171	1.27767	0.627641	0.336021	5.22845e-182	9.11372e-178
TSC22D1	2	0.665	0.537	3.42815	2.04847	0.373341	1.49955e-181	2.61386e-177
SFRP1	2	0.689	0.548	6.06156	3.77001	0.392318	2.86077e-181	4.98661e-177
ENSSSCG00000010968	2	0.508	0.351	2.08456	1.10371	0.382707	9.8463e-181	1.71631e-176
EIF3H	2	0.839	0.797	5.20986	3.62282	0.295134	1.94447e-171	3.38941e-167
TNC	2	0.301	0.16	1.23541	0.538505	0.373614	5.39262e-165	9.39988e-161
GMDS	2	0.409	0.27	1.37828	0.646979	0.367433	2.23114e-162	3.8891e-158
EBF3	2	0.333	0.183	1.32075	0.667846	0.330358	6.84042e-161	1.19235e-156
CDH11	2	0.427	0.275	1.56744	0.852638	0.326299	5.71727e-154	9.96577e-150
CCND1	2	0.57	0.44	2.96515	1.61789	0.415175	2.20407e-153	3.84192e-149
TGFBI	2	0.511	0.346	2.22676	1.41229	0.290903	2.48825e-150	4.33727e-146
PCDH18	2	0.39	0.242	1.42378	0.745262	0.328424	4.83349e-148	8.42525e-144
EBF2	2	0.302	0.162	1.24345	0.640057	0.313284	1.50865e-144	2.62973e-140
NELL2	2	0.265	0.143	1.43967	0.515929	0.475834	7.07776e-142	1.23373e-137
RHOC	2	0.542	0.41	2.12215	1.29701	0.306914	1.05203e-139	1.83379e-135
LHFPL6	2	0.395	0.254	1.45383	0.754511	0.335458	9.81844e-139	1.71145e-134
FOXO3	2	0.344	0.216	1.11976	0.513389	0.33695	3.77647e-138	6.58277e-134
AOPEP	2	0.37	0.247	1.60575	0.693752	0.430774	4.72535e-133	8.23676e-129
PEG10	2	0.706	0.601	4.83266	3.34771	0.293825	2.41148e-127	4.20344e-123
ENSSSCG00000021374	2	0.275	0.155	1.00259	0.463687	0.31348	4.09806e-127	7.14332e-123
PHGDH	2	0.428	0.302	1.66115	0.868934	0.353392	1.01705e-125	1.77282e-121
COL12A1	2	0.267	0.147	0.925325	0.478618	0.263987	1.62111e-121	2.82576e-117
C12orf57	2	0.744	0.702	3.91336	2.80914	0.254553	1.36263e-116	2.3752e-112
MAP1LC3A	2	0.572	0.461	2.48119	1.57472	0.301634	2.97064e-116	5.17812e-112
EMILIN1	2	0.461	0.341	1.76945	1.03794	0.306712	1.58253e-114	2.7585e-110
SELENOP	2	0.362	0.231	1.76444	1.03599	0.305854	7.10974e-113	1.2393e-108
CALD1	2	0.665	0.546	3.67764	2.57206	0.26965	2.62844e-108	4.58164e-104
RHOD	2	0.327	0.211	1.08417	0.55871	0.290511	3.18346e-108	5.54908e-104
AGRN	2	0.355	0.244	1.22054	0.610997	0.320899	3.34192e-107	5.82531e-103
CRTAP	2	0.375	0.263	1.30774	0.670725	0.32301	4.09764e-107	7.1426e-103
MBNL1	2	0.275	0.169	0.932874	0.415819	0.311299	7.12111e-105	1.24128e-100
NEK6	2	0.336	0.223	1.12529	0.572669	0.301132	1.54365e-104	2.69073e-100
KAT6B	2	0.369	0.256	1.29602	0.686368	0.308598	7.65479e-104	1.33431e-99
ZFHX4	2	0.345	0.224	1.4329	0.757278	0.325318	1.81832e-102	3.16951e-98
SRGAP1	2	0.284	0.179	0.944019	0.47083	0.278931	3.7021e-95	6.45313e-91
SEMA6A	2	0.275	0.171	0.909315	0.4477	0.276768	5.67144e-95	9.88589e-91
FGFR1	2	0.418	0.317	1.45029	0.834818	0.289262	6.36764e-94	1.10994e-89
RGS3	2	0.277	0.174	0.972995	0.503842	0.271529	7.41902e-89	1.29321e-84
CCDC80	2	0.403	0.296	1.75831	1.02171	0.310677	4.43684e-85	7.73386e-81
MOXD1	2	0.396	0.281	1.56675	0.99556	0.251715	1.14838e-84	2.00175e-80
EPB41L2	2	0.437	0.345	1.56754	0.947925	0.276183	7.25507e-82	1.26463e-77
JAK1	2	0.351	0.25	1.15515	0.678148	0.25017	7.28693e-80	1.27019e-75
FBN2	2	0.355	0.258	1.20181	0.7067	0.254719	1.28592e-75	2.24148e-71
CXCL12	2	0.389	0.284	2.86053	1.7174	0.351129	1.98757e-74	3.46453e-70
REV1	2	0.362	0.277	1.23539	0.68362	0.283468	3.71627e-73	6.47783e-69
PAPSS1	2	0.365	0.277	1.17725	0.686044	0.255679	1.39782e-72	2.43653e-68
RRBP1	2	0.568	0.5	2.49458	1.69828	0.258599	2.17366e-72	3.7889e-68
TIMP3	2	0.3	0.209	1.04998	0.58334	0.258292	1.01665e-71	1.77212e-67
ZMIZ1	2	0.458	0.388	1.76041	1.10854	0.269384	1.40549e-63	2.44992e-59
LUM	3	0.896	0.242	16.0681	1.80288	1.80656	0	0
PTN	3	0.861	0.546	18.9406	5.4998	1.12098	0	0
CRABP1	3	0.874	0.389	28.1787	9.90955	0.9838	0	0
DKK2	3	0.393	0.103	2.65953	0.440854	0.932099	0	0
DCN	3	0.622	0.21	5.42321	1.56344	0.918569	0	0
ENSSSCG00000034610	3	0.916	0.721	10.7504	4.13216	0.828359	0	0
COL1A1	3	0.841	0.461	9.38883	3.6499	0.803886	0	0
COL1A2	3	0.967	0.668	19.9402	8.63099	0.776685	0	0
IGFBP5	3	0.654	0.371	7.21111	2.8095	0.767989	0	0
PRRX1	3	0.463	0.147	2.14551	0.463098	0.76542	0	0
COL3A1	3	0.986	0.68	22.0149	9.78231	0.758236	0	0
LSAMP	3	0.603	0.367	3.5847	1.1622	0.751596	0	0
EN1	3	0.302	0.041	1.33383	0.142863	0.713975	0	0
COL6A1	3	0.537	0.208	2.56476	0.764196	0.7034	0	0
ZFHX4	3	0.515	0.212	2.31363	0.69277	0.671678	0	0
ZFHX3	3	0.473	0.207	2.03425	0.560925	0.664686	0	0
MARCKS	3	0.994	0.939	23.7905	11.8037	0.660727	0	0
CRABP2	3	0.94	0.659	11.095	5.36743	0.641595	0	0
MFAP2	3	0.777	0.505	5.00597	2.26201	0.610409	0	0
FAP	3	0.318	0.065	1.18084	0.187383	0.60796	0	0
PLXDC2	3	0.355	0.137	1.45495	0.349482	0.598387	0	0
SDC2	3	0.609	0.396	3.14205	1.28417	0.595189	0	0
ENSSSCG00000016823	3	0.313	0.1	1.62796	0.459487	0.588122	0	0
ITM2C	3	0.788	0.512	4.69561	2.16777	0.586668	0	0
VIM	3	0.992	0.953	48.7246	27.6514	0.551298	0	0
TRIO	3	0.471	0.256	1.96533	0.711708	0.549498	0	0
ENSSSCG00000010968	3	0.575	0.346	2.56381	1.06916	0.54369	0	0
COL6A3	3	0.376	0.129	1.34173	0.363866	0.540567	0	0
C1QTNF2	3	0.325	0.107	1.12205	0.252629	0.527138	0	0
EDNRA	3	0.334	0.148	1.3583	0.39891	0.522246	0	0
S1PR3	3	0.398	0.164	1.48798	0.484737	0.516234	0	0
SERPINF1	3	0.49	0.266	1.96317	0.792024	0.502915	0	0
ENSSSCG00000004570	3	0.953	0.855	16.6122	9.75988	0.492768	0	0
ENSSSCG00000027124	3	0.348	0.157	1.19155	0.400402	0.447851	0	0
S100A11	3	0.996	0.96	21.0498	13.7143	0.404489	0	0
NREP	3	0.969	0.88	13.1238	8.48567	0.398083	0	0
RPL34	3	1	0.999	48.5733	35.8094	0.297698	0	0
TMSB10	3	1	1	110.413	83.5133	0.276334	0	0
TMEM132C	3	0.262	0.101	1.08031	0.255421	0.505047	1.45435e-300	2.53508e-296
LOXL1	3	0.399	0.203	1.48584	0.544011	0.476229	8.28714e-298	1.44453e-293
ANGPTL1	3	0.291	0.119	1.18587	0.353056	0.479648	8.37128e-291	1.4592e-286
SERTAD4	3	0.253	0.095	0.833906	0.241288	0.390298	2.32878e-288	4.05929e-284
MFAP4	3	0.254	0.095	0.885197	0.29038	0.379095	2.13368e-281	3.71922e-277
B4GALT4	3	0.312	0.142	1.18286	0.327291	0.497495	2.1944e-279	3.82506e-275
HMCN1	3	0.322	0.148	1.13925	0.378437	0.439505	1.55425e-272	2.70921e-268
FHL3	3	0.47	0.281	1.85038	0.791663	0.464309	6.59185e-263	1.14903e-258
PCOLCE	3	0.651	0.455	3.60859	1.99885	0.429691	8.57431e-257	1.49459e-252
RPL38	3	0.969	0.955	11.2122	8.35991	0.266002	1.26674e-244	2.20805e-240
EMP3	3	0.474	0.289	1.95239	0.896653	0.442525	3.44224e-240	6.00016e-236
NFIB	3	0.416	0.219	1.68922	0.825304	0.387504	2.40268e-235	4.1881e-231
SPRY1	3	0.338	0.173	1.41811	0.52347	0.461995	9.14067e-228	1.59331e-223
PTX3	3	0.322	0.162	1.553	0.494644	0.535379	3.97379e-227	6.92671e-223
PDGFRA	3	0.353	0.183	1.36645	0.54149	0.428643	6.90985e-227	1.20446e-222
RND3	3	0.659	0.506	3.6806	2.12328	0.404543	7.14095e-227	1.24474e-222
ZFP36L1	3	0.804	0.702	5.41388	3.42809	0.370494	1.57648e-226	2.74797e-222
CD63	3	0.963	0.923	10.9931	8.19258	0.265938	1.87936e-226	3.27592e-222
PTPRD	3	0.303	0.151	1.24512	0.380278	0.486476	1.78989e-220	3.11997e-216
ROBO1	3	0.471	0.299	2.05365	0.933116	0.457204	5.92197e-220	1.03226e-215
SRI	3	0.612	0.486	2.88604	1.4659	0.454834	2.79081e-217	4.86466e-213
PCDH18	3	0.414	0.24	1.59604	0.733134	0.404054	3.5293e-214	6.15192e-210
FIBIN	3	0.329	0.163	1.72742	0.751583	0.442836	6.64176e-208	1.15772e-203
CDH11	3	0.44	0.274	1.83721	0.833332	0.436687	1.87933e-207	3.27587e-203
EVA1B	3	0.573	0.388	2.46623	1.41925	0.359612	3.59253e-207	6.26215e-203
LGALS1	3	0.777	0.654	10.2339	6.65206	0.383963	9.61157e-202	1.67539e-197
SMARCA2	3	0.359	0.196	1.42806	0.642098	0.39112	1.26848e-200	2.21109e-196
ID2	3	0.657	0.523	4.96088	2.65408	0.489374	1.20737e-199	2.10457e-195
EMILIN1	3	0.5	0.338	2.0041	1.02124	0.396264	1.03379e-198	1.80199e-194
TAGLN	3	0.656	0.472	5.31828	3.53839	0.330874	8.95629e-197	1.56117e-192
MAP1LC3A	3	0.6	0.459	2.74796	1.5558	0.382846	2.23807e-192	3.90117e-188
FSTL1	3	0.632	0.514	3.25118	1.87997	0.389416	2.66079e-179	4.63802e-175
HEBP1	3	0.47	0.325	1.75889	0.892411	0.376976	1.69614e-175	2.95654e-171
SFRP2	3	0.439	0.288	3.97998	1.63014	0.638387	4.56324e-173	7.95419e-169
SFRP1	3	0.652	0.551	8.35196	3.60273	0.708936	2.13087e-171	3.71432e-167
DAB2	3	0.364	0.213	1.47523	0.707854	0.371096	6.47199e-171	1.12813e-166
OLFML3	3	0.51	0.361	2.15795	1.20978	0.35703	7.43002e-166	1.29513e-161
RSPO3	3	0.275	0.147	1.78764	0.508181	0.614291	5.47776e-162	9.54828e-158
CALD1	3	0.675	0.545	3.94977	2.55293	0.331567	4.19325e-157	7.30926e-153
ANXA2	3	0.712	0.571	5.61608	4.00554	0.278957	5.53772e-157	9.65279e-153
STMN2	3	0.36	0.208	9.40799	5.1025	0.533875	4.07805e-156	7.10845e-152
CNN2	3	0.523	0.407	2.16499	1.18206	0.371878	7.29704e-148	1.27195e-143
RASSF8	3	0.281	0.157	1.03187	0.412887	0.363319	8.28215e-144	1.44366e-139
EBF2	3	0.3	0.162	1.25583	0.639682	0.319017	1.12667e-142	1.9639e-138
RHOC	3	0.53	0.411	2.17791	1.29362	0.326091	2.0832e-133	3.63123e-129
COL26A1	3	0.419	0.294	1.55427	0.792111	0.354374	2.23936e-133	3.90343e-129
SCAND1	3	0.734	0.685	3.76606	2.61751	0.275736	1.76406e-131	3.07494e-127
SRGAP1	3	0.297	0.178	1.09907	0.45979	0.363202	3.13084e-130	5.45736e-126
HOXA5	3	0.585	0.437	3.20264	2.09848	0.304802	6.97737e-130	1.21622e-125
COL12A1	3	0.267	0.147	1.07116	0.468235	0.344049	7.59953e-127	1.32467e-122
SCG5	3	0.399	0.271	1.51907	0.816465	0.326997	3.30648e-125	5.76352e-121
ENSSSCG00000012452	3	0.44	0.326	1.59193	0.856524	0.333696	3.91503e-123	6.82429e-119
SEPTIN11	3	0.658	0.608	3.49395	2.24311	0.326197	9.43159e-116	1.64402e-111
LAPTM4A	3	0.592	0.518	2.61547	1.6686	0.303667	2.17885e-111	3.79795e-107
EFEMP2	3	0.35	0.24	1.21183	0.616555	0.313523	2.92065e-106	5.09099e-102
FBLIM1	3	0.302	0.193	0.971562	0.466759	0.295771	3.26378e-106	5.6891e-102
HOXC9	3	0.291	0.177	1.17528	0.613504	0.298748	5.06186e-105	8.82333e-101
CD248	3	0.272	0.169	0.891169	0.408469	0.294692	6.31862e-103	1.1014e-98
NFATC4	3	0.3	0.193	0.989381	0.487126	0.290978	1.06098e-101	1.84939e-97
SERPING1	3	0.605	0.535	2.80243	1.84957	0.288472	1.60574e-99	2.79897e-95
TCF4	3	0.432	0.335	1.68431	0.924316	0.332853	1.91691e-99	3.34136e-95
NDN	3	0.61	0.557	2.67705	1.76951	0.28344	4.60269e-98	8.02295e-94
ANXA6	3	0.636	0.568	2.99506	2.06707	0.264338	7.59331e-97	1.32359e-92
EBF3	3	0.297	0.185	1.22944	0.67518	0.285829	6.74183e-95	1.17517e-90
RHOD	3	0.317	0.212	1.05956	0.560999	0.277167	3.64506e-92	6.35371e-88
LTBP1	3	0.268	0.173	0.98049	0.419174	0.333269	1.95106e-90	3.40089e-86
CACHD1	3	0.295	0.199	1.01419	0.482861	0.306244	4.00726e-89	6.98506e-85
ENSSSCG00000003839	3	0.367	0.267	1.47667	0.80911	0.314078	5.9113e-89	1.0304e-84
COL5A1	3	0.421	0.32	1.70948	1.02696	0.290219	3.61553e-87	6.30223e-83
CDC42EP5	3	0.413	0.32	1.49007	0.89946	0.270743	1.40633e-80	2.45137e-76
MEIS1	3	0.468	0.38	1.9917	1.22888	0.294344	4.49811e-79	7.84065e-75
LHFPL6	3	0.351	0.258	1.32808	0.764433	0.277216	1.84128e-74	3.20953e-70
EFNB1	3	0.4	0.319	1.46914	0.871767	0.276987	1.04698e-72	1.82499e-68
CTSC	3	0.32	0.233	1.23603	0.722266	0.261063	1.97593e-68	3.44424e-64
CAPG	3	0.367	0.283	1.27907	0.769262	0.253205	8.27254e-67	1.44199e-62
PEG10	3	0.651	0.605	4.90681	3.34355	0.307413	1.36856e-66	2.38554e-62
SPARC	3	0.58	0.528	3.1204	2.19645	0.253908	2.14187e-64	3.7335e-60
SSBP3	3	0.388	0.315	1.36849	0.82967	0.258117	5.95775e-63	1.0385e-58
RNF2	3	0.493	0.449	1.89306	1.24933	0.251683	1.24331e-60	2.16722e-56
MGST3	3	0.441	0.384	1.60663	1.01612	0.256885	3.14738e-59	5.48621e-55
APP	3	0.571	0.542	2.75313	1.86143	0.271269	4.41778e-58	7.70064e-54
BOC	3	0.326	0.242	1.30227	0.778103	0.258347	1.22548e-57	2.13614e-53
ENSSSCG00000028997	3	0.258	0.181	1.1649	0.624694	0.287054	2.36186e-56	4.11696e-52
OGN	3	0.393	0.288	4.86816	3.54278	0.256002	8.49472e-56	1.48071e-51
JARID2	3	0.396	0.343	1.49867	0.927749	0.259407	4.9348e-48	8.60184e-44
ZNF503	3	0.287	0.224	1.01395	0.561182	0.254655	6.526e-47	1.13755e-42
PHLDB2	3	0.297	0.241	1.10159	0.618754	0.261036	1.01071e-40	1.76177e-36
SELENOP	3	0.288	0.237	1.71245	1.04049	0.284664	6.72543e-29	1.17231e-24
KRT8	4	0.958	0.281	60.125	6.07365	2.15655	0	0
KRT18	4	0.88	0.199	28.1395	3.18325	1.94101	0	0
KRT14	4	0.8	0.142	8.1658	0.777716	1.64015	0	0
CST3	4	0.982	0.861	62.0962	13.2254	1.48963	0	0
CXCL14	4	0.448	0.105	8.73772	1.33179	1.42937	0	0
APOE	4	0.601	0.179	9.58165	1.64056	1.38813	0	0
HAND1	4	0.531	0.045	2.92064	0.217318	1.16961	0	0
IGFBP7	4	0.445	0.19	3.84757	0.829585	0.974389	0	0
EZR	4	0.695	0.347	4.02982	0.976981	0.933814	0	0
DSP	4	0.695	0.156	2.41077	0.402149	0.888932	0	0
TMEM88	4	0.672	0.146	2.50354	0.440593	0.888719	0	0
ANXA2	4	0.857	0.561	10.0678	3.68417	0.859852	0	0
PPP1R1A	4	0.485	0.131	2.1419	0.41017	0.801117	0	0
LGALS1	4	0.884	0.646	15.1867	6.29667	0.796774	0	0
PKP2	4	0.567	0.083	1.5186	0.200075	0.74132	0	0
SFRP5	4	0.292	0.029	1.23888	0.086718	0.722813	0	0
ENSSSCG00000005316	4	0.772	0.337	3.79114	1.32861	0.721498	0	0
SMTNL2	4	0.504	0.099	1.50968	0.243829	0.70196	0	0
S100A10	4	0.697	0.396	4.71958	1.90855	0.676241	0	0
BAMBI	4	0.501	0.125	1.52798	0.346303	0.630057	0	0
MYL9	4	0.716	0.322	3.04103	1.17956	0.617375	0	0
AEBP1	4	0.536	0.141	1.52948	0.364532	0.6172	0	0
COL3A1	4	0.957	0.682	18.7883	10.0315	0.584341	0	0
TNC	4	0.416	0.152	1.63795	0.510736	0.557404	0	0
RBPMS	4	0.516	0.141	1.27348	0.312871	0.549097	0	0
PRDX1	4	0.933	0.716	6.84855	3.61146	0.531783	0	0
TIMP1	4	0.796	0.473	3.71596	1.77399	0.530666	0	0
HAND2	4	0.373	0.04	0.847243	0.0876005	0.529721	0	0
COL18A1	4	0.808	0.491	3.77618	1.82266	0.52596	0	0
ENSSSCG00000006395	4	0.861	0.588	5.21127	2.67161	0.525736	0	0
GATA6	4	0.365	0.033	0.791408	0.0642629	0.520719	0	0
ENSSSCG00000016548	4	0.363	0.075	0.926416	0.173649	0.495543	0	0
PITX1	4	0.344	0.058	0.910747	0.168513	0.491762	0	0
CAVIN3	4	0.414	0.096	1.20909	0.355019	0.488763	0	0
ADAMTS1	4	0.425	0.14	1.22613	0.367712	0.487126	0	0
LMNA	4	0.509	0.247	1.78223	0.728642	0.475916	0	0
LDHA	4	0.889	0.633	7.27498	4.14843	0.474545	0	0
ID1	4	0.913	0.65	7.74186	4.44963	0.472575	0	0
PKIG	4	0.375	0.11	0.993874	0.260363	0.45868	0	0
NME2	4	0.989	0.909	15.1957	9.27533	0.455	0	0
SMIM1	4	0.421	0.115	0.96448	0.259458	0.444546	0	0
TMEM98	4	0.846	0.598	3.76149	2.0642	0.440772	0	0
PERP	4	0.403	0.108	0.907057	0.261838	0.412992	0	0
ENSSSCG00000013078	4	0.294	0.018	0.553961	0.0314448	0.409847	0	0
SLC9A3R1	4	0.435	0.163	1.04562	0.379607	0.393903	0	0
TPM4	4	0.988	0.919	13.929	9.10584	0.390193	0	0
LAMC1	4	0.479	0.209	1.19224	0.495082	0.382745	0	0
FLNA	4	0.842	0.586	3.714	2.2664	0.366847	0	0
HSPB1	4	0.943	0.797	7.80122	5.10847	0.365215	0	0
COL1A1	4	0.827	0.463	6.02421	3.90122	0.359878	0	0
ID2	4	0.812	0.512	4.29937	2.70492	0.357927	0	0
PITX2	4	0.35	0.092	0.797192	0.264416	0.351615	0	0
KIAA0930	4	0.329	0.087	0.679485	0.181952	0.35132	0	0
REXO2	4	0.48	0.221	1.13302	0.503972	0.349428	0	0
NID2	4	0.321	0.099	0.761483	0.246234	0.34603	0	0
SOCS1	4	0.314	0.082	0.701158	0.219247	0.333075	0	0
BMP4	4	0.417	0.166	1.10294	0.511947	0.32994	0	0
ENSSSCG00000033310	4	1	1	84.0169	60.1931	0.328815	0	0
ENSSSCG00000001930	4	0.992	0.945	16.5471	11.6522	0.327059	0	0
DSC2	4	0.297	0.073	0.59093	0.147446	0.32678	0	0
PLP2	4	0.288	0.059	0.557582	0.127335	0.323278	0	0
EMILIN2	4	0.261	0.044	0.50257	0.0919778	0.319186	0	0
CLDN6	4	0.338	0.099	0.773681	0.292538	0.316449	0	0
NPM1	4	0.998	0.979	21.0566	15.2536	0.305293	0	0
RPS2	4	1	1	91.8207	68.5081	0.289226	0	0
COL4A5	4	0.272	0.073	0.537592	0.157929	0.283585	0	0
DOK4	4	0.263	0.067	0.489774	0.136606	0.270577	0	0
UNC5C	4	0.302	0.099	0.644192	0.266425	0.261051	0	0
PTPMT1	4	0.414	0.186	0.889785	0.40673	0.295195	2.7252e-301	4.7503e-297
FABP3	4	0.8	0.558	4.85096	2.72378	0.451867	7.18625e-297	1.25263e-292
HSP90B1	4	0.964	0.88	10.6295	7.2842	0.339192	7.98008e-284	1.39101e-279
ENSSSCG00000038404	4	0.377	0.169	0.992294	0.405409	0.348959	9.9438e-284	1.7333e-279
ARPC2	4	0.831	0.633	3.69617	2.30459	0.351436	9.54329e-278	1.66349e-273
TPK1	4	0.321	0.134	0.760673	0.300746	0.302758	1.88489e-266	3.28556e-262
HOMER2	4	0.417	0.197	0.918592	0.461675	0.272008	1.59195e-263	2.77494e-259
HMGA1	4	0.961	0.834	11.7945	8.63496	0.283614	3.14076e-260	5.47466e-256
RESF1	4	0.44	0.216	1.06252	0.508577	0.31276	1.29962e-258	2.26537e-254
PGAM1	4	0.855	0.641	4.04077	2.72055	0.303687	4.47293e-251	7.79676e-247
ENO1	4	0.985	0.941	20.1001	14.7619	0.291681	2.18018e-249	3.80027e-245
CDK6	4	0.426	0.206	0.951011	0.512526	0.254566	6.64217e-248	1.1578e-243
SERPINF1	4	0.511	0.265	1.45147	0.830607	0.292041	3.01097e-246	5.24843e-242
PRDX4	4	0.821	0.608	3.50824	2.24448	0.328951	1.96703e-240	3.42873e-236
ENSSSCG00000036114	4	0.912	0.739	6.48277	4.46793	0.313703	4.78126e-237	8.33422e-233
TKT	4	0.785	0.542	3.30936	2.18932	0.300983	5.55145e-237	9.67674e-233
CA14	4	0.499	0.261	1.11186	0.641294	0.252085	6.68516e-230	1.16529e-225
CNN2	4	0.656	0.398	1.96303	1.19792	0.298699	1.62319e-229	2.82938e-225
FBLN1	4	0.913	0.723	5.19616	3.6195	0.293642	8.00474e-223	1.39531e-218
MRPL20	4	0.8	0.588	3.20883	2.10244	0.304997	2.95502e-221	5.1509e-217
PTPA	4	0.474	0.253	1.04806	0.589163	0.253686	3.20977e-215	5.59495e-211
GADD45A	4	0.319	0.145	0.798323	0.387862	0.25909	5.17959e-208	9.02854e-204
ENSSSCG00000038359	4	0.892	0.743	5.30613	3.77601	0.277917	7.23366e-201	1.2609e-196
CAPN2	4	0.614	0.375	1.60936	1.00429	0.263817	7.23857e-198	1.26176e-193
ENSSSCG00000026414	4	0.817	0.606	3.24108	2.21924	0.275673	1.94925e-197	3.39773e-193
HSPD1	4	0.927	0.812	7.41345	5.25425	0.29657	2.1171e-194	3.69032e-190
COL1A2	4	0.895	0.674	12.4889	9.18588	0.280865	4.27989e-190	7.46027e-186
ENSSSCG00000031381	4	0.585	0.356	1.52576	0.953718	0.256806	3.27865e-189	5.71502e-185
B2M	4	0.27	0.122	1.11338	0.565178	0.300287	8.06563e-184	1.40592e-179
ANXA5	4	0.626	0.392	2.11236	1.30737	0.299275	3.57989e-182	6.2401e-178
CTSV	4	0.758	0.523	2.62096	1.80147	0.256592	1.78961e-174	3.11946e-170
CYB5A	4	0.69	0.466	2.14515	1.41351	0.264781	1.55469e-163	2.70998e-159
IL6ST	4	0.408	0.238	1.07322	0.598538	0.260014	4.16667e-141	7.26293e-137
SFRP1	4	0.714	0.546	5.21983	3.83597	0.25166	6.74074e-88	1.17498e-83
NPY	5	0.265	0.057	4.17845	0.495179	1.24226	0	0
ZIC4	5	0.503	0.082	2.75787	0.282809	1.0748	0	0
MAB21L2	5	0.486	0.064	2.29844	0.18707	1.02196	0	0
GAS2	5	0.621	0.212	3.91015	0.884657	0.957559	0	0
FIBIN	5	0.546	0.148	3.28449	0.648652	0.955042	0	0
MPPED2	5	0.578	0.197	3.29665	0.728956	0.910319	0	0
SIX1	5	0.543	0.178	2.90931	0.580181	0.905821	0	0
FOS	5	0.778	0.619	18.7937	7.29065	0.870237	0	0
HTRA1	5	0.469	0.169	2.54542	0.530317	0.840181	0	0
HOXC8	5	0.515	0.306	4.50336	1.39965	0.830036	0	0
OGN	5	0.713	0.267	8.61894	3.29012	0.807421	0	0
CLDN11	5	0.342	0.08	1.92022	0.307117	0.803835	0	0
ID2	5	0.708	0.52	6.8853	2.53193	0.803156	0	0
PTN	5	0.768	0.554	13.7722	5.91821	0.75859	0	0
CHODL	5	0.316	0.104	2.30585	0.560599	0.750624	0	0
ID3	5	0.83	0.652	8.72301	3.62276	0.743503	0	0
EPHA3	5	0.396	0.104	1.83992	0.374645	0.725581	0	0
ZIC2	5	0.447	0.14	1.95539	0.447103	0.714067	0	0
TGFBI	5	0.66	0.336	3.70486	1.31479	0.709277	0	0
ATP8A1	5	0.436	0.227	2.4755	0.760447	0.68017	0	0
MFAP2	5	0.796	0.505	5.40687	2.24698	0.679645	0	0
HOXC6	5	0.555	0.294	3.02852	1.0423	0.679322	0	0
ENSSSCG00000044934	5	0.299	0.034	1.09791	0.0921238	0.652817	0	0
MDFI	5	0.812	0.585	5.23526	2.28673	0.640326	0	0
BOC	5	0.509	0.23	2.19901	0.71865	0.621302	0	0
FCGRT	5	0.575	0.301	2.63281	0.955479	0.619372	0	0
PCOLCE	5	0.697	0.453	4.44149	1.9488	0.612655	0	0
P4HA3	5	0.28	0.067	1.17867	0.182182	0.611354	0	0
SHISA3	5	0.26	0.078	1.15621	0.212691	0.57551	0	0
ROBO1	5	0.506	0.297	2.40058	0.914337	0.574575	0	0
EVA1B	5	0.638	0.385	3.15134	1.3768	0.557677	0	0
ENSSSCG00000035760	5	0.366	0.147	1.85373	0.648792	0.548583	0	0
PRRX1	5	0.361	0.155	1.59279	0.508971	0.541306	0	0
COL1A1	5	0.789	0.466	7.25551	3.82348	0.537386	0	0
ITM2C	5	0.736	0.516	4.38586	2.20077	0.520386	0	0
MAP1LC3A	5	0.649	0.457	3.2455	1.52696	0.518841	0	0
ENSSSCG00000010968	5	0.56	0.348	2.49536	1.08076	0.518705	0	0
HOXA5	5	0.702	0.43	4.07398	2.04344	0.511136	0	0
LXN	5	0.531	0.321	2.25493	0.956799	0.50886	0	0
MDK	5	0.999	0.97	40.8835	27.7089	0.377684	0	0
RPL34	5	1	1	48.0298	35.9056	0.284064	0	0
NFIA	5	0.329	0.14	1.33013	0.45018	0.474238	1.19661e-295	2.08581e-291
UNC5C	5	0.267	0.102	0.950919	0.246547	0.447923	4.86378e-295	8.47805e-291
ENSSSCG00000003839	5	0.457	0.262	2.24248	0.759348	0.611396	1.43972e-287	2.50958e-283
RHOC	5	0.591	0.407	2.8087	1.25418	0.524502	2.67603e-287	4.66459e-283
ENSSSCG00000004570	5	0.945	0.856	14.5218	9.93563	0.350221	5.36105e-287	9.34484e-283
CTHRC1	5	0.437	0.242	2.31029	0.820984	0.59766	2.95573e-276	5.15213e-272
ID1	5	0.783	0.659	8.65853	4.39757	0.581893	1.85181e-274	3.22789e-270
THBS1	5	0.353	0.17	1.82937	0.59315	0.574342	2.63676e-265	4.59613e-261
ENSSSCG00000021374	5	0.329	0.152	1.37193	0.441165	0.498254	6.565e-264	1.14434e-259
SHISA2	5	0.365	0.184	1.75135	0.53986	0.580399	2.39447e-263	4.17381e-259
TSC22D1	5	0.67	0.537	4.6062	1.97478	0.633704	1.7504e-255	3.05113e-251
COL9A1	5	0.436	0.245	2.379	1.13209	0.460475	6.68873e-248	1.16591e-243
HSPB1	5	0.885	0.801	7.37374	5.1471	0.309121	3.47433e-236	6.05611e-232
OLFML3	5	0.529	0.361	2.51018	1.18984	0.471838	4.06089e-222	7.07854e-218
EBF2	5	0.333	0.16	1.55339	0.621989	0.453769	5.30296e-222	9.24359e-218
CAPG	5	0.449	0.277	1.72656	0.740736	0.448733	1.73641e-219	3.02674e-215
NFIB	5	0.409	0.221	1.76935	0.823751	0.417718	1.06837e-218	1.86228e-214
EMILIN1	5	0.506	0.338	2.16287	1.01481	0.450955	3.34414e-212	5.82916e-208
SERINC2	5	0.411	0.242	1.62406	0.676049	0.448284	1.59458e-207	2.77951e-203
TAGLN	5	0.652	0.473	5.86276	3.50902	0.42003	6.62533e-205	1.15486e-200
VIM	5	0.993	0.954	40.8832	28.2893	0.357663	1.32596e-200	2.31127e-196
CDH11	5	0.442	0.275	1.81413	0.839544	0.425135	2.93776e-194	5.1208e-190
ENSSSCG00000023322	5	0.342	0.171	2.92714	1.55434	0.430116	3.92958e-193	6.84966e-189
GSN	5	0.386	0.218	1.50806	0.678937	0.40135	7.74796e-193	1.35055e-188
NR3C1	5	0.26	0.121	0.904856	0.319949	0.366814	3.91254e-185	6.81996e-181
PTX3	5	0.311	0.163	1.53275	0.50091	0.523234	1.33997e-184	2.33571e-180
UBC	5	0.884	0.832	7.48586	5.07465	0.334277	3.67676e-183	6.40895e-179
IFITM3	5	0.318	0.169	1.17582	0.468675	0.393044	4.38452e-180	7.64266e-176
CCN1	5	0.61	0.469	4.48006	2.28693	0.511164	1.82315e-178	3.17793e-174
BMP4	5	0.317	0.174	1.51926	0.485232	0.528396	5.86237e-178	1.02187e-173
ITGB5	5	0.288	0.148	1.00049	0.351122	0.392457	2.72052e-177	4.74214e-173
EMP3	5	0.447	0.291	1.92785	0.903204	0.43073	7.16979e-176	1.24977e-171
ENSSSCG00000034610	5	0.811	0.729	6.32118	4.46818	0.291826	7.36493e-174	1.28378e-169
COL1A2	5	0.833	0.679	13.4636	9.12984	0.356151	1.53298e-169	2.67214e-165
HMCN1	5	0.291	0.151	1.01715	0.390362	0.37212	2.40125e-169	4.18561e-165
ANGPTL1	5	0.257	0.122	0.945811	0.373449	0.348353	7.43499e-169	1.29599e-164
EGR1	5	0.526	0.389	3.6951	1.72539	0.543908	8.88569e-166	1.54886e-161
CXCL12	5	0.448	0.281	3.0887	1.70794	0.412041	1.02401e-165	1.78496e-161
LAPTM4A	5	0.617	0.517	2.9312	1.65118	0.393941	6.73142e-165	1.17335e-160
NDFIP1	5	0.673	0.582	3.35782	2.02662	0.364528	2.2553e-163	3.93121e-159
VCAN	5	0.686	0.562	4.50621	2.8423	0.359806	4.80754e-163	8.38003e-159
EBF3	5	0.329	0.184	1.5689	0.654312	0.440092	1.82961e-160	3.18919e-156
FSTL1	5	0.629	0.514	3.15143	1.89316	0.361103	2.39673e-156	4.17774e-152
CRTAP	5	0.397	0.262	1.49631	0.661213	0.407267	6.3717e-154	1.11065e-149
RGS3	5	0.307	0.173	1.26517	0.486261	0.421388	1.9322e-151	3.36801e-147
DIPK1B	5	0.333	0.197	1.15231	0.491257	0.366923	4.46612e-150	7.7849e-146
ZFHX4	5	0.371	0.223	1.51859	0.755077	0.361186	4.11252e-148	7.16854e-144
SMARCA2	5	0.337	0.198	1.4782	0.642256	0.411462	1.65769e-145	2.88953e-141
FBLN1	5	0.801	0.731	5.20722	3.62409	0.294434	1.76491e-145	3.07641e-141
COL12A1	5	0.278	0.147	1.10452	0.468709	0.359702	6.11041e-145	1.06511e-140
BGN	5	0.499	0.35	2.25855	1.34405	0.329401	1.94178e-142	3.38472e-138
LGALS1	5	0.761	0.656	9.34817	6.72965	0.291746	5.00089e-139	8.71705e-135
FHL3	5	0.416	0.285	1.69965	0.806933	0.40149	1.45634e-138	2.53855e-134
POSTN	5	0.29	0.153	3.19455	1.79565	0.405723	3.21767e-137	5.60872e-133
ITM2B	5	0.628	0.515	2.93466	2.0394	0.258166	3.53559e-137	6.16289e-133
RHOD	5	0.339	0.211	1.27486	0.54844	0.384669	3.96294e-136	6.90781e-132
SERPINF1	5	0.41	0.273	1.60179	0.822344	0.356077	3.96975e-135	6.91967e-131
APP	5	0.611	0.539	3.17704	1.83629	0.387106	6.76647e-135	1.17946e-130
MECOM	5	0.253	0.136	1.08427	0.38385	0.409548	2.35318e-132	4.10182e-128
FOSB	5	0.396	0.266	2.55928	1.1707	0.494509	9.39889e-127	1.63832e-122
FBN2	5	0.381	0.257	1.42726	0.693866	0.359749	3.99408e-123	6.96209e-119
ZFP36L1	5	0.761	0.705	4.92253	3.47113	0.281123	2.3607e-122	4.11493e-118
SERPINH1	5	0.695	0.62	3.73311	2.51603	0.297251	6.54613e-120	1.14106e-115
COL6A1	5	0.361	0.222	1.4712	0.847924	0.290641	7.47253e-118	1.30254e-113
PMEPA1	5	0.296	0.176	1.11997	0.509349	0.339724	4.86313e-117	8.47692e-113
MMP2	5	0.606	0.526	2.96708	1.84787	0.331461	1.4694e-115	2.56132e-111
CRABP2	5	0.784	0.671	7.59123	5.63551	0.258307	1.03716e-114	1.80787e-110
GLI3	5	0.44	0.33	1.75248	0.92367	0.358269	5.51027e-112	9.60495e-108
SOX9	5	0.297	0.18	1.21124	0.573777	0.340075	2.03007e-108	3.53861e-104
NET1	5	0.38	0.282	1.69174	0.717761	0.449164	1.1983e-104	2.08876e-100
WLS	5	0.351	0.249	1.3841	0.620412	0.38614	5.2622e-102	9.17254e-98
COL5A1	5	0.429	0.32	1.82635	1.02204	0.33488	3.93145e-98	6.85291e-94
PDLIM7	5	0.649	0.606	3.27769	2.19369	0.292235	5.93984e-97	1.03537e-92
LSAMP	5	0.471	0.378	2.22055	1.26746	0.350891	1.80572e-90	3.14756e-86
PKDCC	5	0.519	0.416	2.76026	1.78313	0.300913	3.95376e-88	6.8918e-84
TGFB2	5	0.354	0.249	1.76845	0.975388	0.337522	2.05714e-84	3.5858e-80
PNRC1	5	0.531	0.472	2.46397	1.47165	0.337528	6.09525e-84	1.06246e-79
ENSSSCG00000037376	5	0.364	0.27	1.38951	0.741699	0.316227	1.26025e-82	2.19675e-78
SEPTIN6	5	0.291	0.192	1.02897	0.522096	0.287439	3.76882e-82	6.56943e-78
NFATC4	5	0.291	0.194	0.983781	0.489824	0.286347	3.0024e-80	5.23348e-76
TCEA2	5	0.406	0.322	1.52156	0.851248	0.309019	5.62092e-78	9.79783e-74
COL26A1	5	0.388	0.297	1.4411	0.803426	0.302759	3.0673e-77	5.34661e-73
ZNF703	5	0.266	0.177	0.951662	0.443262	0.301775	1.27644e-75	2.22497e-71
SERPING1	5	0.585	0.536	2.72708	1.85915	0.265099	1.76569e-70	3.07778e-66
PLOD1	5	0.316	0.235	1.17082	0.571185	0.323274	1.81971e-70	3.17194e-66
FLRT2	5	0.297	0.206	1.11333	0.59089	0.283972	5.82202e-70	1.01484e-65
DUSP1	5	0.459	0.392	2.40455	1.35057	0.370454	5.15002e-69	8.97701e-65
JAK1	5	0.341	0.252	1.1842	0.678763	0.263192	7.0679e-68	1.23201e-63
MBNL1	5	0.254	0.171	0.871686	0.42288	0.274157	2.3249e-65	4.05253e-61
CHD3	5	0.525	0.472	2.18907	1.47031	0.255384	1.23709e-62	2.15638e-58
IRF2BP2	5	0.338	0.267	1.24898	0.643494	0.313653	2.8414e-61	4.95285e-57
ZCCHC24	5	0.323	0.241	1.12514	0.628828	0.265976	4.21935e-61	7.35475e-57
LOXL1	5	0.291	0.212	1.13322	0.572671	0.304859	4.76007e-59	8.29727e-55
HEBP1	5	0.401	0.331	1.49792	0.914402	0.266055	5.59205e-59	9.7475e-55
FKBP1B	5	0.297	0.219	1.00768	0.552751	0.256949	5.1452e-58	8.96859e-54
LHFPL6	5	0.334	0.259	1.42389	0.760417	0.319824	1.83549e-55	3.19945e-51
OBSL1	5	0.303	0.228	1.0282	0.568776	0.256852	4.10865e-55	7.16178e-51
ZFHX3	5	0.298	0.22	1.14509	0.629046	0.275188	5.16026e-55	8.99485e-51
HOXC4	5	0.281	0.206	1.00833	0.557835	0.254004	7.92077e-53	1.38067e-48
ENSSSCG00000013038	5	0.547	0.532	2.35344	1.5799	0.262239	1.73349e-52	3.02164e-48
CDC42EP5	5	0.391	0.322	1.46767	0.903723	0.259462	1.97876e-52	3.44918e-48
PPP1R15A	5	0.257	0.197	1.10834	0.557805	0.302621	1.84584e-39	3.21749e-35
CCDC80	5	0.36	0.3	1.62763	1.03477	0.2557	2.1164e-38	3.6891e-34
SMC2	5	0.447	0.505	3.59302	1.91612	0.454284	0.000328663	1
CKB	6	0.874	0.398	15.9471	2.6002	1.54911	0	0
HES5	6	0.466	0.036	3.85277	0.148799	1.44083	0	0
ARL4A	6	0.674	0.187	3.85538	0.544775	1.14521	0	0
CXCR4	6	0.465	0.078	2.59201	0.204754	1.09244	0	0
SYT11	6	0.342	0.056	2.03337	0.196921	0.929921	0	0
TUBB2B	6	0.975	0.679	21.1469	7.76885	0.92649	0	0
ENSSSCG00000003451	6	0.532	0.129	2.3414	0.328637	0.922237	0	0
FABP7	6	0.261	0.084	2.11604	0.26783	0.899257	0	0
RND2	6	0.421	0.115	2.22765	0.327085	0.888769	0	0
PAX6	6	0.393	0.03	1.64003	0.0925384	0.882286	0	0
IGFBPL1	6	0.442	0.068	3.13791	0.724697	0.87514	0	0
PRXL2B	6	0.651	0.346	3.5739	1.0219	0.816328	0	0
PLEKHB1	6	0.328	0.042	1.42576	0.104385	0.786856	0	0
FAM181A	6	0.342	0.025	1.22901	0.0602796	0.743024	0	0
HOXB9	6	0.467	0.208	2.86772	0.900216	0.710697	0	0
TFDP2	6	0.657	0.391	3.33953	1.15764	0.698752	0	0
PRTG	6	0.49	0.245	2.2772	0.698768	0.657085	0	0
POLR3B	6	0.356	0.086	1.26953	0.179126	0.6548	0	0
ENSSSCG00000018034	6	0.757	0.499	4.03988	1.6618	0.638379	0	0
TTYH1	6	0.335	0.114	1.37618	0.265703	0.629868	0	0
FEZ1	6	0.379	0.098	1.42763	0.301172	0.62365	0	0
LFNG	6	0.355	0.084	1.23652	0.20796	0.615988	0	0
IGDCC4	6	0.648	0.406	3.37401	1.40692	0.597332	0	0
ENSSSCG00000007336	6	0.678	0.454	3.87811	1.70709	0.588881	0	0
MCM7	6	0.794	0.59	4.95299	2.34784	0.575577	0	0
ENSSSCG00000022925	6	0.721	0.487	3.81174	1.71196	0.573388	0	0
HMGA1	6	0.965	0.835	15.1414	8.44227	0.536193	0	0
ACAT2	6	0.771	0.571	4.55355	2.24983	0.535834	0	0
PLAT	6	0.397	0.188	1.47974	0.456002	0.532458	0	0
DEK	6	0.894	0.759	7.21971	3.89997	0.517306	0	0
CELSR2	6	0.289	0.069	0.950415	0.165053	0.515276	0	0
TOX3	6	0.369	0.156	1.31901	0.386712	0.514207	0	0
GAPDH	6	1	0.999	80.4509	47.7292	0.513723	0	0
GNAI2	6	0.746	0.558	3.71129	1.8413	0.5057	0	0
TKT	6	0.742	0.547	4.16825	2.14218	0.497618	0	0
CDH2	6	0.462	0.232	1.69789	0.640834	0.497267	0	0
DDR1	6	0.312	0.111	1.04485	0.257382	0.486291	0	0
ZBTB16	6	0.274	0.079	0.842722	0.167489	0.456388	0	0
DPYSL5	6	0.337	0.125	1.0497	0.305856	0.450837	0	0
ENO1	6	0.991	0.941	23.4423	14.5858	0.449954	0	0
KIF5C	6	0.468	0.236	1.69372	0.782527	0.412891	0	0
NASP	6	0.947	0.883	12.2275	7.76188	0.411889	0	0
HSP90AA1	6	0.999	0.993	29.3296	20.0786	0.363865	0	0
ENSSSCG00000001930	6	0.979	0.947	17.0581	11.6557	0.355483	0	0
YBX1	6	0.994	0.979	21.6591	14.9889	0.348663	0	0
ENSSSCG00000009746	6	0.994	0.979	20.3396	14.8641	0.296509	0	0
TAGLN3	6	0.356	0.125	1.35116	0.77046	0.28367	0	0
ENSSSCG00000005656	6	0.971	0.943	13.2241	9.32929	0.319951	1.40866e-304	2.45544e-300
IGFBP2	6	0.967	0.898	12.967	8.53918	0.381294	6.56813e-304	1.14489e-299
IDI1	6	0.789	0.639	5.38117	2.91326	0.488982	1.61309e-301	2.81178e-297
PPA1	6	0.664	0.481	2.91387	1.43313	0.475347	1.54958e-293	2.70107e-289
ZNF219	6	0.317	0.132	0.976234	0.290344	0.426284	4.28673e-290	7.4722e-286
ENSSSCG00000011676	6	0.694	0.521	3.2178	1.61261	0.478962	1.34246e-288	2.34004e-284
NSG1	6	0.761	0.547	3.93307	2.34464	0.388602	3.95107e-277	6.88711e-273
UCHL1	6	0.791	0.618	4.75453	2.85515	0.400578	2.15861e-275	3.76268e-271
LDHA	6	0.81	0.64	7.15956	4.17923	0.454533	3.36713e-267	5.86924e-263
TMEM47	6	0.454	0.247	1.82783	0.733272	0.489499	3.26723e-262	5.69511e-258
RANBP1	6	0.936	0.856	10.299	6.98286	0.347417	1.88151e-261	3.27965e-257
SPSB4	6	0.342	0.164	1.21259	0.390889	0.464223	4.15817e-249	7.2481e-245
RSL1D1	6	0.823	0.718	5.09059	3.19336	0.373243	1.27027e-235	2.2142e-231
PCNA	6	0.673	0.504	4.10994	2.1139	0.495312	3.49044e-235	6.08418e-231
ENSSSCG00000034709	6	0.821	0.712	5.05315	3.13681	0.380654	3.53428e-230	6.16061e-226
MSI1	6	0.251	0.103	0.80008	0.214245	0.393708	4.94468e-229	8.61908e-225
CHD7	6	0.561	0.383	2.1525	1.06133	0.424845	2.80857e-225	4.89562e-221
ENSSSCG00000035836	6	0.87	0.797	6.00395	3.97094	0.342866	7.84757e-222	1.36791e-217
AGO1	6	0.474	0.297	1.85844	0.753792	0.488494	1.13657e-220	1.98116e-216
ENSSSCG00000024009	6	0.294	0.131	0.947258	0.393815	0.334378	7.32385e-213	1.27662e-208
KIF21A	6	0.266	0.114	0.867574	0.310498	0.354233	2.36025e-208	4.11416e-204
VAT1	6	0.514	0.341	2.13763	0.95547	0.472837	5.90835e-206	1.02988e-201
DAAM1	6	0.416	0.247	1.60117	0.643838	0.458929	1.80773e-198	3.15106e-194
HES6	6	0.365	0.194	2.05304	0.831525	0.51099	2.02515e-197	3.53004e-193
MSH6	6	0.596	0.44	2.48922	1.3095	0.412649	3.39868e-197	5.92424e-193
BEX1	6	0.625	0.463	2.76295	1.54585	0.390739	1.16849e-195	2.0368e-191
PAICS	6	0.682	0.538	3.05188	1.80836	0.36658	1.71608e-189	2.9913e-185
NR2F1	6	0.65	0.454	3.79809	2.30026	0.374218	5.25582e-182	9.16142e-178
C1orf21	6	0.444	0.28	1.49234	0.685182	0.39135	6.09614e-181	1.06262e-176
HSPD1	6	0.891	0.815	7.34598	5.27473	0.285249	8.40437e-180	1.46497e-175
BNIP3	6	0.741	0.628	5.11967	2.98749	0.428346	2.59641e-179	4.5258e-175
ENSSSCG00000013318	6	0.637	0.523	3.2997	1.71996	0.457927	2.07207e-174	3.61182e-170
NES	6	0.747	0.638	5.50398	3.12357	0.455695	1.28228e-173	2.23514e-169
TRIM24	6	0.44	0.291	1.66615	0.705763	0.446622	2.63927e-169	4.60051e-165
ENSSSCG00000039273	6	0.534	0.371	2.1184	1.16347	0.365607	1.3285e-168	2.3157e-164
BCAS4	6	0.339	0.19	1.06113	0.426389	0.368108	2.34241e-168	4.08306e-164
HMGCS1	6	0.516	0.358	2.16866	1.0922	0.415092	2.36926e-168	4.12985e-164
H2AFZ	6	0.964	0.915	16.7304	12.7849	0.251711	3.65625e-166	6.37321e-162
SINHCAF	6	0.612	0.478	2.56029	1.43862	0.378411	7.23326e-160	1.26083e-155
ENSSSCG00000031741	6	0.504	0.356	2.11758	1.04644	0.420956	6.85732e-158	1.1953e-153
NANS	6	0.887	0.848	7.5671	5.40161	0.29138	2.5127e-157	4.37988e-153
FZD3	6	0.3	0.162	0.943385	0.359831	0.357071	2.16142e-154	3.76757e-150
FABP5	6	0.49	0.337	2.04246	1.04233	0.398575	8.67159e-154	1.51154e-149
HDGF	6	0.806	0.734	4.81485	3.35516	0.289054	4.53546e-138	7.90576e-134
NOVA1	6	0.404	0.259	1.54396	0.799536	0.346192	2.70768e-136	4.71976e-132
DBI	6	0.727	0.629	3.62823	2.41062	0.30528	5.0867e-135	8.86663e-131
RASAL2	6	0.258	0.138	0.873972	0.295231	0.369371	1.77913e-134	3.1012e-130
RGMA	6	0.256	0.131	0.816859	0.322528	0.317564	8.41886e-133	1.46749e-128
RBP1	6	0.774	0.68	5.32823	3.61371	0.315988	2.95212e-131	5.14583e-127
FBL	6	0.792	0.718	4.54012	3.18823	0.279738	4.61598e-128	8.04611e-124
MCM2	6	0.436	0.308	1.45531	0.739598	0.344597	6.81408e-126	1.18776e-121
ZEB2	6	0.289	0.161	0.913819	0.410123	0.305424	1.52749e-124	2.66256e-120
JAM3	6	0.395	0.263	1.31603	0.641937	0.343977	2.5574e-124	4.4578e-120
PGAM1	6	0.744	0.65	3.98044	2.73431	0.287956	1.46855e-123	2.55983e-119
FKBP4	6	0.7	0.601	3.3321	2.20699	0.300718	2.35494e-123	4.1049e-119
HOXB8	6	0.282	0.156	1.06335	0.475296	0.335472	2.49264e-123	4.34492e-119
FABP3	6	0.674	0.568	4.31384	2.77437	0.342081	5.80703e-123	1.01222e-118
VDAC3	6	0.644	0.549	2.68978	1.69864	0.312817	7.2925e-121	1.27116e-116
SALL2	6	0.282	0.16	0.828031	0.346923	0.305416	1.18168e-120	2.05978e-116
PSMG4	6	0.683	0.605	3.1833	2.06594	0.310747	4.11085e-119	7.16563e-115
ENSSSCG00000032702	6	0.418	0.284	1.44595	0.783606	0.315797	3.10012e-117	5.40383e-113
IPO5	6	0.628	0.536	2.6481	1.66337	0.314615	3.86133e-115	6.73068e-111
SIVA1	6	0.731	0.664	3.74277	2.55048	0.289538	3.18827e-114	5.55747e-110
ZFP36L1	6	0.782	0.704	4.95972	3.47466	0.286593	7.57609e-114	1.32059e-109
PFKL	6	0.5	0.384	1.80168	1.01494	0.329628	3.45263e-113	6.01828e-109
HELLS	6	0.382	0.259	1.22928	0.610697	0.325013	2.50546e-112	4.36727e-108
PTBP2	6	0.302	0.187	1.1275	0.444621	0.387102	2.80839e-111	4.8953e-107
SCD	6	0.392	0.269	1.33103	0.67482	0.330603	5.74544e-109	1.00149e-104
SOD2	6	0.334	0.218	0.991696	0.467915	0.305144	5.63476e-105	9.82195e-101
SELENOH	6	0.746	0.673	3.72064	2.65757	0.255146	2.43467e-104	4.24387e-100
AHCY	6	0.494	0.381	1.78139	1.03011	0.314863	4.30939e-104	7.51169e-100
ENSSSCG00000013052	6	0.422	0.303	1.43981	0.803872	0.301984	1.33936e-102	2.33464e-98
SLC16A3	6	0.332	0.216	1.1432	0.541499	0.329544	1.37948e-101	2.40456e-97
ENSSSCG00000035908	6	0.617	0.527	2.61525	1.69274	0.294604	1.75666e-101	3.06203e-97
ENSSSCG00000020808	6	0.743	0.673	3.72024	2.65478	0.255825	1.18472e-99	2.06508e-95
CLIP1	6	0.262	0.157	0.806059	0.340627	0.29801	3.51905e-96	6.13406e-92
ID4	6	0.302	0.193	1.23755	0.503922	0.397305	5.14082e-96	8.96096e-92
MCM6	6	0.508	0.402	1.8578	1.13835	0.290018	8.25536e-92	1.43899e-87
PTGR1	6	0.299	0.193	0.876235	0.40453	0.289565	4.06496e-91	7.08563e-87
RFC4	6	0.431	0.331	1.4837	0.808584	0.317206	3.84219e-90	6.69732e-86
MCM4	6	0.369	0.259	1.20122	0.623053	0.304703	8.72531e-90	1.52091e-85
CCND1	6	0.548	0.443	2.60656	1.65394	0.306708	9.07226e-89	1.58139e-84
TRAPPC5	6	0.665	0.598	2.7952	1.94455	0.253781	1.17216e-88	2.0432e-84
RFC2	6	0.663	0.606	3.03705	2.07618	0.271828	1.31241e-85	2.28766e-81
CNIH4	6	0.389	0.289	1.23155	0.661953	0.294704	3.78478e-85	6.59725e-81
LRRN1	6	0.293	0.185	1.0963	0.566634	0.291244	8.1797e-84	1.4258e-79
MCM5	6	0.492	0.399	1.9729	1.18473	0.308044	5.85271e-83	1.02019e-78
G3BP1	6	0.625	0.553	2.53561	1.74529	0.253	1.28426e-82	2.23859e-78
SNRPB	6	0.687	0.628	3.15131	2.23197	0.250331	2.76651e-82	4.8223e-78
MYCN	6	0.269	0.17	0.800737	0.380239	0.265939	9.48905e-82	1.65404e-77
BARD1	6	0.258	0.16	0.755413	0.354276	0.259438	3.71002e-81	6.46694e-77
EIF4EBP2	6	0.577	0.509	2.37315	1.5409	0.283329	1.16637e-80	2.03309e-76
KIF1B	6	0.365	0.262	1.22534	0.656114	0.295437	3.6793e-80	6.41338e-76
QKI	6	0.567	0.494	2.43317	1.48924	0.321506	6.41315e-80	1.11788e-75
ODC1	6	0.667	0.607	3.24257	2.26054	0.263276	2.88022e-79	5.0205e-75
ENSSSCG00000016679	6	0.411	0.313	1.31045	0.754061	0.275508	1.0485e-77	1.82764e-73
PDK1	6	0.328	0.231	1.01223	0.513775	0.284639	2.70149e-77	4.70896e-73
TAX1BP1	6	0.664	0.605	3.03272	2.09417	0.264922	2.88713e-76	5.03256e-72
FASN	6	0.559	0.479	2.21035	1.4595	0.266421	3.48103e-74	6.06778e-70
ENSSSCG00000002651	6	0.312	0.217	0.9631	0.483006	0.280454	1.50634e-73	2.62571e-69
ENSSSCG00000012257	6	0.3	0.206	0.866643	0.436618	0.26185	2.89719e-73	5.05009e-69
RCOR2	6	0.338	0.243	1.15677	0.598314	0.299663	5.27002e-73	9.18617e-69
LSM6	6	0.423	0.338	1.39446	0.80437	0.282946	3.58379e-72	6.2469e-68
RRM1	6	0.462	0.38	1.59196	0.978771	0.269938	2.65544e-68	4.6287e-64
ENSSSCG00000026719	6	0.386	0.297	1.23433	0.704048	0.270935	8.7185e-68	1.51972e-63
ARG2	6	0.358	0.27	1.10422	0.615875	0.26407	5.3668e-66	9.35487e-62
NIN	6	0.307	0.219	1.12819	0.552564	0.315363	5.25852e-65	9.16612e-61
UHRF1	6	0.404	0.319	1.43328	0.841319	0.278759	2.12914e-64	3.7113e-60
DNMT1	6	0.569	0.508	2.42376	1.64777	0.25702	5.19076e-61	9.04801e-57
XPO5	6	0.488	0.414	1.74015	1.11942	0.256867	5.28343e-61	9.20954e-57
PCLAF	6	0.402	0.329	1.82383	1.13437	0.279921	4.08815e-45	7.12605e-41
CRABP1	6	0.471	0.419	15.7902	10.8685	0.34691	5.2164e-15	9.09271e-11
SFRP2	7	0.748	0.273	8.55525	1.40652	1.37891	0	0
CHODL	7	0.613	0.09	4.53121	0.453397	1.3365	0	0
FOS	7	0.914	0.614	28.7979	6.8498	1.33395	0	0
NIBAN1	7	0.635	0.073	3.34615	0.23642	1.25707	0	0
OGN	7	0.892	0.262	13.0543	3.09723	1.23262	0	0
IGFBP5	7	0.763	0.369	10.4944	2.69188	1.13572	0	0
VIM	7	0.999	0.954	80.6603	26.1642	1.10067	0	0
EBF2	7	0.69	0.142	3.54786	0.518802	1.09674	0	0
THBS4	7	0.473	0.056	2.43658	0.211774	1.04239	0	0
PENK	7	0.325	0.052	2.57482	0.260919	1.04207	0	0
TAGLN	7	0.886	0.461	11.0213	3.24151	1.04176	0	0
DCN	7	0.603	0.218	6.28413	1.57529	1.03973	0	0
EPHA3	7	0.565	0.098	2.74004	0.339813	1.02657	0	0
FN1	7	0.873	0.499	9.99647	2.96612	1.01979	0	0
EGR1	7	0.781	0.376	6.15962	1.60708	1.01022	0	0
VMP1	7	0.675	0.341	4.24668	0.917816	1.00641	0	0
MEST	7	0.798	0.442	6.23822	1.76881	0.960958	0	0
COL3A1	7	0.972	0.685	26.4584	9.72216	0.94036	0	0
RND3	7	0.838	0.498	6.59227	1.98194	0.934555	0	0
CCN1	7	0.789	0.46	7.0467	2.16531	0.933011	0	0
NFIB	7	0.682	0.207	3.30922	0.746627	0.903071	0	0
FILIP1L	7	0.429	0.102	2.09088	0.287907	0.875436	0	0
SMARCA2	7	0.569	0.186	2.77164	0.577943	0.871388	0	0
GLIPR2	7	0.639	0.291	3.36122	0.848639	0.858302	0	0
COL1A1	7	0.904	0.464	9.96061	3.70789	0.845069	0	0
CRTAC1	7	0.458	0.095	1.90043	0.258077	0.835275	0	0
DKK2	7	0.452	0.104	2.39935	0.490694	0.824343	0	0
EBF3	7	0.577	0.171	2.64899	0.603039	0.82255	0	0
LGALS1	7	0.847	0.652	15.7111	6.39648	0.815069	0	0
KLF2	7	0.332	0.116	2.50492	0.55719	0.811285	0	0
FMOD	7	0.49	0.133	2.00425	0.34626	0.802699	0	0
BOC	7	0.617	0.227	2.79635	0.70124	0.802682	0	0
MEOX2	7	0.515	0.116	2.03295	0.371483	0.793645	0	0
EPHA4	7	0.537	0.165	2.18223	0.441104	0.792171	0	0
TGFBI	7	0.696	0.338	4.05459	1.32171	0.777994	0	0
COL6A1	7	0.606	0.21	2.81629	0.778279	0.763632	0	0
LRRC17	7	0.504	0.162	2.15469	0.476562	0.759173	0	0
SPRY1	7	0.46	0.169	2.07998	0.499874	0.719542	0	0
RUNX1T1	7	0.58	0.275	2.93981	0.924575	0.716428	0	0
FIBIN	7	0.516	0.155	2.51797	0.721936	0.714436	0	0
ADGRL2	7	0.532	0.241	2.27195	0.604935	0.712302	0	0
FOSB	7	0.542	0.259	3.30791	1.14364	0.697948	0	0
PCDH18	7	0.563	0.234	2.3932	0.701328	0.690364	0	0
VCAM1	7	0.336	0.074	1.48513	0.249892	0.687269	0	0
TXNIP	7	0.423	0.159	1.80023	0.41888	0.679833	0	0
CALD1	7	0.81	0.539	5.73754	2.47311	0.662645	0	0
HLX	7	0.349	0.047	1.16942	0.118421	0.66254	0	0
STMN2	7	0.547	0.2	10.7901	5.0917	0.660332	0	0
VCL	7	0.658	0.375	3.02756	1.08922	0.656371	0	0
TLE4	7	0.561	0.307	2.56303	0.853362	0.65361	0	0
KLF6	7	0.5	0.263	2.312	0.740254	0.643521	0	0
MAP1B	7	0.817	0.555	9.5202	4.53568	0.642083	0	0
FSTL1	7	0.758	0.508	4.38372	1.83708	0.640605	0	0
ADD3	7	0.458	0.219	1.92948	0.545497	0.639479	0	0
TRIO	7	0.551	0.255	2.19971	0.718137	0.62182	0	0
SPRY2	7	0.36	0.108	1.32204	0.25062	0.618805	0	0
COL5A1	7	0.604	0.311	2.66653	0.983195	0.614536	0	0
S1PR3	7	0.454	0.165	1.74134	0.486133	0.61227	0	0
CLDN11	7	0.331	0.084	1.46336	0.351268	0.600482	0	0
NR2F2	7	0.578	0.318	2.72273	1.04871	0.597247	0	0
RASSF8	7	0.387	0.153	1.52632	0.394482	0.594239	0	0
ZFHX4	7	0.501	0.217	2.12185	0.729278	0.590723	0	0
FHL3	7	0.557	0.279	2.22089	0.787259	0.588975	0	0
HOXA7	7	0.538	0.275	2.88464	1.16831	0.583084	0	0
ANXA2	7	0.828	0.566	7.78973	3.9071	0.5829	0	0
COL1A2	7	0.957	0.674	16.8249	8.98699	0.579311	0	0
SOCS3	7	0.297	0.067	1.10531	0.182042	0.57722	0	0
ENSSSCG00000034610	7	0.909	0.724	8.43495	4.36854	0.563865	0	0
SPARC	7	0.768	0.518	4.49701	2.13259	0.562345	0	0
PRKAR2B	7	0.337	0.104	1.18218	0.246897	0.559665	0	0
ZIC2	7	0.42	0.145	1.56793	0.486122	0.546932	0	0
PCOLCE	7	0.711	0.455	4.15282	1.99325	0.543186	0	0
EFNB2	7	0.359	0.142	1.30093	0.342391	0.538862	0	0
NR3C1	7	0.35	0.118	1.24048	0.307394	0.538653	0	0
RGS3	7	0.395	0.169	1.53371	0.479709	0.537837	0	0
HEBP1	7	0.557	0.323	2.20528	0.880649	0.533182	0	0
GLI3	7	0.561	0.324	2.24189	0.905092	0.531625	0	0
S100A10	7	0.657	0.402	4.06846	1.98666	0.528882	0	0
COL14A1	7	0.29	0.08	1.16977	0.291934	0.51848	0	0
UBC	7	0.92	0.831	9.08545	5.01058	0.517572	0	0
ENPP6	7	0.286	0.057	1.00238	0.19579	0.51553	0	0
COL12A1	7	0.399	0.141	1.43238	0.457168	0.512375	0	0
ECM2	7	0.258	0.04	0.854696	0.114866	0.508987	0	0
B2M	7	0.387	0.117	1.56789	0.547276	0.506587	0	0
HOXA5	7	0.719	0.432	4.06739	2.06663	0.502246	0	0
LAMA4	7	0.313	0.092	1.03235	0.238106	0.49561	0	0
FCGRT	7	0.573	0.304	2.26209	0.995444	0.491501	0	0
COL6A3	7	0.36	0.134	1.24284	0.384934	0.482089	0	0
MARCKS	7	0.994	0.94	20.2599	12.194	0.477055	0	0
LUM	7	0.562	0.271	4.89828	2.66449	0.475972	0	0
GAS2	7	0.498	0.224	2.23833	1.0139	0.474985	0	0
ENSSSCG00000004570	7	0.966	0.855	16.4166	9.87917	0.470571	0	0
CREB5	7	0.283	0.082	0.987684	0.2444	0.468317	0	0
S100A6	7	0.279	0.093	1.13334	0.33573	0.46821	0	0
SPOCK3	7	0.302	0.087	1.01343	0.261233	0.467751	0	0
KLF4	7	0.258	0.083	0.969241	0.24027	0.462319	0	0
MYL12A	7	0.902	0.82	7.31768	4.25296	0.459591	0	0
S100A11	7	0.996	0.961	22.3071	13.7584	0.456946	0	0
CAVIN1	7	0.253	0.054	0.790713	0.141487	0.450282	0	0
ANGPTL1	7	0.327	0.119	1.11917	0.37	0.436213	0	0
ENSSSCG00000035293	7	0.785	0.424	7.83281	4.79752	0.421042	0	0
RHOC	7	0.64	0.407	2.73825	1.27565	0.496351	6.76069e-308	1.17846e-303
ENSSSCG00000010968	7	0.594	0.348	2.39389	1.10243	0.478883	3.30224e-304	5.75613e-300
TNFAIP6	7	0.291	0.103	0.932637	0.26364	0.424889	3.88017e-301	6.76353e-297
RBMS3	7	0.332	0.128	1.08184	0.370362	0.41818	5.46276e-296	9.52214e-292
AKAP12	7	0.393	0.178	1.71063	0.556174	0.554952	6.6783e-292	1.16409e-287
SEMA3A	7	0.254	0.084	0.792504	0.212462	0.39096	1.07699e-291	1.87731e-287
IFITM3	7	0.383	0.167	1.34681	0.466875	0.46992	2.22987e-291	3.88689e-287
ZCCHC24	7	0.46	0.234	1.64595	0.604725	0.500079	3.32926e-291	5.80323e-287
ENSSSCG00000000261	7	0.254	0.083	0.902451	0.272071	0.402497	7.32805e-288	1.27735e-283
PPP1R15A	7	0.397	0.19	1.78159	0.525626	0.600617	2.75649e-279	4.80483e-275
DCLK1	7	0.406	0.195	1.53455	0.504368	0.521644	3.13307e-279	5.46126e-275
MYADM	7	0.292	0.113	1.01651	0.251567	0.476974	5.36268e-278	9.34769e-274
ITM2C	7	0.745	0.518	3.88366	2.25393	0.406033	5.2983e-274	9.23546e-270
ABLIM1	7	0.325	0.133	1.11481	0.350937	0.448168	7.20573e-273	1.25603e-268
SELENOP	7	0.451	0.228	2.69207	0.99527	0.615409	2.72503e-270	4.75e-266
THY1	7	0.257	0.09	0.798197	0.228057	0.381352	1.59607e-263	2.78211e-259
LIMA1	7	0.358	0.16	1.23757	0.413449	0.459356	1.36844e-260	2.38532e-256
MCC	7	0.328	0.14	1.03664	0.333276	0.423664	1.07293e-257	1.87022e-253
TCF7L2	7	0.423	0.217	1.5548	0.559891	0.493356	5.30172e-257	9.24142e-253
EBF1	7	0.272	0.098	1.02613	0.413692	0.359923	8.4634e-257	1.47526e-252
EMP3	7	0.509	0.29	2.13953	0.902651	0.500824	1.66926e-255	2.90969e-251
TMEM59L	7	0.35	0.154	1.10338	0.395494	0.410298	1.2825e-253	2.23553e-249
HOMER1	7	0.317	0.139	1.11837	0.310132	0.480519	2.50611e-245	4.3684e-241
CD63	7	0.979	0.923	11.233	8.22311	0.282423	3.36064e-239	5.85792e-235
CHRNB1	7	0.274	0.107	0.853533	0.262114	0.384306	2.99297e-238	5.21705e-234
SMAD1	7	0.317	0.14	1.0549	0.330465	0.4347	8.28979e-233	1.44499e-228
HOXC8	7	0.526	0.308	3.24827	1.50603	0.527814	5.11859e-232	8.92222e-228
THBS1	7	0.366	0.171	1.52405	0.624433	0.440705	4.59745e-228	8.01382e-224
NME4	7	0.266	0.106	0.83188	0.238495	0.391446	9.15849e-227	1.59642e-222
FST	7	0.288	0.121	1.24463	0.388329	0.480438	3.30765e-222	5.76556e-218
EVA1B	7	0.61	0.389	2.6181	1.42711	0.399247	2.03133e-218	3.5408e-214
PDGFRA	7	0.376	0.185	1.36396	0.554652	0.419085	4.55642e-214	7.9423e-210
LAPTM4A	7	0.671	0.515	3.05771	1.65835	0.422915	3.51527e-211	6.12746e-207
PLXDC2	7	0.314	0.143	1.05575	0.389676	0.391569	4.23918e-206	7.38931e-202
LHFPL6	7	0.447	0.254	1.71975	0.751011	0.440346	9.26755e-206	1.61543e-201
DUSP1	7	0.558	0.387	2.99987	1.32849	0.541043	1.71235e-205	2.98479e-201
SESN3	7	0.384	0.199	1.30177	0.539961	0.401923	3.23053e-200	5.63113e-196
PRNP	7	0.255	0.106	0.780463	0.238345	0.363098	1.62091e-198	2.82542e-194
TSC22D2	7	0.283	0.129	0.884332	0.280548	0.386285	1.89852e-191	3.30931e-187
SRI	7	0.635	0.486	2.71007	1.49834	0.395425	8.07335e-183	1.40727e-178
RNF2	7	0.591	0.444	2.41168	1.22994	0.425231	5.45381e-181	9.50654e-177
SPRED1	7	0.332	0.169	1.03448	0.396034	0.376606	2.12154e-180	3.69806e-176
FKBP9	7	0.43	0.261	1.51365	0.655367	0.417713	3.50515e-177	6.10983e-173
MAP1LC3A	7	0.631	0.46	2.75771	1.57406	0.378324	4.17923e-177	7.28481e-173
EFNB1	7	0.486	0.315	1.81719	0.861362	0.414433	1.51577e-173	2.64214e-169
CSTB	7	0.806	0.715	4.40968	2.87458	0.333752	9.29823e-172	1.62078e-167
RND2	7	0.277	0.125	0.942988	0.413923	0.317859	3.30877e-171	5.76751e-167
CDC42EP5	7	0.493	0.317	1.79219	0.891565	0.389422	4.91811e-168	8.57276e-164
ITGB1	7	0.777	0.674	4.10486	2.65365	0.334465	1.53346e-161	2.67298e-157
ITM2B	7	0.683	0.513	2.99699	2.0459	0.271745	6.96911e-161	1.21478e-156
HOXC6	7	0.486	0.301	2.10139	1.11744	0.381644	2.70388e-160	4.71314e-156
EML4	7	0.578	0.439	2.38241	1.26343	0.401706	1.67349e-157	2.91705e-153
SERPINH1	7	0.747	0.618	3.78626	2.52667	0.305394	1.55764e-147	2.71512e-143
NEK6	7	0.381	0.223	1.21931	0.576519	0.341976	1.20078e-146	2.09308e-142
SERPING1	7	0.664	0.532	3.03829	1.85117	0.348092	2.94207e-146	5.12832e-142
RHOD	7	0.367	0.211	1.22115	0.559659	0.353558	1.49646e-145	2.60848e-141
MDFI	7	0.733	0.592	3.59868	2.41311	0.298146	6.22874e-143	1.08573e-138
LHFPL2	7	0.314	0.172	1.03076	0.417052	0.359834	3.3488e-140	5.8373e-136
SFRP1	7	0.69	0.55	6.06479	3.80801	0.384841	5.69149e-140	9.92083e-136
ANXA6	7	0.692	0.566	3.21098	2.06941	0.316211	1.10618e-136	1.92818e-132
ZFP36L1	7	0.797	0.704	5.06478	3.47933	0.303025	2.09068e-136	3.64427e-132
SH3BGRL3	7	0.86	0.806	5.6485	4.10882	0.263423	2.45851e-134	4.28542e-130
TNC	7	0.306	0.162	1.27159	0.548056	0.38348	6.27481e-134	1.09376e-129
PLOD1	7	0.375	0.233	1.26071	0.572798	0.362822	2.12167e-131	3.69828e-127
SDC2	7	0.554	0.403	2.2787	1.36268	0.32765	1.36225e-129	2.37454e-125
PHLDB2	7	0.38	0.237	1.31636	0.614136	0.361196	7.10376e-128	1.23826e-123
AMOTL2	7	0.504	0.37	1.98604	1.06074	0.370885	7.01325e-124	1.22248e-119
SVIL	7	0.254	0.128	0.815274	0.333509	0.308422	1.07101e-123	1.86688e-119
LTBP4	7	0.322	0.182	1.02919	0.47087	0.321782	1.12581e-123	1.96239e-119
CCDC80	7	0.454	0.295	1.84876	1.02883	0.339426	1.6833e-123	2.93416e-119
PRR13	7	0.463	0.334	1.70483	0.84671	0.381634	1.6581e-121	2.89023e-117
RRBP1	7	0.618	0.498	2.74627	1.69721	0.328543	2.17026e-121	3.78298e-117
ENSSSCG00000000359	7	0.665	0.579	2.92081	1.85173	0.318373	5.3558e-120	9.33569e-116
NDFIP1	7	0.688	0.582	3.05164	2.05902	0.281029	4.58376e-118	7.98996e-114
PNRC1	7	0.586	0.469	2.51741	1.47975	0.349567	7.94779e-118	1.38538e-113
FKBP1B	7	0.353	0.217	1.14	0.550321	0.322342	1.64763e-116	2.87198e-112
ITGA5	7	0.317	0.188	1.00823	0.432016	0.338169	4.61667e-115	8.04732e-111
CHD9	7	0.455	0.319	1.5999	0.861925	0.333861	1.64011e-114	2.85888e-110
ROBO1	7	0.446	0.303	1.74715	0.968265	0.333412	6.23866e-114	1.08746e-109
TCF4	7	0.468	0.334	1.73384	0.933488	0.346381	7.70714e-113	1.34343e-108
JAK1	7	0.39	0.25	1.30458	0.67758	0.317547	5.85265e-112	1.02018e-107
CAPG	7	0.422	0.281	1.42474	0.769007	0.315306	5.03789e-111	8.78155e-107
ENSSSCG00000039071	7	0.548	0.44	2.33938	1.31742	0.365331	1.9752e-110	3.44297e-106
ARF4	7	0.725	0.656	3.51497	2.34804	0.299023	6.7235e-110	1.17197e-105
MEOX1	7	0.258	0.135	0.796423	0.367405	0.272883	1.06684e-109	1.85961e-105
PTGFRN	7	0.27	0.152	0.860602	0.344311	0.325018	1.97051e-109	3.4348e-105
ZMIZ1	7	0.512	0.386	1.93313	1.10956	0.32959	1.86452e-108	3.25005e-104
DSE	7	0.286	0.161	0.851988	0.387326	0.288882	1.29757e-107	2.26179e-103
ENSSSCG00000008137	7	0.404	0.28	1.34795	0.669637	0.340936	1.32197e-107	2.30433e-103
RHOB	7	0.534	0.411	2.40603	1.35851	0.36752	2.75224e-107	4.79744e-103
AEBP2	7	0.288	0.168	0.902308	0.386306	0.316425	5.93485e-105	1.0345e-100
ETS1	7	0.279	0.159	0.86652	0.409461	0.280869	6.43903e-101	1.12239e-96
CCN2	7	0.297	0.177	1.23184	0.524287	0.381301	1.85219e-99	3.22855e-95
COPZ2	7	0.297	0.179	0.915429	0.422137	0.297781	1.44794e-98	2.5239e-94
TES	7	0.27	0.157	0.821248	0.355376	0.295443	8.67779e-97	1.51263e-92
ATP2B4	7	0.329	0.206	1.01845	0.500926	0.296249	1.44477e-96	2.51837e-92
AAK1	7	0.405	0.286	1.34773	0.718617	0.311927	3.72864e-94	6.4994e-90
DYNLT3	7	0.381	0.261	1.24525	0.646806	0.309979	5.36571e-94	9.35297e-90
CRTAP	7	0.389	0.264	1.23445	0.685515	0.281922	2.81266e-93	4.90274e-89
FBLIM1	7	0.313	0.195	0.964965	0.475102	0.286747	4.19032e-93	7.30415e-89
CAMK2D	7	0.26	0.149	0.826796	0.371241	0.286848	2.9173e-92	5.08514e-88
OLFML3	7	0.494	0.365	1.92747	1.23787	0.268614	5.26979e-92	9.18578e-88
PMEPA1	7	0.301	0.177	0.990638	0.523577	0.267394	9.02382e-92	1.57294e-87
KLHDC10	7	0.251	0.146	0.790304	0.323067	0.302433	3.99578e-91	6.96504e-87
DIPK1B	7	0.318	0.199	0.993907	0.507708	0.279505	2.2749e-90	3.96537e-86
CNN3	7	0.731	0.666	3.54067	2.52058	0.254449	1.16016e-89	2.02227e-85
KDELR3	7	0.271	0.161	0.851141	0.386609	0.28894	1.20029e-89	2.09223e-85
KLF12	7	0.32	0.2	0.977166	0.517449	0.264634	2.38894e-89	4.16416e-85
TCEA2	7	0.438	0.321	1.48984	0.860585	0.291327	5.17364e-87	9.01816e-83
PRDX5	7	0.622	0.545	2.49431	1.66542	0.270774	2.96374e-86	5.1661e-82
TLE5	7	0.493	0.382	1.81426	1.09862	0.29342	3.86431e-85	6.73589e-81
CACHD1	7	0.312	0.199	0.986539	0.492822	0.285726	4.44436e-85	7.74697e-81
SEPTIN6	7	0.31	0.193	0.982662	0.530428	0.258893	5.43902e-84	9.48075e-80
SERINC2	7	0.37	0.247	1.2059	0.710525	0.254335	6.97385e-82	1.21561e-77
FKBP14	7	0.274	0.169	0.853357	0.39775	0.282135	1.04298e-81	1.81803e-77
LRIG3	7	0.326	0.209	1.04727	0.592726	0.251059	1.66543e-79	2.90302e-75
ENSSSCG00000002266	7	0.318	0.212	1.02	0.511193	0.290197	1.82216e-78	3.17621e-74
ATF4	7	0.777	0.74	4.67046	3.36584	0.261459	3.40702e-75	5.93878e-71
HOXC9	7	0.288	0.179	1.17493	0.622389	0.293097	7.73725e-75	1.34868e-70
LOXL2	7	0.469	0.364	1.71135	1.0496	0.279801	2.67254e-74	4.65851e-70
PHACTR2	7	0.338	0.236	1.12122	0.579642	0.294792	4.85343e-72	8.46001e-68
OBSL1	7	0.33	0.227	1.05068	0.572655	0.265407	1.42937e-69	2.49153e-65
PHGDH	7	0.41	0.306	1.46025	0.893582	0.261793	3.51564e-69	6.12812e-65
FAM114A1	7	0.332	0.231	1.03163	0.570673	0.257333	7.26737e-68	1.26678e-63
SMARCA1	7	0.393	0.296	1.28964	0.76613	0.259605	2.53097e-66	4.41174e-62
GPX8	7	0.581	0.508	2.3187	1.57173	0.254992	2.83109e-66	4.93488e-62
DHDH	7	0.295	0.199	0.902656	0.467243	0.259865	9.42533e-66	1.64293e-61
ENSSSCG00000028997	7	0.282	0.18	1.16188	0.633391	0.28032	1.02635e-65	1.78903e-61
WASF2	7	0.367	0.272	1.15554	0.649989	0.267274	1.99932e-65	3.48502e-61
LPGAT1	7	0.297	0.204	0.951165	0.478756	0.277225	5.79466e-65	1.01007e-60
TAX1BP3	7	0.488	0.403	1.74575	1.10752	0.264542	8.66382e-65	1.51019e-60
IFNAR1	7	0.265	0.173	0.835343	0.408036	0.265036	9.0464e-65	1.57688e-60
IL6ST	7	0.341	0.245	1.10753	0.603507	0.273325	2.14313e-64	3.73569e-60
CALU	7	0.449	0.362	1.56516	0.963278	0.267404	2.9323e-64	5.11128e-60
KAT6B	7	0.359	0.259	1.21824	0.700957	0.265524	1.44884e-63	2.52547e-59
MFGE8	7	0.331	0.239	1.04548	0.570891	0.263988	2.27943e-63	3.97327e-59
ATP8A1	7	0.334	0.235	1.64071	0.827278	0.368221	1.3735e-62	2.39415e-58
WSB1	7	0.397	0.307	1.33603	0.788618	0.267011	1.35628e-61	2.36414e-57
ZYX	7	0.49	0.413	1.76027	1.11495	0.266297	5.1328e-61	8.94698e-57
LAMB1	7	0.321	0.233	1.06446	0.562076	0.278855	1.78459e-58	3.11072e-54
ENSSSCG00000005643	7	0.386	0.308	1.30517	0.78453	0.255998	1.04246e-50	1.81712e-46
CITED2	7	0.358	0.283	1.53972	0.790657	0.349469	4.65108e-50	8.10729e-46
CXCL12	8	0.809	0.27	9.51719	1.47801	1.44555	0	0
CRABP1	8	0.852	0.405	33.1302	10.2596	1.10896	0	0
TGFBI	8	0.677	0.344	4.13548	1.35885	0.778	0	0
PBX1	8	0.801	0.47	4.69321	1.66426	0.759347	0	0
GPC3	8	0.789	0.406	5.75762	2.22424	0.739974	0	0
PCOLCE	8	0.79	0.455	5.03006	1.98899	0.701823	0	0
RSPO3	8	0.425	0.145	1.96794	0.539576	0.656362	0	0
COL3A1	8	0.966	0.69	20.5883	10.2127	0.655106	0	0
MEIS1	8	0.676	0.374	3.07796	1.20715	0.613895	0	0
ENSSSCG00000000261	8	0.3	0.084	1.32054	0.264132	0.607414	0	0
COL1A2	8	0.961	0.678	17.4659	9.07661	0.605708	0	0
EVA1B	8	0.691	0.389	3.23799	1.41914	0.560676	0	0
MDK	8	1	0.971	41.3398	28.031	0.377363	0	0
SELENOP	8	0.506	0.229	3.08037	1.00436	0.710863	1.35016e-298	2.35347e-294
PKDCC	8	0.682	0.412	4.38126	1.74143	0.674444	5.65907e-298	9.86433e-294
FSTL1	8	0.751	0.512	4.0858	1.88711	0.566195	3.17842e-284	5.5403e-280
COL5A2	8	0.659	0.37	3.22812	1.37145	0.578256	7.35728e-284	1.28245e-279
ENSSSCG00000035293	8	0.758	0.431	8.14776	4.82947	0.450583	9.94435e-274	1.7334e-269
BGN	8	0.604	0.35	2.92753	1.34008	0.517827	1.71025e-230	2.98114e-226
COL1A1	8	0.766	0.476	6.78653	3.93168	0.456716	6.83126e-221	1.19076e-216
CUX1	8	0.414	0.2	1.44688	0.484768	0.499555	3.05806e-210	5.3305e-206
ITM2C	8	0.752	0.521	3.98608	2.27384	0.420686	7.46744e-194	1.30165e-189
NFIA	8	0.337	0.144	1.42679	0.468958	0.502018	3.11107e-190	5.42291e-186
EMILIN1	8	0.564	0.34	2.23966	1.04135	0.461857	1.52966e-183	2.66635e-179
ENSSSCG00000004570	8	0.954	0.858	14.8872	10.0392	0.364062	2.75493e-181	4.80212e-177
LIMCH1	8	0.588	0.373	3.35715	1.66576	0.491331	6.11105e-165	1.06522e-160
CRABP2	8	0.883	0.67	8.27746	5.65776	0.331804	1.36781e-159	2.38423e-155
MMP2	8	0.699	0.524	3.32819	1.86191	0.413662	1.61301e-155	2.81163e-151
EBF2	8	0.36	0.164	1.32183	0.655662	0.338153	3.14159e-155	5.47611e-151
MARCKS	8	0.989	0.941	16.7994	12.4565	0.279699	1.88066e-154	3.27817e-150
SFRP1	8	0.729	0.551	7.62241	3.77707	0.590536	4.7062e-151	8.20337e-147
DHRS3	8	0.317	0.148	1.23073	0.459553	0.4242	4.01803e-145	7.00382e-141
MFAP2	8	0.718	0.516	3.89132	2.39139	0.366224	5.50028e-138	9.58754e-134
PDGFRB	8	0.288	0.131	0.85663	0.326072	0.336542	6.15902e-136	1.07358e-131
NFATC4	8	0.369	0.193	1.14877	0.495789	0.362243	7.21602e-136	1.25782e-131
KLF12	8	0.369	0.199	1.23076	0.513779	0.387733	5.04649e-129	8.79653e-125
FN1	8	0.706	0.511	5.24162	3.26675	0.380387	7.66519e-127	1.33612e-122
LRIG3	8	0.381	0.209	1.34129	0.587309	0.388662	1.25533e-126	2.18816e-122
ENSSSCG00000010968	8	0.538	0.354	2.19432	1.12981	0.405343	2.60687e-126	4.54403e-122
PDGFRA	8	0.361	0.188	1.27598	0.570276	0.371159	6.21704e-126	1.08369e-121
COL12A1	8	0.306	0.149	1.2748	0.478126	0.431115	2.03687e-125	3.55047e-121
PCDH18	8	0.425	0.245	1.55112	0.761189	0.370544	1.68108e-120	2.9303e-116
CHD3	8	0.619	0.469	2.67588	1.4688	0.398061	2.62268e-119	4.5716e-115
SLC9A3R2	8	0.35	0.19	1.07825	0.48799	0.3341	1.39403e-114	2.42993e-110
RBMS1	8	0.589	0.445	2.41038	1.30828	0.390321	1.12226e-113	1.95622e-109
CD248	8	0.32	0.17	1.00929	0.418243	0.348365	1.04177e-111	1.81592e-107
CALD1	8	0.713	0.547	3.88247	2.59813	0.305238	2.22134e-109	3.87202e-105
MEIS2	8	0.501	0.342	2.04399	1.03406	0.403135	8.72971e-109	1.52168e-104
FCGRT	8	0.481	0.312	1.83929	1.03168	0.334692	3.54135e-102	6.17292e-98
RHOC	8	0.571	0.413	2.25064	1.31747	0.338377	2.00632e-101	3.49721e-97
DACT3	8	0.397	0.24	1.19701	0.609692	0.311056	2.32751e-98	4.05709e-94
OGN	8	0.447	0.289	7.8445	3.46003	0.684641	1.17042e-95	2.04016e-91
EDNRA	8	0.294	0.156	0.983135	0.443541	0.31758	1.92921e-95	3.36281e-91
SLIT2	8	0.252	0.125	0.876084	0.376089	0.309941	8.67891e-94	1.51282e-89
IGFBP5	8	0.543	0.384	5.35166	3.01998	0.457438	9.2179e-94	1.60677e-89
NREP	8	0.946	0.884	11.4534	8.69552	0.250333	5.40057e-91	9.41373e-87
FOXP4	8	0.264	0.137	0.762409	0.327595	0.283312	1.80393e-90	3.14442e-86
COL5A1	8	0.477	0.321	1.84049	1.04227	0.329917	6.29688e-89	1.09761e-84
MDFI	8	0.733	0.594	3.48313	2.43545	0.266176	1.1452e-87	1.9962e-83
LHFPL6	8	0.408	0.258	1.42716	0.777452	0.311541	2.78364e-85	4.85217e-81
EPHB3	8	0.284	0.158	0.886703	0.376347	0.315398	8.90152e-85	1.55162e-80
EBF3	8	0.327	0.188	1.44279	0.683192	0.372449	2.09077e-84	3.64443e-80
FLRT2	8	0.346	0.206	1.20173	0.600757	0.318765	7.68522e-84	1.33961e-79
HOXA5	8	0.598	0.441	3.28198	2.12872	0.31379	8.68045e-84	1.51309e-79
ENSSSCG00000027124	8	0.294	0.165	0.936133	0.434978	0.299544	1.3158e-82	2.29357e-78
SPARC	8	0.662	0.526	3.42012	2.21212	0.319237	1.57312e-82	2.74211e-78
CDH11	8	0.428	0.279	1.5219	0.876842	0.295421	3.78391e-81	6.59573e-77
NFIB	8	0.373	0.227	1.5615	0.856811	0.321732	8.25409e-80	1.43877e-75
SERINC2	8	0.386	0.248	1.34653	0.712052	0.315244	1.17856e-79	2.05435e-75
SULF2	8	0.282	0.157	0.843045	0.398655	0.275908	3.83672e-79	6.68778e-75
OLFML3	8	0.512	0.366	2.01014	1.24467	0.293428	1.3174e-78	2.29637e-74
NSG1	8	0.684	0.555	3.4262	2.40035	0.263664	3.31898e-78	5.78531e-74
TRIO	8	0.397	0.265	1.45807	0.770732	0.327982	1.90686e-74	3.32384e-70
RUNX1T1	8	0.42	0.286	1.85856	0.999109	0.357617	2.16572e-74	3.77506e-70
EFEMP2	8	0.376	0.242	1.185	0.635737	0.289521	3.22459e-74	5.62079e-70
SDC2	8	0.539	0.405	2.12774	1.38249	0.272165	1.09729e-71	1.91268e-67
ENSSSCG00000038144	8	0.75	0.671	3.92425	2.76569	0.26824	1.68152e-70	2.93105e-66
COL6A1	8	0.36	0.226	1.4749	0.863901	0.283529	1.05106e-66	1.83211e-62
ITGAV	8	0.338	0.225	1.10084	0.534038	0.314432	8.69e-65	1.51475e-60
HMCN1	8	0.267	0.156	0.837897	0.41399	0.262206	3.50476e-64	6.10915e-60
MBNL1	8	0.284	0.172	0.887961	0.433822	0.275154	7.82939e-64	1.36474e-59
FOSB	8	0.389	0.269	2.40408	1.21305	0.430604	2.87964e-62	5.0195e-58
EFNA5	8	0.281	0.172	0.894359	0.41929	0.288724	6.8692e-62	1.19737e-57
SKIL	8	0.471	0.355	1.78403	1.06531	0.298618	1.00162e-60	1.74592e-56
PHACTR2	8	0.35	0.237	1.10633	0.588279	0.282296	1.43327e-59	2.49834e-55
ADGRA2	8	0.266	0.162	0.802429	0.378389	0.26822	2.21492e-59	3.86082e-55
SMARCA2	8	0.313	0.203	1.46395	0.664478	0.392256	4.28676e-59	7.47226e-55
TNC	8	0.272	0.166	1.15791	0.563471	0.322233	9.83047e-58	1.71355e-53
ENSSSCG00000003839	8	0.382	0.27	1.51514	0.827788	0.319224	1.62243e-57	2.82806e-53
AMOT	8	0.296	0.19	0.907166	0.475779	0.256432	4.71544e-56	8.21949e-52
NR2F1	8	0.578	0.461	3.39154	2.34983	0.27077	1.93659e-53	3.37567e-49
FGFR1	8	0.424	0.32	1.47518	0.85301	0.289502	4.1552e-52	7.24293e-48
HOXA7	8	0.392	0.285	2.13517	1.2247	0.343059	5.23035e-49	9.11701e-45
PAM	8	0.33	0.228	1.11398	0.613214	0.270342	4.27909e-48	7.45888e-44
VCAN	8	0.639	0.567	4.53411	2.88421	0.354012	1.69564e-47	2.95568e-43
SRGAP1	8	0.276	0.183	0.981093	0.484075	0.288858	6.71291e-47	1.17013e-42
MPDZ	8	0.371	0.274	1.17249	0.678495	0.257976	3.16751e-46	5.52128e-42
DCHS1	8	0.351	0.253	1.10747	0.621721	0.261998	1.14633e-45	1.99817e-41
CTSC	8	0.335	0.235	1.25367	0.737136	0.260322	3.16067e-45	5.50936e-41
SEPTIN11	8	0.658	0.61	3.32953	2.28789	0.275214	2.17851e-42	3.79737e-38
HES1	8	0.33	0.251	1.30732	0.750594	0.276131	1.2949e-31	2.25714e-27
CENPF	9	0.963	0.397	15.7506	3.0027	1.43146	0	0
TOP2A	9	0.959	0.401	13.731	3.27473	1.23723	0	0
CKB	9	0.811	0.411	10.3286	3.12719	1.00973	0	0
ENSSSCG00000035544	9	0.895	0.345	5.34932	1.49317	0.934793	0	0
UBE2C	9	0.843	0.311	5.62536	1.62327	0.926482	0	0
KPNA2	9	0.878	0.409	5.44389	1.62356	0.8986	0	0
PRTG	9	0.703	0.241	3.04416	0.702507	0.865171	0	0
PLK1	9	0.762	0.224	3.03067	0.746111	0.836541	0	0
PAX6	9	0.443	0.036	1.55892	0.130298	0.817103	0	0
HMGB2	9	0.991	0.61	11.7577	4.64136	0.81601	0	0
ENSSSCG00000026302	9	0.73	0.192	2.40585	0.508763	0.814205	0	0
TPX2	9	0.832	0.306	3.79505	1.13166	0.810683	0	0
ARL4A	9	0.637	0.199	2.71452	0.665146	0.802337	0	0
SGO2	9	0.714	0.222	2.66548	0.698619	0.769145	0	0
CDCA3	9	0.684	0.188	2.12861	0.494266	0.738953	0	0
HES5	9	0.412	0.047	1.73678	0.317833	0.730794	0	0
CDC20	9	0.78	0.314	3.62122	1.2424	0.72311	0	0
ARL6IP1	9	0.775	0.402	4.20324	1.53062	0.720816	0	0
CKS2	9	0.898	0.46	4.57142	1.77091	0.698473	0	0
ASPM	9	0.583	0.143	1.76667	0.395079	0.684693	0	0
CCNB1	9	0.694	0.235	2.63416	0.846969	0.676832	0	0
TUBB4B	9	0.961	0.658	8.2958	3.75546	0.670269	0	0
ENSSSCG00000017032	9	0.785	0.346	3.65873	1.41153	0.65848	0	0
DLGAP5	9	0.737	0.268	2.65248	0.920955	0.642584	0	0
ENSSSCG00000003451	9	0.528	0.138	1.62555	0.402729	0.626871	0	0
SMC4	9	0.847	0.414	3.37989	1.37358	0.612624	0	0
AURKB	9	0.664	0.22	1.92418	0.631494	0.583517	0	0
CXCR4	9	0.394	0.089	1.31772	0.310036	0.570531	0	0
BIRC5	9	0.811	0.397	3.08449	1.31481	0.567872	0	0
INCENP	9	0.605	0.186	1.52803	0.433967	0.566995	0	0
HMGA1	9	0.995	0.836	15.8371	8.56289	0.565695	0	0
UBE2S	9	0.947	0.634	6.84793	3.46001	0.565099	0	0
ENSSSCG00000022925	9	0.814	0.489	3.84221	1.75744	0.563068	0	0
KIF23	9	0.602	0.182	1.65167	0.518687	0.557342	0	0
BUB3	9	0.816	0.446	3.0353	1.31431	0.555969	0	0
SGO1	9	0.571	0.181	1.5246	0.455307	0.550864	0	0
CENPE	9	0.614	0.213	1.79403	0.612278	0.549836	0	0
NDC80	9	0.574	0.186	1.4578	0.429614	0.541861	0	0
HMMR	9	0.59	0.211	1.61229	0.542523	0.52681	0	0
DEK	9	0.967	0.759	7.37752	3.9674	0.522656	0	0
KIF4A	9	0.514	0.143	1.20477	0.309452	0.521016	0	0
MXD3	9	0.562	0.187	1.54793	0.518031	0.517869	0	0
CHD7	9	0.735	0.38	2.47148	1.07256	0.515796	0	0
LFNG	9	0.418	0.087	1.07096	0.237628	0.514815	0	0
FAM181A	9	0.34	0.033	0.839996	0.102211	0.512445	0	0
SYT11	9	0.277	0.065	1.11282	0.275467	0.504712	0	0
NRCAM	9	0.359	0.042	0.836837	0.110289	0.503425	0	0
CCNB2	9	0.486	0.133	1.10617	0.279888	0.498096	0	0
TKT	9	0.856	0.546	4.23836	2.1844	0.497744	0	0
NCAPG	9	0.577	0.213	1.51164	0.532233	0.494211	0	0
KIF20B	9	0.639	0.263	1.84079	0.738296	0.491178	0	0
PIMREG	9	0.545	0.193	1.59408	0.588791	0.490258	0	0
PLEKHB1	9	0.33	0.048	0.880889	0.156093	0.486699	0	0
IGDCC4	9	0.766	0.407	2.99508	1.46621	0.482383	0	0
SLC2A5	9	0.356	0.066	0.876065	0.158472	0.482075	0	0
POLR3B	9	0.403	0.09	0.964215	0.215889	0.479617	0	0
PBK	9	0.485	0.176	1.23738	0.391506	0.474921	0	0
KIF15	9	0.524	0.177	1.25096	0.40978	0.467922	0	0
ENSSSCG00000000194	9	0.561	0.232	1.62073	0.659267	0.457076	0	0
BUB1	9	0.453	0.126	1.0231	0.282457	0.455854	0	0
ENSSSCG00000007493	9	0.478	0.139	1.08809	0.327315	0.453092	0	0
DPYSL5	9	0.481	0.123	1.07761	0.321268	0.452627	0	0
ZBTB16	9	0.38	0.079	0.845107	0.182419	0.444975	0	0
RELN	9	0.29	0.037	0.722268	0.104393	0.444346	0	0
KIF11	9	0.511	0.167	1.2206	0.424006	0.444305	0	0
ENSSSCG00000008677	9	0.479	0.141	1.03569	0.311424	0.439723	0	0
ECT2	9	0.434	0.123	0.960093	0.265284	0.437695	0	0
NUF2	9	0.6	0.256	1.53937	0.645186	0.434062	0	0
CDCA8	9	0.429	0.117	0.931321	0.251435	0.433913	0	0
ENSSSCG00000004782	9	0.445	0.131	0.98715	0.289399	0.432526	0	0
MAD2L1	9	0.627	0.283	1.59602	0.688813	0.429953	0	0
CDH2	9	0.575	0.233	1.55178	0.670339	0.423763	0	0
BBS7	9	0.49	0.183	1.15917	0.416838	0.421294	0	0
GAPDH	9	1	0.999	74.5875	48.6974	0.419339	0	0
CRB2	9	0.342	0.06	0.707637	0.124439	0.417826	0	0
ALPL	9	0.319	0.05	0.685604	0.111337	0.41656	0	0
TUBB2B	9	0.936	0.687	13.2263	8.39074	0.415368	0	0
ENO1	9	0.996	0.942	22.8289	14.808	0.410382	0	0
NEK2	9	0.377	0.096	0.805018	0.201942	0.406632	0	0
JPT1	9	0.95	0.706	6.15791	3.77117	0.405627	0	0
TTK	9	0.406	0.109	0.827829	0.218843	0.405227	0	0
KIF22	9	0.482	0.183	1.12227	0.415798	0.404791	0	0
H2AFZ	9	0.999	0.914	19.4936	12.7596	0.398374	0	0
RANBP1	9	0.989	0.856	10.953	7.0299	0.397815	0	0
SPSB4	9	0.449	0.163	1.09881	0.413833	0.395068	0	0
RTKN2	9	0.357	0.089	0.73511	0.170048	0.394026	0	0
CDKN3	9	0.42	0.144	0.979354	0.336006	0.393086	0	0
CELSR2	9	0.332	0.072	0.74367	0.190993	0.381205	0	0
RACGAP1	9	0.374	0.109	0.784326	0.223033	0.377707	0	0
ENSSSCG00000005656	9	0.994	0.943	14.1183	9.37937	0.376085	0	0
FGFR3	9	0.278	0.047	0.621884	0.115906	0.373922	0	0
ENSSSCG00000020870	9	0.417	0.141	0.885847	0.305033	0.368148	0	0
CCNF	9	0.332	0.077	0.662257	0.154283	0.364697	0	0
HK2	9	0.36	0.114	0.777332	0.235763	0.363425	0	0
KIF2C	9	0.42	0.142	0.882642	0.314508	0.359214	0	0
NCAPH	9	0.357	0.102	0.699131	0.192033	0.354457	0	0
NR6A1	9	0.348	0.091	0.676419	0.186026	0.346052	0	0
MSI1	9	0.341	0.103	0.736523	0.229884	0.344965	0	0
CENPA	9	0.395	0.133	0.836905	0.306316	0.340871	0	0
YBX1	9	1	0.979	21.671	15.1369	0.339978	0	0
PAX3	9	0.267	0.069	0.678311	0.199874	0.335572	0	0
FAM83D	9	0.307	0.069	0.591678	0.13891	0.334717	0	0
PRC1	9	0.297	0.073	0.585676	0.138604	0.331208	0	0
SALL1	9	0.266	0.053	0.538818	0.108692	0.327834	0	0
PSAT1	9	0.268	0.059	0.594413	0.150747	0.326094	0	0
SAPCD2	9	0.287	0.06	0.552444	0.124198	0.322761	0	0
CIT	9	0.31	0.083	0.592983	0.162602	0.314947	0	0
IRX3	9	0.264	0.064	0.573396	0.155892	0.308364	0	0
NUP210	9	0.257	0.06	0.501339	0.109882	0.302104	0	0
DRAXIN	9	0.282	0.073	0.558998	0.164355	0.291876	0	0
DEPDC1B	9	0.302	0.084	0.557019	0.165259	0.28983	0	0
NCAPD2	9	0.255	0.065	0.469082	0.123398	0.26828	0	0
KIFC1	9	0.273	0.074	0.496989	0.140937	0.271606	2.59732e-306	4.52739e-302
CENPT	9	0.322	0.099	0.62412	0.19077	0.310366	5.81993e-300	1.01447e-295
ARHGAP11A	9	0.3	0.088	0.59364	0.171724	0.307545	9.63105e-299	1.67879e-294
ENSSSCG00000001930	9	0.992	0.947	17.3908	11.7623	0.365351	3.81281e-298	6.64611e-294
ENSSSCG00000011732	9	0.317	0.096	0.672977	0.217815	0.317546	2.52971e-297	4.40953e-293
STPG4	9	0.988	0.887	10.5945	7.22611	0.343221	6.37337e-297	1.11094e-292
KPNB1	9	0.941	0.75	6.07942	3.63995	0.422488	1.9659e-296	3.42676e-292
MYBL2	9	0.564	0.252	1.40489	0.590323	0.413568	4.3665e-294	7.61125e-290
ENSSSCG00000000002	9	0.345	0.112	0.679547	0.224427	0.316051	1.02272e-293	1.7827e-289
ENSSSCG00000025483	9	0.28	0.079	0.533268	0.160472	0.278575	1.38785e-291	2.41916e-287
CKAP5	9	0.592	0.273	1.57815	0.686208	0.42459	1.80424e-290	3.14497e-286
TSPAN33	9	0.278	0.079	0.545292	0.160361	0.286481	8.84969e-289	1.54259e-284
XPO5	9	0.734	0.406	2.28	1.11114	0.440613	5.65833e-288	9.86304e-284
SMC2	9	0.842	0.487	3.31456	1.97153	0.372918	1.27357e-287	2.21996e-283
NUCKS1	9	0.992	0.92	12.0317	8.19854	0.348343	1.15275e-284	2.00936e-280
TFDP2	9	0.728	0.394	2.58429	1.23711	0.471378	2.4846e-284	4.3309e-280
G2E3	9	0.377	0.131	0.76475	0.280422	0.320819	3.17567e-284	5.53552e-280
NR2F1	9	0.794	0.452	4.34106	2.31137	0.478062	1.28155e-283	2.23387e-279
FEZ1	9	0.337	0.106	0.840644	0.350265	0.309814	1.50833e-283	2.62916e-279
HSP90AA1	9	1	0.994	27.0006	20.3798	0.26978	7.44631e-281	1.29797e-276
ENSSSCG00000035209	9	0.858	0.552	3.63867	1.98316	0.441446	4.53453e-277	7.90415e-273
KIF5C	9	0.555	0.238	1.44219	0.813101	0.297857	4.63202e-277	8.07407e-273
TOX3	9	0.425	0.158	0.962541	0.42205	0.322141	2.57432e-270	4.4873e-266
DAAM1	9	0.542	0.246	1.56074	0.666799	0.42939	5.55985e-268	9.69138e-264
LIN28B	9	0.517	0.226	1.26442	0.545213	0.382157	1.99223e-265	3.47265e-261
ENSSSCG00000035908	9	0.831	0.521	3.08102	1.6942	0.415245	7.93606e-261	1.38333e-256
CKAP2	9	0.315	0.105	0.668809	0.221149	0.312318	7.86843e-257	1.37155e-252
RRM1	9	0.691	0.372	1.97461	0.976757	0.408656	1.30555e-256	2.2757e-252
ARHGEF39	9	0.272	0.082	0.505043	0.161361	0.25923	3.55982e-255	6.20512e-251
MIS18A	9	0.4	0.154	0.781614	0.305792	0.31071	1.14174e-254	1.99016e-250
TK1	9	0.623	0.302	1.61856	0.800357	0.374639	3.11611e-254	5.43169e-250
SPC25	9	0.363	0.132	0.747119	0.263401	0.32416	1.93268e-253	3.36886e-249
MYCN	9	0.416	0.166	0.967552	0.382771	0.352701	3.0501e-248	5.31663e-244
ENSSSCG00000009327	9	1	0.988	27.0214	20.3176	0.273436	7.9586e-247	1.38726e-242
REC8	9	0.258	0.076	0.537236	0.18355	0.261468	1.02639e-243	1.78911e-239
PRR11	9	0.313	0.106	0.61284	0.214787	0.283427	1.90018e-243	3.3122e-239
HNRNPA2B1	9	0.995	0.962	14.7596	10.7667	0.292177	7.85911e-240	1.36992e-235
DUT	9	0.965	0.746	7.07083	4.64584	0.357337	1.18661e-238	2.06839e-234
ZNF219	9	0.366	0.134	0.755444	0.314645	0.289155	6.97182e-237	1.21526e-232
DDR1	9	0.328	0.115	0.748863	0.287021	0.306636	2.04852e-235	3.57078e-231
LBR	9	0.418	0.17	0.924566	0.387817	0.326968	1.99423e-234	3.47614e-230
AHCY	9	0.675	0.376	1.99051	1.03827	0.383345	2.9286e-228	5.10484e-224
PLAT	9	0.454	0.19	1.01769	0.497696	0.298025	8.1307e-228	1.41726e-223
CEP72	9	0.269	0.086	0.503084	0.164372	0.255337	1.23454e-227	2.15193e-223
DDX39A	9	0.625	0.323	1.60979	0.815348	0.362991	1.47331e-226	2.56813e-222
FLAD1	9	0.825	0.547	3.36881	1.92592	0.40088	2.1507e-226	3.74889e-222
ENSSSCG00000018034	9	0.8	0.503	3.12437	1.7522	0.404515	7.68545e-226	1.33965e-221
FZD3	9	0.402	0.161	0.894294	0.374827	0.320518	2.35465e-225	4.10438e-221
RGMA	9	0.356	0.13	0.757047	0.335977	0.273971	5.58506e-225	9.73531e-221
RAD21	9	0.762	0.47	2.64175	1.4366	0.40186	5.82388e-225	1.01516e-220
ASF1B	9	0.269	0.087	0.498304	0.164124	0.252365	8.17514e-225	1.42501e-220
CDCA5	9	0.311	0.111	0.592252	0.211704	0.273121	6.85021e-224	1.19406e-219
SKA2	9	0.741	0.434	2.33435	1.25937	0.389191	8.32281e-223	1.45075e-218
BCAS4	9	0.443	0.189	0.987394	0.443533	0.319731	2.88686e-220	5.03208e-216
SALL2	9	0.394	0.158	0.82913	0.357586	0.298133	2.30448e-219	4.01694e-215
PTCH1	9	0.328	0.119	0.75648	0.297928	0.302543	3.96721e-218	6.91524e-214
FABP3	9	0.861	0.563	4.57017	2.79814	0.382914	2.191e-216	3.81913e-212
CDK5RAP2	9	0.306	0.108	0.598204	0.219517	0.270426	8.56185e-216	1.49242e-211
MYEF2	9	0.37	0.145	0.768499	0.316943	0.294818	2.34263e-215	4.08344e-211
CCSAP	9	0.313	0.113	0.606508	0.234577	0.263334	2.85457e-214	4.97579e-210
EIF4EBP2	9	0.783	0.502	2.71293	1.54552	0.377487	7.31869e-212	1.27572e-207
RHNO1	9	0.345	0.131	0.658082	0.270525	0.266232	8.16836e-212	1.42383e-207
EZH2	9	0.62	0.328	1.5753	0.826482	0.343575	2.21371e-208	3.85872e-204
ENSSSCG00000011676	9	0.805	0.521	2.89027	1.66174	0.379499	2.90216e-207	5.05876e-203
CECR2	9	0.361	0.143	0.705908	0.312834	0.26191	3.31169e-204	5.77261e-200
AGO1	9	0.579	0.297	1.56601	0.790344	0.359942	1.08082e-202	1.88398e-198
SYNE2	9	0.716	0.418	2.41422	1.34334	0.376373	2.25939e-201	3.93834e-197
CDCA4	9	0.643	0.348	1.70211	0.899846	0.35226	1.08503e-199	1.89132e-195
VRK1	9	0.324	0.126	0.612644	0.24057	0.262304	2.26069e-197	3.94061e-193
SMC1A	9	0.829	0.568	3.44351	2.0283	0.383445	1.9306e-196	3.36523e-192
FABP5	9	0.628	0.334	1.84607	1.07263	0.317123	1.75566e-195	3.06029e-191
ENSSSCG00000007336	9	0.755	0.456	3.0496	1.78932	0.37282	1.51336e-194	2.63794e-190
NANS	9	0.969	0.845	7.70153	5.4443	0.300302	3.99167e-193	6.95788e-189
UCHL1	9	0.878	0.619	4.41256	2.91142	0.324822	1.12947e-192	1.96878e-188
SCD	9	0.534	0.266	1.3115	0.690224	0.313034	1.40842e-192	2.45502e-188
CLIP1	9	0.372	0.155	0.799566	0.351251	0.286515	1.66911e-191	2.90943e-187
SLC16A3	9	0.454	0.213	1.19788	0.552652	0.347531	1.11372e-188	1.94133e-184
NASP	9	0.983	0.883	10.946	7.91371	0.292803	2.15495e-188	3.75629e-184
DIAPH3	9	0.338	0.137	0.645556	0.273292	0.256473	9.31502e-187	1.6237e-182
IVD	9	0.455	0.213	1.04096	0.492825	0.312748	6.06628e-185	1.05741e-180
HOXB9	9	0.431	0.215	2.27936	0.968083	0.51059	1.38784e-180	2.41915e-176
ENSSSCG00000012257	9	0.436	0.203	0.910852	0.444379	0.279869	5.41346e-180	9.43621e-176
TTYH1	9	0.305	0.12	0.789536	0.314427	0.308555	1.36018e-175	2.37093e-171
GNAI2	9	0.811	0.559	3.10007	1.90793	0.343563	7.03268e-174	1.22587e-169
PPA1	9	0.757	0.481	2.43282	1.48578	0.322798	2.23963e-171	3.9039e-167
TRIP13	9	0.402	0.185	0.797851	0.387948	0.258766	2.24908e-167	3.92037e-163
C1orf21	9	0.535	0.28	1.29528	0.711211	0.293653	2.51138e-167	4.37758e-163
RCOR2	9	0.484	0.24	1.13052	0.611817	0.279004	2.55332e-167	4.45069e-163
ENSSSCG00000034709	9	0.907	0.711	4.87116	3.18691	0.338089	7.16297e-167	1.24858e-162
ENSSSCG00000031741	9	0.631	0.354	1.8382	1.08171	0.30998	3.73203e-165	6.50531e-161
JAM3	9	0.512	0.261	1.19974	0.661699	0.2805	1.16965e-162	2.03881e-158
PGAM1	9	0.867	0.647	4.18543	2.75365	0.323125	1.1879e-161	2.07063e-157
CSE1L	9	0.662	0.384	1.67817	0.996791	0.293591	1.3658e-159	2.38073e-155
PTPRS	9	0.535	0.282	1.26242	0.709476	0.280246	1.69373e-159	2.95234e-155
SINHCAF	9	0.749	0.475	2.41264	1.46962	0.323421	2.87911e-159	5.01858e-155
PTBP1	9	0.88	0.663	4.07333	2.71461	0.311724	4.24797e-159	7.40463e-155
CIP2A	9	0.394	0.183	0.802306	0.391822	0.258454	6.4424e-158	1.12297e-153
PAICS	9	0.805	0.536	2.86641	1.84363	0.307246	1.5854e-157	2.7635e-153
CTCF	9	0.579	0.324	1.45257	0.801729	0.30839	2.08714e-156	3.63809e-152
LSM6	9	0.592	0.333	1.4355	0.815824	0.293614	5.30292e-156	9.24353e-152
USP1	9	0.725	0.451	2.2375	1.3602	0.316054	1.10715e-155	1.92988e-151
PA2G4	9	0.861	0.629	3.69287	2.45835	0.305254	3.0836e-155	5.37502e-151
LDHA	9	0.868	0.641	6.35416	4.27852	0.331621	6.48931e-154	1.13115e-149
G3BP1	9	0.804	0.547	2.77375	1.75313	0.315331	1.25376e-153	2.18543e-149
BEX1	9	0.726	0.462	2.54255	1.58196	0.316299	7.58903e-153	1.32284e-148
PTGR1	9	0.404	0.191	0.822654	0.417221	0.251596	1.49294e-151	2.60235e-147
ENSSSCG00000014031	9	0.923	0.725	4.76243	3.33308	0.285081	4.88048e-151	8.50717e-147
GJC1	9	0.627	0.36	1.61472	0.954764	0.290889	7.23308e-151	1.2608e-146
ENSSSCG00000026064	9	0.892	0.681	4.1041	2.84665	0.282842	3.91335e-147	6.82137e-143
HNRNPU	9	0.968	0.87	7.51361	5.52663	0.265776	9.52525e-145	1.66035e-140
TRIM24	9	0.532	0.29	1.31755	0.741404	0.28582	3.54028e-144	6.17106e-140
SUPT16H	9	0.766	0.528	2.72753	1.70698	0.319915	4.98107e-143	8.6825e-139
SPC24	9	0.623	0.353	1.57337	1.00367	0.250234	3.67776e-141	6.41071e-137
H2AFV	9	0.954	0.806	6.19917	4.47839	0.273155	1.44824e-139	2.52443e-135
KIF1B	9	0.491	0.259	1.14895	0.671909	0.251015	7.49273e-138	1.30606e-133
ZFP36L1	9	0.893	0.701	5.22186	3.49698	0.324663	1.01366e-137	1.76691e-133
ENSSSCG00000035836	9	0.94	0.796	5.61343	4.03216	0.273252	1.66155e-137	2.89624e-133
HIST2H2AC	9	0.332	0.153	0.813788	0.375088	0.2769	2.77573e-137	4.83838e-133
LMNB1	9	0.737	0.477	2.35447	1.50104	0.293588	6.72495e-137	1.17223e-132
IPO5	9	0.771	0.532	2.63112	1.68598	0.301498	1.62254e-135	2.82826e-131
FASN	9	0.726	0.474	2.29038	1.47294	0.285597	1.69987e-135	2.96304e-131
ENSSSCG00000004963	9	0.835	0.601	3.14064	2.11718	0.283921	9.2033e-135	1.60423e-130
HDGF	9	0.915	0.732	4.68034	3.39315	0.256966	2.72018e-130	4.74155e-126
NT5DC2	9	0.789	0.549	2.63552	1.74595	0.280628	1.08405e-128	1.88962e-124
PDK1	9	0.437	0.228	0.963976	0.526844	0.251768	1.01786e-127	1.77423e-123
CHRAC1	9	0.579	0.337	1.38565	0.84171	0.258777	3.49972e-126	6.10037e-122
ACAT2	9	0.815	0.574	3.36791	2.34963	0.265436	2.67857e-125	4.66902e-121
ND6	9	0.598	0.358	1.74973	1.05033	0.293501	3.86281e-125	6.73326e-121
IPO7	9	0.576	0.341	1.40847	0.846305	0.265806	2.83827e-124	4.94739e-120
PRXL2B	9	0.588	0.355	1.8319	1.14999	0.275485	5.24721e-124	9.14641e-120
MCM7	9	0.832	0.593	3.49791	2.46537	0.260794	1.97393e-121	3.44075e-117
ZNF532	9	0.561	0.325	1.39339	0.861723	0.251209	6.00876e-121	1.04739e-116
ENSSSCG00000036592	9	0.947	0.794	5.69464	4.17383	0.257695	1.39478e-119	2.43124e-115
CHD1	9	0.639	0.403	1.75629	1.10175	0.271115	6.35404e-119	1.10757e-114
NCL	9	0.894	0.735	5.89942	3.98739	0.324525	7.40048e-119	1.28998e-114
SSRP1	9	0.858	0.652	3.585	2.48934	0.273077	7.52208e-118	1.31117e-113
RSL1D1	9	0.897	0.717	4.55762	3.2574	0.266511	1.72101e-117	2.99989e-113
KTN1	9	0.789	0.565	2.83835	1.94243	0.265806	2.12155e-113	3.69808e-109
ENSSSCG00000013318	9	0.734	0.521	2.85547	1.7733	0.329454	2.72715e-113	4.75369e-109
CRABP2	9	0.844	0.672	7.78302	5.679	0.273853	4.04133e-106	7.04444e-102
SMARCC1	9	0.706	0.47	2.09564	1.41024	0.250269	1.19789e-104	2.08805e-100
SAFB	9	0.767	0.543	2.51601	1.72506	0.254836	1.61541e-103	2.81582e-99
ZC3H13	9	0.622	0.396	1.71025	1.10751	0.251532	2.89862e-102	5.05258e-98
MAZ	9	0.79	0.586	2.79301	1.94671	0.252472	1.14867e-95	2.00225e-91
APOA1	10	0.567	0.146	15.0591	1.0582	2.05444	0	0
SCRG1	10	0.86	0.051	5.33169	0.170896	1.6878	0	0
SOX10	10	0.765	0.008	3.21609	0.0180469	1.42102	0	0
CDH6	10	0.687	0.047	3.40236	0.132009	1.35815	0	0
POSTN	10	0.423	0.151	8.04817	1.64361	1.23042	0	0
PLP1	10	0.639	0.009	2.51438	0.0273302	1.2299	0	0
NPY	10	0.285	0.062	4.04838	0.602508	1.1475	0	0
EGFL8	10	0.523	0.122	2.94543	0.262249	1.13966	0	0
TFAP2B	10	0.592	0.018	1.88112	0.0579802	1.00182	0	0
SERPINE2	10	0.578	0.237	3.0218	0.594666	0.925066	0	0
EDNRB	10	0.435	0.039	1.74969	0.107018	0.90982	0	0
CRABP1	10	0.749	0.41	25.0842	10.6199	0.808605	0	0
MPZ	10	0.379	0.004	1.26156	0.0100472	0.806057	0	0
DNAJC1	10	0.643	0.219	2.40708	0.523131	0.805089	0	0
RASSF4	10	0.463	0.06	1.57534	0.185768	0.775591	0	0
NPR3	10	0.41	0.046	1.25928	0.110036	0.710653	0	0
CNP	10	0.63	0.26	2.17066	0.613397	0.675598	0	0
CUEDC2	10	0.827	0.497	3.88564	1.50266	0.668947	0	0
ZEB2	10	0.536	0.155	1.65737	0.392852	0.645983	0	0
MGST1	10	0.448	0.078	1.24543	0.178722	0.644466	0	0
PLAT	10	0.537	0.188	1.74572	0.469868	0.624872	0	0
TFAP2A	10	0.416	0.014	0.924583	0.0344754	0.620815	0	0
ODC1	10	0.888	0.6	4.93546	2.2173	0.612402	0	0
DBI	10	0.895	0.625	5.07151	2.3828	0.584904	0	0
NR2F1	10	0.839	0.451	4.89679	2.29264	0.582719	0	0
ETS1	10	0.525	0.151	1.48215	0.392888	0.577748	0	0
SNTB1	10	0.335	0.01	0.795434	0.0180839	0.567325	0	0
GFRA1	10	0.367	0.058	0.996423	0.139817	0.56049	0	0
KHDRBS3	10	0.445	0.095	1.11631	0.222336	0.548911	0	0
FTL	10	1	0.996	36.883	21.268	0.531351	0	0
DLX1	10	0.268	0.006	0.714305	0.0135802	0.525519	0	0
APOD	10	0.364	0.052	0.946063	0.169551	0.509188	0	0
ITGA4	10	0.369	0.072	0.962078	0.179469	0.50894	0	0
SASH1	10	0.486	0.175	1.3441	0.425838	0.497143	0	0
ITGA6	10	0.288	0.067	0.854151	0.135645	0.490227	0	0
CDH19	10	0.278	0.006	0.643284	0.0166226	0.480211	0	0
LGI4	10	0.287	0.032	0.711939	0.0742162	0.466035	0	0
GPM6B	10	0.311	0.08	0.880003	0.200096	0.448871	0	0
ANXA1	10	0.298	0.078	0.930369	0.244764	0.438765	0	0
HAPLN1	10	0.365	0.088	1.08663	0.346931	0.437723	0	0
FABP7	10	0.322	0.085	1.02737	0.354557	0.403265	0	0
TSPAN5	10	0.409	0.135	0.934967	0.302226	0.396015	0	0
ENSSSCG00000002997	10	0.257	0.036	0.786204	0.202974	0.395296	0	0
PAX3	10	0.295	0.068	0.772583	0.196904	0.3927	0	0
ENSSSCG00000011729	10	0.32	0.087	0.729796	0.194157	0.370562	0	0
PSAT1	10	0.281	0.059	0.612175	0.150732	0.337186	0	0
CELSR2	10	0.308	0.074	0.66231	0.195043	0.330026	0	0
DTX4	10	0.254	0.046	0.51004	0.105719	0.31164	0	0
TKT	10	0.851	0.547	4.19952	2.18909	0.488831	2.48776e-306	4.33642e-302
PECR	10	0.3	0.089	0.642029	0.193724	0.318855	3.38814e-279	5.90587e-275
NGFR	10	0.286	0.082	0.85116	0.291601	0.35993	3.28301e-273	5.72262e-269
MMP15	10	0.285	0.086	0.665555	0.173667	0.350025	1.0284e-268	1.7926e-264
SEC11C	10	0.537	0.242	1.36154	0.557453	0.416263	1.31957e-265	2.30015e-261
SHF	10	0.398	0.147	0.876949	0.340175	0.336847	5.20454e-259	9.07203e-255
FABP5	10	0.623	0.335	2.49224	1.04841	0.533481	6.04306e-255	1.05337e-250
TNIK	10	0.268	0.079	0.646189	0.177157	0.33536	1.0168e-254	1.77238e-250
LAPTM4B	10	0.853	0.556	3.88332	2.0199	0.480604	8.21911e-250	1.43267e-245
PRPF6	10	0.671	0.381	2.43972	0.987057	0.548736	9.68182e-244	1.68764e-239
HOXB9	10	0.485	0.213	2.04703	0.979239	0.431457	1.22898e-242	2.14224e-238
PLAAT3	10	0.357	0.132	0.812127	0.306966	0.326793	7.36636e-230	1.28403e-225
TTYH1	10	0.337	0.119	0.785354	0.315323	0.305534	6.92331e-228	1.2068e-223
SLITRK2	10	0.258	0.081	0.662718	0.180015	0.342927	1.28417e-226	2.23844e-222
PMP22	10	0.452	0.196	1.27551	0.484473	0.427145	2.39554e-225	4.17567e-221
CDC42SE1	10	0.304	0.103	0.573491	0.20741	0.264819	4.07213e-224	7.09814e-220
NRIP1	10	0.394	0.158	0.899179	0.357567	0.335727	3.19652e-220	5.57185e-216
MEF2C	10	0.323	0.114	0.850592	0.355889	0.311048	1.15487e-219	2.01305e-215
INPP5F	10	0.357	0.138	0.873644	0.30574	0.361116	1.20773e-215	2.10519e-211
YBX1	10	0.997	0.98	20.0452	15.2109	0.260991	1.48189e-214	2.58309e-210
AIF1L	10	0.511	0.237	1.2037	0.584073	0.330138	9.85603e-212	1.71801e-207
CITED2	10	0.56	0.276	1.59243	0.801098	0.364199	5.67147e-206	9.88595e-202
LSAMP	10	0.68	0.372	2.1955	1.2949	0.331057	3.55827e-204	6.20242e-200
SCCPDH	10	0.479	0.222	1.07531	0.508144	0.319231	7.42705e-198	1.29461e-193
MOXD1	10	0.552	0.279	1.99891	0.997466	0.406371	1.63123e-197	2.8434e-193
ENSSSCG00000035992	10	0.515	0.255	1.39096	0.618869	0.389965	1.59113e-195	2.7735e-191
EIF4EBP2	10	0.78	0.503	2.67622	1.54876	0.366278	2.00347e-194	3.49225e-190
LAMA4	10	0.277	0.097	0.804739	0.260325	0.359046	7.64693e-193	1.33294e-188
DLC1	10	0.333	0.13	0.72114	0.300513	0.280228	5.73542e-188	9.99741e-184
PCBP4	10	0.656	0.363	2.01951	1.21082	0.311733	4.75828e-186	8.29416e-182
S100A10	10	0.72	0.404	3.00788	2.06314	0.268822	2.24792e-183	3.91835e-179
BZW2	10	0.764	0.498	2.58896	1.49161	0.364935	3.15825e-181	5.50514e-177
PACSIN2	10	0.33	0.133	0.698667	0.277396	0.28502	8.64002e-181	1.50604e-176
PPP1R18	10	0.421	0.19	0.976176	0.445612	0.312631	3.12708e-178	5.45082e-174
ENSSSCG00000006928	10	0.816	0.569	3.51221	1.99025	0.411428	1.80803e-177	3.15158e-173
ENSSSCG00000000530	10	0.46	0.221	1.0923	0.517926	0.320921	7.49954e-177	1.30725e-172
ENSSSCG00000036114	10	0.924	0.744	6.90319	4.51396	0.359985	1.24935e-175	2.17774e-171
AKR1B1	10	0.722	0.459	2.43837	1.41819	0.351982	1.94835e-169	3.39618e-165
ARHGAP28	10	0.595	0.325	1.65784	0.934619	0.317604	8.89017e-167	1.54965e-162
SIPA1L1	10	0.256	0.094	0.628285	0.195972	0.308568	3.37882e-166	5.88962e-162
CHD7	10	0.653	0.384	1.86778	1.09846	0.312335	9.06138e-161	1.57949e-156
CORO1C	10	0.376	0.171	0.768555	0.364837	0.259128	3.02804e-155	5.27818e-151
GATD1	10	0.462	0.233	1.07202	0.539864	0.296829	1.10011e-150	1.91759e-146
HMGA1	10	0.955	0.838	12.1707	8.71827	0.303988	8.56924e-146	1.4937e-141
POLR2F	10	0.885	0.741	4.66051	3.1466	0.311225	1.1081e-144	1.93154e-140
NAP1L1	10	0.992	0.951	12.6572	9.6205	0.25148	5.43939e-144	9.48141e-140
RHOB	10	0.65	0.409	2.6026	1.36828	0.419494	2.89648e-142	5.04885e-138
SHISA4	10	0.367	0.172	0.850811	0.399469	0.279531	8.27778e-140	1.4429e-135
PLEKHA5	10	0.36	0.171	0.974234	0.404408	0.340564	1.36436e-139	2.37821e-135
PHGDH	10	0.537	0.302	1.67222	0.894714	0.34384	2.66114e-139	4.63863e-135
IGDCC4	10	0.667	0.411	2.36409	1.49337	0.299519	7.9516e-138	1.38604e-133
RANBP1	10	0.953	0.858	9.60804	7.08883	0.271128	9.03451e-131	1.57481e-126
AHCY	10	0.618	0.379	1.76789	1.04849	0.300983	2.32761e-130	4.05725e-126
ENSSSCG00000006324	10	0.634	0.395	1.69817	1.05483	0.272381	1.39488e-121	2.43141e-117
HSPD1	10	0.929	0.815	7.55222	5.31584	0.303131	8.31731e-121	1.44979e-116
COL18A1	10	0.714	0.504	4.03338	1.87321	0.560663	1.16912e-120	2.0379e-116
ENSSSCG00000038359	10	0.883	0.748	5.56955	3.81317	0.31109	5.90561e-119	1.02941e-114
AKR7A2	10	0.422	0.222	0.947124	0.51153	0.253231	1.03325e-118	1.80106e-114
ENSSSCG00000000394	10	0.847	0.678	3.84314	2.56448	0.306545	1.80499e-117	3.14627e-113
ENSSSCG00000013318	10	0.757	0.521	2.64054	1.78342	0.268452	2.05436e-117	3.58095e-113
VDAC3	10	0.763	0.547	2.63808	1.72423	0.289271	2.00401e-115	3.49319e-111
PRNP	10	0.253	0.109	0.613632	0.253962	0.252179	1.77863e-113	3.10033e-109
CSRP1	10	0.586	0.357	1.55925	0.960993	0.266265	2.2173e-113	3.86497e-109
PA2G4	10	0.809	0.631	3.6209	2.46308	0.288431	3.17301e-111	5.53087e-107
PSAP	10	0.476	0.276	1.33916	0.706848	0.315143	5.95636e-109	1.03825e-104
MSH6	10	0.664	0.441	2.10625	1.35259	0.2779	1.05683e-108	1.84217e-104
CNN3	10	0.851	0.662	3.65845	2.53299	0.276539	4.66848e-107	8.13762e-103
ZCCHC17	10	0.799	0.608	3.04627	2.06397	0.278086	1.74604e-106	3.04352e-102
LIN28B	10	0.416	0.23	1.00302	0.5566	0.252154	1.26935e-104	2.2126e-100
DDIT4	10	0.499	0.292	1.43314	0.826897	0.286562	7.41437e-104	1.2924e-99
PARP1	10	0.772	0.564	2.77029	1.87483	0.271158	2.41504e-102	4.20966e-98
PAICS	10	0.746	0.539	2.71337	1.85122	0.264193	3.01522e-102	5.25584e-98
MMP2	10	0.73	0.523	2.94847	1.87966	0.315657	7.42408e-96	1.29409e-91
FABP3	10	0.737	0.568	4.10835	2.81903	0.290879	8.55344e-96	1.49095e-91
DNMT1	10	0.711	0.504	2.42803	1.66604	0.25139	4.15126e-95	7.23606e-91
TIMP3	10	0.374	0.209	1.32514	0.587961	0.381329	2.2867e-94	3.98594e-90
LAMC1	10	0.396	0.22	0.985893	0.524844	0.264177	2.75669e-94	4.80518e-90
ENSSSCG00000004123	10	0.478	0.289	1.27853	0.753346	0.262003	2.20353e-89	3.84097e-85
CADM1	10	0.509	0.32	2.08756	1.08567	0.392291	6.87122e-83	1.19772e-78
ID3	10	0.83	0.656	5.69372	3.88342	0.315324	4.44897e-81	7.755e-77
IGFBP5	10	0.586	0.382	5.17933	3.03124	0.427137	5.52572e-79	9.63188e-75
DES	10	0.431	0.265	1.81611	1.06111	0.312115	1.07086e-78	1.86661e-74
ENSSSCG00000033734	10	0.489	0.334	2.46761	1.56525	0.301409	8.34389e-75	1.45442e-70
PLS3	10	0.296	0.163	0.897105	0.472864	0.25312	3.61637e-72	6.3037e-68
PLEKHO1	10	0.5	0.332	1.47521	0.846681	0.292937	1.84166e-70	3.21019e-66
IGFBP7	10	0.336	0.202	1.80524	1.00361	0.33654	9.60022e-68	1.67341e-63
COL4A2	10	0.537	0.374	1.74011	1.12182	0.255723	1.12268e-64	1.95694e-60
TOP2A	11	0.952	0.404	12.7315	3.35448	1.14849	0	0
UBE2C	11	0.857	0.313	6.63516	1.60279	1.07618	0	0
CENPF	11	0.9	0.402	11.1994	3.22201	1.06108	0	0
ENSSSCG00000035544	11	0.88	0.348	5.48231	1.50421	0.951105	0	0
KPNA2	11	0.807	0.414	4.93888	1.65782	0.804013	0	0
HMGB2	11	0.982	0.612	11.5904	4.67685	0.796538	0	0
CKS2	11	0.876	0.463	4.90641	1.7702	0.75712	0	0
TPX2	11	0.79	0.31	3.45715	1.15502	0.726708	0	0
TUBB4B	11	0.933	0.66	8.78772	3.75617	0.721686	0	0
ARL6IP1	11	0.75	0.405	4.20611	1.54154	0.717061	0	0
SGO2	11	0.681	0.225	2.50462	0.712626	0.716055	0	0
CCNB1	11	0.675	0.238	2.7502	0.850092	0.706574	0	0
PLK1	11	0.651	0.23	2.55444	0.772981	0.695536	0	0
AURKB	11	0.7	0.22	2.23004	0.625622	0.686605	0	0
DLGAP5	11	0.718	0.271	2.76071	0.924134	0.670132	0	0
KIF23	11	0.617	0.183	1.93225	0.513082	0.661621	0	0
UBE2S	11	0.928	0.636	7.60868	3.44612	0.66074	0	0
ENSSSCG00000017032	11	0.753	0.349	3.65755	1.42085	0.654374	0	0
CDCA3	11	0.626	0.192	1.87481	0.510306	0.643675	0	0
SGO1	11	0.595	0.182	1.68223	0.453944	0.612369	0	0
CENPE	11	0.632	0.214	1.96876	0.610752	0.611444	0	0
KIF20B	11	0.675	0.263	2.14397	0.731738	0.596361	0	0
HMMR	11	0.633	0.211	1.77171	0.541097	0.58697	0	0
CDC20	11	0.696	0.319	3.07941	1.27207	0.585262	0	0
KIF11	11	0.567	0.166	1.53693	0.415705	0.583327	0	0
NCAPG	11	0.629	0.212	1.73661	0.528032	0.582738	0	0
MXD3	11	0.554	0.189	1.70315	0.516595	0.577949	0	0
PRRX1	11	0.548	0.155	1.73597	0.536532	0.576958	0	0
SMC4	11	0.822	0.417	3.22507	1.38753	0.570776	0	0
ENSSSCG00000026302	11	0.627	0.198	1.71319	0.541963	0.565068	0	0
NUF2	11	0.669	0.255	1.84776	0.637578	0.553315	0	0
ENSSSCG00000007493	11	0.502	0.14	1.24312	0.324774	0.526627	0	0
ASPM	11	0.475	0.149	1.38043	0.414886	0.520233	0	0
NDC80	11	0.573	0.188	1.39119	0.436295	0.509724	0	0
INCENP	11	0.574	0.189	1.39859	0.443222	0.508002	0	0
BIRC5	11	0.771	0.4	2.82129	1.33175	0.493971	0	0
CKAP2	11	0.398	0.103	0.858116	0.216061	0.423946	0	0
ENSSSCG00000009327	11	1	0.988	31.1933	20.1924	0.418115	0	0
CCNB2	11	0.44	0.136	0.942847	0.28928	0.410071	0	0
CDCA8	11	0.409	0.119	0.88933	0.255778	0.408467	0	0
TTK	11	0.406	0.11	0.832223	0.221194	0.405701	0	0
KIF20A	11	0.403	0.13	0.972776	0.317991	0.403333	0	0
KIF15	11	0.494	0.179	1.09375	0.419009	0.388996	0	0
CENPA	11	0.417	0.133	0.918725	0.305508	0.385068	0	0
ENSSSCG00000004782	11	0.421	0.133	0.886844	0.295952	0.37566	0	0
ENSSSCG00000008677	11	0.433	0.144	0.91571	0.318807	0.37336	0	0
KIF2C	11	0.428	0.143	0.907478	0.315942	0.371229	0	0
BUB1	11	0.405	0.13	0.869917	0.291124	0.37038	0	0
NEK2	11	0.35	0.098	0.736513	0.206939	0.363791	0	0
FAM83D	11	0.303	0.071	0.621178	0.139698	0.35239	0	0
CCNF	11	0.298	0.079	0.587008	0.159135	0.314176	0	0
SPC24	11	0.725	0.351	2.09665	0.986852	0.44377	2.58071e-305	4.49843e-301
KIF4A	11	0.429	0.147	0.883102	0.32493	0.351561	2.36879e-304	4.12903e-300
PBK	11	0.477	0.178	1.06754	0.401218	0.389016	1.41303e-303	2.46305e-299
KIF22	11	0.485	0.184	1.14879	0.417741	0.415842	5.36331e-303	9.34878e-299
CRABP2	11	0.931	0.67	10.8789	5.57427	0.591601	1.10849e-302	1.93222e-298
ENSSSCG00000020870	11	0.416	0.142	0.8958	0.307065	0.371857	2.37742e-301	4.14408e-297
RACGAP1	11	0.357	0.11	0.701826	0.228371	0.326013	4.09958e-299	7.14598e-295
FLAD1	11	0.854	0.547	3.78665	1.91657	0.495422	3.32656e-293	5.79852e-289
PKP2	11	0.347	0.107	0.86382	0.268311	0.384942	4.04481e-293	7.0505e-289
TBX3	11	0.286	0.078	0.697171	0.19428	0.351419	3.89282e-288	6.78557e-284
BBS7	11	0.481	0.185	1.09997	0.422069	0.389809	1.5956e-286	2.78129e-282
ENSSSCG00000000002	11	0.355	0.113	0.686323	0.226057	0.318747	1.0658e-285	1.8578e-281
LUM	11	0.571	0.276	7.28681	2.62	0.828193	3.76117e-270	6.55609e-266
H2AFZ	11	0.999	0.915	18.7804	12.8135	0.359046	1.08577e-265	1.89261e-261
RHNO1	11	0.38	0.131	0.752649	0.268659	0.323168	2.56217e-265	4.46611e-261
TMEM132C	11	0.333	0.104	0.851507	0.292452	0.359459	1.00979e-264	1.76016e-260
G2E3	11	0.382	0.132	0.767955	0.282303	0.321166	3.573e-263	6.2281e-259
ECT2	11	0.371	0.127	0.788117	0.27445	0.338648	1.85917e-262	3.24072e-258
ANLN	11	0.294	0.088	0.560455	0.170961	0.287153	7.84825e-256	1.36803e-251
PIMREG	11	0.482	0.197	1.45071	0.59819	0.427507	1.71597e-253	2.99111e-249
NUCKS1	11	0.994	0.92	12.1075	8.21158	0.352722	1.50459e-251	2.62264e-247
COL3A1	11	0.953	0.692	16.3284	10.4155	0.41738	2.31234e-250	4.03064e-246
SPC25	11	0.373	0.133	0.749267	0.265318	0.323873	2.32169e-249	4.04695e-245
REEP4	11	0.325	0.106	0.69781	0.230545	0.321881	1.08219e-247	1.88636e-243
PRR11	11	0.32	0.106	0.626646	0.215924	0.291016	1.3495e-234	2.35232e-230
SMC2	11	0.841	0.489	3.20984	1.98091	0.345196	2.99749e-233	5.22492e-229
DIAPH3	11	0.366	0.137	0.717699	0.272185	0.30025	5.66055e-220	9.8669e-216
ARHGAP11A	11	0.28	0.09	0.527731	0.175879	0.261768	3.82227e-218	6.6626e-214
MAD2L1	11	0.591	0.286	1.41569	0.699162	0.351848	4.04896e-218	7.05774e-214
ENSSSCG00000011732	11	0.295	0.098	0.678663	0.219485	0.31957	6.10372e-218	1.06394e-213
NCAPH	11	0.308	0.105	0.56759	0.198944	0.268098	1.63908e-216	2.85708e-212
NKD1	11	0.347	0.128	0.943669	0.364392	0.353869	8.89671e-211	1.55078e-206
RTKN2	11	0.278	0.093	0.53828	0.179589	0.265499	2.04969e-202	3.57281e-198
CDKN3	11	0.374	0.147	0.860739	0.343005	0.326064	7.76493e-202	1.3535e-197
UBE2T	11	0.396	0.161	0.833504	0.342494	0.3117	3.03541e-200	5.29102e-196
HIST2H2AC	11	0.376	0.153	1.00071	0.37005	0.378655	4.73259e-199	8.24937e-195
DUT	11	0.966	0.747	7.08018	4.6555	0.356784	2.64916e-198	4.61775e-194
BUB3	11	0.755	0.45	2.40732	1.34442	0.37389	1.0853e-197	1.89179e-193
MIS18A	11	0.38	0.156	0.732895	0.30954	0.280118	1.37812e-189	2.4022e-185
COL26A1	11	0.581	0.292	1.57401	0.817859	0.347804	3.00609e-188	5.23992e-184
CDCA4	11	0.655	0.349	1.67557	0.904128	0.340139	3.14341e-188	5.47927e-184
LSAMP	11	0.67	0.373	2.70316	1.27863	0.485613	4.70057e-188	8.19356e-184
UBALD2	11	0.55	0.278	1.37582	0.693352	0.338634	5.51585e-178	9.61467e-174
ENSSSCG00000000194	11	0.482	0.236	1.47983	0.668394	0.39633	3.3791e-177	5.8901e-173
ENSSSCG00000032946	11	0.526	0.267	1.37225	0.696001	0.335567	9.0525e-165	1.57794e-160
STPG4	11	0.986	0.888	9.75425	7.27079	0.262571	1.81103e-163	3.15681e-159
CKAP5	11	0.542	0.276	1.30901	0.699747	0.30634	3.30573e-163	5.76221e-159
FBLN1	11	0.94	0.728	5.31279	3.66814	0.301816	5.04109e-163	8.78712e-159
LMNB1	11	0.772	0.477	2.48981	1.4996	0.333717	2.18723e-161	3.81256e-157
PITX2	11	0.279	0.104	0.686238	0.28636	0.270683	6.89709e-161	1.20223e-156
SERPINF1	11	0.548	0.272	1.42876	0.852276	0.270966	5.06505e-160	8.82889e-156
SYNE2	11	0.71	0.42	2.29886	1.35198	0.33832	6.89946e-160	1.20264e-155
TPM4	11	0.993	0.921	12.5684	9.31755	0.273895	1.38191e-159	2.40881e-155
H2AFV	11	0.962	0.806	6.5024	4.47438	0.315145	1.296e-154	2.25907e-150
CRISPLD1	11	0.289	0.112	0.826147	0.318999	0.325335	1.35539e-154	2.36258e-150
ENSSSCG00000032060	11	0.494	0.253	1.14478	0.576717	0.307694	1.27477e-152	2.22205e-148
BAMBI	11	0.335	0.144	0.988381	0.405727	0.346766	1.11361e-150	1.94113e-146
TK1	11	0.573	0.305	1.41201	0.811298	0.286416	3.15147e-150	5.49332e-146
SKA2	11	0.716	0.436	2.11264	1.27193	0.314844	1.44479e-148	2.51841e-144
DSP	11	0.385	0.186	1.28828	0.510678	0.415242	6.4982e-145	1.1327e-140
MIS18BP1	11	0.369	0.168	0.765629	0.371619	0.252515	1.05126e-138	1.83245e-134
B4GALT4	11	0.335	0.147	0.808968	0.370702	0.277433	4.99623e-136	8.70892e-132
SMTNL2	11	0.289	0.12	0.792827	0.312571	0.311806	5.16041e-136	8.99511e-132
LTBP1	11	0.373	0.173	0.862025	0.443008	0.254934	1.11009e-131	1.935e-127
FABP3	11	0.853	0.565	3.9562	2.82795	0.25831	6.64109e-130	1.15761e-125
MFAP2	11	0.782	0.515	3.62335	2.40796	0.305005	1.62897e-129	2.83946e-125
FARP1	11	0.611	0.36	1.56872	0.942326	0.279522	1.36077e-124	2.37197e-120
ID1	11	0.863	0.66	6.76108	4.59605	0.327061	2.93146e-120	5.10983e-116
ZFHX3	11	0.419	0.218	1.25853	0.64051	0.319707	1.42112e-117	2.47715e-113
ENSSSCG00000026064	11	0.899	0.682	3.9784	2.85644	0.255363	1.86104e-117	3.24397e-113
ENSSSCG00000016823	11	0.261	0.109	0.976548	0.523931	0.260059	5.68989e-112	9.91805e-108
CNN2	11	0.65	0.407	1.92209	1.2251	0.272498	1.4028e-109	2.44521e-105
CCDC34	11	0.612	0.364	1.53327	0.965739	0.253643	2.46317e-109	4.29356e-105
JPT1	11	0.897	0.709	5.2094	3.81576	0.25417	4.55769e-108	7.94452e-104
RAD21	11	0.714	0.473	2.23594	1.45644	0.275606	5.0013e-107	8.71777e-103
USP1	11	0.705	0.453	2.0472	1.37079	0.250997	1.43853e-99	2.50751e-95
ID2	11	0.75	0.525	3.8824	2.7737	0.25758	5.78216e-92	1.00789e-87
PCLAF	11	0.542	0.325	1.78237	1.15402	0.255969	3.07181e-89	5.35447e-85
CXCL14	11	0.259	0.124	3.3219	1.77873	0.4417	5.00378e-89	8.72208e-85
ENSSSCG00000034610	11	0.909	0.728	6.60867	4.51373	0.322046	2.01247e-88	3.50793e-84
PPP1R1A	11	0.288	0.15	1.02877	0.509064	0.295942	4.55051e-76	7.932e-72
KRT18	11	0.384	0.24	6.55559	4.81145	0.262457	2.94929e-67	5.14091e-63
DCN	11	0.389	0.233	2.66499	1.79853	0.269731	8.52456e-65	1.48592e-60
KRT8	11	0.457	0.322	15.0269	9.53966	0.419122	1.19377e-60	2.08086e-56
CENPF	12	0.996	0.402	23.2623	2.89187	1.83003	0	0
TOP2A	12	0.976	0.406	23.1955	3.08151	1.7797	0	0
UBE2C	12	0.966	0.313	13.2615	1.42499	1.77174	0	0
ARL6IP1	12	0.947	0.4	9.60126	1.38896	1.49011	0	0
ENSSSCG00000035544	12	0.971	0.348	9.43821	1.40337	1.4686	0	0
KPNA2	12	0.948	0.411	9.49847	1.53449	1.42124	0	0
CCNB1	12	0.919	0.233	5.69443	0.769257	1.33072	0	0
DLGAP5	12	0.915	0.267	5.62122	0.845547	1.2775	0	0
CDC20	12	0.927	0.314	6.70283	1.16969	1.267	0	0
SGO2	12	0.909	0.22	4.81744	0.650761	1.25962	0	0
TUBB4B	12	0.99	0.66	15.1467	3.58665	1.25857	0	0
TPX2	12	0.944	0.308	6.25626	1.08088	1.24907	0	0
PLK1	12	0.915	0.224	4.92118	0.709388	1.2424	0	0
HMGB2	12	0.999	0.614	17.2518	4.5392	1.19241	0	0
KIF23	12	0.836	0.178	3.69049	0.466362	1.16275	0	0
ENSSSCG00000017032	12	0.924	0.345	6.36965	1.34904	1.14336	0	0
ASPM	12	0.793	0.14	3.25554	0.36207	1.13922	0	0
CENPE	12	0.82	0.211	3.6662	0.565581	1.09209	0	0
CKS2	12	0.965	0.462	7.06863	1.72033	1.08723	0	0
AURKB	12	0.85	0.218	3.68861	0.589195	1.08191	0	0
UBE2S	12	0.99	0.636	11.7354	3.341	1.07628	0	0
KIF20B	12	0.845	0.26	3.73105	0.690282	1.02925	0	0
PIMREG	12	0.783	0.189	3.26935	0.546507	1.01546	0	0
CDCA3	12	0.804	0.189	3.0781	0.480477	1.01327	0	0
KIF11	12	0.754	0.163	2.79508	0.38285	1.00956	0	0
MXD3	12	0.723	0.186	2.91348	0.485577	0.968624	0	0
ENSSSCG00000026302	12	0.798	0.195	2.95822	0.509787	0.963826	0	0
ENSSSCG00000000194	12	0.776	0.228	3.20897	0.619259	0.95525	0	0
SGO1	12	0.751	0.18	2.63529	0.431124	0.932229	0	0
ENSSSCG00000007493	12	0.683	0.136	2.20347	0.300037	0.901842	0	0
BIRC5	12	0.908	0.398	4.52366	1.28714	0.881738	0	0
HMMR	12	0.759	0.209	2.66662	0.52009	0.880501	0	0
SMC4	12	0.906	0.417	4.64356	1.35362	0.874561	0	0
KIF20A	12	0.667	0.123	2.08287	0.287177	0.873411	0	0
INCENP	12	0.748	0.186	2.28763	0.420896	0.838879	0	0
FLAD1	12	0.937	0.546	5.43263	1.87579	0.805058	0	0
NCAPG	12	0.714	0.212	2.31475	0.516718	0.781835	0	0
CENPA	12	0.615	0.129	1.76876	0.282523	0.76957	0	0
NDC80	12	0.704	0.186	2.03086	0.421691	0.756999	0	0
NEK2	12	0.55	0.093	1.5187	0.185599	0.753496	0	0
BUB1	12	0.623	0.124	1.68367	0.269075	0.748897	0	0
ENSSSCG00000004782	12	0.619	0.129	1.68367	0.274493	0.744637	0	0
NUF2	12	0.741	0.255	2.41447	0.626627	0.741514	0	0
BBS7	12	0.659	0.181	1.93398	0.399933	0.739935	0	0
CDCA8	12	0.587	0.115	1.57921	0.237865	0.734094	0	0
CCNB2	12	0.622	0.132	1.62685	0.271658	0.725462	0	0
CKAP5	12	0.734	0.271	2.40948	0.668983	0.714346	0	0
KIF2C	12	0.592	0.139	1.6216	0.297049	0.703692	0	0
JPT1	12	0.976	0.708	8.52214	3.72075	0.701653	0	0
REEP4	12	0.517	0.101	1.4408	0.21008	0.701637	0	0
NUCKS1	12	0.999	0.921	17.2934	8.0722	0.701323	0	0
KIF15	12	0.629	0.177	1.82067	0.400173	0.700378	0	0
ENSSSCG00000011732	12	0.506	0.092	1.41484	0.199186	0.69999	0	0
CDKN3	12	0.554	0.142	1.63803	0.321752	0.691073	0	0
CKAP2	12	0.533	0.1	1.37906	0.203427	0.68153	0	0
ENSSSCG00000008677	12	0.597	0.14	1.56822	0.301852	0.679424	0	0
CCNF	12	0.511	0.074	1.23061	0.141534	0.6699	0	0
ECT2	12	0.557	0.122	1.44048	0.257045	0.66343	0	0
KIF22	12	0.585	0.183	1.70469	0.40451	0.655299	0	0
G2E3	12	0.555	0.128	1.43242	0.26437	0.654312	0	0
FAM83D	12	0.473	0.067	1.15919	0.125659	0.651363	0	0
ENSSSCG00000020870	12	0.562	0.139	1.47466	0.292346	0.649645	0	0
UBALD2	12	0.696	0.275	2.17094	0.672446	0.639742	0	0
BUB3	12	0.833	0.449	3.29303	1.32278	0.614228	0	0
KIF4A	12	0.564	0.145	1.41886	0.311379	0.612218	0	0
TTK	12	0.507	0.109	1.22339	0.212411	0.606421	0	0
RAD21	12	0.848	0.471	3.42153	1.42397	0.60108	0	0
PAX1	12	0.38	0.095	1.58754	0.427639	0.594686	0	0
LMNB1	12	0.841	0.476	3.41212	1.47643	0.577536	0	0
ENSSSCG00000000002	12	0.491	0.11	1.14754	0.214281	0.570172	0	0
ARHGAP11A	12	0.44	0.086	1.04723	0.161706	0.566598	0	0
RACGAP1	12	0.467	0.108	1.1423	0.21731	0.565235	0	0
SAPCD2	12	0.411	0.058	0.947027	0.116069	0.556491	0	0
H2AFV	12	0.973	0.806	8.43062	4.42571	0.552813	0	0
MIS18BP1	12	0.534	0.164	1.35267	0.355585	0.551317	0	0
LBR	12	0.55	0.168	1.38577	0.378662	0.548408	0	0
SUN2	12	0.451	0.097	1.07177	0.202151	0.54429	0	0
NDE1	12	0.568	0.193	1.48102	0.441012	0.543326	0	0
ANLN	12	0.434	0.085	0.994475	0.159641	0.54227	0	0
MAD2L1	12	0.677	0.285	1.83998	0.689928	0.51911	0	0
KIF18A	12	0.376	0.044	0.808941	0.0806035	0.515222	0	0
PRR11	12	0.437	0.104	1.00761	0.206364	0.509334	0	0
IVD	12	0.562	0.212	1.46415	0.484956	0.506461	0	0
STPG4	12	0.992	0.888	12.562	7.19736	0.503456	0	0
CIT	12	0.396	0.083	0.891604	0.157466	0.491192	0	0
NCAPH	12	0.425	0.102	0.928774	0.189767	0.483127	0	0
KIF18B	12	0.359	0.048	0.752962	0.0871218	0.477773	0	0
UBE2T	12	0.482	0.16	1.15266	0.335287	0.477557	0	0
PSRC1	12	0.388	0.083	0.874619	0.173382	0.468515	0	0
KIFC1	12	0.379	0.072	0.810272	0.134636	0.467165	0	0
PRC1	12	0.373	0.073	0.799727	0.136247	0.459904	0	0
ENSSSCG00000009327	12	1	0.988	32.149	20.2228	0.445934	0	0
CCSAP	12	0.41	0.112	0.911529	0.228684	0.44196	0	0
SMTN	12	0.36	0.084	0.790162	0.170143	0.42518	0	0
SPC25	12	0.422	0.132	0.926082	0.262482	0.422409	0	0
TROAP	12	0.272	0.029	0.577385	0.0526415	0.404466	0	0
BORA	12	0.298	0.042	0.605188	0.0766539	0.399383	0	0
CENPL	12	0.289	0.048	0.610472	0.085118	0.394839	0	0
HNRNPA2B1	12	0.999	0.962	16.4093	10.7538	0.392828	0	0
DEPDC1B	12	0.35	0.084	0.714277	0.164133	0.387015	0	0
NCAPD2	12	0.319	0.065	0.649393	0.121117	0.386082	0	0
CDC25B	12	0.313	0.065	0.656061	0.136929	0.376111	0	0
DEPDC1	12	0.288	0.05	0.578882	0.086844	0.373439	0	0
ARHGEF39	12	0.333	0.082	0.680297	0.159217	0.371226	0	0
CKAP2L	12	0.259	0.037	0.524883	0.0654054	0.358563	0	0
SHCBP1	12	0.252	0.051	0.508956	0.0918259	0.323567	0	0
CENPI	12	0.256	0.046	0.493805	0.082709	0.321861	0	0
SKA2	12	0.796	0.435	2.87043	1.25304	0.541085	3.35519e-303	5.84843e-299
SMC2	12	0.856	0.49	4.04102	1.96187	0.531789	1.92739e-299	3.35963e-295
DIAPH3	12	0.418	0.137	0.931886	0.267981	0.421071	2.08441e-299	3.63334e-295
ENSSSCG00000039107	12	0.251	0.056	0.480512	0.0980257	0.298874	7.54264e-298	1.31476e-293
TUBB	12	1	0.995	31.8152	23.6326	0.286822	6.25035e-292	1.0895e-287
RHNO1	12	0.403	0.131	0.888066	0.267105	0.398818	5.05328e-283	8.80837e-279
SPC24	12	0.718	0.353	2.25521	0.987996	0.49313	1.24774e-281	2.17494e-277
H2AFZ	12	0.999	0.915	19.6611	12.8188	0.402225	3.19385e-279	5.5672e-275
TUBA1B	12	1	0.998	59.7336	46.1863	0.252394	7.38006e-271	1.28642e-266
PBK	12	0.476	0.179	1.15173	0.402245	0.428199	3.08039e-269	5.36943e-265
GPSM2	12	0.404	0.133	0.905688	0.30947	0.37522	1.96146e-265	3.41903e-261
ENSSSCG00000037185	12	0.32	0.093	0.686855	0.186438	0.35191	6.81043e-263	1.18713e-258
ENSSSCG00000032946	12	0.595	0.267	1.7905	0.686735	0.503428	1.49205e-260	2.60079e-256
CDK5RAP2	12	0.347	0.109	0.740552	0.218728	0.356395	1.24157e-252	2.16418e-248
RANGAP1	12	0.301	0.087	0.577892	0.164406	0.303879	5.22459e-248	9.10699e-244
UBC	12	0.97	0.831	8.80793	5.11944	0.471721	1.94593e-236	3.39196e-232
CENPT	12	0.323	0.101	0.676127	0.193301	0.339762	9.38967e-236	1.63671e-231
C18orf54	12	0.344	0.112	0.702537	0.225444	0.328816	3.84533e-231	6.70279e-227
DDAH2	12	0.9	0.637	5.15576	2.76179	0.492493	4.63029e-225	8.07106e-221
BRD8	12	0.364	0.125	0.778232	0.263915	0.341405	3.99956e-224	6.97164e-220
MICALL2	12	0.28	0.083	0.6586	0.190004	0.332018	6.22617e-216	1.08528e-211
CCDC34	12	0.69	0.363	2.00703	0.95416	0.430991	1.26142e-215	2.19878e-211
ASF1B	12	0.287	0.088	0.570136	0.165093	0.298361	1.38112e-213	2.40742e-209
CENPC	12	0.457	0.183	1.01483	0.40632	0.35956	4.51279e-213	7.86624e-209
SLC25A29	12	0.505	0.22	1.29618	0.518472	0.41354	1.98321e-211	3.45693e-207
TAF5	12	0.279	0.085	0.54457	0.166016	0.281152	1.2437e-207	2.1679e-203
ENSSSCG00000026746	12	0.31	0.1	0.614467	0.206536	0.291251	3.38982e-207	5.90879e-203
RTKN2	12	0.292	0.093	0.603224	0.179535	0.306896	1.21555e-204	2.11883e-200
MELK	12	0.282	0.091	0.539121	0.164749	0.278705	6.98332e-196	1.21726e-191
CENPN	12	0.276	0.087	0.541759	0.159986	0.284516	7.22329e-196	1.25909e-191
MIS18A	12	0.397	0.156	0.816191	0.309269	0.327272	1.02784e-193	1.79163e-189
COL2A1	12	0.732	0.41	4.15816	2.62191	0.353579	2.10683e-193	3.67242e-189
ENSSSCG00000032060	12	0.532	0.253	1.36699	0.572933	0.408677	3.51591e-193	6.12859e-189
SPDL1	12	0.297	0.099	0.588956	0.186763	0.291848	3.61981e-191	6.30969e-187
ENSSSCG00000035908	12	0.822	0.524	3.04579	1.70855	0.401263	1.00771e-189	1.75655e-185
DDX39A	12	0.629	0.326	1.68565	0.820592	0.388762	7.885e-189	1.37444e-184
CDK19	12	0.31	0.105	0.693806	0.236223	0.314917	1.71229e-188	2.9847e-184
ENSSSCG00000035209	12	0.851	0.555	3.53522	2.00219	0.412534	5.44586e-188	9.49268e-184
CDC27	12	0.414	0.172	0.907818	0.365908	0.334141	1.48723e-179	2.59238e-175
LMNB2	12	0.499	0.232	1.16825	0.512073	0.36044	2.26528e-176	3.94861e-172
ENSSSCG00000026064	12	0.918	0.682	4.5506	2.84484	0.367175	1.65487e-172	2.88461e-168
HP1BP3	12	0.67	0.379	2.1631	1.06677	0.425567	5.8308e-171	1.01637e-166
ODF2	12	0.364	0.144	0.750473	0.300181	0.297382	5.46102e-170	9.51911e-166
COL5A2	12	0.672	0.373	2.60013	1.40935	0.401614	7.26582e-168	1.26651e-163
KMT5A	12	0.414	0.177	0.907095	0.384951	0.319916	1.77484e-166	3.09372e-162
RNF26	12	0.385	0.158	0.786381	0.332785	0.292921	4.61081e-165	8.03711e-161
ATF7IP	12	0.615	0.326	1.69143	0.862607	0.368094	1.34884e-163	2.35117e-159
SYNE2	12	0.718	0.421	2.52422	1.35017	0.405174	3.03071e-163	5.28283e-159
DCP2	12	0.355	0.141	0.7212	0.293897	0.285363	1.40368e-161	2.44676e-157
MOXD1	12	0.553	0.281	2.09398	1.00256	0.435029	1.43494e-161	2.50124e-157
MZT1	12	0.361	0.146	0.747092	0.303256	0.293086	1.24541e-159	2.17088e-155
TMPO	12	0.484	0.232	1.10859	0.531079	0.320045	4.95541e-151	8.63777e-147
S1PR2	12	0.417	0.184	0.931052	0.43274	0.298476	6.58813e-150	1.14838e-145
SFPQ	12	0.984	0.917	9.81647	7.03596	0.297144	8.7563e-148	1.52631e-143
CCDC88A	12	0.646	0.373	2.06978	1.0897	0.384584	8.86335e-146	1.54497e-141
CXCL12	12	0.556	0.283	2.99764	1.75986	0.370526	4.29176e-145	7.48097e-141
AKIRIN2	12	0.676	0.397	1.97124	1.09546	0.349206	1.44303e-144	2.51535e-140
FLRT2	12	0.444	0.205	1.15949	0.608038	0.294856	4.12483e-140	7.18998e-136
CLASP1	12	0.446	0.212	0.989778	0.475539	0.299	2.29191e-139	3.99503e-135
ENSSSCG00000022176	12	0.976	0.871	8.89221	5.99115	0.347103	1.09282e-137	1.9049e-133
NFATC4	12	0.429	0.193	0.980066	0.507504	0.272675	1.81402e-137	3.16201e-133
TENT4A	12	0.291	0.113	0.59479	0.234516	0.256063	8.06526e-137	1.40586e-132
VCAN	12	0.825	0.562	4.55207	2.90004	0.353182	7.7117e-135	1.34423e-130
PNRC2	12	0.694	0.422	2.03458	1.1668	0.336821	1.56035e-134	2.71985e-130
TLNRD1	12	0.409	0.191	0.889667	0.408956	0.293552	3.626e-133	6.32049e-129
TST	12	0.326	0.136	0.65962	0.282933	0.257439	4.85784e-133	8.4677e-129
PKP4	12	0.34	0.147	0.705961	0.304393	0.268391	3.24761e-130	5.66091e-126
SOX9	12	0.401	0.181	1.10637	0.599693	0.275156	6.342e-130	1.10547e-125
ASXL1	12	0.393	0.184	0.858633	0.395539	0.28656	5.44057e-126	9.48346e-122
GPRC5C	12	0.338	0.145	0.74104	0.339635	0.262085	2.26823e-125	3.95376e-121
MARCKS	12	0.992	0.942	16.4521	12.5104	0.255997	4.16236e-125	7.25541e-121
CDCA4	12	0.609	0.352	1.63587	0.909566	0.322338	1.83911e-123	3.20575e-119
CCAR1	12	0.726	0.467	2.27827	1.36347	0.327188	3.48736e-123	6.07881e-119
MYEF2	12	0.339	0.148	0.706129	0.323191	0.25418	5.00066e-123	8.71666e-119
DPAGT1	12	0.399	0.189	0.83923	0.408197	0.267037	1.27365e-122	2.22009e-118
GAS2	12	0.465	0.232	1.89704	1.0546	0.343607	2.75486e-119	4.80199e-115
GRK6	12	0.384	0.183	0.8087	0.390477	0.262961	1.80957e-116	3.15427e-112
SS18	12	0.519	0.282	1.21225	0.664937	0.284221	4.83215e-116	8.42293e-112
MPHOSPH9	12	0.385	0.185	0.811655	0.405036	0.254178	1.95528e-111	3.40824e-107
QSER1	12	0.547	0.315	1.40098	0.776612	0.301169	5.63255e-110	9.81811e-106
ENSSSCG00000038144	12	0.865	0.669	4.18731	2.76906	0.319389	9.46091e-109	1.64913e-104
RBMX	12	0.933	0.794	5.30885	3.80908	0.271448	4.38731e-105	7.64753e-101
WBP2	12	0.397	0.197	0.891706	0.462875	0.257076	9.54122e-105	1.66313e-100
CIP2A	12	0.376	0.185	0.798729	0.395857	0.253572	1.99553e-104	3.47841e-100
EZH2	12	0.574	0.332	1.40579	0.838891	0.268717	6.54681e-104	1.14117e-99
NIPBL	12	0.622	0.382	1.69541	1.02765	0.284675	1.31639e-100	2.2946e-96
FBN2	12	0.481	0.258	1.25358	0.725325	0.267103	2.26435e-99	3.94699e-95
FBLN1	12	0.924	0.73	5.03553	3.68571	0.253148	4.16785e-97	7.26498e-93
BGN	12	0.587	0.353	2.13084	1.38053	0.273979	2.31832e-91	4.04107e-87
XPO1	12	0.616	0.392	1.67883	1.05179	0.266671	1.36264e-88	2.37522e-84
CTCF	12	0.538	0.328	1.33881	0.811475	0.255503	6.94129e-85	1.20994e-80
USP1	12	0.691	0.455	2.0775	1.37355	0.259731	6.34306e-84	1.10566e-79
SMC1A	12	0.79	0.571	2.99347	2.05577	0.26763	1.13344e-80	1.97569e-76
ENSSSCG00000017032	13	0.811	0.35	6.19708	1.36065	1.11474	0	0
CDC20	13	0.802	0.319	5.42144	1.21483	1.06447	0	0
PIMREG	13	0.65	0.194	3.18194	0.552619	0.990832	0	0
TPX2	13	0.673	0.317	3.93481	1.15639	0.827881	0	0
DLGAP5	13	0.642	0.276	3.36308	0.918661	0.82155	0	0
HMGB2	13	0.945	0.616	11.8756	4.71501	0.812237	0	0
KIF20A	13	0.465	0.13	1.89715	0.295005	0.805212	0	0
UBE2S	13	0.88	0.64	8.90096	3.43588	0.802906	0	0
TUBB4B	13	0.894	0.663	8.86503	3.7878	0.722925	0	0
BIRC5	13	0.719	0.404	3.62934	1.31784	0.691781	0	0
NUCKS1	13	0.986	0.921	15.5865	8.13472	0.596507	0	0
ENSSSCG00000009327	13	1	0.988	33.1436	20.2088	0.476161	0	0
CENPF	13	0.793	0.409	5.99977	3.42993	0.457494	1.52296e-284	2.65467e-280
ENSSSCG00000022176	13	0.956	0.872	11.4498	5.91909	0.587424	1.20607e-283	2.10229e-279
H2AFV	13	0.93	0.808	8.50464	4.4287	0.560081	1.94365e-275	3.38798e-271
H2AFZ	13	0.994	0.915	20.3437	12.8074	0.435553	1.81213e-273	3.15873e-269
CCNB1	13	0.525	0.245	2.7616	0.862565	0.702891	4.64374e-243	8.0945e-239
HNRNPA2B1	13	0.99	0.962	16.355	10.7627	0.388948	7.41772e-242	1.29298e-237
ENSSSCG00000000194	13	0.507	0.237	2.1258	0.654717	0.63606	1.40193e-237	2.44371e-233
DYNLL1	13	0.957	0.902	10.1473	6.28994	0.424701	6.23678e-214	1.08713e-209
CENPE	13	0.449	0.222	1.81556	0.62445	0.549994	1.24758e-171	2.17466e-167
NDE1	13	0.408	0.198	1.50792	0.44156	0.553728	1.73374e-168	3.02208e-164
HSP90B1	13	0.963	0.884	11.3918	7.39567	0.389317	4.26389e-163	7.43239e-159
CENPA	13	0.327	0.138	1.2166	0.300813	0.532987	1.63776e-162	2.85478e-158
CDKN3	13	0.339	0.149	1.24131	0.335214	0.51797	1.01797e-156	1.77442e-152
ENSSSCG00000026064	13	0.829	0.685	4.92806	2.83586	0.435304	3.19191e-155	5.56382e-151
MDK	13	0.999	0.971	37.4482	28.2957	0.271872	2.53284e-146	4.415e-142
ENSSSCG00000008677	13	0.328	0.149	1.1297	0.316489	0.481012	2.52923e-140	4.40869e-136
DDAH2	13	0.788	0.641	5.03218	2.76855	0.470418	2.85621e-139	4.97866e-135
LMNB1	13	0.65	0.482	3.08861	1.48853	0.496515	2.53212e-132	4.41374e-128
ASPM	13	0.329	0.155	1.31256	0.423408	0.4853	7.10234e-123	1.23801e-118
BUB1	13	0.293	0.135	0.991385	0.291426	0.433083	2.92966e-116	5.10669e-112
MARCKS	13	0.97	0.942	18.1573	12.465	0.35259	5.26962e-115	9.18547e-111
SFPQ	13	0.945	0.918	10.0391	7.03296	0.317889	1.24389e-114	2.16822e-110
ENSSSCG00000035209	13	0.706	0.56	3.63553	2.0012	0.43474	9.45286e-114	1.64773e-109
ENSSSCG00000035908	13	0.674	0.529	3.02483	1.7109	0.395202	9.21225e-107	1.60579e-102
ENSSSCG00000032946	13	0.439	0.272	1.73763	0.689729	0.482522	1.44489e-105	2.51858e-101
NUF2	13	0.431	0.265	1.61536	0.652627	0.459037	1.33053e-103	2.31925e-99
SGO2	13	0.413	0.236	1.71398	0.748145	0.43986	8.64128e-102	1.50626e-97
SNRPG	13	0.956	0.902	9.74941	7.20208	0.270463	7.44285e-101	1.29736e-96
SRSF3	13	0.927	0.883	8.12144	5.81912	0.290898	1.41121e-96	2.45988e-92
RAD21	13	0.611	0.478	2.78159	1.44552	0.435886	5.73161e-94	9.99077e-90
DDX39A	13	0.477	0.331	1.78296	0.818827	0.425322	9.61166e-91	1.67541e-86
PLK1	13	0.405	0.24	1.67169	0.81116	0.388743	3.83543e-83	6.68553e-79
ENSSSCG00000011000	13	0.922	0.902	8.12739	6.00803	0.264222	6.90078e-79	1.20287e-74
KIF2C	13	0.277	0.149	0.97746	0.317856	0.405807	1.37463e-76	2.39612e-72
ATP5MD	13	0.851	0.797	5.47802	3.81087	0.297538	4.87637e-75	8.50001e-71
ODC1	13	0.712	0.608	3.51086	2.28485	0.317166	1.69868e-72	2.96097e-68
HMGN3	13	0.86	0.809	5.69319	4.0055	0.290554	1.47666e-69	2.57396e-65
ENSSSCG00000004782	13	0.258	0.14	0.887032	0.29993	0.372695	2.09491e-67	3.65163e-63
KIF23	13	0.32	0.195	1.3326	0.540426	0.414922	1.69181e-63	2.949e-59
HSPB1	13	0.851	0.805	7.14332	5.23588	0.266878	8.2834e-62	1.44388e-57
UBE2D3	13	0.798	0.746	4.35413	3.11273	0.26378	3.00188e-60	5.23258e-56
KIF15	13	0.305	0.187	1.01342	0.42594	0.345005	1.0258e-59	1.78807e-55
IVD	13	0.336	0.219	1.12562	0.496257	0.351096	1.83347e-57	3.19592e-53
HSPH1	13	0.414	0.301	1.55808	0.754601	0.377016	2.99539e-57	5.22126e-53
ILF2	13	0.804	0.75	4.50365	3.26819	0.254222	1.22075e-55	2.12789e-51
CKAP5	13	0.397	0.282	1.45432	0.699548	0.367486	1.52669e-55	2.66118e-51
PSMB1	13	0.793	0.755	4.42488	3.1977	0.256458	1.7529e-53	3.05548e-49
KIF4A	13	0.258	0.154	0.831833	0.330213	0.319978	1.05493e-51	1.83884e-47
TOP1	13	0.755	0.713	4.19853	2.87559	0.293679	7.59672e-51	1.32418e-46
HDGF	13	0.781	0.737	4.70178	3.40646	0.257706	3.70218e-49	6.45328e-45
LBR	13	0.278	0.177	0.945585	0.393012	0.334094	1.7915e-47	3.12276e-43
FLAD1	13	0.645	0.556	2.92994	1.95457	0.28527	6.86051e-47	1.19586e-42
MDFI	13	0.684	0.597	3.52865	2.44585	0.273253	7.03907e-46	1.22698e-41
HP1BP3	13	0.477	0.385	1.90449	1.07585	0.335884	3.43152e-45	5.98148e-41
KIF20B	13	0.372	0.275	1.60182	0.757331	0.392415	1.24015e-43	2.1617e-39
SPC24	13	0.461	0.361	1.64847	1.00762	0.277033	1.80214e-41	3.14131e-37
HMMR	13	0.307	0.223	1.18121	0.566898	0.330781	7.51847e-33	1.31054e-28
CCDC34	13	0.437	0.371	1.65332	0.966006	0.299808	3.02528e-31	5.27336e-27
KIF22	13	0.268	0.193	0.885123	0.430486	0.275979	1.06766e-28	1.86104e-24
SLC25A29	13	0.289	0.227	1.00297	0.528169	0.270561	7.49629e-22	1.30668e-17
CLIC4	13	0.395	0.34	1.40574	0.870301	0.251756	8.95601e-22	1.56112e-17
MAD2L1	13	0.349	0.295	1.20886	0.710124	0.25591	6.09188e-20	1.06188e-15
MOXD1	13	0.355	0.287	1.61891	1.01806	0.260623	1.18564e-19	2.06669e-15
ENSSSCG00000002639	14	0.963	0.09	44.7511	1.7372	2.81628	0	0
ENSSSCG00000009648	14	0.584	0.1	29.9683	1.82523	2.39437	0	0
SNCG	14	0.385	0.023	10.2101	0.107781	2.31446	0	0
HES6	14	0.825	0.189	13.0242	0.594663	2.17412	0	0
TAGLN3	14	0.934	0.118	11.4987	0.531287	2.09951	0	0
STMN2	14	0.795	0.204	43.1915	4.429	2.09678	0	0
IGFBPL1	14	0.583	0.078	10.163	0.632711	1.92236	0	0
ELAVL2	14	0.682	0.044	6.40585	0.2508	1.77849	0	0
GAP43	14	0.563	0.125	9.76011	0.844768	1.76349	0	0
TUBB2B	14	0.994	0.689	46.6319	7.60434	1.71124	0	0
ELAVL4	14	0.788	0.057	5.76933	0.237513	1.6993	0	0
MAP1B	14	0.942	0.559	26.7747	4.24055	1.6677	0	0
MLLT11	14	0.757	0.207	8.64933	0.825886	1.66482	0	0
EBF1	14	0.547	0.096	5.49033	0.317271	1.59475	0	0
STMN3	14	0.591	0.06	5.65739	0.420271	1.54488	0	0
CKB	14	0.898	0.415	16.9472	3.06293	1.48553	0	0
ISL1	14	0.527	0.033	3.8707	0.119982	1.46992	0	0
PCBP4	14	0.897	0.361	7.77976	1.07362	1.44315	0	0
ENSSSCG00000039222	14	0.962	0.787	22.6962	4.80715	1.40623	0	0
ITPRID1	14	0.478	0.012	3.03964	0.0404545	1.3565	0	0
CADM1	14	0.626	0.32	6.38709	0.9885	1.31235	0	0
NEUROD1	14	0.425	0.004	2.5547	0.0091526	1.25916	0	0
PPP1R14A	14	0.582	0.046	2.90007	0.116078	1.25117	0	0
CRMP1	14	0.745	0.242	5.37286	0.838538	1.24308	0	0
CNTN2	14	0.441	0.019	2.52356	0.0592568	1.2019	0	0
SCG3	14	0.598	0.049	2.96335	0.203286	1.19203	0	0
MAPT	14	0.392	0.068	2.95546	0.233787	1.16501	0	0
OLFM1	14	0.565	0.091	2.98047	0.261621	1.149	0	0
RTN1	14	0.369	0.044	2.93759	0.251684	1.14608	0	0
SHOX2	14	0.392	0.013	2.30369	0.0695349	1.12781	0	0
GADD45G	14	0.476	0.132	3.28925	0.409211	1.11308	0	0
NEUROD4	14	0.409	0.004	2.05769	0.0129856	1.10476	0	0
HOXB9	14	0.659	0.212	4.79556	0.922735	1.10334	0	0
ELAVL3	14	0.549	0.022	2.17662	0.0688293	1.08925	0	0
SPON2	14	0.438	0.057	2.31859	0.130844	1.07657	0	0
DPYSL3	14	0.576	0.149	3.13178	0.431241	1.06017	0	0
PCSK1N	14	0.589	0.234	3.91721	0.728458	1.04551	0	0
EPB41	14	0.707	0.318	4.10025	0.816948	1.03213	0	0
DCX	14	0.537	0.044	2.25692	0.173329	1.02094	0	0
INA	14	0.351	0.039	3.4566	0.606636	1.02024	0	0
SOX11	14	0.699	0.232	3.52781	0.655739	1.00599	0	0
ONECUT1	14	0.352	0.02	2.00002	0.0998703	1.00343	0	0
PKIA	14	0.675	0.186	3.12391	0.513717	1.00223	0	0
RUFY3	14	0.518	0.13	2.71709	0.377697	0.992526	0	0
STMN4	14	0.339	0.028	2.03175	0.133057	0.984222	0	0
DPYSL4	14	0.557	0.073	2.2434	0.235729	0.964962	0	0
CCSER2	14	0.462	0.148	2.55119	0.358133	0.961173	0	0
NIN	14	0.594	0.215	2.92535	0.527505	0.943821	0	0
KIF5C	14	0.636	0.241	3.54405	0.768384	0.943753	0	0
HOXB8	14	0.596	0.153	2.70898	0.454581	0.936038	0	0
ENSSSCG00000013052	14	0.719	0.3	3.50155	0.77423	0.931056	0	0
TMEM59	14	0.76	0.438	4.69952	1.24888	0.929947	0	0
FGF13	14	0.405	0.117	2.34545	0.338343	0.91617	0	0
SRRM4	14	0.444	0.013	1.58298	0.0333944	0.916095	0	0
LZTS1	14	0.446	0.058	1.78799	0.139483	0.894747	0	0
EEF1A2	14	0.356	0.022	1.62445	0.0771023	0.890598	0	0
MAP2	14	0.401	0.074	2.22288	0.32662	0.887642	0	0
DST	14	0.451	0.13	2.18381	0.314234	0.884825	0	0
ENC1	14	0.416	0.098	1.94384	0.216628	0.883632	0	0
ENSSSCG00000032197	14	0.329	0.048	1.74272	0.142256	0.875944	0	0
SYT11	14	0.486	0.063	1.98003	0.265489	0.856474	0	0
CCDC50	14	0.635	0.268	2.9091	0.673937	0.848128	0	0
KLHL35	14	0.334	0.013	1.43267	0.0470331	0.843028	0	0
MAP1A	14	0.548	0.178	2.4245	0.47621	0.841478	0	0
NKAIN3	14	0.47	0.093	1.79713	0.214006	0.83467	0	0
ATP8A1	14	0.602	0.231	3.16862	0.812168	0.833061	0	0
ONECUT2	14	0.331	0.031	1.6266	0.155256	0.821368	0	0
ENSSSCG00000039273	14	0.719	0.372	3.88446	1.15309	0.819154	0	0
RGS4	14	0.292	0.043	1.47602	0.108096	0.804007	0	0
NRXN1	14	0.371	0.069	1.75916	0.235749	0.803248	0	0
EYA2	14	0.358	0.042	1.46129	0.10798	0.798148	0	0
TUBA1B	14	0.999	0.998	100.95	45.1984	0.791541	0	0
RCOR2	14	0.58	0.241	2.49002	0.584533	0.789619	0	0
TP53I11	14	0.455	0.107	1.68966	0.237235	0.776536	0	0
NRN1	14	0.301	0.02	1.32516	0.0732725	0.773075	0	0
NREP	14	0.981	0.884	19.1987	8.53822	0.750313	0	0
ENSSSCG00000031023	14	0.943	0.706	9.26701	3.85071	0.749811	0	0
ENSSSCG00000023228	14	0.408	0.072	1.41966	0.161122	0.73424	0	0
TMSB4X	14	0.999	0.991	45.8747	21.6685	0.726501	0	0
HSPA12A	14	0.335	0.022	1.17134	0.0541754	0.722587	0	0
MAPK8IP1	14	0.492	0.174	1.86947	0.405217	0.713937	0	0
RUNDC3A	14	0.376	0.031	1.19851	0.0803137	0.710527	0	0
JPT1	14	0.937	0.71	8.53096	3.74526	0.697399	0	0
KIF21A	14	0.433	0.115	1.63119	0.311286	0.696427	0	0
THSD7A	14	0.385	0.077	1.49879	0.245941	0.695915	0	0
DACH1	14	0.404	0.119	1.54353	0.27868	0.687723	0	0
DIRAS3	14	0.372	0.056	1.40885	0.213062	0.686	0	0
NKAIN4	14	0.409	0.1	1.48065	0.267048	0.67183	0	0
ENSSSCG00000009125	14	0.353	0.074	1.30044	0.180246	0.667377	0	0
DPYSL5	14	0.438	0.13	1.56919	0.319743	0.666154	0	0
RAB6B	14	0.316	0.048	1.17162	0.119143	0.662912	0	0
CADM3	14	0.338	0.052	1.14922	0.108553	0.66205	0	0
CELSR2	14	0.349	0.076	1.29437	0.184963	0.660747	0	0
THSD7B	14	0.289	0.006	0.949462	0.013927	0.653722	0	0
FAM110A	14	0.342	0.076	1.25107	0.172709	0.652087	0	0
ENSSSCG00000024009	14	0.431	0.134	1.67749	0.395326	0.651753	0	0
AFAP1	14	0.384	0.105	1.31686	0.223029	0.638883	0	0
SPOCK2	14	0.304	0.021	0.976783	0.0441049	0.638311	0	0
KLF7	14	0.339	0.07	1.16946	0.164783	0.621945	0	0
TLCD3B	14	0.306	0.018	0.963012	0.0574472	0.618623	0	0
GNAO1	14	0.28	0.038	1.08471	0.123252	0.618399	0	0
IGSF8	14	0.255	0.034	0.982258	0.0852961	0.602384	0	0
SMPD3	14	0.296	0.02	0.918913	0.0566084	0.596695	0	0
GPC2	14	0.416	0.122	1.32983	0.296144	0.5864	0	0
KIF1A	14	0.301	0.037	0.943145	0.0952194	0.573353	0	0
SPTBN2	14	0.285	0.032	0.896524	0.0714268	0.571031	0	0
ADAM11	14	0.28	0.038	0.844178	0.0770681	0.537791	0	0
MAPK8IP2	14	0.254	0.018	0.773213	0.0436639	0.530056	0	0
[truncated: 5,960 more rows]
