# Supplementary material for: Integrative single-cell RNA-seq and ATAC-seq analysis of myogenic differentiation in pig
Source: BMC Biol. 2023 Feb 1;21:19. doi: 10.1186/s12915-023-01519-z (PMC9893630; doi:10.1186/s12915-023-01519-z)
Supplement: Supplementary file 3 — Additional file 3: Supplementary Table S2. Gene Ontology analysis of the DEGs for each cell type. Related to Figure S2. [file 12915_2023_1519_MOESM3_ESM.xlsx]

## Sheet: Mesenchymal_cells_GO-sorted
Supplementary Table S2
ID	Description	GeneRatio	BgRatio	pvalue	p.adjust	qvalue	geneID	Count	Catalogue
GO:0000280	nuclear division	19/32	133/6006	2.6538e-24	2.17081e-21	1.76268e-21	TOP2A/UBE2C/PTTG1/CDC20/CCNB1/SGO2/KIF20B/AURKB/BIRC5/SMC4/KIF11/KIF20A/NUF2/SGO1/NCAPG/AURKA/KIF2C/MAD2L1/RAD21	19	Biological Process
GO:0048285	organelle fission	19/32	143/6006	1.13729e-23	4.65153e-21	3.77701e-21	TOP2A/UBE2C/PTTG1/CDC20/CCNB1/SGO2/KIF20B/AURKB/BIRC5/SMC4/KIF11/KIF20A/NUF2/SGO1/NCAPG/AURKA/KIF2C/MAD2L1/RAD21	19	Biological Process
GO:0000278	mitotic cell cycle	22/32	267/6006	3.31834e-23	9.04801e-21	7.34692e-21	TOP2A/UBE2C/PTTG1/CDC20/CCNB1/CKS2/KIF20B/AURKB/BIRC5/SMC4/KIF11/KIF20A/NUF2/SGO1/NCAPG/LOC100127131/CENPA/AURKA/KIF2C/MAD2L1/TACC3/RAD21	22	Biological Process
GO:0000793	condensed chromosome	14/37	46/6990	1.76318e-22	1.85134e-20	1.11359e-20	TOP2A/HMGB2/CCNB1/SGO2/AURKB/BIRC5/SMC4/NUF2/SGO1/NCAPG/HMGB1/CENPA/AURKA/RAD21	14	Cell Component
GO:1903047	mitotic cell cycle process	20/32	218/6006	1.01779e-21	2.08139e-19	1.69007e-19	TOP2A/UBE2C/PTTG1/CDC20/CCNB1/KIF20B/AURKB/BIRC5/SMC4/KIF11/KIF20A/NUF2/SGO1/NCAPG/CENPA/AURKA/KIF2C/MAD2L1/TACC3/RAD21	20	Biological Process
GO:0140014	mitotic nuclear division	16/32	93/6006	1.40258e-21	2.29462e-19	1.86322e-19	UBE2C/PTTG1/CDC20/CCNB1/KIF20B/AURKB/BIRC5/SMC4/KIF11/NUF2/SGO1/NCAPG/AURKA/KIF2C/MAD2L1/RAD21	16	Biological Process
GO:0000819	sister chromatid segregation	14/32	63/6006	1.70997e-20	2.33126e-18	1.89297e-18	TOP2A/PTTG1/CDC20/CCNB1/SGO2/AURKB/BIRC5/SMC4/NUF2/SGO1/NCAPG/KIF2C/MAD2L1/RAD21	14	Biological Process
GO:0007049	cell cycle	23/32	465/6006	2.41518e-19	2.82231e-17	2.29169e-17	TOP2A/UBE2C/PTTG1/CDC20/CCNB1/SGO2/CKS2/KIF20B/AURKB/BIRC5/SMC4/KIF11/KIF20A/NUF2/SGO1/NCAPG/LOC100127131/CENPA/AURKA/KIF2C/MAD2L1/TACC3/RAD21	23	Biological Process
GO:0022402	cell cycle process	21/32	357/6006	7.21005e-19	7.37227e-17	5.98623e-17	TOP2A/UBE2C/PTTG1/CDC20/CCNB1/SGO2/KIF20B/AURKB/BIRC5/SMC4/KIF11/KIF20A/NUF2/SGO1/NCAPG/CENPA/AURKA/KIF2C/MAD2L1/TACC3/RAD21	21	Biological Process
GO:0098813	nuclear chromosome segregation	14/32	85/6006	1.63282e-18	1.48405e-16	1.20504e-16	TOP2A/PTTG1/CDC20/CCNB1/SGO2/AURKB/BIRC5/SMC4/NUF2/SGO1/NCAPG/KIF2C/MAD2L1/RAD21	14	Biological Process
GO:0000775	chromosome, centromeric region	12/37	48/6990	4.07015e-18	2.13683e-16	1.28531e-16	CCNB1/SGO2/AURKB/BIRC5/KIF20A/NUF2/SGO1/NCAPG/CENPA/AURKA/KIF2C/MAD2L1	12	Cell Component
GO:0000070	mitotic sister chromatid segregation	12/32	50/6006	5.3577e-18	4.3826e-16	3.55864e-16	PTTG1/CDC20/CCNB1/AURKB/BIRC5/SMC4/NUF2/SGO1/NCAPG/KIF2C/MAD2L1/RAD21	12	Biological Process
GO:0007059	chromosome segregation	14/32	103/6006	2.80974e-17	2.08943e-15	1.6966e-15	TOP2A/PTTG1/CDC20/CCNB1/SGO2/AURKB/BIRC5/SMC4/NUF2/SGO1/NCAPG/KIF2C/MAD2L1/RAD21	14	Biological Process
GO:0005694	chromosome	18/37	294/6990	8.71679e-16	3.05088e-14	1.83511e-14	TOP2A/HMGB2/CCNB1/SGO2/AURKB/BIRC5/SMC4/KIF20A/NUF2/H2AFZ/SGO1/NCAPG/HMGB1/CENPA/AURKA/KIF2C/MAD2L1/RAD21	18	Cell Component
GO:0098687	chromosomal region	12/37	78/6990	2.29597e-15	6.02693e-14	3.62522e-14	CCNB1/SGO2/AURKB/BIRC5/KIF20A/NUF2/SGO1/NCAPG/CENPA/AURKA/KIF2C/MAD2L1	12	Cell Component
GO:0000779	condensed chromosome, centromeric region	8/37	16/6990	3.42645e-15	7.19555e-14	4.32815e-14	CCNB1/AURKB/BIRC5/NUF2/SGO1/NCAPG/CENPA/AURKA	8	Cell Component
GO:0044427	chromosomal part	17/37	274/6990	5.85904e-15	1.02533e-13	6.16741e-14	HMGB2/CCNB1/SGO2/AURKB/BIRC5/SMC4/KIF20A/NUF2/H2AFZ/SGO1/NCAPG/HMGB1/CENPA/AURKA/KIF2C/MAD2L1/RAD21	17	Cell Component
GO:0051276	chromosome organization	17/32	311/6006	2.51649e-14	1.71541e-12	1.3929e-12	TOP2A/HMGB2/PTTG1/CDC20/CCNB1/SGO2/AURKB/BIRC5/SMC4/NUF2/SGO1/NCAPG/HMGB1/CENPA/KIF2C/MAD2L1/RAD21	17	Biological Process
GO:0007017	microtubule-based process	15/32	215/6006	4.13195e-14	2.59995e-12	2.11114e-12	CDC20/CCNB1/TUBB4B/KIF20B/AURKB/BIRC5/KIF11/KIF20A/NUF2/SGO1/LOC100127131/CENPA/AURKA/KIF2C/TACC3	15	Biological Process
GO:0051321	meiotic cell cycle	11/32	75/6006	5.64473e-14	3.29813e-12	2.67806e-12	TOP2A/PTTG1/CDC20/CCNB1/SGO2/SMC4/KIF20A/NUF2/SGO1/AURKA/RAD21	11	Biological Process
GO:1902850	microtubule cytoskeleton organization involved in mitosis	9/32	37/6006	1.13693e-13	6.20006e-12	5.03441e-12	CDC20/CCNB1/AURKB/BIRC5/KIF11/NUF2/CENPA/AURKA/TACC3	9	Biological Process
GO:0005819	spindle	11/37	83/6990	2.22772e-13	3.34158e-12	2.00998e-12	DLGAP5/CDC20/CCNB1/KIF20B/AURKB/BIRC5/KIF11/KIF20A/SGO1/AURKA/MAD2L1	11	Cell Component
GO:0000226	microtubule cytoskeleton organization	13/32	157/6006	3.66053e-13	1.87144e-11	1.5196e-11	CDC20/CCNB1/AURKB/BIRC5/KIF11/KIF20A/NUF2/SGO1/LOC100127131/CENPA/AURKA/KIF2C/TACC3	13	Biological Process
GO:0000922	spindle pole	9/37	42/6990	4.50674e-13	5.9151e-12	3.55795e-12	DLGAP5/CDC20/CCNB1/KIF20B/AURKB/KIF11/SGO1/AURKA/MAD2L1	9	Cell Component
GO:0015630	microtubule cytoskeleton	16/37	307/6990	7.27406e-13	8.48641e-12	5.10461e-12	TOP2A/DLGAP5/CDC20/CCNB1/TUBB4B/KIF20B/AURKB/BIRC5/KIF11/KIF20A/HMMR/SGO1/LOC100127131/AURKA/KIF2C/MAD2L1	16	Cell Component
GO:1903046	meiotic cell cycle process	10/32	67/6006	7.91135e-13	3.80676e-11	3.09106e-11	TOP2A/PTTG1/CDC20/CCNB1/SGO2/SMC4/KIF20A/NUF2/SGO1/AURKA	10	Biological Process
GO:0007052	mitotic spindle organization	8/32	30/6006	1.36176e-12	6.18845e-11	5.02498e-11	CDC20/CCNB1/AURKB/BIRC5/KIF11/NUF2/AURKA/TACC3	8	Biological Process
GO:0051783	regulation of nuclear division	10/32	75/6006	2.57413e-12	1.10823e-10	8.99875e-11	UBE2C/PTTG1/CDC20/CCNB1/KIF20B/AURKB/BIRC5/KIF11/MAD2L1/RAD21	10	Biological Process
GO:0044430	cytoskeletal part	17/37	415/6990	5.43706e-12	5.70891e-11	3.43393e-11	TOP2A/DLGAP5/CDC20/CCNB1/TUBB4B/KIF20B/AURKB/BIRC5/KIF11/KIF20A/HMMR/SGO1/LOC100127131/LMNB1/AURKA/KIF2C/MAD2L1	17	Cell Component
GO:0007088	regulation of mitotic nuclear division	9/32	62/6006	1.69978e-11	6.95211e-10	5.64507e-10	UBE2C/PTTG1/CCNB1/KIF20B/AURKB/BIRC5/KIF11/MAD2L1/RAD21	9	Biological Process
GO:0007051	spindle organization	8/32	44/6006	3.92232e-11	1.52784e-09	1.24059e-09	CDC20/CCNB1/AURKB/BIRC5/KIF11/NUF2/AURKA/TACC3	8	Biological Process
GO:0051304	chromosome separation	7/32	29/6006	8.69667e-11	3.23358e-09	2.62565e-09	TOP2A/PTTG1/CCNB1/AURKB/BIRC5/MAD2L1/RAD21	7	Biological Process
GO:0010564	regulation of cell cycle process	12/32	197/6006	1.41138e-10	5.01961e-09	4.07589e-09	UBE2C/PTTG1/CDC20/CCNB1/KIF20B/AURKB/BIRC5/KIF11/KIF20A/AURKA/MAD2L1/RAD21	12	Biological Process
GO:0140013	meiotic nuclear division	8/32	52/6006	1.61844e-10	5.41672e-09	4.39834e-09	TOP2A/PTTG1/CDC20/SGO2/SMC4/KIF20A/NUF2/SGO1	8	Biological Process
GO:2000816	negative regulation of mitotic sister chromatid separation	6/32	17/6006	1.65548e-10	5.41672e-09	4.39834e-09	PTTG1/CCNB1/AURKB/BIRC5/MAD2L1/RAD21	6	Biological Process
GO:0090068	positive regulation of cell cycle process	9/32	80/6006	1.825e-10	5.74172e-09	4.66223e-09	UBE2C/CDC20/CCNB1/KIF20B/AURKB/BIRC5/AURKA/MAD2L1/RAD21	9	Biological Process
GO:0000776	kinetochore	7/37	33/6990	2.47238e-10	2.36e-09	1.41955e-09	CCNB1/BIRC5/NUF2/SGO1/CENPA/KIF2C/MAD2L1	7	Cell Component
GO:1905819	negative regulation of chromosome separation	6/32	18/6006	2.47398e-10	7.32484e-09	5.94772e-09	PTTG1/CCNB1/AURKB/BIRC5/MAD2L1/RAD21	6	Biological Process
GO:0051726	regulation of cell cycle	14/32	323/6006	2.50728e-10	7.32484e-09	5.94772e-09	TOP2A/UBE2C/PTTG1/CDC20/CCNB1/CKS2/KIF20B/AURKB/BIRC5/KIF11/KIF20A/AURKA/MAD2L1/RAD21	14	Biological Process
GO:0005874	microtubule	9/37	83/6990	2.86229e-10	2.5045e-09	1.50647e-09	TUBB4B/KIF20B/AURKB/BIRC5/KIF11/KIF20A/LOC100127131/AURKA/KIF2C	9	Cell Component
GO:0045787	positive regulation of cell cycle	10/32	121/6006	3.36361e-10	9.48771e-09	7.70396e-09	UBE2C/CDC20/CCNB1/CKS2/KIF20B/AURKB/BIRC5/AURKA/MAD2L1/RAD21	10	Biological Process
GO:0033046	negative regulation of sister chromatid segregation	6/32	19/6006	3.60238e-10	9.50564e-09	7.71852e-09	PTTG1/CCNB1/AURKB/BIRC5/MAD2L1/RAD21	6	Biological Process
GO:0033048	negative regulation of mitotic sister chromatid segregation	6/32	19/6006	3.60238e-10	9.50564e-09	7.71852e-09	PTTG1/CCNB1/AURKB/BIRC5/MAD2L1/RAD21	6	Biological Process
GO:0007346	regulation of mitotic cell cycle	11/32	167/6006	4.30361e-10	1.10011e-08	8.93282e-09	TOP2A/UBE2C/PTTG1/CCNB1/CKS2/KIF20B/AURKB/BIRC5/KIF11/MAD2L1/RAD21	11	Biological Process
GO:0051985	negative regulation of chromosome segregation	6/32	20/6006	5.12713e-10	1.27091e-08	1.03197e-08	PTTG1/CCNB1/AURKB/BIRC5/MAD2L1/RAD21	6	Biological Process
GO:0005875	microtubule associated complex	7/37	37/6990	5.86909e-10	4.74042e-09	2.85138e-09	KIF20B/AURKB/BIRC5/KIF11/KIF20A/AURKA/KIF2C	7	Cell Component
GO:0051983	regulation of chromosome segregation	7/32	38/6006	6.80405e-10	1.63697e-08	1.32921e-08	PTTG1/CCNB1/AURKB/BIRC5/KIF2C/MAD2L1/RAD21	7	Biological Process
GO:0010965	regulation of mitotic sister chromatid separation	6/32	21/6006	7.15129e-10	1.67136e-08	1.35713e-08	PTTG1/CCNB1/AURKB/BIRC5/MAD2L1/RAD21	6	Biological Process
GO:0045839	negative regulation of mitotic nuclear division	6/32	22/6006	9.79647e-10	2.16581e-08	1.75863e-08	PTTG1/CCNB1/AURKB/BIRC5/MAD2L1/RAD21	6	Biological Process
GO:0051306	mitotic sister chromatid separation	6/32	22/6006	9.79647e-10	2.16581e-08	1.75863e-08	PTTG1/CCNB1/AURKB/BIRC5/MAD2L1/RAD21	6	Biological Process
GO:1905818	regulation of chromosome separation	6/32	23/6006	1.32048e-09	2.8425e-08	2.30809e-08	PTTG1/CCNB1/AURKB/BIRC5/MAD2L1/RAD21	6	Biological Process
GO:0005815	microtubule organizing center	11/37	186/6990	1.64974e-09	1.23731e-08	7.44244e-09	TOP2A/DLGAP5/CDC20/CCNB1/KIF20B/AURKB/BIRC5/HMMR/SGO1/AURKA/KIF2C	11	Cell Component
GO:0000794	condensed nuclear chromosome	6/37	24/6990	1.8072e-09	1.26504e-08	7.60927e-09	CCNB1/AURKB/NUF2/CENPA/AURKA/RAD21	6	Cell Component
GO:0033047	regulation of mitotic sister chromatid segregation	6/32	25/6006	2.29943e-09	4.70233e-08	3.81826e-08	PTTG1/CCNB1/AURKB/BIRC5/MAD2L1/RAD21	6	Biological Process
GO:0045132	meiotic chromosome segregation	6/32	25/6006	2.29943e-09	4.70233e-08	3.81826e-08	TOP2A/PTTG1/SGO2/SMC4/NUF2/SGO1	6	Biological Process
GO:0099513	polymeric cytoskeletal fiber	10/37	154/6990	4.2045e-09	2.7592e-08	1.65967e-08	TUBB4B/KIF20B/AURKB/BIRC5/KIF11/KIF20A/LOC100127131/LMNB1/AURKA/KIF2C	10	Cell Component
GO:0051784	negative regulation of nuclear division	6/32	28/6006	4.83713e-09	9.65067e-08	7.83628e-08	PTTG1/CCNB1/AURKB/BIRC5/MAD2L1/RAD21	6	Biological Process
GO:2001251	negative regulation of chromosome organization	7/32	52/6006	6.85203e-09	1.33452e-07	1.08362e-07	TOP2A/PTTG1/CCNB1/AURKB/BIRC5/MAD2L1/RAD21	7	Biological Process
GO:0033045	regulation of sister chromatid segregation	6/32	30/6006	7.56713e-09	1.43218e-07	1.16292e-07	PTTG1/CCNB1/AURKB/BIRC5/MAD2L1/RAD21	6	Biological Process
GO:0051301	cell division	9/32	121/6006	7.70364e-09	1.43218e-07	1.16292e-07	TOP2A/CDC20/CKS2/KIF20B/AURKB/BIRC5/KIF20A/CENPA/AURKA	9	Biological Process
GO:0000228	nuclear chromosome	10/37	165/6990	8.22383e-09	5.07942e-08	3.05529e-08	TOP2A/HMGB2/CCNB1/AURKB/NUF2/H2AFZ/HMGB1/CENPA/AURKA/RAD21	10	Cell Component
GO:0045841	negative regulation of mitotic metaphase/anaphase transition	5/32	16/6006	1.29813e-08	2.35972e-07	1.91608e-07	CCNB1/AURKB/BIRC5/MAD2L1/RAD21	5	Biological Process
GO:1902100	negative regulation of metaphase/anaphase transition of cell cycle	5/32	17/6006	1.83213e-08	3.258e-07	2.64547e-07	CCNB1/AURKB/BIRC5/MAD2L1/RAD21	5	Biological Process
GO:0007010	cytoskeleton organization	13/32	383/6006	2.69531e-08	4.69098e-07	3.80905e-07	CDC20/CCNB1/AURKB/BIRC5/KIF11/KIF20A/NUF2/SGO1/LOC100127131/CENPA/AURKA/KIF2C/TACC3	13	Biological Process
GO:0030071	regulation of mitotic metaphase/anaphase transition	5/32	19/6006	3.41701e-08	5.82315e-07	4.72836e-07	CCNB1/AURKB/BIRC5/MAD2L1/RAD21	5	Biological Process
GO:0007062	sister chromatid cohesion	5/32	20/6006	4.53892e-08	7.28007e-07	5.91137e-07	PTTG1/CDC20/SGO2/SGO1/RAD21	5	Biological Process
GO:0007091	metaphase/anaphase transition of mitotic cell cycle	5/32	20/6006	4.53892e-08	7.28007e-07	5.91137e-07	CCNB1/AURKB/BIRC5/MAD2L1/RAD21	5	Biological Process
GO:1902099	regulation of metaphase/anaphase transition of cell cycle	5/32	20/6006	4.53892e-08	7.28007e-07	5.91137e-07	CCNB1/AURKB/BIRC5/MAD2L1/RAD21	5	Biological Process
GO:0044784	metaphase/anaphase transition of cell cycle	5/32	21/6006	5.93498e-08	9.33619e-07	7.58092e-07	CCNB1/AURKB/BIRC5/MAD2L1/RAD21	5	Biological Process
GO:0099081	supramolecular polymer	10/37	214/6990	9.91106e-08	5.47716e-07	3.29453e-07	TUBB4B/KIF20B/AURKB/BIRC5/KIF11/KIF20A/LOC100127131/LMNB1/AURKA/KIF2C	10	Cell Component
GO:0099512	supramolecular fiber	10/37	214/6990	9.91106e-08	5.47716e-07	3.29453e-07	TUBB4B/KIF20B/AURKB/BIRC5/KIF11/KIF20A/LOC100127131/LMNB1/AURKA/KIF2C	10	Cell Component
GO:0099080	supramolecular complex	10/37	216/6990	1.0821e-07	5.68103e-07	3.41716e-07	TUBB4B/KIF20B/AURKB/BIRC5/KIF11/KIF20A/LOC100127131/LMNB1/AURKA/KIF2C	10	Cell Component
GO:0045930	negative regulation of mitotic cell cycle	7/32	84/6006	2.06257e-07	3.18336e-06	2.58487e-06	TOP2A/PTTG1/CCNB1/AURKB/BIRC5/MAD2L1/RAD21	7	Biological Process
GO:0000777	condensed chromosome kinetochore	4/37	11/6990	2.1356e-07	1.0678e-06	6.42287e-07	CCNB1/BIRC5/NUF2/CENPA	4	Cell Component
GO:0000910	cytokinesis	6/32	52/6006	2.39012e-07	3.62058e-06	2.93989e-06	KIF20B/AURKB/BIRC5/KIF20A/CENPA/AURKA	6	Biological Process
GO:0061640	cytoskeleton-dependent cytokinesis	5/32	29/6006	3.361e-07	4.99872e-06	4.05893e-06	KIF20B/AURKB/BIRC5/KIF20A/CENPA	5	Biological Process
GO:0006323	DNA packaging	6/32	56/6006	3.75534e-07	5.48548e-06	4.45417e-06	TOP2A/HMGB2/CCNB1/SMC4/NCAPG/HMGB1	6	Biological Process
GO:0000003	reproduction	12/32	402/6006	4.54449e-07	6.40929e-06	5.2043e-06	TOP2A/HMGB2/PTTG1/CDC20/CCNB1/SGO2/SMC4/KIF20A/NUF2/SGO1/AURKA/RAD21	12	Biological Process
GO:0022414	reproductive process	12/32	402/6006	4.54449e-07	6.40929e-06	5.2043e-06	TOP2A/HMGB2/PTTG1/CDC20/CCNB1/SGO2/SMC4/KIF20A/NUF2/SGO1/AURKA/RAD21	12	Biological Process
GO:0005813	centrosome	8/37	140/6990	5.01183e-07	2.39201e-06	1.4388e-06	DLGAP5/CCNB1/KIF20B/AURKB/HMMR/SGO1/AURKA/KIF2C	8	Cell Component
GO:0007094	mitotic spindle assembly checkpoint	4/32	14/6006	6.40207e-07	8.4466e-06	6.85858e-06	CCNB1/AURKB/BIRC5/MAD2L1	4	Biological Process
GO:0031577	spindle checkpoint	4/32	14/6006	6.40207e-07	8.4466e-06	6.85858e-06	CCNB1/AURKB/BIRC5/MAD2L1	4	Biological Process
GO:0071173	spindle assembly checkpoint	4/32	14/6006	6.40207e-07	8.4466e-06	6.85858e-06	CCNB1/AURKB/BIRC5/MAD2L1	4	Biological Process
GO:0071174	mitotic spindle checkpoint	4/32	14/6006	6.40207e-07	8.4466e-06	6.85858e-06	CCNB1/AURKB/BIRC5/MAD2L1	4	Biological Process
GO:0030261	chromosome condensation	4/32	15/6006	8.69752e-07	1.1293e-05	9.16982e-06	TOP2A/CCNB1/SMC4/NCAPG	4	Biological Process
GO:0071103	DNA conformation change	6/32	65/6006	9.23773e-07	1.1807e-05	9.58719e-06	TOP2A/HMGB2/CCNB1/SMC4/NCAPG/HMGB1	6	Biological Process
GO:0090307	mitotic spindle assembly	4/32	16/6006	1.15534e-06	1.45395e-05	1.1806e-05	CDC20/AURKB/BIRC5/KIF11	4	Biological Process
GO:0005871	kinesin complex	4/37	16/6990	1.15574e-06	5.26339e-06	3.16595e-06	KIF20B/KIF11/KIF20A/KIF2C	4	Cell Component
GO:0044454	nuclear chromosome part	8/37	157/6990	1.20306e-06	5.26339e-06	3.16595e-06	HMGB2/CCNB1/AURKB/NUF2/H2AFZ/HMGB1/CENPA/AURKA	8	Cell Component
GO:0033044	regulation of chromosome organization	7/32	109/6006	1.23756e-06	1.53382e-05	1.24545e-05	TOP2A/PTTG1/CCNB1/AURKB/BIRC5/MAD2L1/RAD21	7	Biological Process
GO:0003777	microtubule motor activity	4/34	17/6590	1.34069e-06	0.00015552	0.000114311	KIF20B/KIF11/KIF20A/KIF2C	4	Molecular Function
GO:1903537	meiotic cell cycle process involved in oocyte maturation	4/32	18/6006	1.92803e-06	2.35392e-05	1.91137e-05	CDC20/CCNB1/KIF20A/AURKA	4	Biological Process
GO:0033043	regulation of organelle organization	11/32	387/6006	2.59649e-06	3.12342e-05	2.5362e-05	TOP2A/UBE2C/PTTG1/CDC20/CCNB1/KIF20B/AURKB/BIRC5/KIF11/MAD2L1/RAD21	11	Biological Process
GO:0005876	spindle microtubule	4/37	20/6990	3.03046e-06	1.27279e-05	7.65589e-06	AURKB/BIRC5/KIF11/AURKA	4	Cell Component
GO:1901990	regulation of mitotic cell cycle phase transition	6/32	81/6006	3.41892e-06	4.05316e-05	3.29114e-05	UBE2C/CCNB1/AURKB/BIRC5/MAD2L1/RAD21	6	Biological Process
GO:0000281	mitotic cytokinesis	4/32	21/6006	3.72895e-06	4.35754e-05	3.53829e-05	KIF20B/BIRC5/KIF20A/CENPA	4	Biological Process
GO:0010639	negative regulation of organelle organization	7/32	129/6006	3.85599e-06	4.44253e-05	3.60731e-05	TOP2A/PTTG1/CCNB1/AURKB/BIRC5/MAD2L1/RAD21	7	Biological Process
GO:0010948	negative regulation of cell cycle process	6/32	83/6006	3.94665e-06	4.48383e-05	3.64084e-05	PTTG1/CCNB1/AURKB/BIRC5/MAD2L1/RAD21	6	Biological Process
GO:0007093	mitotic cell cycle checkpoint	5/32	48/6006	4.51198e-06	4.88712e-05	3.96831e-05	TOP2A/CCNB1/AURKB/BIRC5/MAD2L1	5	Biological Process
GO:1901991	negative regulation of mitotic cell cycle phase transition	5/32	48/6006	4.51198e-06	4.88712e-05	3.96831e-05	CCNB1/AURKB/BIRC5/MAD2L1/RAD21	5	Biological Process
GO:0050000	chromosome localization	4/32	22/6006	4.5406e-06	4.88712e-05	3.96831e-05	CCNB1/BIRC5/NUF2/KIF2C	4	Biological Process
GO:0051303	establishment of chromosome localization	4/32	22/6006	4.5406e-06	4.88712e-05	3.96831e-05	CCNB1/BIRC5/NUF2/KIF2C	4	Biological Process
GO:0007292	female gamete generation	5/32	52/6006	6.74607e-06	7.1666e-05	5.81923e-05	TOP2A/CDC20/CCNB1/KIF20A/AURKA	5	Biological Process
GO:1901987	regulation of cell cycle phase transition	6/32	94/6006	8.17034e-06	8.56839e-05	6.95747e-05	UBE2C/CCNB1/AURKB/BIRC5/MAD2L1/RAD21	6	Biological Process
GO:0001556	oocyte maturation	4/32	26/6006	9.14212e-06	9.34782e-05	7.59037e-05	CDC20/CCNB1/KIF20A/AURKA	4	Biological Process
GO:0032465	regulation of cytokinesis	4/32	26/6006	9.14212e-06	9.34782e-05	7.59037e-05	KIF20B/AURKB/KIF20A/AURKA	4	Biological Process
GO:0051225	spindle assembly	4/32	27/6006	1.0692e-05	0.000107976	8.76759e-05	CDC20/AURKB/BIRC5/KIF11	4	Biological Process
GO:0051129	negative regulation of cellular component organization	8/32	214/6006	1.14531e-05	0.000113237	9.19474e-05	TOP2A/PTTG1/CCNB1/AURKB/BIRC5/HMGB1/MAD2L1/RAD21	8	Biological Process
GO:0045931	positive regulation of mitotic cell cycle	5/32	58/6006	1.16282e-05	0.000113237	9.19474e-05	UBE2C/CCNB1/KIF20B/BIRC5/MAD2L1	5	Biological Process
GO:1901988	negative regulation of cell cycle phase transition	5/32	58/6006	1.16282e-05	0.000113237	9.19474e-05	CCNB1/AURKB/BIRC5/MAD2L1/RAD21	5	Biological Process
GO:0072686	mitotic spindle	4/37	29/6990	1.43585e-05	5.79863e-05	3.4879e-05	KIF20B/KIF11/AURKA/MAD2L1	4	Cell Component
GO:0048599	oocyte development	4/32	29/6006	1.43621e-05	0.000138214	0.000112229	CDC20/CCNB1/KIF20A/AURKA	4	Biological Process
GO:0009994	oocyte differentiation	4/32	30/6006	1.65098e-05	0.000157036	0.000127512	CDC20/CCNB1/KIF20A/AURKA	4	Biological Process
GO:0045786	negative regulation of cell cycle	7/32	167/6006	2.12119e-05	0.000199441	0.000161944	TOP2A/PTTG1/CCNB1/AURKB/BIRC5/MAD2L1/RAD21	7	Biological Process
GO:0003774	motor activity	4/34	33/6590	2.17436e-05	0.000860137	0.000632224	KIF20B/KIF11/KIF20A/KIF2C	4	Molecular Function
GO:0007080	mitotic metaphase plate congression	3/32	11/6006	2.20278e-05	0.000200208	0.000162568	CCNB1/NUF2/KIF2C	3	Biological Process
GO:0032392	DNA geometric change	3/32	11/6006	2.20278e-05	0.000200208	0.000162568	TOP2A/HMGB2/HMGB1	3	Biological Process
GO:0032506	cytokinetic process	3/32	11/6006	2.20278e-05	0.000200208	0.000162568	KIF20B/AURKB/KIF20A	3	Biological Process
GO:0008017	microtubule binding	5/34	68/6590	2.22449e-05	0.000860137	0.000632224	KIF20B/BIRC5/KIF11/KIF20A/KIF2C	5	Molecular Function
GO:0044772	mitotic cell cycle phase transition	6/32	115/6006	2.60994e-05	0.000234607	0.0001905	UBE2C/CCNB1/AURKB/BIRC5/MAD2L1/RAD21	6	Biological Process
GO:0022412	cellular process involved in reproduction in multicellular organism	6/32	117/6006	2.87941e-05	0.000256017	0.000207884	TOP2A/HMGB2/CDC20/CCNB1/KIF20A/AURKA	6	Biological Process
GO:0051233	spindle midzone	3/37	12/6990	2.90714e-05	0.000113055	6.80033e-05	KIF20B/AURKB/AURKA	3	Cell Component
GO:0000075	cell cycle checkpoint	5/32	72/6006	3.36845e-05	0.000296279	0.000240576	TOP2A/CCNB1/AURKB/BIRC5/MAD2L1	5	Biological Process
GO:0000086	G2/M transition of mitotic cell cycle	4/32	37/6006	3.87608e-05	0.000337302	0.000273887	CCNB1/AURKB/BIRC5/RAD21	4	Biological Process
GO:0030496	midbody	4/37	40/6990	5.29983e-05	0.000198744	0.000119545	KIF20B/AURKB/BIRC5/KIF20A	4	Cell Component
GO:0044770	cell cycle phase transition	6/32	131/6006	5.45951e-05	0.000470093	0.000381712	UBE2C/CCNB1/AURKB/BIRC5/MAD2L1/RAD21	6	Biological Process
GO:0044815	DNA packaging complex	4/37	41/6990	5.85062e-05	0.000211833	0.000127418	SMC4/H2AFZ/NCAPG/CENPA	4	Cell Component
GO:0048477	oogenesis	4/32	41/6006	5.85522e-05	0.000498913	0.000405114	CDC20/CCNB1/KIF20A/AURKA	4	Biological Process
GO:0051310	metaphase plate congression	3/32	16/6006	7.3418e-05	0.000619133	0.000502732	CCNB1/NUF2/KIF2C	3	Biological Process
GO:0044839	cell cycle G2/M phase transition	4/32	45/6006	8.48679e-05	0.000708388	0.000575206	CCNB1/AURKB/BIRC5/RAD21	4	Biological Process
GO:1903538	regulation of meiotic cell cycle process involved in oocyte maturation	3/32	17/6006	8.88279e-05	0.000733952	0.000595964	CDC20/CCNB1/AURKA	3	Biological Process
GO:0015631	tubulin binding	5/34	97/6590	0.000123597	0.00358432	0.00263457	KIF20B/BIRC5/KIF11/KIF20A/KIF2C	5	Molecular Function
GO:1900193	regulation of oocyte maturation	3/32	19/6006	0.000125666	0.00102794	0.000834684	CDC20/CCNB1/AURKA	3	Biological Process
GO:0007281	germ cell development	5/32	96/6006	0.00013444	0.00108883	0.000884127	HMGB2/CDC20/CCNB1/KIF20A/AURKA	5	Biological Process
GO:0060281	regulation of oocyte development	3/32	20/6006	0.000147307	0.00115863	0.000940798	CDC20/CCNB1/AURKA	3	Biological Process
GO:1903429	regulation of cell maturation	3/32	20/6006	0.000147307	0.00115863	0.000940798	CDC20/CCNB1/AURKA	3	Biological Process
GO:1905879	regulation of oogenesis	3/32	20/6006	0.000147307	0.00115863	0.000940798	CDC20/CCNB1/AURKA	3	Biological Process
GO:0051302	regulation of cell division	4/32	54/6006	0.000174182	0.00135696	0.00110184	KIF20B/AURKB/KIF20A/AURKA	4	Biological Process
GO:0010389	regulation of G2/M transition of mitotic cell cycle	3/32	23/6006	0.00022637	0.00174689	0.00141846	CCNB1/AURKB/RAD21	3	Biological Process
GO:0071695	anatomical structure maturation	4/32	61/6006	0.000280007	0.00214061	0.00173816	CDC20/CCNB1/KIF20A/AURKA	4	Biological Process
GO:1901992	positive regulation of mitotic cell cycle phase transition	3/32	27/6006	0.000368498	0.00279103	0.0022663	UBE2C/CCNB1/BIRC5	3	Biological Process
GO:0034502	protein localization to chromosome	3/32	28/6006	0.000411226	0.00308608	0.00250588	AURKB/CENPA/RAD21	3	Biological Process
GO:0016887	ATPase activity	5/34	126/6590	0.000420921	0.00976538	0.00717782	TOP2A/KIF20B/KIF11/KIF20A/KIF2C	5	Molecular Function
GO:0007276	gamete generation	6/32	190/6006	0.000422282	0.00313524	0.0025458	TOP2A/HMGB2/CDC20/CCNB1/KIF20A/AURKA	6	Biological Process
GO:0048469	cell maturation	4/32	68/6006	0.000425693	0.00313524	0.0025458	CDC20/CCNB1/KIF20A/AURKA	4	Biological Process
GO:0051656	establishment of organelle localization	5/32	123/6006	0.000429275	0.00313524	0.0025458	CCNB1/BIRC5/NUF2/CENPA/KIF2C	5	Biological Process
GO:1901989	positive regulation of cell cycle phase transition	3/32	29/6006	0.000457018	0.00327931	0.00266278	UBE2C/CCNB1/BIRC5	3	Biological Process
GO:1902749	regulation of cell cycle G2/M phase transition	3/32	29/6006	0.000457018	0.00327931	0.00266278	CCNB1/AURKB/RAD21	3	Biological Process
GO:0005814	centriole	3/37	31/6990	0.000554211	0.00193974	0.00116676	TOP2A/BIRC5/AURKA	3	Cell Component
GO:0007098	centrosome cycle	3/32	31/6006	0.000558151	0.00393783	0.00319749	KIF11/SGO1/AURKA	3	Biological Process
GO:0007018	microtubule-based movement	4/32	73/6006	0.00055842	0.00393783	0.00319749	KIF20B/KIF11/KIF20A/KIF2C	4	Biological Process
GO:0051445	regulation of meiotic cell cycle	3/32	32/6006	0.000613666	0.00429042	0.00348379	CDC20/CCNB1/AURKA	3	Biological Process
GO:0031023	microtubule organizing center organization	3/32	33/6006	0.000672595	0.00466257	0.00378597	KIF11/SGO1/AURKA	3	Biological Process
GO:0046983	protein dimerization activity	8/34	404/6590	0.000822137	0.0123608	0.00908555	TOP2A/KIF20B/BIRC5/SMC4/MXD3/H2AFZ/CENPA/MAD2L1	8	Molecular Function
GO:0017111	nucleoside-triphosphatase activity	7/34	309/6590	0.000837885	0.0123608	0.00908555	TOP2A/TUBB4B/KIF20B/KIF11/KIF20A/LOC100127131/KIF2C	7	Molecular Function
GO:0019900	kinase binding	6/34	223/6590	0.000852471	0.0123608	0.00908555	TOP2A/CCNB1/CKS2/KIF11/KIF20A/SGO1	6	Molecular Function
GO:0044450	microtubule organizing center part	3/37	37/6990	0.000937298	0.00317472	0.00190961	TOP2A/BIRC5/AURKA	3	Cell Component
GO:0048609	multicellular organismal reproductive process	6/32	226/6006	0.00105781	0.00727135	0.00590429	TOP2A/HMGB2/CDC20/CCNB1/KIF20A/AURKA	6	Biological Process
GO:0016462	pyrophosphatase activity	7/34	326/6590	0.00114931	0.0127885	0.00939991	TOP2A/TUBB4B/KIF20B/KIF11/KIF20A/LOC100127131/KIF2C	7	Molecular Function
GO:0032504	multicellular organism reproduction	6/32	231/6006	0.00118543	0.0080805	0.00656132	TOP2A/HMGB2/CDC20/CCNB1/KIF20A/AURKA	6	Biological Process
GO:0005680	anaphase-promoting complex	2/37	10/6990	0.00119458	0.00391973	0.00235773	UBE2C/CDC20	2	Cell Component
GO:1900195	positive regulation of oocyte maturation	2/32	10/6006	0.00120516	0.0080805	0.00656132	CDC20/AURKA	2	Biological Process
GO:1903431	positive regulation of cell maturation	2/32	10/6006	0.00120516	0.0080805	0.00656132	CDC20/AURKA	2	Biological Process
GO:0016817	hydrolase activity, acting on acid anhydrides	7/34	329/6590	0.0012127	0.0127885	0.00939991	TOP2A/TUBB4B/KIF20B/KIF11/KIF20A/LOC100127131/KIF2C	7	Molecular Function
GO:0016818	hydrolase activity, acting on acid anhydrides, in phosphorus-containing anhydrides	7/34	329/6590	0.0012127	0.0127885	0.00939991	TOP2A/TUBB4B/KIF20B/KIF11/KIF20A/LOC100127131/KIF2C	7	Molecular Function
GO:0000217	DNA secondary structure binding	2/34	11/6590	0.00138035	0.0133433	0.00980772	HMGB2/HMGB1	2	Molecular Function
GO:0019953	sexual reproduction	6/32	238/6006	0.00138371	0.00917114	0.0074469	TOP2A/HMGB2/CDC20/CCNB1/KIF20A/AURKA	6	Biological Process
GO:0021700	developmental maturation	4/32	93/6006	0.00139025	0.00917114	0.0074469	CDC20/CCNB1/KIF20A/AURKA	4	Biological Process
GO:0060282	positive regulation of oocyte development	2/32	11/6006	0.00146808	0.00953086	0.007739	CDC20/AURKA	2	Biological Process
GO:1905881	positive regulation of oogenesis	2/32	11/6006	0.00146808	0.00953086	0.007739	CDC20/AURKA	2	Biological Process
GO:0043066	negative regulation of apoptotic process	6/32	242/6006	0.00150793	0.00971252	0.0078865	CXCL12/HMGB2/AURKB/BIRC5/MAD2L1/ARL6IP1	6	Biological Process
GO:0051640	organelle localization	5/32	163/6006	0.00153997	0.00984134	0.0079911	CCNB1/BIRC5/NUF2/CENPA/KIF2C	5	Biological Process
GO:0043069	negative regulation of programmed cell death	6/32	249/6006	0.00174576	0.01107	0.00898877	CXCL12/HMGB2/AURKB/BIRC5/MAD2L1/ARL6IP1	6	Biological Process
GO:0000785	chromatin	5/37	169/6990	0.00181366	0.00577074	0.00347112	HMGB2/H2AFZ/HMGB1/CENPA/RAD21	5	Cell Component
GO:0008022	protein C-terminus binding	3/34	48/6590	0.00185229	0.0165281	0.0121486	TOP2A/CDC20/MAD2L1	3	Molecular Function
GO:0010972	negative regulation of G2/M transition of mitotic cell cycle	2/32	13/6006	0.00206819	0.0130137	0.0105671	AURKB/RAD21	2	Biological Process
GO:0000790	nuclear chromatin	4/37	106/6990	0.00224563	0.00693503	0.00417145	HMGB2/H2AFZ/HMGB1/CENPA	4	Cell Component
GO:0051446	positive regulation of meiotic cell cycle	2/32	14/6006	0.00240488	0.014903	0.0121011	CDC20/AURKA	2	Biological Process
GO:2000107	negative regulation of leukocyte apoptotic process	2/32	14/6006	0.00240488	0.014903	0.0121011	CXCL12/AURKB	2	Biological Process
GO:0060548	negative regulation of cell death	6/32	271/6006	0.00268339	0.0165039	0.013401	CXCL12/HMGB2/AURKB/BIRC5/MAD2L1/ARL6IP1	6	Biological Process
GO:0000152	nuclear ubiquitin ligase complex	2/37	15/6990	0.00274128	0.008204	0.00493474	UBE2C/CDC20	2	Cell Component
GO:0016572	histone phosphorylation	2/32	15/6006	0.00276565	0.0167578	0.0136072	CCNB1/AURKB	2	Biological Process
GO:1901976	regulation of cell cycle checkpoint	2/32	15/6006	0.00276565	0.0167578	0.0136072	CCNB1/MAD2L1	2	Biological Process
GO:0031461	cullin-RING ubiquitin ligase complex	3/37	54/6990	0.0028128	0.008204	0.00493474	UBE2C/CDC20/CKS2	3	Cell Component
GO:0043902	positive regulation of multi-organism process	3/32	54/6006	0.00283433	0.0170477	0.0138426	TOP2A/CDC20/AURKA	3	Biological Process
GO:0044703	multi-organism reproductive process	6/32	277/6006	0.00299523	0.017884	0.0145217	TOP2A/HMGB2/CDC20/CCNB1/KIF20A/AURKA	6	Biological Process
GO:0007163	establishment or maintenance of cell polarity	3/32	58/6006	0.00347538	0.0206004	0.0167274	KIF20B/CENPA/KIF2C	3	Biological Process
GO:0070192	chromosome organization involved in meiotic cell cycle	2/32	17/6006	0.00355845	0.0209411	0.017004	SGO2/SMC4	2	Biological Process
GO:0019901	protein kinase binding	5/34	204/6590	0.00362323	0.0272163	0.0200047	TOP2A/CCNB1/CKS2/KIF11/KIF20A	5	Molecular Function
GO:0005539	glycosaminoglycan binding	3/34	61/6590	0.00368219	0.0272163	0.0200047	HMMR/MDK/BGN	3	Molecular Function
GO:0030295	protein kinase activator activity	2/34	18/6590	0.00375397	0.0272163	0.0200047	CCNB1/CKS2	2	Molecular Function
GO:0045840	positive regulation of mitotic nuclear division	2/32	18/6006	0.00398998	0.0231475	0.0187956	UBE2C/BIRC5	2	Biological Process
GO:0051438	regulation of ubiquitin-protein transferase activity	2/32	18/6006	0.00398998	0.0231475	0.0187956	CDC20/MAD2L1	2	Biological Process
GO:0019209	kinase activator activity	2/34	19/6590	0.0041821	0.0285367	0.0209752	CCNB1/CKS2	2	Molecular Function
GO:0042981	regulation of apoptotic process	7/32	401/6006	0.00438813	0.0252781	0.0205256	TOP2A/CXCL12/HMGB2/AURKB/BIRC5/MAD2L1/ARL6IP1	7	Biological Process
GO:0000307	cyclin-dependent protein kinase holoenzyme complex	2/37	19/6990	0.00440531	0.0121726	0.00732185	CCNB1/CKS2	2	Cell Component
GO:0000792	heterochromatin	2/37	19/6990	0.00440531	0.0121726	0.00732185	H2AFZ/CENPA	2	Cell Component
GO:1902750	negative regulation of cell cycle G2/M phase transition	2/32	19/6006	0.0044446	0.0254244	0.0206444	AURKB/RAD21	2	Biological Process
GO:0043067	regulation of programmed cell death	7/32	407/6006	0.00476375	0.0270607	0.0219731	TOP2A/CXCL12/HMGB2/AURKB/BIRC5/MAD2L1/ARL6IP1	7	Biological Process
GO:0043154	negative regulation of cysteine-type endopeptidase activity involved in apoptotic process	2/32	20/6006	0.00492208	0.0275771	0.0223925	BIRC5/ARL6IP1	2	Biological Process
GO:0051785	positive regulation of nuclear division	2/32	20/6006	0.00492208	0.0275771	0.0223925	UBE2C/BIRC5	2	Biological Process
GO:0065004	protein-DNA complex assembly	3/32	66/6006	0.00500755	0.0278651	0.0226263	HMGB2/HMGB1/CENPA	3	Biological Process
GO:0043900	regulation of multi-organism process	4/32	133/6006	0.00511005	0.0282434	0.0229334	TOP2A/CDC20/CCNB1/AURKA	4	Biological Process
GO:2000117	negative regulation of cysteine-type endopeptidase activity	2/32	21/6006	0.00542217	0.0297674	0.0241709	BIRC5/ARL6IP1	2	Biological Process
GO:0005200	structural constituent of cytoskeleton	2/34	22/6590	0.00559508	0.0360572	0.026503	TUBB4B/LOC100127131	2	Molecular Function
GO:0016538	cyclin-dependent protein serine/threonine kinase regulator activity	2/34	23/6590	0.00610822	0.0362178	0.0266211	CCNB1/CKS2	2	Molecular Function
GO:0046982	protein heterodimerization activity	4/34	145/6590	0.00624445	0.0362178	0.0266211	TOP2A/SMC4/H2AFZ/CENPA	4	Molecular Function
GO:2000241	regulation of reproductive process	3/32	72/6006	0.00638694	0.0348301	0.0282818	CDC20/CCNB1/AURKA	3	Biological Process
GO:0033365	protein localization to organelle	5/32	229/6006	0.0066899	0.0362406	0.0294271	KPNA2/KIF20B/AURKB/CENPA/RAD21	5	Biological Process
GO:0016363	nuclear matrix	2/37	24/6990	0.00699311	0.0188276	0.0113249	LMNB1/RAD21	2	Cell Component
GO:0071824	protein-DNA complex subunit organization	3/32	75/6006	0.00715369	0.0384982	0.0312603	HMGB2/HMGB1/CENPA	3	Biological Process
GO:0004869	cysteine-type endopeptidase inhibitor activity	2/34	25/6590	0.00719642	0.0397517	0.0292185	PTTG1/BIRC5	2	Molecular Function
GO:0010941	regulation of cell death	7/32	440/6006	0.00728751	0.038962	0.0316369	TOP2A/CXCL12/HMGB2/AURKB/BIRC5/MAD2L1/ARL6IP1	7	Biological Process
GO:2000106	regulation of leukocyte apoptotic process	2/32	25/6006	0.00764389	0.0406019	0.0329685	CXCL12/AURKB	2	Biological Process
GO:0003006	developmental process involved in reproduction	5/32	238/6006	0.00785424	0.0414501	0.0336572	HMGB2/CDC20/CCNB1/KIF20A/AURKA	5	Biological Process
GO:0006310	DNA recombination	3/32	79/6006	0.00825805	0.0433018	0.0351608	TOP2A/HMGB2/HMGB1	3	Biological Process
GO:0000079	regulation of cyclin-dependent protein serine/threonine kinase activity	2/32	27/6006	0.00888428	0.0459958	0.0373483	CCNB1/CKS2	2	Biological Process
GO:0051781	positive regulation of cell division	2/32	27/6006	0.00888428	0.0459958	0.0373483	KIF20B/AURKB	2	Biological Process
GO:0000151	ubiquitin ligase complex	3/37	86/6990	0.0103353	0.0271303	0.016319	UBE2C/CDC20/CKS2	3	Cell Component
GO:0034399	nuclear periphery	2/37	34/6990	0.0137506	0.0352149	0.0211819	LMNB1/RAD21	2	Cell Component
GO:0000786	nucleosome	2/37	38/6990	0.0170046	0.0415228	0.0249761	H2AFZ/CENPA	2	Cell Component
GO:1902554	serine/threonine protein kinase complex	2/37	38/6990	0.0170046	0.0415228	0.0249761	CCNB1/CKS2	2	Cell Component

## Sheet: Fibroblasts_GO-sorted
ID	Description	GeneRatio	BgRatio	pvalue	p.adjust	qvalue	geneID	Count	Catalogue
GO:0007167	enzyme linked receptor protein signaling pathway	23/114	286/6006	2.33232e-09	2.64365e-06	1.87958e-06	FOS/IGFBP5/SFRP2/COL3A1/VIM/EPHA3/EGR1/CCN1/SFRP1/SPRY1/ANGPTL1/THBS1/CD63/SESN3/APP/CREB3L1/PMEPA1/TXNIP/NDN/SPRY2/BMP4/EFNB2/SMAD1	23	Biological Process
GO:0051093	negative regulation of developmental process	23/114	288/6006	2.67305e-09	2.64365e-06	1.87958e-06	SFRP2/COL3A1/VIM/NFIB/ITM2C/SFRP1/S1PR3/HOXA5/SERPINF1/THBS1/LRRC17/ANXA2/EFEMP1/ZFP36L1/THY1/APP/ID2/CREB3L1/KLF2/SPRY2/SPRED1/BMP4/SIX1	23	Biological Process
GO:0031012	extracellular matrix	13/125	103/6990	2.79996e-08	6.10391e-06	5.77676e-06	LUM/COL3A1/MFAP2/CCN1/SFRP1/THBS1/FMOD/SPARC/ANXA2/EFEMP1/BGN/COL8A1/MMP2	13	Cell Component
GO:0043407	negative regulation of MAP kinase activity	7/114	22/6006	9.94563e-08	6.55749e-05	4.66223e-05	SFRP2/SFRP1/SPRY1/DUSP1/SPRY2/SPRED1/BMP4	7	Biological Process
GO:0003401	axis elongation	6/114	15/6006	1.7848e-07	7.66037e-05	5.44636e-05	SFRP2/SFRP1/SPRY1/SPRY2/BMP4/SIX1	6	Biological Process
GO:0001501	skeletal system development	15/114	159/6006	2.45503e-07	7.66037e-05	5.44636e-05	SFRP2/NFIB/CCN1/SFRP1/HOXA5/HOXC6/MDFI/LRRC17/ANXA2/EFEMP1/DMRT2/PTH1R/BMP4/HOXC5/SIX1	15	Biological Process
GO:1901343	negative regulation of vasculature development	8/114	36/6006	2.55842e-07	7.66037e-05	5.44636e-05	HOXA5/SERPINF1/THBS1/CREB3L1/KLF2/SPRY2/SPRED1/BMP4	8	Biological Process
GO:0071363	cellular response to growth factor stimulus	16/114	183/6006	2.71095e-07	7.66037e-05	5.44636e-05	FOS/SFRP2/COL3A1/EGR1/CCN1/SFRP1/SPRY1/THBS1/ZFP36L1/CD63/CREB3L1/PMEPA1/NDN/SPRY2/BMP4/SMAD1	16	Biological Process
GO:0070848	response to growth factor	16/114	186/6006	3.39186e-07	8.38637e-05	5.96253e-05	FOS/SFRP2/COL3A1/EGR1/CCN1/SFRP1/SPRY1/THBS1/ZFP36L1/CD63/CREB3L1/PMEPA1/NDN/SPRY2/BMP4/SMAD1	16	Biological Process
GO:0022603	regulation of anatomical structure morphogenesis	20/114	290/6006	3.8527e-07	8.46275e-05	6.01684e-05	SFRP2/CHODL/NFIB/RND3/RHOC/SFRP1/SPRY1/HOXA5/SERPINF1/THBS1/RHOD/THY1/DMRT2/CREB3L1/S100A10/KLF2/SPRY2/SPRED1/BMP4/SIX1	20	Biological Process
GO:0005178	integrin binding	8/118	40/6590	3.96873e-07	5.84082e-05	4.84406e-05	COL3A1/CCN1/S1PR3/THBS1/FAP/THY1/PLPP3/CXCL12	8	Molecular Function
GO:0030199	collagen fibril organization	6/114	17/6006	4.27844e-07	8.46275e-05	6.01684e-05	LUM/SFRP2/COL3A1/FMOD/ANXA2/PLOD1	6	Biological Process
GO:0051241	negative regulation of multicellular organismal process	23/114	380/6006	4.80622e-07	8.6264e-05	6.13318e-05	SFRP2/COL3A1/VIM/NFIB/ITM2C/SFRP1/HOXA5/SERPINF1/THBS1/SRI/LRRC17/ANXA2/EFEMP1/ZFP36L1/THY1/APP/ID2/CREB3L1/KLF2/SPRY2/SPRED1/BMP4/SIX1	23	Biological Process
GO:0016477	cell migration	24/114	412/6006	5.23341e-07	8.6264e-05	6.13318e-05	SFRP2/COL3A1/RND3/CCN1/RHOC/SFRP1/HOXA5/GLIPR2/THBS1/FAP/RHOD/EDN3/THY1/CD63/APP/LIMA1/VCL/NDN/SPRY2/CD248/SPRED1/BMP4/CXCL12/SIX1	24	Biological Process
GO:0035239	tube morphogenesis	19/114	270/6006	5.75191e-07	8.75175e-05	6.2223e-05	SFRP2/COL3A1/NFIB/CCN1/SFRP1/SPRY1/HOXA5/SERPINF1/THBS1/ANXA2/ZFP36L1/THY1/ID2/CREB3L1/KLF2/SPRY2/SPRED1/BMP4/SIX1	19	Biological Process
GO:0050840	extracellular matrix binding	6/118	19/6590	6.50921e-07	5.84082e-05	4.84406e-05	CCN1/THBS1/SPARC/ANXA2/BGN/CD248	6	Molecular Function
GO:0030198	extracellular matrix organization	10/114	71/6006	7.13247e-07	0.000100772	7.16465e-05	LUM/SFRP2/COL3A1/CCN1/FMOD/FAP/ANXA2/COL8A1/APP/PLOD1	10	Biological Process
GO:0048598	embryonic morphogenesis	15/114	175/6006	8.56272e-07	0.000112914	8.02793e-05	SFRP2/MFAP2/CCN1/SFRP1/HOXA5/MDFI/EFEMP1/ZFP36L1/COL8A1/ID2/PLPP3/SPRY2/BMP4/WLS/SIX1	15	Biological Process
GO:0008201	heparin binding	8/118	44/6590	8.61581e-07	5.84082e-05	4.84406e-05	PTN/PCOLCE/CCN1/SFRP1/THBS1/MDK/APP/BMP4	8	Molecular Function
GO:0009790	embryo development	20/114	309/6006	1.06358e-06	0.000131485	9.34833e-05	SFRP2/MFAP2/CCN1/SFRP1/HOXA5/HOXC6/MDFI/EFEMP1/ZFP36L1/DMRT2/COL8A1/ID2/PLPP3/KLF2/SPRY2/BMP4/HOXC5/WLS/SMAD1/SIX1	20	Biological Process
GO:0005539	glycosaminoglycan binding	9/118	61/6590	1.10576e-06	5.84082e-05	4.84406e-05	PTN/PCOLCE/CCN1/SFRP1/THBS1/BGN/MDK/APP/BMP4	9	Molecular Function
GO:0005201	extracellular matrix structural constituent	6/118	21/6590	1.26425e-06	5.84082e-05	4.84406e-05	LUM/COL3A1/DCN/COL5A1/THBS1/COL8A1	6	Molecular Function
GO:0001568	blood vessel development	16/114	209/6006	1.64237e-06	0.00016593	0.000117973	SFRP2/COL3A1/CCN1/HOXA5/SERPINF1/THBS1/ANXA2/ZFP36L1/THY1/PLPP3/CREB3L1/KLF2/SPRY2/SPRED1/BMP4/SIX1	16	Biological Process
GO:0016525	negative regulation of angiogenesis	7/114	32/6006	1.67775e-06	0.00016593	0.000117973	HOXA5/SERPINF1/THBS1/CREB3L1/KLF2/SPRY2/SPRED1	7	Biological Process
GO:0034332	adherens junction organization	7/114	32/6006	1.67775e-06	0.00016593	0.000117973	EPHA3/CDH11/RASSF8/RHOD/THY1/S100A10/VCL	7	Biological Process
GO:2000181	negative regulation of blood vessel morphogenesis	7/114	32/6006	1.67775e-06	0.00016593	0.000117973	HOXA5/SERPINF1/THBS1/CREB3L1/KLF2/SPRY2/SPRED1	7	Biological Process
GO:0090287	regulation of cellular response to growth factor stimulus	10/114	79/6006	1.9596e-06	0.00017932	0.000127492	SFRP2/CCN1/SFRP1/SPRY1/THBS1/CD63/CREB3L1/PMEPA1/SPRY2/BMP4	10	Biological Process
GO:0048514	blood vessel morphogenesis	15/114	187/6006	1.99446e-06	0.00017932	0.000127492	SFRP2/COL3A1/CCN1/HOXA5/SERPINF1/THBS1/ANXA2/ZFP36L1/THY1/CREB3L1/KLF2/SPRY2/SPRED1/BMP4/SIX1	15	Biological Process
GO:0007155	cell adhesion	20/114	325/6006	2.34731e-06	0.000196927	0.000140011	COL3A1/EPHA3/CLDN11/CCN1/VCAM1/CDH11/THBS1/RHOD/ZFP36L1/THY1/ICAM1/CD63/COL8A1/APP/PLPP3/S100A10/VCL/ITGB5/BMP4/CXCL12	20	Biological Process
GO:0001944	vasculature development	16/114	215/6006	2.38941e-06	0.000196927	0.000140011	SFRP2/COL3A1/CCN1/HOXA5/SERPINF1/THBS1/ANXA2/ZFP36L1/THY1/PLPP3/CREB3L1/KLF2/SPRY2/SPRED1/BMP4/SIX1	16	Biological Process
GO:0072358	cardiovascular system development	16/114	217/6006	2.69928e-06	0.000212538	0.00015111	SFRP2/COL3A1/CCN1/HOXA5/SERPINF1/THBS1/ANXA2/ZFP36L1/THY1/PLPP3/CREB3L1/KLF2/SPRY2/SPRED1/BMP4/SIX1	16	Biological Process
GO:0050839	cell adhesion molecule binding	9/118	68/6590	2.82909e-06	0.00010892	9.03325e-05	COL3A1/CCN1/S1PR3/CDH11/THBS1/FAP/THY1/PLPP3/CXCL12	9	Molecular Function
GO:0022610	biological adhesion	20/114	329/6006	2.8373e-06	0.000212538	0.00015111	COL3A1/EPHA3/CLDN11/CCN1/VCAM1/CDH11/THBS1/RHOD/ZFP36L1/THY1/ICAM1/CD63/COL8A1/APP/PLPP3/S100A10/VCL/ITGB5/BMP4/CXCL12	20	Biological Process
GO:0048870	cell motility	24/114	454/6006	3.00863e-06	0.000212538	0.00015111	SFRP2/COL3A1/RND3/CCN1/RHOC/SFRP1/HOXA5/GLIPR2/THBS1/FAP/RHOD/EDN3/THY1/CD63/APP/LIMA1/VCL/NDN/SPRY2/CD248/SPRED1/BMP4/CXCL12/SIX1	24	Biological Process
GO:0051674	localization of cell	24/114	454/6006	3.00863e-06	0.000212538	0.00015111	SFRP2/COL3A1/RND3/CCN1/RHOC/SFRP1/HOXA5/GLIPR2/THBS1/FAP/RHOD/EDN3/THY1/CD63/APP/LIMA1/VCL/NDN/SPRY2/CD248/SPRED1/BMP4/CXCL12/SIX1	24	Biological Process
GO:0071901	negative regulation of protein serine/threonine kinase activity	7/114	35/6006	3.19787e-06	0.000218117	0.000155077	SFRP2/SFRP1/SPRY1/DUSP1/SPRY2/SPRED1/BMP4	7	Biological Process
GO:0030334	regulation of cell migration	17/114	252/6006	4.33343e-06	0.000285717	0.000203139	SFRP2/COL3A1/RND3/CCN1/RHOC/SFRP1/GLIPR2/THBS1/RHOD/EDN3/THY1/APP/VCL/SPRY2/SPRED1/BMP4/CXCL12	17	Biological Process
GO:0097435	supramolecular fiber organization	16/114	226/6006	4.59045e-06	0.0002929	0.000208246	LUM/SFRP2/COL3A1/VIM/RND3/TPM1/RHOC/FMOD/CAPG/RHOD/ANXA2/APP/LIMA1/S100A10/ADD3/PLOD1	16	Biological Process
GO:0061448	connective tissue development	10/114	87/6006	4.79183e-06	0.000296195	0.000210588	SFRP2/EBF2/NFIB/CCN1/HOXA5/ANXA2/EFEMP1/PTH1R/ID2/BMP4	10	Biological Process
GO:0007178	transmembrane receptor protein serine/threonine kinase signaling pathway	11/114	109/6006	5.70857e-06	0.000324165	0.000230475	FOS/SFRP2/COL3A1/VIM/EGR1/CCN1/SFRP1/THBS1/PMEPA1/BMP4/SMAD1	11	Biological Process
GO:0090288	negative regulation of cellular response to growth factor stimulus	7/114	38/6006	5.72589e-06	0.000324165	0.000230475	SFRP2/SFRP1/SPRY1/THBS1/CREB3L1/PMEPA1/SPRY2	7	Biological Process
GO:0060560	developmental growth involved in morphogenesis	9/114	70/6006	5.74654e-06	0.000324165	0.000230475	SFRP2/SFRP1/SPRY1/APP/VCL/NDN/SPRY2/BMP4/SIX1	9	Biological Process
GO:0043062	extracellular structure organization	10/114	89/6006	5.89987e-06	0.000324165	0.000230475	LUM/SFRP2/COL3A1/CCN1/FMOD/FAP/ANXA2/COL8A1/APP/PLOD1	10	Biological Process
GO:0051270	regulation of cellular component movement	18/114	288/6006	6.4782e-06	0.000346321	0.000246227	SFRP2/COL3A1/RND3/CCN1/RHOC/SFRP1/GLIPR2/THBS1/SRI/RHOD/EDN3/THY1/APP/VCL/SPRY2/SPRED1/BMP4/CXCL12	18	Biological Process
GO:0044877	protein-containing complex binding	19/118	337/6590	6.99299e-06	0.000230769	0.000191387	LUM/COL3A1/VIM/TAGLN/DCN/PCOLCE/CCN1/TPM1/S1PR3/THBS1/CAPG/SPARC/FAP/THY1/PLPP3/LIMA1/VCL/ADD3/CXCL12	19	Molecular Function
GO:0050673	epithelial cell proliferation	12/114	134/6006	7.36981e-06	0.000383618	0.000272744	SFRP2/NFIB/SFRP1/HOXA5/SERPINF1/THBS1/FAP/ZFP36L1/COL8A1/ID2/BMP4/SIX1	12	Biological Process
GO:0060429	epithelium development	19/114	326/6006	9.62198e-06	0.000488007	0.000346963	SFRP2/VIM/NFIB/CCN1/RHOC/SFRP1/S1PR3/SPRY1/HOXA5/ANXA2/ZFP36L1/DMRT2/ID2/KLF2/VCL/TXNIP/SPRY2/BMP4/SIX1	19	Biological Process
GO:2000145	regulation of cell motility	17/114	270/6006	1.0942e-05	0.000541081	0.000384697	SFRP2/COL3A1/RND3/CCN1/RHOC/SFRP1/GLIPR2/THBS1/RHOD/EDN3/THY1/APP/VCL/SPRY2/SPRED1/BMP4/CXCL12	17	Biological Process
GO:0035295	tube development	19/114	331/6006	1.1976e-05	0.000577768	0.000410781	SFRP2/COL3A1/NFIB/CCN1/SFRP1/SPRY1/HOXA5/SERPINF1/THBS1/ANXA2/ZFP36L1/THY1/ID2/CREB3L1/KLF2/SPRY2/SPRED1/BMP4/SIX1	19	Biological Process
GO:1901681	sulfur compound binding	8/118	62/6590	1.25647e-05	0.000362805	0.00030089	PTN/PCOLCE/CCN1/SFRP1/THBS1/MDK/APP/BMP4	8	Molecular Function
GO:0006469	negative regulation of protein kinase activity	8/114	59/6006	1.30373e-05	0.000613993	0.000436536	SFRP2/SFRP1/SPRY1/THY1/DUSP1/SPRY2/SPRED1/BMP4	8	Biological Process
GO:0045595	regulation of cell differentiation	24/114	496/6006	1.38713e-05	0.00063808	0.000453661	FOS/SFRP2/COL3A1/CHODL/VIM/EPHA3/ITM2C/CCN1/SFRP1/S1PR3/HOXA5/GLIPR2/SERPINF1/LRRC17/ANXA2/EFEMP1/ZFP36L1/THY1/APP/ID2/S100A10/SPRY2/BMP4/SIX1	24	Biological Process
GO:0048646	anatomical structure formation involved in morphogenesis	19/114	339/6006	1.68359e-05	0.000756848	0.000538103	SFRP2/NFIB/CCN1/SFRP1/SPRY1/HOXA5/SERPINF1/THBS1/ANXA2/THY1/DMRT2/COL8A1/CREB3L1/KLF2/SPRY2/SPRED1/BMP4/WLS/SIX1	19	Biological Process
GO:0055123	digestive system development	7/114	45/6006	1.84506e-05	0.000811006	0.000576608	SFRP2/COL3A1/SFRP1/HOXA5/ID2/BMP4/WLS	7	Biological Process
GO:1905114	cell surface receptor signaling pathway involved in cell-cell signaling	11/114	124/6006	1.98157e-05	0.000852077	0.000605809	SFRP2/DKK2/EGR1/SFRP1/APP/PLPP3/TCF7L2/BMP4/WLS/RSPO3/TLE4	11	Biological Process
GO:0005518	collagen binding	5/118	20/6590	2.1143e-05	0.000542671	0.000450062	LUM/DCN/PCOLCE/THBS1/SPARC	5	Molecular Function
GO:0033673	negative regulation of kinase activity	8/114	64/6006	2.4049e-05	0.0010121	0.000719584	SFRP2/SFRP1/SPRY1/THY1/DUSP1/SPRY2/SPRED1/BMP4	8	Biological Process
GO:0048706	embryonic skeletal system development	7/114	47/6006	2.47823e-05	0.00102124	0.000726079	HOXA5/HOXC6/MDFI/DMRT2/BMP4/HOXC5/SIX1	7	Biological Process
GO:0040012	regulation of locomotion	17/114	288/6006	2.54808e-05	0.00102859	0.000731309	SFRP2/COL3A1/RND3/CCN1/RHOC/SFRP1/GLIPR2/THBS1/RHOD/EDN3/THY1/APP/VCL/SPRY2/SPRED1/BMP4/CXCL12	17	Biological Process
GO:0031589	cell-substrate adhesion	9/114	84/6006	2.60547e-05	0.00103072	0.000732823	COL3A1/EPHA3/CCN1/THBS1/RHOD/THY1/CD63/COL8A1/S100A10	9	Biological Process
GO:0001525	angiogenesis	12/114	152/6006	2.67077e-05	0.00103584	0.000736459	SFRP2/CCN1/HOXA5/SERPINF1/THBS1/ANXA2/THY1/CREB3L1/KLF2/SPRY2/SPRED1/BMP4	12	Biological Process
GO:0010810	regulation of cell-substrate adhesion	7/114	48/6006	2.85629e-05	0.00108649	0.000772469	EPHA3/CCN1/THBS1/RHOD/THY1/COL8A1/S100A10	7	Biological Process
GO:0044344	cellular response to fibroblast growth factor stimulus	6/114	33/6006	2.98826e-05	0.00109459	0.000778228	SFRP1/SPRY1/THBS1/ZFP36L1/CREB3L1/SPRY2	6	Biological Process
GO:0071774	response to fibroblast growth factor	6/114	33/6006	2.98826e-05	0.00109459	0.000778228	SFRP1/SPRY1/THBS1/ZFP36L1/CREB3L1/SPRY2	6	Biological Process
GO:0010712	regulation of collagen metabolic process	4/114	11/6006	3.66686e-05	0.00129519	0.00092085	VIM/FAP/CREB3L1/BMP4	4	Biological Process
GO:0040036	regulation of fibroblast growth factor receptor signaling pathway	4/114	11/6006	3.66686e-05	0.00129519	0.00092085	SPRY1/THBS1/CREB3L1/SPRY2	4	Biological Process
GO:0051216	cartilage development	8/114	68/6006	3.77081e-05	0.00130854	0.000930343	SFRP2/NFIB/CCN1/HOXA5/ANXA2/EFEMP1/PTH1R/BMP4	8	Biological Process
GO:0045596	negative regulation of cell differentiation	14/114	212/6006	4.16504e-05	0.00142042	0.00100989	SFRP2/COL3A1/VIM/ITM2C/SFRP1/S1PR3/HOXA5/LRRC17/EFEMP1/ZFP36L1/THY1/APP/ID2/BMP4	14	Biological Process
GO:0009887	animal organ morphogenesis	17/114	300/6006	4.30155e-05	0.00144211	0.00102531	SFRP2/COL3A1/NFIB/MFAP2/CCN1/SFRP1/SPRY1/HOXA5/MDFI/ANXA2/EFEMP1/THY1/COL8A1/ID2/SPRY2/BMP4/SIX1	17	Biological Process
GO:0007169	transmembrane receptor protein tyrosine kinase signaling pathway	13/114	186/6006	4.43312e-05	0.00146145	0.00103906	IGFBP5/EPHA3/SPRY1/ANGPTL1/THBS1/CD63/SESN3/APP/CREB3L1/TXNIP/NDN/SPRY2/EFNB2	13	Biological Process
GO:0048589	developmental growth	13/114	188/6006	4.9578e-05	0.00160763	0.00114299	SFRP2/SFRP1/SPRY1/HOXA5/ANXA2/ZFP36L1/APP/KLF2/VCL/NDN/SPRY2/BMP4/SIX1	13	Biological Process
GO:0072359	circulatory system development	17/114	305/6006	5.30412e-05	0.00165723	0.00117826	SFRP2/COL3A1/CCN1/HOXA5/SERPINF1/THBS1/ANXA2/ZFP36L1/THY1/ID2/PLPP3/CREB3L1/KLF2/SPRY2/SPRED1/BMP4/SIX1	17	Biological Process
GO:0002683	negative regulation of immune system process	11/114	138/6006	5.39408e-05	0.00165723	0.00117826	COL3A1/SFRP1/HOXA5/THBS1/LRRC17/ZFP36L1/SERPING1/THY1/ID2/BMP4/CXCL12	11	Biological Process
GO:0060602	branch elongation of an epithelium	4/114	12/6006	5.41992e-05	0.00165723	0.00117826	SPRY1/SPRY2/BMP4/SIX1	4	Biological Process
GO:0007160	cell-matrix adhesion	7/114	53/6006	5.52969e-05	0.00165723	0.00117826	COL3A1/EPHA3/THBS1/RHOD/THY1/CD63/S100A10	7	Biological Process
GO:0043409	negative regulation of MAPK cascade	7/114	53/6006	5.52969e-05	0.00165723	0.00117826	SFRP2/SFRP1/SPRY1/DUSP1/SPRY2/SPRED1/BMP4	7	Biological Process
GO:0007417	central nervous system development	14/114	218/6006	5.66492e-05	0.00167242	0.00118905	SFRP2/COL3A1/VIM/NFIB/SFRP1/CDH11/APP/ID2/PLPP3/NDN/BMP4/WLS/ADGRL2/SIX1	14	Biological Process
GO:0034333	adherens junction assembly	5/114	23/6006	5.77787e-05	0.00168068	0.00119493	EPHA3/RHOD/THY1/S100A10/VCL	5	Biological Process
GO:0009952	anterior/posterior pattern specification	8/114	73/6006	6.33737e-05	0.00179076	0.00127319	SFRP2/SFRP1/HOXA5/HOXC6/DMRT2/BMP4/HOXC5/WLS	8	Biological Process
GO:0051348	negative regulation of transferase activity	8/114	73/6006	6.33737e-05	0.00179076	0.00127319	SFRP2/SFRP1/SPRY1/THY1/DUSP1/SPRY2/SPRED1/BMP4	8	Biological Process
GO:0042127	regulation of cell proliferation	22/114	475/6006	6.61866e-05	0.00182184	0.00129529	SFRP2/PTN/NFIB/CCN1/SFRP1/SPRY1/HOXA5/SERPINF1/THBS1/S100A11/FAP/ANXA2/ZFP36L1/EDN3/PTH1R/APP/ID2/NDN/SPRY2/CD248/BMP4/SIX1	22	Biological Process
GO:0003002	regionalization	10/114	117/6006	6.63159e-05	0.00182184	0.00129529	SFRP2/SFRP1/SPRY1/HOXA5/HOXC6/DMRT2/BMP4/HOXC5/WLS/SIX1	10	Biological Process
GO:0007389	pattern specification process	11/114	142/6006	7.01297e-05	0.00190023	0.00135102	SFRP2/SFRP1/SPRY1/HOXA5/HOXC6/DMRT2/BMP4/HOXC5/WLS/SMAD1/SIX1	11	Biological Process
GO:0001933	negative regulation of protein phosphorylation	10/114	119/6006	7.66294e-05	0.00204828	0.00145629	SFRP2/NIBAN1/SFRP1/SPRY1/THY1/PLPP3/DUSP1/SPRY2/SPRED1/BMP4	10	Biological Process
GO:0003700	DNA-binding transcription factor activity	19/118	403/6590	8.51687e-05	0.0019674	0.00163165	FOS/EBF2/EGR1/NFIB/HOXA5/HOXC6/NR3C1/DMRT2/ID2/TSC22D1/CREB3L1/KLF2/NFATC4/SCAND1/NDN/HOXC5/SMAD1/SIX1/TLE4	19	Molecular Function
GO:0008285	negative regulation of cell proliferation	13/114	199/6006	8.92566e-05	0.00235399	0.00167364	SFRP2/NFIB/SFRP1/SPRY1/SERPINF1/THBS1/FAP/PTH1R/APP/ID2/NDN/SPRY2/BMP4	13	Biological Process
GO:0009719	response to endogenous stimulus	20/114	417/6006	9.26664e-05	0.00239272	0.00170117	FOS/IGFBP5/SFRP2/COL3A1/FIBIN/VIM/EGR1/CCN1/SFRP1/SPRY1/THBS1/NR3C1/ZFP36L1/SESN3/APP/CREB3L1/PMEPA1/SPRY2/BMP4/SMAD1	20	Biological Process
GO:0034330	cell junction organization	8/114	77/6006	9.31444e-05	0.00239272	0.00170117	EPHA3/RHOC/CDH11/RASSF8/RHOD/THY1/S100A10/VCL	8	Biological Process
GO:0060284	regulation of cell development	15/114	258/6006	9.48916e-05	0.00240635	0.00171087	SFRP2/COL3A1/CHODL/VIM/EPHA3/ITM2C/SFRP1/S1PR3/SERPINF1/THY1/APP/ID2/S100A10/BMP4/SIX1	15	Biological Process
GO:0051248	negative regulation of protein metabolic process	16/114	289/6006	9.7526e-05	0.00244185	0.00173611	SFRP2/ITM2C/NIBAN1/SFRP1/SPRY1/THBS1/ANXA2/ZFP36L1/SERPING1/ITM2B/THY1/PLPP3/DUSP1/SPRY2/SPRED1/BMP4	16	Biological Process
GO:0002573	myeloid leukocyte differentiation	8/114	78/6006	0.000102167	0.00252608	0.00179599	FOS/SFRP1/LRRC17/ANXA2/ZFP36L1/APP/ID2/BMP4	8	Biological Process
GO:1901342	regulation of vasculature development	9/114	100/6006	0.000104487	0.00254146	0.00180692	SFRP2/HOXA5/SERPINF1/THBS1/CREB3L1/KLF2/SPRY2/SPRED1/BMP4	9	Biological Process
GO:0002062	chondrocyte differentiation	6/114	41/6006	0.000107206	0.00254146	0.00180692	SFRP2/NFIB/ANXA2/EFEMP1/PTH1R/BMP4	6	Biological Process
GO:0060425	lung morphogenesis	5/114	26/6006	0.000107929	0.00254146	0.00180692	NFIB/SPRY1/HOXA5/SPRY2/BMP4	5	Biological Process
GO:0090263	positive regulation of canonical Wnt signaling pathway	5/114	26/6006	0.000107929	0.00254146	0.00180692	SFRP2/DKK2/SFRP1/WLS/RSPO3	5	Biological Process
GO:0060070	canonical Wnt signaling pathway	8/114	79/6006	0.000111902	0.00260403	0.00185141	SFRP2/DKK2/EGR1/SFRP1/PLPP3/TCF7L2/WLS/RSPO3	8	Biological Process
GO:0050767	regulation of neurogenesis	13/114	204/6006	0.000114947	0.00264378	0.00187967	SFRP2/COL3A1/CHODL/VIM/EPHA3/ITM2C/SFRP1/SERPINF1/THY1/APP/ID2/BMP4/SIX1	13	Biological Process
GO:0034329	cell junction assembly	7/114	60/6006	0.000124186	0.00282345	0.00200741	EPHA3/RHOC/CDH11/RHOD/THY1/S100A10/VCL	7	Biological Process
GO:0048565	digestive tract development	6/114	43/6006	0.000140937	0.00313228	0.00222699	SFRP2/COL3A1/SFRP1/HOXA5/ID2/BMP4	6	Biological Process
GO:0051017	actin filament bundle assembly	6/114	43/6006	0.000140937	0.00313228	0.00222699	RND3/RHOC/RHOD/LIMA1/S100A10/ADD3	6	Biological Process
GO:0048546	digestive tract morphogenesis	4/114	15/6006	0.000143009	0.00314301	0.00223461	SFRP2/SFRP1/ID2/BMP4	4	Biological Process
GO:0001952	regulation of cell-matrix adhesion	5/114	28/6006	0.000156441	0.00336348	0.00239136	EPHA3/THBS1/RHOD/THY1/S100A10	5	Biological Process
GO:0032963	collagen metabolic process	5/114	28/6006	0.000156441	0.00336348	0.00239136	VIM/FAP/CREB3L1/PLOD1/BMP4	5	Biological Process
GO:0061572	actin filament bundle organization	6/114	44/6006	0.000160691	0.00338135	0.00240407	RND3/RHOC/RHOD/LIMA1/S100A10/ADD3	6	Biological Process
GO:1903707	negative regulation of hemopoiesis	6/114	44/6006	0.000160691	0.00338135	0.00240407	SFRP1/HOXA5/LRRC17/ZFP36L1/ID2/BMP4	6	Biological Process
GO:0045664	regulation of neuron differentiation	11/114	156/6006	0.000163747	0.00340938	0.002424	SFRP2/CHODL/VIM/EPHA3/ITM2C/SFRP1/THY1/APP/ID2/BMP4/SIX1	11	Biological Process
GO:0005581	collagen trimer	5/125	30/6990	0.00016806	0.0122124	0.0115578	LUM/COL3A1/COL5A1/C1QTNF2/COL8A1	5	Cell Component
GO:0051893	regulation of focal adhesion assembly	4/114	16/6006	0.000187898	0.00378201	0.00268893	EPHA3/RHOD/THY1/S100A10	4	Biological Process
GO:0060441	epithelial tube branching involved in lung morphogenesis	4/114	16/6006	0.000187898	0.00378201	0.00268893	SPRY1/HOXA5/SPRY2/BMP4	4	Biological Process
GO:0090109	regulation of cell-substrate junction assembly	4/114	16/6006	0.000187898	0.00378201	0.00268893	EPHA3/RHOD/THY1/S100A10	4	Biological Process
GO:0050678	regulation of epithelial cell proliferation	9/114	108/6006	0.000189292	0.00378201	0.00268893	SFRP2/NFIB/SFRP1/HOXA5/SERPINF1/THBS1/ZFP36L1/BMP4/SIX1	9	Biological Process
GO:0042326	negative regulation of phosphorylation	10/114	133/6006	0.000194568	0.00384856	0.00273624	SFRP2/NIBAN1/SFRP1/SPRY1/THY1/PLPP3/DUSP1/SPRY2/SPRED1/BMP4	10	Biological Process
GO:0050680	negative regulation of epithelial cell proliferation	6/114	46/6006	0.000206747	0.00401314	0.00285326	SFRP2/NFIB/SFRP1/SERPINF1/THBS1/BMP4	6	Biological Process
GO:0030099	myeloid cell differentiation	10/114	134/6006	0.000206947	0.00401314	0.00285326	FOS/SFRP1/HOXA5/LRRC17/ANXA2/ZFP36L1/APP/ID2/KLF2/BMP4	10	Biological Process
GO:0071495	cellular response to endogenous stimulus	18/114	375/6006	0.000215461	0.004077	0.00289866	FOS/SFRP2/COL3A1/VIM/EGR1/CCN1/SFRP1/SPRY1/THBS1/NR3C1/ZFP36L1/SESN3/APP/CREB3L1/PMEPA1/SPRY2/BMP4/SMAD1	18	Biological Process
GO:0051094	positive regulation of developmental process	19/114	409/6006	0.000215883	0.004077	0.00289866	FOS/SFRP2/CHODL/EPHA3/CCN1/SFRP1/SPRY1/HOXA5/GLIPR2/SERPINF1/THBS1/ANXA2/ZFP36L1/DMRT2/APP/ID2/S100A10/BMP4/SIX1	19	Biological Process
GO:1902532	negative regulation of intracellular signal transduction	11/114	161/6006	0.000216423	0.004077	0.00289866	SFRP2/SFRP1/SPRY1/THBS1/SRI/SESN3/DUSP1/SPRY2/SPRED1/BMP4/CXCL12	11	Biological Process
GO:0030509	BMP signaling pathway	6/114	47/6006	0.000233376	0.00435488	0.00309623	SFRP2/EGR1/CCN1/SFRP1/BMP4/SMAD1	6	Biological Process
GO:1903391	regulation of adherens junction organization	4/114	17/6006	0.000242131	0.00447603	0.00318236	EPHA3/RHOD/THY1/S100A10	4	Biological Process
GO:0045597	positive regulation of cell differentiation	15/114	281/6006	0.000245207	0.00449091	0.00319294	FOS/SFRP2/CHODL/EPHA3/CCN1/SFRP1/HOXA5/GLIPR2/SERPINF1/ANXA2/ZFP36L1/APP/ID2/S100A10/BMP4	15	Biological Process
GO:0016055	Wnt signaling pathway	9/114	112/6006	0.0002496	0.00452944	0.00322033	SFRP2/DKK2/EGR1/SFRP1/PLPP3/TCF7L2/WLS/RSPO3/TLE4	9	Biological Process
GO:0043405	regulation of MAP kinase activity	8/114	89/6006	0.000258806	0.00464242	0.00330066	SFRP2/SFRP1/SPRY1/THBS1/DUSP1/SPRY2/SPRED1/BMP4	8	Biological Process
GO:0022008	neurogenesis	19/114	415/6006	0.00026052	0.00464242	0.00330066	SFRP2/COL3A1/CHODL/VIM/EPHA3/NFIB/ITM2C/SFRP1/SERPINF1/CDH11/EDN3/THY1/APP/ID2/PLPP3/VCL/NDN/BMP4/SIX1	19	Biological Process
GO:0198738	cell-cell signaling by wnt	9/114	114/6006	0.000285275	0.00503816	0.00358202	SFRP2/DKK2/EGR1/SFRP1/PLPP3/TCF7L2/WLS/RSPO3/TLE4	9	Biological Process
GO:0045765	regulation of angiogenesis	8/114	91/6006	0.000301788	0.00528262	0.00375583	SFRP2/HOXA5/SERPINF1/THBS1/CREB3L1/KLF2/SPRY2/SPRED1	8	Biological Process
GO:0048699	generation of neurons	18/114	386/6006	0.000308175	0.0053471	0.00380167	SFRP2/COL3A1/CHODL/VIM/EPHA3/NFIB/ITM2C/SFRP1/SERPINF1/CDH11/EDN3/THY1/APP/ID2/VCL/NDN/BMP4/SIX1	18	Biological Process
GO:0048562	embryonic organ morphogenesis	8/114	92/6006	0.000325371	0.00559637	0.0039789	MFAP2/HOXA5/MDFI/EFEMP1/ID2/SPRY2/BMP4/SIX1	8	Biological Process
GO:0007369	gastrulation	6/114	50/6006	0.00032977	0.00561285	0.00399061	SFRP2/SFRP1/COL8A1/PLPP3/BMP4/WLS	6	Biological Process
GO:0048568	embryonic organ development	10/114	142/6006	0.000332004	0.00561285	0.00399061	MFAP2/CCN1/HOXA5/MDFI/EFEMP1/ZFP36L1/ID2/SPRY2/BMP4/SIX1	10	Biological Process
GO:0071559	response to transforming growth factor beta	7/114	71/6006	0.000360158	0.00598648	0.00425626	FOS/COL3A1/SFRP1/THBS1/ZFP36L1/PMEPA1/SMAD1	7	Biological Process
GO:0071560	cellular response to transforming growth factor beta stimulus	7/114	71/6006	0.000360158	0.00598648	0.00425626	FOS/COL3A1/SFRP1/THBS1/ZFP36L1/PMEPA1/SMAD1	7	Biological Process
GO:0071772	response to BMP	6/114	51/6006	0.000368025	0.00601615	0.00427736	SFRP2/EGR1/CCN1/SFRP1/BMP4/SMAD1	6	Biological Process
GO:0071773	cellular response to BMP stimulus	6/114	51/6006	0.000368025	0.00601615	0.00427736	SFRP2/EGR1/CCN1/SFRP1/BMP4/SMAD1	6	Biological Process
GO:0048729	tissue morphogenesis	12/114	200/6006	0.000373381	0.00605367	0.00430403	SFRP2/COL3A1/CCN1/RHOC/SFRP1/SPRY1/HOXA5/VCL/SPRY2/BMP4/WLS/SIX1	12	Biological Process
GO:0032153	cell division site	4/125	20/6990	0.000378222	0.0206131	0.0195083	RND3/RHOC/RHOD/LIMA1	4	Cell Component
GO:0007045	cell-substrate adherens junction assembly	4/114	19/6006	0.000382926	0.00605942	0.00430812	EPHA3/RHOD/THY1/S100A10	4	Biological Process
GO:0048041	focal adhesion assembly	4/114	19/6006	0.000382926	0.00605942	0.00430812	EPHA3/RHOD/THY1/S100A10	4	Biological Process
GO:0060428	lung epithelium development	4/114	19/6006	0.000382926	0.00605942	0.00430812	NFIB/HOXA5/KLF2/BMP4	4	Biological Process
GO:0032970	regulation of actin filament-based process	9/114	119/6006	0.000393329	0.00617464	0.00439004	EPHA3/RND3/RHOC/SRI/CAPG/RHOD/LIMA1/S100A10/ADD3	9	Biological Process
GO:0051960	regulation of nervous system development	13/114	233/6006	0.00042823	0.0066696	0.00474195	SFRP2/COL3A1/CHODL/VIM/EPHA3/ITM2C/SFRP1/SERPINF1/THY1/APP/ID2/BMP4/SIX1	13	Biological Process
GO:0010648	negative regulation of cell communication	17/114	363/6006	0.000438559	0.00677711	0.00481838	SFRP2/DKK2/EGR1/SFRP1/SPRY1/THBS1/SRI/THY1/SESN3/CREB3L1/DUSP1/PMEPA1/SPRY2/SPRED1/BMP4/NPY/CXCL12	17	Biological Process
GO:0023057	negative regulation of signaling	17/114	364/6006	0.000452785	0.0069427	0.00493611	SFRP2/DKK2/EGR1/SFRP1/SPRY1/THBS1/SRI/THY1/SESN3/CREB3L1/DUSP1/PMEPA1/SPRY2/SPRED1/BMP4/NPY/CXCL12	17	Biological Process
GO:0030177	positive regulation of Wnt signaling pathway	5/114	35/6006	0.000464831	0.00707258	0.00502845	SFRP2/DKK2/SFRP1/WLS/RSPO3	5	Biological Process
GO:0060541	respiratory system development	7/114	75/6006	0.000505027	0.00751085	0.00534005	NFIB/SPRY1/HOXA5/KLF2/SPRY2/BMP4/SIX1	7	Biological Process
GO:0061138	morphogenesis of a branching epithelium	7/114	75/6006	0.000505027	0.00751085	0.00534005	SFRP2/SFRP1/SPRY1/HOXA5/SPRY2/BMP4/SIX1	7	Biological Process
GO:0090596	sensory organ morphogenesis	7/114	75/6006	0.000505027	0.00751085	0.00534005	MFAP2/EFEMP1/THY1/COL8A1/SPRY2/BMP4/SIX1	7	Biological Process
GO:0000902	cell morphogenesis	14/114	270/6006	0.000537451	0.00793342	0.00564049	CHODL/EPHA3/NFIB/RND3/RHOC/CDH11/RHOD/THY1/APP/ID2/S100A10/KLF2/VCL/NDN	14	Biological Process
GO:0009968	negative regulation of signal transduction	16/114	336/6006	0.000546421	0.00796522	0.0056631	SFRP2/DKK2/EGR1/SFRP1/SPRY1/THBS1/SRI/THY1/SESN3/CREB3L1/DUSP1/PMEPA1/SPRY2/SPRED1/BMP4/CXCL12	16	Biological Process
GO:0030111	regulation of Wnt signaling pathway	7/114	76/6006	0.000547659	0.00796522	0.0056631	SFRP2/DKK2/EGR1/SFRP1/PLPP3/WLS/RSPO3	7	Biological Process
GO:0098862	cluster of actin-based cell projections	4/125	22/6990	0.00055545	0.0242176	0.0229196	RHOC/LIMA1/VCL/ADD3	4	Cell Component
GO:0032269	negative regulation of cellular protein metabolic process	14/114	271/6006	0.000557762	0.00805294	0.00572547	SFRP2/NIBAN1/SFRP1/SPRY1/THBS1/ANXA2/ZFP36L1/SERPING1/THY1/PLPP3/DUSP1/SPRY2/SPRED1/BMP4	14	Biological Process
GO:0030336	negative regulation of cell migration	7/114	77/6006	0.000593111	0.00850125	0.00604421	SFRP2/COL3A1/SFRP1/THBS1/THY1/SPRED1/CXCL12	7	Biological Process
GO:0060485	mesenchyme development	8/114	101/6006	0.000613233	0.00867975	0.00617112	SFRP2/SFRP1/HOXA5/GLIPR2/ZFP36L1/EDN3/BMP4/SIX1	8	Biological Process
GO:0051099	positive regulation of binding	6/114	56/6006	0.00061434	0.00867975	0.00617112	EBF2/EPHA4/ANXA2/APP/S100A10/BMP4	6	Biological Process
GO:0030855	epithelial cell differentiation	11/114	183/6006	0.000651261	0.00913613	0.00649559	VIM/NFIB/S1PR3/HOXA5/ANXA2/ZFP36L1/ID2/KLF2/TXNIP/BMP4/SIX1	11	Biological Process
GO:0030182	neuron differentiation	16/114	342/6006	0.000663447	0.00924153	0.00657053	SFRP2/CHODL/VIM/EPHA3/NFIB/ITM2C/SFRP1/CDH11/EDN3/THY1/APP/ID2/VCL/NDN/BMP4/SIX1	16	Biological Process
GO:0004714	transmembrane receptor protein tyrosine kinase activity	4/118	23/6590	0.000664805	0.0139609	0.0115784	EPHA3/EPHA4/PDGFRA/EFEMP1	4	Molecular Function
GO:0048592	eye morphogenesis	5/114	38/6006	0.000686887	0.00930604	0.0066164	MFAP2/EFEMP1/THY1/COL8A1/BMP4	5	Biological Process
GO:0043009	chordate embryonic development	12/114	214/6006	0.000688047	0.00930604	0.0066164	SFRP2/CCN1/SFRP1/HOXA5/HOXC6/MDFI/ZFP36L1/DMRT2/KLF2/BMP4/HOXC5/SIX1	12	Biological Process
GO:0007044	cell-substrate junction assembly	4/114	22/6006	0.000691602	0.00930604	0.0066164	EPHA3/RHOD/THY1/S100A10	4	Biological Process
GO:0032092	positive regulation of protein binding	4/114	22/6006	0.000691602	0.00930604	0.0066164	EPHA4/ANXA2/APP/BMP4	4	Biological Process
GO:0045600	positive regulation of fat cell differentiation	4/114	22/6006	0.000691602	0.00930604	0.0066164	SFRP2/SFRP1/ZFP36L1/ID2	4	Biological Process
GO:0030952	establishment or maintenance of cytoskeleton polarity	3/114	10/6006	0.000725258	0.00956374	0.00679961	RND3/RHOC/RHOD	3	Biological Process
GO:0032964	collagen biosynthetic process	3/114	10/6006	0.000725258	0.00956374	0.00679961	VIM/CREB3L1/BMP4	3	Biological Process
GO:0048011	neurotrophin TRK receptor signaling pathway	3/114	10/6006	0.000725258	0.00956374	0.00679961	SPRY1/NDN/SPRY2	3	Biological Process
GO:0010563	negative regulation of phosphorus metabolic process	10/114	157/6006	0.000737237	0.00959379	0.00682098	SFRP2/NIBAN1/SFRP1/SPRY1/THY1/PLPP3/DUSP1/SPRY2/SPRED1/BMP4	10	Biological Process
GO:0045936	negative regulation of phosphate metabolic process	10/114	157/6006	0.000737237	0.00959379	0.00682098	SFRP2/NIBAN1/SFRP1/SPRY1/THY1/PLPP3/DUSP1/SPRY2/SPRED1/BMP4	10	Biological Process
GO:0060828	regulation of canonical Wnt signaling pathway	6/114	58/6006	0.00074264	0.00960092	0.00682605	SFRP2/DKK2/EGR1/SFRP1/WLS/RSPO3	6	Biological Process
GO:0030218	erythrocyte differentiation	5/114	39/6006	0.000776101	0.00996836	0.00708729	HOXA5/ZFP36L1/ID2/KLF2/BMP4	5	Biological Process
GO:0009792	embryo development ending in birth or egg hatching	12/114	218/6006	0.000810962	0.0103223	0.00733897	SFRP2/CCN1/SFRP1/HOXA5/HOXC6/MDFI/ZFP36L1/DMRT2/KLF2/BMP4/HOXC5/SIX1	12	Biological Process
GO:0048754	branching morphogenesis of an epithelial tube	6/114	59/6006	0.000814098	0.0103223	0.00733897	SFRP2/SPRY1/HOXA5/SPRY2/BMP4/SIX1	6	Biological Process
GO:0048585	negative regulation of response to stimulus	19/114	456/6006	0.000846024	0.0106588	0.0075782	SFRP2/COL3A1/DKK2/EGR1/SFRP1/SPRY1/THBS1/SRI/ANXA2/SERPING1/THY1/SESN3/CREB3L1/DUSP1/PMEPA1/SPRY2/SPRED1/BMP4/CXCL12	19	Biological Process
GO:0001763	morphogenesis of a branching structure	7/114	82/6006	0.000867403	0.0107233	0.00762401	SFRP2/SFRP1/SPRY1/HOXA5/SPRY2/BMP4/SIX1	7	Biological Process
GO:0048705	skeletal system morphogenesis	7/114	82/6006	0.000867403	0.0107233	0.00762401	SFRP2/SFRP1/HOXA5/MDFI/ANXA2/BMP4/SIX1	7	Biological Process
GO:2000146	negative regulation of cell motility	7/114	82/6006	0.000867403	0.0107233	0.00762401	SFRP2/COL3A1/SFRP1/THBS1/THY1/SPRED1/CXCL12	7	Biological Process
GO:0045995	regulation of embryonic development	5/114	40/6006	0.000873695	0.010734	0.00763162	SFRP2/SFRP1/DMRT2/BMP4/SIX1	5	Biological Process
GO:0002009	morphogenesis of an epithelium	10/114	161/6006	0.000896468	0.0109458	0.00778221	SFRP2/CCN1/RHOC/SFRP1/SPRY1/HOXA5/VCL/SPRY2/BMP4/SIX1	10	Biological Process
GO:0051015	actin filament binding	6/118	64/6590	0.000933027	0.0179608	0.0148957	TAGLN/TPM1/CAPG/LIMA1/VCL/ADD3	6	Molecular Function
GO:0002040	sprouting angiogenesis	5/114	41/6006	0.000980152	0.0117898	0.00838232	THBS1/CREB3L1/KLF2/SPRED1/BMP4	5	Biological Process
GO:0045577	regulation of B cell differentiation	3/114	11/6006	0.000983479	0.0117898	0.00838232	SFRP1/ZFP36L1/ID2	3	Biological Process
GO:0060487	lung epithelial cell differentiation	3/114	11/6006	0.000983479	0.0117898	0.00838232	NFIB/HOXA5/KLF2	3	Biological Process
GO:0048534	hematopoietic or lymphoid organ development	14/114	289/6006	0.00105229	0.0125387	0.00891475	FOS/SFRP2/EGR1/SFRP1/HOXA5/LRRC17/ANXA2/ZFP36L1/APP/ID2/KLF2/CD248/BMP4/SIX1	14	Biological Process
GO:0044092	negative regulation of molecular function	13/114	257/6006	0.00107901	0.0125601	0.00892994	SFRP2/SFRP1/SPRY1/THBS1/SRI/ANXA2/SERPING1/THY1/ID2/DUSP1/SPRY2/SPRED1/BMP4	13	Biological Process
GO:0048666	neuron development	13/114	257/6006	0.00107901	0.0125601	0.00892994	SFRP2/CHODL/VIM/EPHA3/NFIB/ITM2C/SFRP1/CDH11/THY1/APP/ID2/VCL/NDN	13	Biological Process
GO:0032956	regulation of actin cytoskeleton organization	8/114	110/6006	0.00107934	0.0125601	0.00892994	EPHA3/RND3/RHOC/CAPG/RHOD/LIMA1/S100A10/ADD3	8	Biological Process
GO:0043086	negative regulation of catalytic activity	10/114	165/6006	0.001083	0.0125601	0.00892994	SFRP2/SFRP1/SPRY1/THBS1/SERPING1/THY1/DUSP1/SPRY2/SPRED1/BMP4	10	Biological Process
GO:0030030	cell projection organization	16/114	358/6006	0.00108583	0.0125601	0.00892994	SFRP2/CHODL/VIM/EPHA3/NFIB/ITM2C/EMP3/SFRP1/CDH11/RHOD/THY1/APP/LIMA1/VCL/NDN/SPRY2	16	Biological Process
GO:0017147	Wnt-protein binding	3/118	12/6590	0.00109429	0.0194447	0.0161264	SFRP2/SFRP1/WLS	3	Molecular Function
GO:0034101	erythrocyte homeostasis	5/114	42/6006	0.00109596	0.0126036	0.00896086	HOXA5/ZFP36L1/ID2/KLF2/BMP4	5	Biological Process
GO:0031175	neuron projection development	12/114	226/6006	0.00111248	0.0127195	0.00904331	SFRP2/CHODL/VIM/EPHA3/NFIB/ITM2C/SFRP1/CDH11/THY1/APP/VCL/NDN	12	Biological Process
GO:0008543	fibroblast growth factor receptor signaling pathway	4/114	25/6006	0.00114465	0.0127243	0.00904671	SPRY1/THBS1/CREB3L1/SPRY2	4	Biological Process
GO:0030510	regulation of BMP signaling pathway	4/114	25/6006	0.00114465	0.0127243	0.00904671	SFRP2/CCN1/SFRP1/BMP4	4	Biological Process
GO:0048708	astrocyte differentiation	4/114	25/6006	0.00114465	0.0127243	0.00904671	VIM/APP/ID2/PLPP3	4	Biological Process
GO:1901888	regulation of cell junction assembly	4/114	25/6006	0.00114465	0.0127243	0.00904671	EPHA3/RHOD/THY1/S100A10	4	Biological Process
GO:0070371	ERK1 and ERK2 cascade	8/114	111/6006	0.00114506	0.0127243	0.00904671	CCN1/SPRY1/GLIPR2/ZFP36L1/APP/SPRY2/SPRED1/BMP4	8	Biological Process
GO:0071900	regulation of protein serine/threonine kinase activity	9/114	139/6006	0.00121479	0.0134238	0.00954404	SFRP2/SFRP1/SPRY1/THBS1/THY1/DUSP1/SPRY2/SPRED1/BMP4	9	Biological Process
GO:0002761	regulation of myeloid leukocyte differentiation	5/114	43/6006	0.00122162	0.0134243	0.00954438	FOS/SFRP1/LRRC17/ZFP36L1/ID2	5	Biological Process
GO:0046332	SMAD binding	4/118	27/6590	0.00124681	0.0205723	0.0170616	FOS/COL3A1/CREB3L1/PMEPA1	4	Molecular Function
GO:0007409	axonogenesis	8/114	113/6006	0.00128609	0.0138272	0.00983083	CHODL/EPHA3/NFIB/CDH11/THY1/APP/VCL/NDN	8	Biological Process
GO:0001759	organ induction	3/114	12/6006	0.00129324	0.0138272	0.00983083	SPRY1/BMP4/SIX1	3	Biological Process
GO:0010464	regulation of mesenchymal cell proliferation	3/114	12/6006	0.00129324	0.0138272	0.00983083	NFIB/BMP4/SIX1	3	Biological Process
GO:0060479	lung cell differentiation	3/114	12/6006	0.00129324	0.0138272	0.00983083	NFIB/HOXA5/KLF2	3	Biological Process
GO:0061036	positive regulation of cartilage development	3/114	12/6006	0.00129324	0.0138272	0.00983083	CCN1/ANXA2/BMP4	3	Biological Process
GO:0031400	negative regulation of protein modification process	10/114	169/6006	0.00130024	0.0138273	0.00983094	SFRP2/NIBAN1/SFRP1/SPRY1/THY1/PLPP3/DUSP1/SPRY2/SPRED1/BMP4	10	Biological Process
GO:0048667	cell morphogenesis involved in neuron differentiation	9/114	141/6006	0.00134367	0.0142127	0.0101049	CHODL/EPHA3/NFIB/CDH11/THY1/APP/ID2/VCL/NDN	9	Biological Process
GO:0045667	regulation of osteoblast differentiation	5/114	44/6006	0.00135764	0.0142435	0.0101269	SFRP2/CCN1/SFRP1/ID2/BMP4	5	Biological Process
GO:2000027	regulation of animal organ morphogenesis	6/114	65/6006	0.00136099	0.0142435	0.0101269	SFRP2/NFIB/SFRP1/SPRY1/BMP4/SIX1	6	Biological Process
GO:0019838	growth factor binding	5/118	47/6590	0.00142265	0.0219088	0.01817	IGFBP5/COL3A1/CCN1/THBS1/IGFBP6	5	Molecular Function
GO:0001649	osteoblast differentiation	6/114	66/6006	0.00147428	0.0153481	0.0109121	SFRP2/CCN1/SFRP1/PTH1R/ID2/BMP4	6	Biological Process
GO:0071229	cellular response to acid chemical	5/114	45/6006	0.00150452	0.0154857	0.01101	COL3A1/EPHA3/SFRP1/SESN3/KLF2	5	Biological Process
GO:2001236	regulation of extrinsic apoptotic signaling pathway	5/114	45/6006	0.00150452	0.0154857	0.01101	SFRP2/ITM2C/SFRP1/THBS1/BMP4	5	Biological Process
GO:0001656	metanephros development	4/114	27/6006	0.00154231	0.0154857	0.01101	SPRY1/ID2/BMP4/SIX1	4	Biological Process
GO:0010811	positive regulation of cell-substrate adhesion	4/114	27/6006	0.00154231	0.0154857	0.01101	CCN1/THY1/COL8A1/S100A10	4	Biological Process
GO:0045638	negative regulation of myeloid cell differentiation	4/114	27/6006	0.00154231	0.0154857	0.01101	SFRP1/HOXA5/LRRC17/ZFP36L1	4	Biological Process
GO:0061035	regulation of cartilage development	4/114	27/6006	0.00154231	0.0154857	0.01101	CCN1/ANXA2/EFEMP1/BMP4	4	Biological Process
GO:1903670	regulation of sprouting angiogenesis	4/114	27/6006	0.00154231	0.0154857	0.01101	THBS1/CREB3L1/KLF2/SPRED1	4	Biological Process
GO:0030324	lung development	6/114	67/6006	0.00159464	0.0159303	0.0113261	NFIB/SPRY1/HOXA5/KLF2/SPRY2/BMP4	6	Biological Process
GO:0051098	regulation of binding	8/114	117/6006	0.00160965	0.0159994	0.0113752	EBF2/SRI/EPHA4/ANXA2/APP/ID2/S100A10/BMP4	8	Biological Process
GO:0038179	neurotrophin signaling pathway	3/114	13/6006	0.00165807	0.0163983	0.0116588	SPRY1/NDN/SPRY2	3	Biological Process
GO:0040007	growth	13/114	270/6006	0.00169096	0.0166404	0.0118309	SFRP2/SFRP1/SPRY1/HOXA5/ANXA2/ZFP36L1/APP/KLF2/VCL/NDN/SPRY2/BMP4/SIX1	13	Biological Process
GO:0030323	respiratory tube development	6/114	68/6006	0.00172233	0.0168652	0.0119908	NFIB/SPRY1/HOXA5/KLF2/SPRY2/BMP4	6	Biological Process
GO:1902106	negative regulation of leukocyte differentiation	4/114	28/6006	0.00177329	0.0172786	0.0122847	SFRP1/LRRC17/ID2/BMP4	4	Biological Process
GO:0030335	positive regulation of cell migration	9/114	147/6006	0.00179791	0.0174327	0.0123943	CCN1/GLIPR2/THBS1/RHOD/THY1/APP/SPRY2/BMP4/CXCL12	9	Biological Process
GO:0002520	immune system development	14/114	306/6006	0.00181837	0.017545	0.0124741	FOS/SFRP2/EGR1/SFRP1/HOXA5/LRRC17/ANXA2/ZFP36L1/APP/ID2/KLF2/CD248/BMP4/SIX1	14	Biological Process
GO:0010721	negative regulation of cell development	7/114	94/6006	0.00193785	0.0186071	0.0132293	COL3A1/VIM/ITM2C/S1PR3/THY1/APP/ID2	7	Biological Process
GO:0043065	positive regulation of apoptotic process	9/114	149/6006	0.00197411	0.0188637	0.0134117	SFRP2/ITM2C/CCN1/SFRP1/HOXA5/THBS1/FAP/CD248/BMP4	9	Biological Process
GO:0032989	cellular component morphogenesis	14/114	309/6006	0.00199295	0.0189522	0.0134746	CHODL/EPHA3/NFIB/RND3/RHOC/CDH11/RHOD/THY1/APP/ID2/S100A10/KLF2/VCL/NDN	14	Biological Process
GO:0040013	negative regulation of locomotion	7/114	95/6006	0.00205976	0.0192878	0.0137132	SFRP2/COL3A1/SFRP1/THBS1/THY1/SPRED1/CXCL12	7	Biological Process
GO:0045165	cell fate commitment	7/114	95/6006	0.00205976	0.0192878	0.0137132	SFRP2/EBF2/SFRP1/ID2/SPRY2/BMP4/SIX1	7	Biological Process
GO:0051271	negative regulation of cellular component movement	7/114	95/6006	0.00205976	0.0192878	0.0137132	SFRP2/COL3A1/SFRP1/THBS1/THY1/SPRED1/CXCL12	7	Biological Process
GO:0043068	positive regulation of programmed cell death	9/114	150/6006	0.00206725	0.0192878	0.0137132	SFRP2/ITM2C/CCN1/SFRP1/HOXA5/THBS1/FAP/CD248/BMP4	9	Biological Process
GO:0110111	negative regulation of animal organ morphogenesis	3/114	14/6006	0.00208124	0.0193272	0.0137412	NFIB/BMP4/SIX1	3	Biological Process
GO:0005198	structural molecule activity	12/118	259/6590	0.00219893	0.0305081	0.0253018	LUM/COL3A1/VIM/DCN/CLDN11/COL5A1/THBS1/RPL34/RPL35A/COL8A1/VCL/ADD3	12	Molecular Function
GO:0034250	positive regulation of cellular amide metabolic process	5/114	49/6006	0.0022111	0.0202991	0.0144322	VIM/NIBAN1/CCN1/THBS1/APP	5	Biological Process
GO:0035148	tube formation	5/114	49/6006	0.0022111	0.0202991	0.0144322	SFRP2/NFIB/SFRP1/BMP4/SIX1	5	Biological Process
GO:0000165	MAPK cascade	12/114	245/6006	0.00221669	0.0202991	0.0144322	SFRP2/CCN1/SFRP1/SPRY1/GLIPR2/THBS1/ZFP36L1/APP/DUSP1/SPRY2/SPRED1/BMP4	12	Biological Process
GO:0004713	protein tyrosine kinase activity	5/118	52/6590	0.00224519	0.0305081	0.0253018	EPHA3/EPHA4/PDGFRA/EFEMP1/JAK1	5	Molecular Function
GO:0051129	negative regulation of cellular component organization	11/114	214/6006	0.00232746	0.0212152	0.0150836	VIM/EPHA3/ITM2C/CAPG/FAP/THY1/LIMA1/PMEPA1/ADD3/SPRY2/BMP4	11	Biological Process
GO:0007420	brain development	9/114	153/6006	0.00236795	0.0214854	0.0152756	SFRP2/COL3A1/NFIB/SFRP1/APP/ID2/BMP4/WLS/ADGRL2	9	Biological Process
GO:0120036	plasma membrane bounded cell projection organization	15/114	351/6006	0.00243822	0.0220219	0.0156571	SFRP2/CHODL/VIM/EPHA3/NFIB/ITM2C/EMP3/SFRP1/CDH11/RHOD/THY1/APP/LIMA1/VCL/NDN	15	Biological Process
GO:0045637	regulation of myeloid cell differentiation	6/114	73/6006	0.00248108	0.0223072	0.0158599	FOS/SFRP1/HOXA5/LRRC17/ZFP36L1/ID2	6	Biological Process
GO:0010092	specification of animal organ identity	3/114	15/6006	0.0025658	0.022836	0.0162359	SPRY1/BMP4/SIX1	3	Biological Process
GO:0031128	developmental induction	3/114	15/6006	0.0025658	0.022836	0.0162359	SPRY1/BMP4/SIX1	3	Biological Process
GO:0061564	axon development	8/114	126/6006	0.00257453	0.022836	0.0162359	CHODL/EPHA3/NFIB/CDH11/THY1/APP/VCL/NDN	8	Biological Process
GO:0005520	insulin-like growth factor binding	3/118	16/6590	0.00264356	0.0339257	0.0281361	IGFBP5/CCN1/IGFBP6	3	Molecular Function
GO:0090092	regulation of transmembrane receptor protein serine/threonine kinase signaling pathway	6/114	74/6006	0.00265896	0.0234796	0.0166935	SFRP2/CCN1/SFRP1/THBS1/PMEPA1/BMP4	6	Biological Process
GO:0045859	regulation of protein kinase activity	11/114	218/6006	0.00269069	0.023549	0.0167428	SFRP2/CCN1/SFRP1/SPRY1/THBS1/THY1/APP/DUSP1/SPRY2/SPRED1/BMP4	11	Biological Process
GO:0007507	heart development	9/114	156/6006	0.00270254	0.023549	0.0167428	SFRP2/COL3A1/CCN1/ANXA2/ZFP36L1/ID2/SPRED1/BMP4/SIX1	9	Biological Process
GO:2000147	positive regulation of cell motility	9/114	156/6006	0.00270254	0.023549	0.0167428	CCN1/GLIPR2/THBS1/RHOD/THY1/APP/SPRY2/BMP4/CXCL12	9	Biological Process
GO:0010975	regulation of neuron projection development	7/114	100/6006	0.00276102	0.023953	0.0170301	SFRP2/CHODL/VIM/EPHA3/ITM2C/SFRP1/THY1	7	Biological Process
GO:0023014	signal transduction by protein phosphorylation	12/114	252/6006	0.00280192	0.0242017	0.0172069	SFRP2/CCN1/SFRP1/SPRY1/GLIPR2/THBS1/ZFP36L1/APP/DUSP1/SPRY2/SPRED1/BMP4	12	Biological Process
GO:0001654	eye development	6/114	75/6006	0.00284626	0.0243034	0.0172792	VIM/MFAP2/EFEMP1/THY1/COL8A1/BMP4	6	Biological Process
GO:0003008	system process	17/114	430/6006	0.00285055	0.0243034	0.0172792	LUM/PTN/TPM1/HOXA5/SRI/EDNRA/EDN3/APP/ID2/LIMA1/LXN/FKBP1B/NDN/SPRY2/CAMK2D/BMP4/SIX1	17	Biological Process
GO:0000904	cell morphogenesis involved in differentiation	10/114	188/6006	0.00287154	0.0243772	0.0173317	CHODL/EPHA3/NFIB/CDH11/THY1/APP/ID2/S100A10/VCL/NDN	10	Biological Process
GO:0070372	regulation of ERK1 and ERK2 cascade	7/114	101/6006	0.00292096	0.0246909	0.0175547	CCN1/SPRY1/GLIPR2/APP/SPRY2/SPRED1/BMP4	7	Biological Process
GO:0090090	negative regulation of canonical Wnt signaling pathway	4/114	32/6006	0.00293801	0.0247293	0.017582	SFRP2/DKK2/EGR1/SFRP1	4	Biological Process
GO:0019199	transmembrane receptor protein kinase activity	4/118	34/6590	0.00299201	0.0363765	0.0301687	EPHA3/EPHA4/PDGFRA/EFEMP1	4	Molecular Function
GO:0007267	cell-cell signaling	16/114	395/6006	0.00299747	0.0251228	0.0178618	SFRP2/DKK2/EGR1/SFRP1/HOXA5/CDH11/SRI/THY1/APP/PLPP3/TCF7L2/BMP4/NPY/WLS/RSPO3/TLE4	16	Biological Process
GO:0050768	negative regulation of neurogenesis	6/114	76/6006	0.00304328	0.0253522	0.0180249	COL3A1/VIM/ITM2C/THY1/APP/ID2	6	Biological Process
GO:0003156	regulation of animal organ formation	3/114	16/6006	0.00311455	0.0253522	0.0180249	SPRY1/BMP4/SIX1	3	Biological Process
GO:0010799	regulation of peptidyl-threonine phosphorylation	3/114	16/6006	0.00311455	0.0253522	0.0180249	APP/SPRY2/SPRED1	3	Biological Process
GO:0030901	midbrain development	3/114	16/6006	0.00311455	0.0253522	0.0180249	SFRP2/SFRP1/WLS	3	Biological Process
GO:0045620	negative regulation of lymphocyte differentiation	3/114	16/6006	0.00311455	0.0253522	0.0180249	SFRP1/ID2/BMP4	3	Biological Process
GO:0048661	positive regulation of smooth muscle cell proliferation	3/114	16/6006	0.00311455	0.0253522	0.0180249	THBS1/ID2/BMP4	3	Biological Process
GO:1902041	regulation of extrinsic apoptotic signaling pathway via death domain receptors	3/114	16/6006	0.00311455	0.0253522	0.0180249	SFRP2/SFRP1/THBS1	3	Biological Process
GO:0051272	positive regulation of cellular component movement	9/114	160/6006	0.00320593	0.025989	0.0184776	CCN1/GLIPR2/THBS1/RHOD/THY1/APP/SPRY2/BMP4/CXCL12	9	Biological Process
GO:0048880	sensory system development	6/114	77/6006	0.00325034	0.0262415	0.0186572	VIM/MFAP2/EFEMP1/THY1/COL8A1/BMP4	6	Biological Process
GO:0010717	regulation of epithelial to mesenchymal transition	4/114	33/6006	0.00329494	0.0262798	0.0186844	SFRP2/SFRP1/GLIPR2/BMP4	4	Biological Process
GO:0035282	segmentation	4/114	33/6006	0.00329494	0.0262798	0.0186844	SFRP2/SFRP1/DMRT2/BMP4	4	Biological Process
GO:0061053	somite development	4/114	33/6006	0.00329494	0.0262798	0.0186844	SFRP2/SFRP1/DMRT2/SIX1	4	Biological Process
GO:0010942	positive regulation of cell death	9/114	161/6006	0.00334267	0.0265534	0.0188789	SFRP2/ITM2C/CCN1/SFRP1/HOXA5/THBS1/FAP/CD248/BMP4	9	Biological Process
GO:0002262	myeloid cell homeostasis	5/114	54/6006	0.00340182	0.0269152	0.0191362	HOXA5/ZFP36L1/ID2/KLF2/BMP4	5	Biological Process
GO:0007015	actin filament organization	8/114	132/6006	0.00343635	0.0270801	0.0192534	RND3/TPM1/RHOC/CAPG/RHOD/LIMA1/S100A10/ADD3	8	Biological Process
GO:2000113	negative regulation of cellular macromolecule biosynthetic process	15/114	364/6006	0.00345613	0.0271114	0.0192757	SFRP2/EGR1/NFIB/ITM2C/SFRP1/ZFP36L1/ITM2B/ID2/KLF2/TXNIP/ID3/BMP4/KAT6B/SIX1/TLE4	15	Biological Process
GO:0042063	gliogenesis	6/114	78/6006	0.00346774	0.0271114	0.0192757	VIM/NFIB/APP/ID2/PLPP3/NDN	6	Biological Process
GO:0043408	regulation of MAPK cascade	11/114	227/6006	0.00367724	0.0283772	0.0201756	SFRP2/CCN1/SFRP1/SPRY1/GLIPR2/THBS1/APP/DUSP1/SPRY2/SPRED1/BMP4	11	Biological Process
GO:1990823	response to leukemia inhibitory factor	4/114	34/6006	0.00368033	0.0283772	0.0201756	PCOLCE/SPRY2/KAT6B/TLE4	4	Biological Process
GO:1990830	cellular response to leukemia inhibitory factor	4/114	34/6006	0.00368033	0.0283772	0.0201756	PCOLCE/SPRY2/KAT6B/TLE4	4	Biological Process
GO:0010463	mesenchymal cell proliferation	3/114	17/6006	0.00373007	0.0283772	0.0201756	NFIB/BMP4/SIX1	3	Biological Process
GO:0030225	macrophage differentiation	3/114	17/6006	0.00373007	0.0283772	0.0201756	APP/ID2/BMP4	3	Biological Process
GO:0070613	regulation of protein processing	3/114	17/6006	0.00373007	0.0283772	0.0201756	THBS1/ANXA2/SERPING1	3	Biological Process
GO:2001238	positive regulation of extrinsic apoptotic signaling pathway	3/114	17/6006	0.00373007	0.0283772	0.0201756	ITM2C/SFRP1/THBS1	3	Biological Process
GO:0040017	positive regulation of locomotion	9/114	164/6006	0.00378071	0.0286523	0.0203712	CCN1/GLIPR2/THBS1/RHOD/THY1/APP/SPRY2/BMP4/CXCL12	9	Biological Process
GO:0030029	actin filament-based process	11/114	228/6006	0.00380276	0.0287094	0.0204118	EPHA3/RND3/FHL3/TPM1/RHOC/SRI/CAPG/RHOD/LIMA1/S100A10/ADD3	11	Biological Process
GO:0000981	DNA-binding transcription factor activity, RNA polymerase II-specific	11/118	242/6590	0.00388805	0.044907	0.0372434	FOS/EBF2/EGR1/NFIB/HOXA5/NR3C1/CREB3L1/KLF2/NDN/SIX1/TLE4	11	Molecular Function
GO:0051961	negative regulation of nervous system development	6/114	80/6006	0.00393484	0.0295936	0.0210404	COL3A1/VIM/ITM2C/THY1/APP/ID2	6	Biological Process
GO:0001101	response to acid chemical	5/114	56/6006	0.00398748	0.0297631	0.021161	COL3A1/EPHA3/SFRP1/SESN3/KLF2	5	Biological Process
GO:0007179	transforming growth factor beta receptor signaling pathway	5/114	56/6006	0.00398748	0.0297631	0.021161	FOS/COL3A1/THBS1/PMEPA1/SMAD1	5	Biological Process
GO:0002020	protease binding	4/118	37/6590	0.00408903	0.0449793	0.0373034	COL3A1/SRI/FAP/ANXA2	4	Molecular Function
GO:0007229	integrin-mediated signaling pathway	4/114	35/6006	0.00409524	0.0303385	0.02157	COL3A1/THY1/CD63/ITGB5	4	Biological Process
GO:0030316	osteoclast differentiation	4/114	35/6006	0.00409524	0.0303385	0.02157	FOS/SFRP1/LRRC17/ANXA2	4	Biological Process
GO:0032330	regulation of chondrocyte differentiation	3/114	18/6006	0.00441473	0.0325833	0.023166	ANXA2/EFEMP1/BMP4	3	Biological Process
GO:0010558	negative regulation of macromolecule biosynthetic process	15/114	374/6006	0.00445872	0.0327857	0.0233099	SFRP2/EGR1/NFIB/ITM2C/SFRP1/ZFP36L1/ITM2B/ID2/KLF2/TXNIP/ID3/BMP4/KAT6B/SIX1/TLE4	15	Biological Process
GO:0043549	regulation of kinase activity	11/114	233/6006	0.00448299	0.0328421	0.02335	SFRP2/CCN1/SFRP1/SPRY1/THBS1/THY1/APP/DUSP1/SPRY2/SPRED1/BMP4	11	Biological Process
GO:0007423	sensory organ development	8/114	138/6006	0.00450757	0.0328991	0.0233906	VIM/MFAP2/EFEMP1/THY1/COL8A1/SPRY2/BMP4/SIX1	8	Biological Process
GO:0000977	RNA polymerase II regulatory region sequence-specific DNA binding	11/118	247/6590	0.00453838	0.0455811	0.0378025	FOS/EBF2/EGR1/NFIB/HOXA5/HOXC6/DMRT2/CREB3L1/NFATC4/NDN/SIX1	11	Molecular Function
GO:0001012	RNA polymerase II regulatory region DNA binding	11/118	247/6590	0.00453838	0.0455811	0.0378025	FOS/EBF2/EGR1/NFIB/HOXA5/HOXC6/DMRT2/CREB3L1/NFATC4/NDN/SIX1	11	Molecular Function
GO:0001704	formation of primary germ layer	4/114	36/6006	0.00454068	0.0328991	0.0233906	SFRP2/COL8A1/BMP4/WLS	4	Biological Process
GO:0048704	embryonic skeletal system morphogenesis	4/114	36/6006	0.00454068	0.0328991	0.0233906	HOXA5/MDFI/BMP4/SIX1	4	Biological Process
GO:0060322	head development	9/114	169/6006	0.00460989	0.0332679	0.0236528	SFRP2/COL3A1/NFIB/SFRP1/APP/ID2/BMP4/WLS/ADGRL2	9	Biological Process
GO:0007163	establishment or maintenance of cell polarity	5/114	58/6006	0.00464203	0.0332679	0.0236528	RND3/RHOC/SPRY1/RHOD/SPRY2	5	Biological Process
GO:0031214	biomineral tissue development	5/114	58/6006	0.00464203	0.0332679	0.0236528	PTN/CCN1/ANXA2/PTH1R/BMP4	5	Biological Process
GO:0030097	hemopoiesis	12/114	270/6006	0.00490194	0.0350037	0.0248869	FOS/SFRP2/EGR1/SFRP1/HOXA5/LRRC17/ANXA2/ZFP36L1/APP/ID2/KLF2/BMP4	12	Biological Process
GO:0001657	ureteric bud development	4/114	37/6006	0.00501766	0.03532	0.0251118	SFRP1/SPRY1/BMP4/SIX1	4	Biological Process
GO:0007498	mesoderm development	4/114	37/6006	0.00501766	0.03532	0.0251118	SFRP2/ZFP36L1/BMP4/WLS	4	Biological Process
GO:0072163	mesonephric epithelium development	4/114	37/6006	0.00501766	0.03532	0.0251118	SFRP1/SPRY1/BMP4/SIX1	4	Biological Process
GO:0072164	mesonephric tubule development	4/114	37/6006	0.00501766	0.03532	0.0251118	SFRP1/SPRY1/BMP4/SIX1	4	Biological Process
GO:0098609	cell-cell adhesion	10/114	204/6006	0.005144	0.0358832	0.0255122	CCN1/VCAM1/CDH11/ZFP36L1/THY1/ICAM1/PLPP3/VCL/BMP4/CXCL12	10	Biological Process
GO:0030835	negative regulation of actin filament depolymerization	3/114	19/6006	0.00517069	0.0358832	0.0255122	CAPG/LIMA1/ADD3	3	Biological Process
GO:0042982	amyloid precursor protein metabolic process	3/114	19/6006	0.00517069	0.0358832	0.0255122	ITM2C/ITM2B/APP	3	Biological Process
GO:1903317	regulation of protein maturation	3/114	19/6006	0.00517069	0.0358832	0.0255122	THBS1/ANXA2/SERPING1	3	Biological Process
GO:0060562	epithelial tube morphogenesis	7/114	112/6006	0.00518838	0.0358832	0.0255122	SFRP2/SFRP1/SPRY1/HOXA5/SPRY2/BMP4/SIX1	7	Biological Process
GO:0048732	gland development	8/114	142/6006	0.00535355	0.0368966	0.0262327	NFIB/SFRP1/HOXA5/SERPINF1/ID2/BMP4/WLS/SIX1	8	Biological Process
GO:0023056	positive regulation of signaling	18/114	497/6006	0.00544871	0.037422	0.0266063	SFRP2/COL3A1/DKK2/ITM2C/CCN1/SFRP1/GLIPR2/THBS1/SRI/ANXA2/CD63/APP/SPRY2/SPRED1/BMP4/NPY/WLS/RSPO3	18	Biological Process
GO:0001823	mesonephros development	4/114	38/6006	0.00552716	0.0376991	0.0268032	SFRP1/SPRY1/BMP4/SIX1	4	Biological Process
GO:0009791	post-embryonic development	4/114	38/6006	0.00552716	0.0376991	0.0268032	MFAP2/EFEMP1/NDN/BMP4	4	Biological Process
GO:0030036	actin cytoskeleton organization	10/114	207/6006	0.00569552	0.0387139	0.0275247	EPHA3/RND3/FHL3/TPM1/RHOC/CAPG/RHOD/LIMA1/S100A10/ADD3	10	Biological Process
GO:0010001	glial cell differentiation	5/114	61/6006	0.00576229	0.0390336	0.0277521	VIM/NFIB/APP/ID2/PLPP3	5	Biological Process
GO:0032651	regulation of interleukin-1 beta production	3/114	20/6006	0.00599992	0.04023	0.0286027	EGR1/S1PR3/APP	3	Biological Process
GO:0045646	regulation of erythrocyte differentiation	3/114	20/6006	0.00599992	0.04023	0.0286027	HOXA5/ZFP36L1/ID2	3	Biological Process
GO:0045669	positive regulation of osteoblast differentiation	3/114	20/6006	0.00599992	0.04023	0.0286027	SFRP2/CCN1/BMP4	3	Biological Process
GO:0010629	negative regulation of gene expression	17/114	463/6006	0.00605242	0.0404449	0.0287554	SFRP2/VIM/EGR1/NFIB/SFRP1/THBS1/ZFP36L1/SERPING1/APP/ID2/KLF2/TXNIP/ID3/BMP4/KAT6B/SIX1/TLE4	17	Biological Process
GO:0001503	ossification	7/114	116/6006	0.00627708	0.0416852	0.0296373	SFRP2/PTN/CCN1/SFRP1/PTH1R/ID2/BMP4	7	Biological Process
GO:1902105	regulation of leukocyte differentiation	6/114	88/6006	0.00628018	0.0416852	0.0296373	FOS/SFRP1/LRRC17/ZFP36L1/ID2/BMP4	6	Biological Process
GO:0031344	regulation of cell projection organization	8/114	147/6006	0.00657625	0.0435044	0.0309307	SFRP2/CHODL/VIM/EPHA3/ITM2C/SFRP1/THY1/SPRY2	8	Biological Process
GO:0045665	negative regulation of neuron differentiation	5/114	63/6006	0.0066075	0.0435654	0.0309741	VIM/ITM2C/THY1/APP/ID2	5	Biological Process
GO:0031345	negative regulation of cell projection organization	4/114	40/6006	0.00664753	0.0436837	0.0310582	VIM/ITM2C/THY1/SPRY2	4	Biological Process
GO:1903706	regulation of hemopoiesis	7/114	118/6006	0.00688148	0.0450602	0.0320368	FOS/SFRP1/HOXA5/LRRC17/ZFP36L1/ID2/BMP4	7	Biological Process
GO:0045944	positive regulation of transcription by RNA polymerase II	13/114	318/6006	0.00690254	0.0450602	0.0320368	LUM/SFRP2/EBF2/CCN1/NR3C1/DMRT2/APP/CREB3L1/KLF2/NFATC4/BMP4/KAT6B/SIX1	13	Biological Process
GO:0051346	negative regulation of hydrolase activity	6/114	90/6006	0.00699847	0.0455361	0.0323752	SFRP2/SPRY1/THBS1/SERPING1/SPRY2/SPRED1	6	Biological Process
GO:0008284	positive regulation of cell proliferation	12/114	283/6006	0.00708945	0.0459768	0.0326885	SFRP2/PTN/CCN1/SFRP1/THBS1/ANXA2/EDN3/PTH1R/ID2/CD248/BMP4/SIX1	12	Biological Process
GO:0001838	embryonic epithelial tube formation	4/114	41/6006	0.00726021	0.0466257	0.0331499	SFRP2/SFRP1/BMP4/SIX1	4	Biological Process
GO:0030178	negative regulation of Wnt signaling pathway	4/114	41/6006	0.00726021	0.0466257	0.0331499	SFRP2/DKK2/EGR1/SFRP1	4	Biological Process
GO:0045639	positive regulation of myeloid cell differentiation	4/114	41/6006	0.00726021	0.0466257	0.0331499	FOS/HOXA5/ZFP36L1/ID2	4	Biological Process
GO:0031327	negative regulation of cellular biosynthetic process	15/114	396/6006	0.00751368	0.0480855	0.0341878	SFRP2/EGR1/NFIB/ITM2C/SFRP1/ZFP36L1/ITM2B/ID2/KLF2/TXNIP/ID3/BMP4/KAT6B/SIX1/TLE4	15	Biological Process
GO:0043087	regulation of GTPase activity	5/114	65/6006	0.00753615	0.0480855	0.0341878	EPHA3/SPRY1/THY1/S100A10/SPRY2	5	Biological Process
GO:0002763	positive regulation of myeloid leukocyte differentiation	3/114	22/6006	0.00788515	0.0491955	0.0349769	FOS/ZFP36L1/ID2	3	Biological Process
GO:0009798	axis specification	3/114	22/6006	0.00788515	0.0491955	0.0349769	SFRP1/BMP4/WLS	3	Biological Process
GO:0032611	interleukin-1 beta production	3/114	22/6006	0.00788515	0.0491955	0.0349769	EGR1/S1PR3/APP	3	Biological Process
GO:0070373	negative regulation of ERK1 and ERK2 cascade	3/114	22/6006	0.00788515	0.0491955	0.0349769	SPRY1/SPRY2/SPRED1	3	Biological Process
GO:0071479	cellular response to ionizing radiation	3/114	22/6006	0.00788515	0.0491955	0.0349769	SFRP2/EGR1/SFRP1	3	Biological Process
GO:0003231	cardiac ventricle development	4/114	42/6006	0.00790908	0.0491955	0.0349769	SFRP2/CCN1/ID2/BMP4	4	Biological Process
GO:0035264	multicellular organism growth	4/114	42/6006	0.00790908	0.0491955	0.0349769	HOXA5/ZFP36L1/APP/KLF2	4	Biological Process
GO:1905330	regulation of morphogenesis of an epithelium	4/114	42/6006	0.00790908	0.0491955	0.0349769	SFRP2/SFRP1/BMP4/SIX1	4	Biological Process
GO:0002521	leukocyte differentiation	9/114	184/6006	0.00796924	0.0492598	0.0350227	FOS/EGR1/SFRP1/LRRC17/ANXA2/ZFP36L1/APP/ID2/BMP4	9	Biological Process
GO:0030155	regulation of cell adhesion	9/114	184/6006	0.00796924	0.0492598	0.0350227	EPHA3/CCN1/THBS1/RHOD/THY1/COL8A1/S100A10/BMP4/CXCL12	9	Biological Process

## Sheet: Epithelial_cells_GO-sorted
ID	Description	GeneRatio	BgRatio	pvalue	p.adjust	qvalue	geneID	Count	Catalogue
GO:0034404	nucleobase-containing small molecule biosynthetic process	7/74	61/6006	8.29012e-06	0.00841948	0.00667401	NME2/PGAM1/PKM/GAPDH/TPI1/NT5C/DCTPP1	7	Biological Process
GO:0043062	extracellular structure organization	8/74	89/6006	1.14799e-05	0.00841948	0.00667401	CST3/APOE/APOA1/ANXA2/AEBP1/SPINT2/PRDX4/COL3A1	8	Biological Process
GO:0005198	structural molecule activity	13/81	259/6590	1.3565e-05	0.0032556	0.00306997	KRT8/CLDN6/LMNA/SLC9A3R1/CLDN7/TNC/CLDN4/ARPC2/RPL22L1/MRPL20/RPL12/RPL8/COL3A1	13	Molecular Function
GO:1901292	nucleoside phosphate catabolic process	6/74	45/6006	1.58644e-05	0.00841948	0.00667401	PGAM1/PKM/GAPDH/TPI1/NT5C/DCTPP1	6	Biological Process
GO:0006165	nucleoside diphosphate phosphorylation	5/74	29/6006	2.33615e-05	0.00841948	0.00667401	NME2/PGAM1/PKM/GAPDH/TPI1	5	Biological Process
GO:0046939	nucleotide phosphorylation	5/74	29/6006	2.33615e-05	0.00841948	0.00667401	NME2/PGAM1/PKM/GAPDH/TPI1	5	Biological Process
GO:0009206	purine ribonucleoside triphosphate biosynthetic process	6/74	54/6006	4.60857e-05	0.0113328	0.00898334	NME2/PGAM1/PKM/GAPDH/TPI1/ATP5ME	6	Biological Process
GO:0009145	purine nucleoside triphosphate biosynthetic process	6/74	55/6006	5.12281e-05	0.0113328	0.00898334	NME2/PGAM1/PKM/GAPDH/TPI1/ATP5ME	6	Biological Process
GO:0009132	nucleoside diphosphate metabolic process	5/74	34/6006	5.21752e-05	0.0113328	0.00898334	NME2/PGAM1/PKM/GAPDH/TPI1	5	Biological Process
GO:0051099	positive regulation of binding	6/74	56/6006	5.682e-05	0.0113328	0.00898334	ANXA2/S100A10/BAMBI/BMP4/GATA3/TXN	6	Biological Process
GO:0009201	ribonucleoside triphosphate biosynthetic process	6/74	57/6006	6.289e-05	0.0113328	0.00898334	NME2/PGAM1/PKM/GAPDH/TPI1/ATP5ME	6	Biological Process
GO:0030855	epithelial cell differentiation	10/74	183/6006	7.12901e-05	0.0116786	0.00925748	ANXA2/SLC9A3R1/SPINT2/GATA6/ID1/ID2/BMP4/KCNE1/GATA3/GATA4	10	Biological Process
GO:0002020	protease binding	5/81	37/6590	7.93263e-05	0.00951915	0.00897639	CST3/ANXA2/TIMP1/MIF/COL3A1	5	Molecular Function
GO:0051098	regulation of binding	8/74	117/6006	8.41468e-05	0.0126361	0.0100164	ANXA2/S100A10/BAMBI/ID1/ID2/BMP4/GATA3/TXN	8	Biological Process
GO:0009141	nucleoside triphosphate metabolic process	8/74	119/6006	9.48862e-05	0.0130623	0.0103543	NME2/PGAM1/PKM/GAPDH/TPI1/ATP5ME/CYCS/DCTPP1	8	Biological Process
GO:0009142	nucleoside triphosphate biosynthetic process	6/74	62/6006	0.000101483	0.0130623	0.0103543	NME2/PGAM1/PKM/GAPDH/TPI1/ATP5ME	6	Biological Process
GO:0007507	heart development	9/74	156/6006	0.000111446	0.0131194	0.0103995	ANXA2/LMNA/GATA6/ID1/ID2/BMP4/GATA3/GATA4/COL3A1	9	Biological Process
GO:0003279	cardiac septum development	5/74	40/6006	0.000116487	0.0131194	0.0103995	GATA6/ID2/BMP4/GATA3/GATA4	5	Biological Process
GO:0009166	nucleotide catabolic process	5/74	42/6006	0.000147736	0.0156601	0.0124135	PGAM1/PKM/GAPDH/TPI1/NT5C	5	Biological Process
GO:0046434	organophosphate catabolic process	6/74	67/6006	0.000156929	0.0157042	0.0124485	PGAM1/PKM/GAPDH/TPI1/NT5C/DCTPP1	6	Biological Process
GO:0048565	digestive tract development	5/74	43/6006	0.000165582	0.0157042	0.0124485	GATA6/ID2/BMP4/GATA4/COL3A1	5	Biological Process
GO:0055123	digestive system development	5/74	45/6006	0.000206177	0.0185765	0.0147254	GATA6/ID2/BMP4/GATA4/COL3A1	5	Biological Process
GO:0030198	extracellular matrix organization	6/74	71/6006	0.000216628	0.0185887	0.014735	CST3/ANXA2/AEBP1/SPINT2/PRDX4/COL3A1	6	Biological Process
GO:0003206	cardiac chamber morphogenesis	5/74	47/6006	0.000253951	0.0198965	0.0157717	GATA6/ID2/BMP4/GATA3/GATA4	5	Biological Process
GO:0006754	ATP biosynthetic process	5/74	47/6006	0.000253951	0.0198965	0.0157717	PGAM1/PKM/GAPDH/TPI1/ATP5ME	5	Biological Process
GO:0006096	glycolytic process	4/74	27/6006	0.000300712	0.0216753	0.0171817	PGAM1/PKM/GAPDH/TPI1	4	Biological Process
GO:0006757	ATP generation from ADP	4/74	27/6006	0.000300712	0.0216753	0.0171817	PGAM1/PKM/GAPDH/TPI1	4	Biological Process
GO:0009205	purine ribonucleoside triphosphate metabolic process	7/74	108/6006	0.000334236	0.0231651	0.0183627	NME2/PGAM1/PKM/GAPDH/TPI1/ATP5ME/CYCS	7	Biological Process
GO:0042866	pyruvate biosynthetic process	4/74	28/6006	0.000347577	0.0231976	0.0183884	PGAM1/PKM/GAPDH/TPI1	4	Biological Process
GO:0009144	purine nucleoside triphosphate metabolic process	7/74	111/6006	0.000395336	0.0245653	0.0194726	NME2/PGAM1/PKM/GAPDH/TPI1/ATP5ME/CYCS	7	Biological Process
GO:0009199	ribonucleoside triphosphate metabolic process	7/74	111/6006	0.000395336	0.0245653	0.0194726	NME2/PGAM1/PKM/GAPDH/TPI1/ATP5ME/CYCS	7	Biological Process
GO:1905314	semi-lunar valve development	3/74	13/6006	0.000470002	0.0264953	0.0210025	BMP4/GATA3/GATA4	3	Biological Process
GO:0019359	nicotinamide nucleotide biosynthetic process	4/74	31/6006	0.000519426	0.0264953	0.0210025	PGAM1/PKM/GAPDH/TPI1	4	Biological Process
GO:0019363	pyridine nucleotide biosynthetic process	4/74	31/6006	0.000519426	0.0264953	0.0210025	PGAM1/PKM/GAPDH/TPI1	4	Biological Process
GO:0060411	cardiac septum morphogenesis	4/74	31/6006	0.000519426	0.0264953	0.0210025	GATA6/ID2/BMP4/GATA4	4	Biological Process
GO:0003205	cardiac chamber development	5/74	55/6006	0.000533513	0.0264953	0.0210025	GATA6/ID2/BMP4/GATA3/GATA4	5	Biological Process
GO:0060429	epithelium development	12/74	326/6006	0.000557559	0.0264953	0.0210025	ANXA2/SLC9A3R1/SPINT2/EPCAM/GATA6/ID1/ID2/BMP4/KCNE1/GATA3/GATA4/CD151	12	Biological Process
GO:0009135	purine nucleoside diphosphate metabolic process	4/74	32/6006	0.000588131	0.0264953	0.0210025	PGAM1/PKM/GAPDH/TPI1	4	Biological Process
GO:0009179	purine ribonucleoside diphosphate metabolic process	4/74	32/6006	0.000588131	0.0264953	0.0210025	PGAM1/PKM/GAPDH/TPI1	4	Biological Process
GO:0009185	ribonucleoside diphosphate metabolic process	4/74	32/6006	0.000588131	0.0264953	0.0210025	PGAM1/PKM/GAPDH/TPI1	4	Biological Process
GO:0046031	ADP metabolic process	4/74	32/6006	0.000588131	0.0264953	0.0210025	PGAM1/PKM/GAPDH/TPI1	4	Biological Process
GO:0072525	pyridine-containing compound biosynthetic process	4/74	32/6006	0.000588131	0.0264953	0.0210025	PGAM1/PKM/GAPDH/TPI1	4	Biological Process
GO:0019637	organophosphate metabolic process	13/74	378/6006	0.00061391	0.0269821	0.0213883	NME2/GATA6/SOCS1/PEMT/PGAM1/PKM/TKT/GAPDH/TPI1/NT5C/ATP5ME/CYCS/DCTPP1	13	Biological Process
GO:1901361	organic cyclic compound catabolic process	8/74	160/6006	0.00072073	0.0306161	0.024269	APOE/PGAM1/PKM/GAPDH/TPI1/NT5C/AHCY/DCTPP1	8	Biological Process
GO:0009152	purine ribonucleotide biosynthetic process	6/74	89/6006	0.000738069	0.0306161	0.024269	NME2/PGAM1/PKM/GAPDH/TPI1/ATP5ME	6	Biological Process
GO:0044283	small molecule biosynthetic process	10/74	245/6006	0.000763092	0.0306161	0.024269	APOE/APOA1/NME2/PGAM1/PKM/GAPDH/TPI1/MIF/NT5C/DCTPP1	10	Biological Process
GO:0055086	nucleobase-containing small molecule metabolic process	10/74	246/6006	0.000787615	0.0306161	0.024269	NME2/PGAM1/PKM/GAPDH/TPI1/NT5C/AHCY/ATP5ME/CYCS/DCTPP1	10	Biological Process
GO:0009127	purine nucleoside monophosphate biosynthetic process	5/74	60/6006	0.000798533	0.0306161	0.024269	PGAM1/PKM/GAPDH/TPI1/ATP5ME	5	Biological Process
GO:0009168	purine ribonucleoside monophosphate biosynthetic process	5/74	60/6006	0.000798533	0.0306161	0.024269	PGAM1/PKM/GAPDH/TPI1/ATP5ME	5	Biological Process
GO:0009260	ribonucleotide biosynthetic process	6/74	92/6006	0.000879711	0.0322967	0.0256012	NME2/PGAM1/PKM/GAPDH/TPI1/ATP5ME	6	Biological Process
GO:0045620	negative regulation of lymphocyte differentiation	3/74	16/6006	0.000896135	0.0322967	0.0256012	SOCS1/ID2/BMP4	3	Biological Process
GO:0051291	protein heterooligomerization	3/74	16/6006	0.000896135	0.0322967	0.0256012	ANXA2/S100A10/HBE1	3	Biological Process
GO:0034655	nucleobase-containing compound catabolic process	7/74	129/6006	0.00097549	0.0333265	0.0264175	PGAM1/PKM/GAPDH/TPI1/NT5C/AHCY/DCTPP1	7	Biological Process
GO:0046390	ribose phosphate biosynthetic process	6/74	94/6006	0.000985212	0.0333265	0.0264175	NME2/PGAM1/PKM/GAPDH/TPI1/ATP5ME	6	Biological Process
GO:0009156	ribonucleoside monophosphate biosynthetic process	5/74	63/6006	0.000998685	0.0333265	0.0264175	PGAM1/PKM/GAPDH/TPI1/ATP5ME	5	Biological Process
GO:0048738	cardiac muscle tissue development	5/74	63/6006	0.000998685	0.0333265	0.0264175	LMNA/GATA6/ID2/BMP4/GATA4	5	Biological Process
GO:0046034	ATP metabolic process	6/74	95/6006	0.00104149	0.0341229	0.0270488	PGAM1/PKM/GAPDH/TPI1/ATP5ME/CYCS	6	Biological Process
GO:0030199	collagen fibril organization	3/74	17/6006	0.00107857	0.0347068	0.0275117	ANXA2/AEBP1/COL3A1	3	Biological Process
GO:0009124	nucleoside monophosphate biosynthetic process	5/74	65/6006	0.00115142	0.0360848	0.0286039	PGAM1/PKM/GAPDH/TPI1/ATP5ME	5	Biological Process
GO:0006164	purine nucleotide biosynthetic process	6/74	97/6006	0.00116144	0.0360848	0.0286039	NME2/PGAM1/PKM/GAPDH/TPI1/ATP5ME	6	Biological Process
GO:0006090	pyruvate metabolic process	4/74	39/6006	0.00126048	0.0384982	0.030517	PGAM1/PKM/GAPDH/TPI1	4	Biological Process
GO:0006753	nucleoside phosphate metabolic process	9/74	219/6006	0.0013581	0.0407881	0.0323322	NME2/PGAM1/PKM/GAPDH/TPI1/NT5C/ATP5ME/CYCS/DCTPP1	9	Biological Process
GO:0002065	columnar/cuboidal epithelial cell differentiation	4/74	40/6006	0.00138759	0.0409909	0.0324929	SLC9A3R1/GATA6/BMP4/GATA4	4	Biological Process
GO:0072522	purine-containing compound biosynthetic process	6/74	101/6006	0.00143295	0.0416479	0.0330137	NME2/PGAM1/PKM/GAPDH/TPI1/ATP5ME	6	Biological Process
GO:0032368	regulation of lipid transport	4/74	41/6006	0.0015234	0.043574	0.0345406	APOE/APOA1/ANXA2/MIF	4	Biological Process
GO:0003179	heart valve morphogenesis	3/74	20/6006	0.00176083	0.0486471	0.0385619	BMP4/GATA3/GATA4	3	Biological Process
GO:0071156	regulation of cell cycle arrest	3/74	20/6006	0.00176083	0.0486471	0.0385619	GATA6/ID2/MIF	3	Biological Process
GO:0019362	pyridine nucleotide metabolic process	4/74	44/6006	0.00198605	0.0486471	0.0385619	PGAM1/PKM/GAPDH/TPI1	4	Biological Process
GO:0046496	nicotinamide nucleotide metabolic process	4/74	44/6006	0.00198605	0.0486471	0.0385619	PGAM1/PKM/GAPDH/TPI1	4	Biological Process
GO:0051101	regulation of DNA binding	4/74	44/6006	0.00198605	0.0486471	0.0385619	ID1/ID2/GATA3/TXN	4	Biological Process
GO:0044270	cellular nitrogen compound catabolic process	7/74	146/6006	0.00200393	0.0486471	0.0385619	PGAM1/PKM/GAPDH/TPI1/NT5C/AHCY/DCTPP1	7	Biological Process
GO:0046700	heterocycle catabolic process	7/74	146/6006	0.00200393	0.0486471	0.0385619	PGAM1/PKM/GAPDH/TPI1/NT5C/AHCY/DCTPP1	7	Biological Process
GO:0032371	regulation of sterol transport	3/74	21/6006	0.00203623	0.0486471	0.0385619	APOE/APOA1/ANXA2	3	Biological Process
GO:0032374	regulation of cholesterol transport	3/74	21/6006	0.00203623	0.0486471	0.0385619	APOE/APOA1/ANXA2	3	Biological Process
GO:0097006	regulation of plasma lipoprotein particle levels	3/74	21/6006	0.00203623	0.0486471	0.0385619	APOE/APOA1/ANXA2	3	Biological Process
GO:0072521	purine-containing compound metabolic process	8/74	188/6006	0.00204249	0.0486471	0.0385619	NME2/PGAM1/PKM/GAPDH/TPI1/AHCY/ATP5ME/CYCS	8	Biological Process
GO:0009126	purine nucleoside monophosphate metabolic process	6/74	109/6006	0.00211902	0.0486471	0.0385619	PGAM1/PKM/GAPDH/TPI1/ATP5ME/CYCS	6	Biological Process
GO:0009167	purine ribonucleoside monophosphate metabolic process	6/74	109/6006	0.00211902	0.0486471	0.0385619	PGAM1/PKM/GAPDH/TPI1/ATP5ME/CYCS	6	Biological Process
GO:0051241	negative regulation of multicellular organismal process	12/74	380/6006	0.00212178	0.0486471	0.0385619	CST3/ANXA2/LMNA/GATA6/SOCS1/ID1/ID2/BMP4/GATA3/PRDX4/ANXA5/COL3A1	12	Biological Process
GO:0045597	positive regulation of cell differentiation	10/74	281/6006	0.00215819	0.0486471	0.0385619	ANXA2/S100A10/BAMBI/ISG15/GATA6/SOCS1/ARPC2/ID2/BMP4/GATA3	10	Biological Process
GO:0016052	carbohydrate catabolic process	4/74	45/6006	0.0021597	0.0486471	0.0385619	PGAM1/PKM/GAPDH/TPI1	4	Biological Process
GO:0072524	pyridine-containing compound metabolic process	4/74	45/6006	0.0021597	0.0486471	0.0385619	PGAM1/PKM/GAPDH/TPI1	4	Biological Process
GO:0001709	cell fate determination	3/74	22/6006	0.00233701	0.0496835	0.0393834	GATA6/BMP4/GATA3	3	Biological Process
GO:0032092	positive regulation of protein binding	3/74	22/6006	0.00233701	0.0496835	0.0393834	ANXA2/BAMBI/BMP4	3	Biological Process
GO:0051187	cofactor catabolic process	3/74	22/6006	0.00233701	0.0496835	0.0393834	HBE1/AHCY/PRDX4	3	Biological Process
GO:0019439	aromatic compound catabolic process	7/74	150/6006	0.00233773	0.0496835	0.0393834	PGAM1/PKM/GAPDH/TPI1/NT5C/AHCY/DCTPP1	7	Biological Process
GO:0035051	cardiocyte differentiation	4/74	46/6006	0.00234356	0.0496835	0.0393834	ANXA2/LMNA/GATA6/BMP4	4	Biological Process

## Sheet: Neural_stem_cells_GO-sorted
ID	Description	GeneRatio	BgRatio	pvalue	p.adjust	qvalue	geneID	Count	Catalogue
GO:0000819	sister chromatid segregation	14/109	63/6006	3.21085e-12	5.72173e-09	5.08328e-09	CDC20/KPNB1/REC8/PTTG1/TOP2A/KIF4A/BIRC5/SGO2/BUB3/H2AFY/SMC1A/SMC4/CCNB1/RAD21	14	Biological Process
GO:0098813	nuclear chromosome segregation	14/109	85/6006	2.34671e-10	2.09092e-07	1.8576e-07	CDC20/KPNB1/REC8/PTTG1/TOP2A/KIF4A/BIRC5/SGO2/BUB3/H2AFY/SMC1A/SMC4/CCNB1/RAD21	14	Biological Process
GO:0000070	mitotic sister chromatid segregation	11/109	50/6006	8.73154e-10	5.09741e-07	4.52862e-07	CDC20/KPNB1/PTTG1/KIF4A/BIRC5/BUB3/H2AFY/SMC1A/SMC4/CCNB1/RAD21	11	Biological Process
GO:0000280	nuclear division	16/109	133/6006	1.40638e-09	5.09741e-07	4.52862e-07	CDC20/RANBP1/KPNB1/REC8/PTTG1/TOP2A/KIF4A/BIRC5/SGO2/BUB3/H2AFY/SMC1A/SMC4/CCNB1/RAD21/UBE2C	16	Biological Process
GO:0000278	mitotic cell cycle	22/109	267/6006	1.43025e-09	5.09741e-07	4.52862e-07	TTYH1/CDC20/RANBP1/FZD3/KPNB1/PTCH1/PTTG1/TOP2A/ZFP36L1/KIF4A/BIRC5/BUB3/EZH2/H2AFY/SMC1A/MSH6/SMC4/CCNB1/CKS2/RAD21/UBE2C/ID4	22	Biological Process
GO:0000793	condensed chromosome	10/111	46/6990	1.71049e-09	3.54071e-07	3.00686e-07	HMGB2/REC8/TOP2A/BIRC5/SGO2/H2AFY/SMC1A/SMC4/CCNB1/RAD21	10	Cell Component
GO:0007059	chromosome segregation	14/109	103/6006	3.24387e-09	9.63429e-07	8.55926e-07	CDC20/KPNB1/REC8/PTTG1/TOP2A/KIF4A/BIRC5/SGO2/BUB3/H2AFY/SMC1A/SMC4/CCNB1/RAD21	14	Biological Process
GO:0048285	organelle fission	16/109	143/6006	4.13791e-09	1.05339e-06	9.35852e-07	CDC20/RANBP1/KPNB1/REC8/PTTG1/TOP2A/KIF4A/BIRC5/SGO2/BUB3/H2AFY/SMC1A/SMC4/CCNB1/RAD21/UBE2C	16	Biological Process
GO:0140014	mitotic nuclear division	13/109	93/6006	8.69409e-09	1.93661e-06	1.72051e-06	CDC20/RANBP1/KPNB1/PTTG1/KIF4A/BIRC5/BUB3/H2AFY/SMC1A/SMC4/CCNB1/RAD21/UBE2C	13	Biological Process
GO:0005694	chromosome	20/111	294/6990	2.63405e-08	2.72624e-06	2.31519e-06	HMGA1/HMGB2/SALL1/H2AFZ/REC8/TOP2A/BIRC5/SGO2/SSRP1/RFC4/BUB3/EZH2/H2AFY/SMC1A/MSH6/SMC4/CCNB1/HELLS/RAD21/UHRF1	20	Cell Component
GO:0007062	sister chromatid cohesion	7/109	20/6006	3.41081e-08	6.75339e-06	5.99983e-06	CDC20/REC8/PTTG1/SGO2/H2AFY/SMC1A/RAD21	7	Biological Process
GO:1903047	mitotic cell cycle process	18/109	218/6006	5.29144e-08	9.42934e-06	8.37718e-06	CDC20/RANBP1/KPNB1/PTTG1/TOP2A/ZFP36L1/KIF4A/BIRC5/BUB3/EZH2/H2AFY/SMC1A/MSH6/SMC4/CCNB1/RAD21/UBE2C/ID4	18	Biological Process
GO:0051276	chromosome organization	21/109	311/6006	1.20888e-07	1.95839e-05	1.73986e-05	HMGB2/CDC20/KPNB1/REC8/PTTG1/TOP2A/KIF4A/MCM2/BIRC5/SGO2/SUPT16H/BUB3/EZH2/H2AFY/SMC1A/MSH6/SMC4/CCNB1/HELLS/RAD21/UHRF1	21	Biological Process
GO:0007049	cell cycle	26/109	465/6006	1.36659e-07	2.02938e-05	1.80294e-05	TTYH1/CDC20/RANBP1/FZD3/KPNB1/REC8/CAMK2N1/PTCH1/PTTG1/TOP2A/ZFP36L1/KIF4A/BIRC5/SGO2/BUB3/EZH2/H2AFY/SMC1A/MSH6/SMC4/CCNB1/CKS2/RAD21/PCLAF/UBE2C/ID4	26	Biological Process
GO:0044427	chromosomal part	18/111	274/6990	2.43047e-07	1.67702e-05	1.42417e-05	HMGA1/HMGB2/SALL1/H2AFZ/REC8/BIRC5/SGO2/RFC4/BUB3/EZH2/H2AFY/SMC1A/MSH6/SMC4/CCNB1/HELLS/RAD21/UHRF1	18	Cell Component
GO:0007346	regulation of mitotic cell cycle	15/109	167/6006	2.56886e-07	3.52131e-05	3.12839e-05	RANBP1/FZD3/PTCH1/PTTG1/TOP2A/ZFP36L1/BIRC5/BUB3/EZH2/H2AFY/MSH6/CCNB1/CKS2/RAD21/UBE2C	15	Biological Process
GO:0045930	negative regulation of mitotic cell cycle	10/109	84/6006	2.29954e-06	0.000292698	0.000260038	FZD3/PTTG1/TOP2A/ZFP36L1/BIRC5/BUB3/EZH2/MSH6/CCNB1/RAD21	10	Biological Process
GO:0098687	chromosomal region	9/111	78/6990	3.38607e-06	0.000175229	0.000148809	SALL1/REC8/BIRC5/SGO2/BUB3/EZH2/H2AFY/CCNB1/HELLS	9	Cell Component
GO:2001251	negative regulation of chromosome organization	8/109	52/6006	3.52525e-06	0.000418799	0.000372068	PTTG1/TOP2A/MCM2/BIRC5/BUB3/H2AFY/CCNB1/RAD21	8	Biological Process
GO:0033047	regulation of mitotic sister chromatid segregation	6/109	25/6006	4.16319e-06	0.000445936	0.000396177	PTTG1/BIRC5/BUB3/H2AFY/CCNB1/RAD21	6	Biological Process
GO:0051726	regulation of cell cycle	19/109	323/6006	4.25416e-06	0.000445936	0.000396177	CDC20/RANBP1/FZD3/CAMK2N1/PTCH1/PTTG1/TOP2A/ZFP36L1/BIRC5/BUB3/EZH2/H2AFY/MSH6/CCNB1/CKS2/RAD21/PCLAF/UBE2C/ID4	19	Biological Process
GO:0022402	cell cycle process	20/109	357/6006	4.84073e-06	0.000479233	0.000425758	CDC20/RANBP1/KPNB1/REC8/PTTG1/TOP2A/ZFP36L1/KIF4A/BIRC5/SGO2/BUB3/EZH2/H2AFY/SMC1A/MSH6/SMC4/CCNB1/RAD21/UBE2C/ID4	20	Biological Process
GO:0051321	meiotic cell cycle	9/109	75/6006	7.0889e-06	0.000631621	0.000561143	CDC20/REC8/PTTG1/TOP2A/SGO2/MSH6/SMC4/CCNB1/RAD21	9	Biological Process
GO:0051783	regulation of nuclear division	9/109	75/6006	7.0889e-06	0.000631621	0.000561143	CDC20/RANBP1/PTTG1/BIRC5/BUB3/H2AFY/CCNB1/RAD21/UBE2C	9	Biological Process
GO:1901988	negative regulation of cell cycle phase transition	8/109	58/6006	8.20424e-06	0.000696189	0.000618505	ZFP36L1/BIRC5/BUB3/EZH2/H2AFY/MSH6/CCNB1/RAD21	8	Biological Process
GO:0000792	heterochromatin	5/111	19/6990	8.98329e-06	0.000312705	0.000265557	SALL1/H2AFZ/H2AFY/HELLS/UHRF1	5	Cell Component
GO:0000775	chromosome, centromeric region	7/111	48/6990	9.06392e-06	0.000312705	0.000265557	REC8/BIRC5/SGO2/BUB3/H2AFY/CCNB1/HELLS	7	Cell Component
GO:2000816	negative regulation of mitotic sister chromatid separation	5/109	17/6006	9.34072e-06	0.000756598	0.000672174	PTTG1/BIRC5/BUB3/CCNB1/RAD21	5	Biological Process
GO:0051304	chromosome separation	6/109	29/6006	1.0526e-05	0.000815533	0.000724533	PTTG1/TOP2A/BIRC5/BUB3/CCNB1/RAD21	6	Biological Process
GO:0003682	chromatin binding	13/120	169/6590	1.0554e-05	0.00272293	0.00245519	H2AFZ/REC8/TOP2A/SSRP1/SUPT16H/EZH2/H2AFY/SMC1A/MSH6/HELLS/RAD21/UHRF1/PCLAF	13	Molecular Function
GO:1905819	negative regulation of chromosome separation	5/109	18/6006	1.27472e-05	0.00092412	0.000821003	PTTG1/BIRC5/BUB3/CCNB1/RAD21	5	Biological Process
GO:0033045	regulation of sister chromatid segregation	6/109	30/6006	1.29646e-05	0.00092412	0.000821003	PTTG1/BIRC5/BUB3/H2AFY/CCNB1/RAD21	6	Biological Process
GO:0007088	regulation of mitotic nuclear division	8/109	62/6006	1.36269e-05	0.000933966	0.000829751	RANBP1/PTTG1/BIRC5/BUB3/H2AFY/CCNB1/RAD21/UBE2C	8	Biological Process
GO:0010948	negative regulation of cell cycle process	9/109	83/6006	1.6441e-05	0.00104774	0.000930831	PTTG1/ZFP36L1/BIRC5/BUB3/EZH2/H2AFY/MSH6/CCNB1/RAD21	9	Biological Process
GO:0033046	negative regulation of sister chromatid segregation	5/109	19/6006	1.70508e-05	0.00104774	0.000930831	PTTG1/BIRC5/BUB3/CCNB1/RAD21	5	Biological Process
GO:0033048	negative regulation of mitotic sister chromatid segregation	5/109	19/6006	1.70508e-05	0.00104774	0.000930831	PTTG1/BIRC5/BUB3/CCNB1/RAD21	5	Biological Process
GO:1901991	negative regulation of mitotic cell cycle phase transition	7/109	48/6006	2.13167e-05	0.00126621	0.00112492	ZFP36L1/BIRC5/BUB3/EZH2/MSH6/CCNB1/RAD21	7	Biological Process
GO:0051985	negative regulation of chromosome segregation	5/109	20/6006	2.24074e-05	0.00128806	0.00114434	PTTG1/BIRC5/BUB3/CCNB1/RAD21	5	Biological Process
GO:1903046	meiotic cell cycle process	8/109	67/6006	2.43838e-05	0.00135787	0.00120636	CDC20/REC8/PTTG1/TOP2A/SGO2/MSH6/SMC4/CCNB1	8	Biological Process
GO:0010965	regulation of mitotic sister chromatid separation	5/109	21/6006	2.89868e-05	0.00156529	0.00139063	PTTG1/BIRC5/BUB3/CCNB1/RAD21	5	Biological Process
GO:0045839	negative regulation of mitotic nuclear division	5/109	22/6006	3.6973e-05	0.00188246	0.0016724	PTTG1/BIRC5/BUB3/CCNB1/RAD21	5	Biological Process
GO:0051306	mitotic sister chromatid separation	5/109	22/6006	3.6973e-05	0.00188246	0.0016724	PTTG1/BIRC5/BUB3/CCNB1/RAD21	5	Biological Process
GO:0045786	negative regulation of cell cycle	12/109	167/6006	4.33883e-05	0.00214772	0.00190807	FZD3/CAMK2N1/PTTG1/TOP2A/ZFP36L1/BIRC5/BUB3/EZH2/H2AFY/MSH6/CCNB1/RAD21	12	Biological Process
GO:1901987	regulation of cell cycle phase transition	9/109	94/6006	4.50639e-05	0.00217037	0.0019282	ZFP36L1/BIRC5/BUB3/EZH2/H2AFY/MSH6/CCNB1/RAD21/UBE2C	9	Biological Process
GO:1905818	regulation of chromosome separation	5/109	23/6006	4.65644e-05	0.00218362	0.00193997	PTTG1/BIRC5/BUB3/CCNB1/RAD21	5	Biological Process
GO:0006259	DNA metabolic process	16/109	286/6006	4.94659e-05	0.00226021	0.00200801	HMGA1/DEK/HMGB2/PCNA/REC8/TOP2A/MCM2/SSRP1/RFC4/EZH2/SMC1A/MSH6/HELLS/RAD21/UHRF1/PCLAF	16	Biological Process
GO:0051983	regulation of chromosome segregation	6/109	38/6006	5.35685e-05	0.00238648	0.00212018	PTTG1/BIRC5/BUB3/H2AFY/CCNB1/RAD21	6	Biological Process
GO:0045132	meiotic chromosome segregation	5/109	25/6006	7.14256e-05	0.0031044	0.002758	REC8/PTTG1/TOP2A/SGO2/SMC4	5	Biological Process
GO:0090068	positive regulation of cell cycle process	8/109	80/6006	8.91448e-05	0.00378229	0.00336024	CDC20/RANBP1/BIRC5/EZH2/H2AFY/CCNB1/RAD21/UBE2C	8	Biological Process
GO:1901990	regulation of mitotic cell cycle phase transition	8/109	81/6006	9.74402e-05	0.0040381	0.00358752	ZFP36L1/BIRC5/BUB3/EZH2/MSH6/CCNB1/RAD21/UBE2C	8	Biological Process
GO:0044770	cell cycle phase transition	10/109	131/6006	0.00011794	0.00475647	0.00422573	ZFP36L1/BIRC5/BUB3/EZH2/H2AFY/MSH6/CCNB1/RAD21/UBE2C/ID4	10	Biological Process
GO:0045604	regulation of epidermal cell differentiation	4/109	15/6006	0.000120113	0.00475647	0.00422573	PTCH1/ZFP36L1/EZH2/H2AFY	4	Biological Process
GO:0007051	spindle organization	6/109	44/6006	0.000125389	0.00479681	0.00426157	CDC20/RANBP1/KPNB1/KIF4A/BIRC5/CCNB1	6	Biological Process
GO:0051784	negative regulation of nuclear division	5/109	28/6006	0.000126515	0.00479681	0.00426157	PTTG1/BIRC5/BUB3/CCNB1/RAD21	5	Biological Process
GO:0071103	DNA conformation change	7/109	65/6006	0.000156438	0.00562829	0.00500027	HMGB2/TOP2A/MCM2/H2AFY/SMC4/CCNB1/HELLS	7	Biological Process
GO:0045841	negative regulation of mitotic metaphase/anaphase transition	4/109	16/6006	0.000157921	0.00562829	0.00500027	BIRC5/BUB3/CCNB1/RAD21	4	Biological Process
GO:0090307	mitotic spindle assembly	4/109	16/6006	0.000157921	0.00562829	0.00500027	CDC20/KPNB1/KIF4A/BIRC5	4	Biological Process
GO:0034399	nuclear periphery	5/111	34/6990	0.000177793	0.0052576	0.00446488	KPNB1/ANP32A/EBNA1BP2/RAD21/UHRF1	5	Cell Component
GO:0007052	mitotic spindle organization	5/109	30/6006	0.000178223	0.00622731	0.00553244	CDC20/KPNB1/KIF4A/BIRC5/CCNB1	5	Biological Process
GO:1902100	negative regulation of metaphase/anaphase transition of cell cycle	4/109	17/6006	0.000203638	0.0069785	0.00619981	BIRC5/BUB3/CCNB1/RAD21	4	Biological Process
GO:0010564	regulation of cell cycle process	12/109	197/6006	0.000212867	0.00715716	0.00635854	CDC20/RANBP1/PTTG1/ZFP36L1/BIRC5/BUB3/EZH2/H2AFY/MSH6/CCNB1/RAD21/UBE2C	12	Biological Process
GO:0043130	ubiquitin binding	5/120	31/6590	0.000214192	0.0276308	0.024914	CXCR4/UCHL1/TOP2A/BUB3/CKS2	5	Molecular Function
GO:0044772	mitotic cell cycle phase transition	9/109	115/6006	0.000217035	0.00716215	0.00636297	ZFP36L1/BIRC5/BUB3/EZH2/MSH6/CCNB1/RAD21/UBE2C/ID4	9	Biological Process
GO:0045840	positive regulation of mitotic nuclear division	4/109	18/6006	0.000258178	0.00836495	0.00743156	RANBP1/BIRC5/H2AFY/UBE2C	4	Biological Process
GO:0000228	nuclear chromosome	10/111	165/6990	0.000270687	0.00700403	0.00594799	HMGB2/H2AFZ/REC8/TOP2A/EZH2/H2AFY/MSH6/CCNB1/RAD21/UHRF1	10	Cell Component
GO:0045787	positive regulation of cell cycle	9/109	121/6006	0.00031851	0.00990786	0.00880231	CDC20/RANBP1/BIRC5/EZH2/H2AFY/CCNB1/CKS2/RAD21/UBE2C	9	Biological Process
GO:0140013	meiotic nuclear division	6/109	52/6006	0.000321486	0.00990786	0.00880231	CDC20/REC8/PTTG1/TOP2A/SGO2/SMC4	6	Biological Process
GO:0030071	regulation of mitotic metaphase/anaphase transition	4/109	19/6006	0.000322478	0.00990786	0.00880231	BIRC5/BUB3/CCNB1/RAD21	4	Biological Process
GO:0000785	chromatin	10/111	169/6990	0.00032841	0.00755344	0.00641457	HMGA1/HMGB2/SALL1/H2AFZ/EZH2/H2AFY/MSH6/HELLS/RAD21/UHRF1	10	Cell Component
GO:0007091	metaphase/anaphase transition of mitotic cell cycle	4/109	20/6006	0.000397496	0.0116121	0.0103164	BIRC5/BUB3/CCNB1/RAD21	4	Biological Process
GO:0051785	positive regulation of nuclear division	4/109	20/6006	0.000397496	0.0116121	0.0103164	RANBP1/BIRC5/H2AFY/UBE2C	4	Biological Process
GO:1902099	regulation of metaphase/anaphase transition of cell cycle	4/109	20/6006	0.000397496	0.0116121	0.0103164	BIRC5/BUB3/CCNB1/RAD21	4	Biological Process
GO:0031491	nucleosome binding	4/120	20/6590	0.000404291	0.034769	0.0313503	H2AFZ/SUPT16H/H2AFY/UHRF1	4	Molecular Function
GO:0006323	DNA packaging	6/109	56/6006	0.000483462	0.013482	0.0119777	HMGB2/TOP2A/H2AFY/SMC4/CCNB1/HELLS	6	Biological Process
GO:0044784	metaphase/anaphase transition of cell cycle	4/109	21/6006	0.000484204	0.013482	0.0119777	BIRC5/BUB3/CCNB1/RAD21	4	Biological Process
GO:0051028	mRNA transport	4/109	21/6006	0.000484204	0.013482	0.0119777	KIF5C/HNRNPA2B1/ZFP36L1/QKI	4	Biological Process
GO:1902850	microtubule cytoskeleton organization involved in mitosis	5/109	37/6006	0.000492787	0.01351	0.0120025	CDC20/KPNB1/KIF4A/BIRC5/CCNB1	5	Biological Process
GO:0044297	cell body	7/111	89/6990	0.000497048	0.0102889	0.00873758	DPYSL5/GNAI2/UCHL1/KIF5C/FZD3/HSP90AA1/CXADR	7	Cell Component
GO:0010639	negative regulation of organelle organization	9/109	129/6006	0.000512166	0.0138285	0.0122854	VAT1/PTTG1/TOP2A/MCM2/BIRC5/BUB3/H2AFY/CCNB1/RAD21	9	Biological Process
GO:0045682	regulation of epidermis development	4/109	22/6006	0.000583588	0.0155217	0.0137897	PTCH1/ZFP36L1/EZH2/H2AFY	4	Biological Process
GO:0000777	condensed chromosome kinetochore	3/111	11/6990	0.000586089	0.0110291	0.00936621	REC8/BIRC5/CCNB1	3	Cell Component
GO:0006090	pyruvate metabolic process	5/109	39/6006	0.000632417	0.016573	0.0147238	GAPDH/PKM/HK2/PGAM1/PDK1	5	Biological Process
GO:0032182	ubiquitin-like protein binding	5/120	40/6590	0.000727875	0.0469479	0.0423317	CXCR4/UCHL1/TOP2A/BUB3/CKS2	5	Molecular Function
GO:0060284	regulation of cell development	13/109	258/6006	0.000730628	0.0188693	0.0167638	PRTG/TUBB2B/RND2/HMGB2/CDC20/EDNRB/FZD3/RGMA/NEDD9/HES6/EZH2/CCNB1/ID4	13	Biological Process
GO:0033044	regulation of chromosome organization	8/109	109/6006	0.000756365	0.0192549	0.0171064	PTTG1/TOP2A/MCM2/BIRC5/BUB3/H2AFY/CCNB1/RAD21	8	Biological Process
GO:0072330	monocarboxylic acid biosynthetic process	7/109	85/6006	0.000823837	0.0202469	0.0179877	PRXL2B/GAPDH/PKM/HK2/SCD/PGAM1/RBP1	7	Biological Process
GO:0000003	reproduction	17/109	402/6006	0.000829419	0.0202469	0.0179877	HMGB2/DDR1/CDC20/SALL1/NR6A1/REC8/JAM3/PTTG1/TOP2A/CXADR/ZFP36L1/SGO2/MSH6/SMC4/CCNB1/RAD21/ID4	17	Biological Process
GO:0022414	reproductive process	17/109	402/6006	0.000829419	0.0202469	0.0179877	HMGB2/DDR1/CDC20/SALL1/NR6A1/REC8/JAM3/PTTG1/TOP2A/CXADR/ZFP36L1/SGO2/MSH6/SMC4/CCNB1/RAD21/ID4	17	Biological Process
GO:0032392	DNA geometric change	3/109	11/6006	0.000862948	0.0207807	0.0184619	HMGB2/TOP2A/MCM2	3	Biological Process
GO:0051960	regulation of nervous system development	12/109	233/6006	0.000974841	0.0231622	0.0205777	PRTG/TUBB2B/RND2/HMGB2/CDC20/EDNRB/FZD3/RGMA/HES6/EZH2/ID4/TPBG	12	Biological Process
GO:0009913	epidermal cell differentiation	5/109	44/6006	0.00111008	0.0260285	0.0231242	PTCH1/ZFP36L1/EZH2/H2AFY/ALG10	5	Biological Process
GO:0022008	neurogenesis	17/109	415/6006	0.00118285	0.0273746	0.02432	CXCR4/PRTG/TUBB2B/RND2/DPYSL5/HMGB2/DDR1/EDNRB/UCHL1/KIF5C/FZD3/RGMA/PTCH1/HES6/EZH2/ALG10/ID4	17	Biological Process
GO:0044839	cell cycle G2/M phase transition	5/109	45/6006	0.00123102	0.0281242	0.024986	BIRC5/H2AFY/MSH6/CCNB1/RAD21	5	Biological Process
GO:0006096	glycolytic process	4/109	27/6006	0.00130574	0.0287263	0.0255209	GAPDH/PKM/HK2/PGAM1	4	Biological Process
GO:0006757	ATP generation from ADP	4/109	27/6006	0.00130574	0.0287263	0.0255209	GAPDH/PKM/HK2/PGAM1	4	Biological Process
GO:0051225	spindle assembly	4/109	27/6006	0.00130574	0.0287263	0.0255209	CDC20/KPNB1/KIF4A/BIRC5	4	Biological Process
GO:0048699	generation of neurons	16/109	386/6006	0.00147645	0.0318697	0.0283136	PRTG/TUBB2B/RND2/DPYSL5/HMGB2/DDR1/EDNRB/UCHL1/KIF5C/FZD3/RGMA/PTCH1/HES6/EZH2/ALG10/ID4	16	Biological Process
GO:0034502	protein localization to chromosome	4/109	28/6006	0.00150228	0.0318697	0.0283136	BUB3/EZH2/H2AFY/RAD21	4	Biological Process
GO:0042866	pyruvate biosynthetic process	4/109	28/6006	0.00150228	0.0318697	0.0283136	GAPDH/PKM/HK2/PGAM1	4	Biological Process
GO:0051129	negative regulation of cellular component organization	11/109	214/6006	0.00162138	0.033653	0.0298979	SYT11/RGMA/VAT1/PTTG1/TOP2A/MCM2/BIRC5/BUB3/H2AFY/CCNB1/RAD21	11	Biological Process
GO:0007093	mitotic cell cycle checkpoint	5/109	48/6006	0.00165253	0.033653	0.0298979	TOP2A/BIRC5/BUB3/MSH6/CCNB1	5	Biological Process
GO:0007017	microtubule-based process	11/109	215/6006	0.00168313	0.033653	0.0298979	TUBB2B/GAPDH/CDC20/UCHL1/RANBP1/KIF5C/KPNB1/KIF4A/BIRC5/KTN1/CCNB1	11	Biological Process
GO:0006165	nucleoside diphosphate phosphorylation	4/109	29/6006	0.00171853	0.033653	0.0298979	GAPDH/PKM/HK2/PGAM1	4	Biological Process
GO:0046939	nucleotide phosphorylation	4/109	29/6006	0.00171853	0.033653	0.0298979	GAPDH/PKM/HK2/PGAM1	4	Biological Process
GO:1901989	positive regulation of cell cycle phase transition	4/109	29/6006	0.00171853	0.033653	0.0298979	BIRC5/EZH2/CCNB1/UBE2C	4	Biological Process
GO:1902749	regulation of cell cycle G2/M phase transition	4/109	29/6006	0.00171853	0.033653	0.0298979	H2AFY/MSH6/CCNB1/RAD21	4	Biological Process
GO:0000776	kinetochore	4/111	33/6990	0.0017282	0.0298115	0.0253166	REC8/BIRC5/BUB3/CCNB1	4	Cell Component
GO:0007094	mitotic spindle assembly checkpoint	3/109	14/6006	0.00182959	0.0343193	0.0304898	BIRC5/BUB3/CCNB1	3	Biological Process
GO:0031577	spindle checkpoint	3/109	14/6006	0.00182959	0.0343193	0.0304898	BIRC5/BUB3/CCNB1	3	Biological Process
GO:0071173	spindle assembly checkpoint	3/109	14/6006	0.00182959	0.0343193	0.0304898	BIRC5/BUB3/CCNB1	3	Biological Process
GO:0071174	mitotic spindle checkpoint	3/109	14/6006	0.00182959	0.0343193	0.0304898	BIRC5/BUB3/CCNB1	3	Biological Process
GO:0000779	condensed chromosome, centromeric region	3/111	16/6990	0.00187724	0.0298914	0.0253845	REC8/BIRC5/CCNB1	3	Cell Component
GO:0006281	DNA repair	9/109	155/6006	0.00189823	0.0352358	0.0313041	HMGA1/DEK/HMGB2/REC8/SSRP1/SMC1A/MSH6/RAD21/PCLAF	9	Biological Process
GO:0061564	axon development	8/109	126/6006	0.00193905	0.0356225	0.0316476	TUBB2B/RND2/DPYSL5/DDR1/UCHL1/KIF5C/FZD3/RGMA	8	Biological Process
GO:0019359	nicotinamide nucleotide biosynthetic process	4/109	31/6006	0.00221418	0.0398552	0.035408	GAPDH/PKM/HK2/PGAM1	4	Biological Process
GO:0019363	pyridine nucleotide biosynthetic process	4/109	31/6006	0.00221418	0.0398552	0.035408	GAPDH/PKM/HK2/PGAM1	4	Biological Process
GO:0030261	chromosome condensation	3/109	15/6006	0.00225696	0.0400485	0.0355797	TOP2A/SMC4/CCNB1	3	Biological Process
GO:0008544	epidermis development	6/109	75/6006	0.00226986	0.0400485	0.0355797	FZD3/PTCH1/ZFP36L1/EZH2/H2AFY/ALG10	6	Biological Process
GO:0009135	purine nucleoside diphosphate metabolic process	4/109	32/6006	0.00249553	0.0415611	0.0369236	GAPDH/PKM/HK2/PGAM1	4	Biological Process
GO:0009179	purine ribonucleoside diphosphate metabolic process	4/109	32/6006	0.00249553	0.0415611	0.0369236	GAPDH/PKM/HK2/PGAM1	4	Biological Process
GO:0009185	ribonucleoside diphosphate metabolic process	4/109	32/6006	0.00249553	0.0415611	0.0369236	GAPDH/PKM/HK2/PGAM1	4	Biological Process
GO:0046031	ADP metabolic process	4/109	32/6006	0.00249553	0.0415611	0.0369236	GAPDH/PKM/HK2/PGAM1	4	Biological Process
GO:0061982	meiosis I cell cycle process	4/109	32/6006	0.00249553	0.0415611	0.0369236	REC8/PTTG1/TOP2A/MSH6	4	Biological Process
GO:0072525	pyridine-containing compound biosynthetic process	4/109	32/6006	0.00249553	0.0415611	0.0369236	GAPDH/PKM/HK2/PGAM1	4	Biological Process
GO:0072089	stem cell proliferation	4/109	33/6006	0.00280054	0.0462089	0.0410528	HMGB2/FZD3/ZFP36L1/ID4	4	Biological Process
GO:0015630	microtubule cytoskeleton	12/111	307/6990	0.0033089	0.0444328	0.0377334	TUBB2B/GAPDH/GNAI2/CDC20/RANBP1/KIF5C/TOP2A/NEDD9/KIF4A/BIRC5/DLGAP5/CCNB1	12	Cell Component
GO:0044454	nuclear chromosome part	8/111	157/6990	0.00338143	0.0444328	0.0377334	HMGB2/H2AFZ/REC8/EZH2/H2AFY/MSH6/CCNB1/UHRF1	8	Cell Component
GO:0030496	midbody	4/111	40/6990	0.00354478	0.0444328	0.0377334	GNAI2/PTCH1/KIF4A/BIRC5	4	Cell Component
GO:0043209	myelin sheath	3/111	20/6990	0.00364907	0.0444328	0.0377334	PRXL2B/HSP90AA1/JAM3	3	Cell Component
GO:0000922	spindle pole	4/111	42/6990	0.00423737	0.0487298	0.0413825	CDC20/NEDD9/DLGAP5/CCNB1	4	Cell Component

## Sheet: Myogenic_progenitors_Myoblasts_
ID	Description	GeneRatio	BgRatio	pvalue	p.adjust	qvalue	geneID	Count	Catalogue
GO:0061061	muscle structure development	12/35	195/6006	4.24742e-10	4.3621e-07	3.84057e-07	MSC/MYF5/TNNT1/IGF2/SIX1/ACTC1/VGLL2/HEY1/MSTN/MYOD1/RBM24/YBX3	12	Biological Process
GO:0007517	muscle organ development	9/35	101/6006	3.6876e-09	1.89358e-06	1.66718e-06	MSC/MYF5/SIX1/ACTC1/VGLL2/MSTN/MYOD1/RBM24/YBX3	9	Biological Process
GO:0007519	skeletal muscle tissue development	7/35	55/6006	2.01085e-08	6.67142e-06	5.87378e-06	MSC/SIX1/VGLL2/MSTN/MYOD1/RBM24/YBX3	7	Biological Process
GO:0060538	skeletal muscle organ development	7/35	57/6006	2.59841e-08	6.67142e-06	5.87378e-06	MSC/SIX1/VGLL2/MSTN/MYOD1/RBM24/YBX3	7	Biological Process
GO:0048641	regulation of skeletal muscle tissue development	5/35	22/6006	1.22478e-07	2.5157e-05	2.21492e-05	SIX1/MSTN/MYOD1/RBM24/YBX3	5	Biological Process
GO:0014706	striated muscle tissue development	8/35	118/6006	2.64394e-07	4.52554e-05	3.98446e-05	MSC/SIX1/ACTC1/VGLL2/MSTN/MYOD1/RBM24/YBX3	8	Biological Process
GO:0060537	muscle tissue development	8/35	126/6006	4.39439e-07	6.4472e-05	5.67636e-05	MSC/SIX1/ACTC1/VGLL2/MSTN/MYOD1/RBM24/YBX3	8	Biological Process
GO:0042692	muscle cell differentiation	7/35	120/6006	4.51018e-06	0.000530119	0.000466737	TNNT1/IGF2/SIX1/ACTC1/HEY1/MYOD1/RBM24	7	Biological Process
GO:0016202	regulation of striated muscle tissue development	5/35	45/6006	5.16182e-06	0.000530119	0.000466737	SIX1/MSTN/MYOD1/RBM24/YBX3	5	Biological Process
GO:0048634	regulation of muscle organ development	5/35	45/6006	5.16182e-06	0.000530119	0.000466737	SIX1/MSTN/MYOD1/RBM24/YBX3	5	Biological Process
GO:1901861	regulation of muscle tissue development	5/35	47/6006	6.42683e-06	0.000600032	0.000528291	SIX1/MSTN/MYOD1/RBM24/YBX3	5	Biological Process
GO:0035914	skeletal muscle cell differentiation	4/35	24/6006	9.4563e-06	0.000809302	0.000712541	SIX1/MSTN/MYOD1/RBM24	4	Biological Process
GO:0060485	mesenchyme development	6/35	101/6006	2.13023e-05	0.00168288	0.00148167	ACTA2/SIX1/ACTC1/MEOX1/RBM24/GLIPR2	6	Biological Process
GO:0042641	actomyosin	3/41	11/6990	2.99195e-05	0.0021542	0.00170069	ACTC1/FSCN1/TPM3	3	Cell Component
GO:0048646	anatomical structure formation involved in morphogenesis	9/35	339/6006	9.97638e-05	0.00731839	0.00644339	TNNT1/SIX1/ACTC1/MEOX1/HEY1/MYOD1/ITGA4/SPRY1/CCN1	9	Biological Process
GO:0005518	collagen binding	3/34	20/6590	0.000134743	0.0071901	0.00544254	PDGFA/DCN/SPARCL1	3	Molecular Function
GO:0051146	striated muscle cell differentiation	5/35	94/6006	0.000188963	0.0129377	0.0113908	TNNT1/SIX1/ACTC1/MYOD1/RBM24	5	Biological Process
GO:0000981	DNA-binding transcription factor activity, RNA polymerase II-specific	7/34	242/6590	0.000189887	0.0071901	0.00544254	MSC/SIX1/MEOX1/RXRG/HEY1/MYOD1/YBX3	7	Molecular Function
GO:0044877	protein-containing complex binding	8/34	337/6590	0.000242363	0.0071901	0.00544254	IGF2/PDGFA/DCN/SPARCL1/FSCN1/TAGLN/YBX3/CCN1	8	Molecular Function
GO:0055002	striated muscle cell development	4/35	57/6006	0.000306692	0.0196858	0.0173321	TNNT1/SIX1/ACTC1/MYOD1	4	Biological Process
GO:0044449	contractile fiber part	4/41	58/6990	0.000343863	0.00945401	0.00746369	TNNT1/ACTA2/ACTC1/DES	4	Cell Component
GO:0050839	cell adhesion molecule binding	4/34	68/6590	0.000380901	0.00847504	0.00641517	IGF2/NECTIN1/ITGA4/CCN1	4	Molecular Function
GO:0030175	filopodium	3/41	25/6990	0.000393917	0.00945401	0.00746369	ACTA2/ACTC1/FSCN1	3	Cell Component
GO:0055001	muscle cell development	4/35	61/6006	0.000398535	0.023628	0.020803	TNNT1/SIX1/ACTC1/MYOD1	4	Biological Process
GO:0051094	positive regulation of developmental process	9/35	409/6006	0.000414122	0.023628	0.020803	SIX1/PDGFA/LRRN3/MYOD1/RBM24/SPRY1/YBX3/GLIPR2/CCN1	9	Biological Process
GO:0001656	metanephros development	3/35	27/6006	0.000481902	0.0260481	0.0229337	SIX1/PDGFA/SPRY1	3	Biological Process
GO:0043292	contractile fiber	4/41	67/6990	0.000598013	0.0107642	0.00849808	TNNT1/ACTA2/ACTC1/DES	4	Cell Component
GO:0043565	sequence-specific DNA binding	8/34	395/6590	0.00070826	0.0119971	0.0090812	MSC/SIX1/MEOX1/RXRG/PITX2/HEY1/MYOD1/YBX3	8	Molecular Function
GO:0051963	regulation of synapse assembly	3/35	32/6006	0.000801027	0.0411327	0.0362149	SIX1/LRRN3/NECTIN1	3	Biological Process
GO:0003700	DNA-binding transcription factor activity	8/34	403/6590	0.000808794	0.0119971	0.0090812	MSC/SIX1/MEOX1/RXRG/PITX2/HEY1/MYOD1/YBX3	8	Molecular Function
GO:0001822	kidney development	4/35	76/6006	0.000920947	0.0450387	0.0396538	ACTA2/SIX1/PDGFA/SPRY1	4	Biological Process
GO:0015629	actin cytoskeleton	5/41	132/6990	0.000966605	0.0139191	0.0109888	TNNT1/ACTA2/ACTC1/FSCN1/TPM3	5	Cell Component
GO:0000977	RNA polymerase II regulatory region sequence-specific DNA binding	6/34	247/6590	0.00145023	0.0161339	0.0122125	MSC/SIX1/MEOX1/HEY1/MYOD1/YBX3	6	Molecular Function
GO:0001012	RNA polymerase II regulatory region DNA binding	6/34	247/6590	0.00145023	0.0161339	0.0122125	MSC/SIX1/MEOX1/HEY1/MYOD1/YBX3	6	Molecular Function
GO:0030027	lamellipodium	3/41	41/6990	0.00171069	0.0192121	0.0151675	ACTA2/ACTC1/FSCN1	3	Cell Component
GO:0019838	growth factor binding	3/34	47/6590	0.00174264	0.0161383	0.0122159	PDGFA/IGFBP2/CCN1	3	Molecular Function
GO:0000976	transcription regulatory region sequence-specific DNA binding	6/34	258/6590	0.0018133	0.0161383	0.0122159	MSC/SIX1/MEOX1/HEY1/MYOD1/YBX3	6	Molecular Function
GO:0098858	actin-based cell projection	3/41	43/6990	0.00196443	0.0192121	0.0151675	ACTA2/ACTC1/FSCN1	3	Cell Component
GO:0032432	actin filament bundle	2/41	12/6990	0.00213468	0.0192121	0.0151675	FSCN1/TPM3	2	Cell Component
GO:1990837	sequence-specific double-stranded DNA binding	6/34	268/6590	0.00220022	0.0178018	0.0134751	MSC/SIX1/MEOX1/HEY1/MYOD1/YBX3	6	Molecular Function
GO:0005520	insulin-like growth factor binding	2/34	16/6590	0.00296337	0.0218792	0.0165614	IGFBP2/CCN1	2	Molecular Function
GO:0030017	sarcomere	3/41	54/6990	0.00377597	0.0302077	0.0238482	TNNT1/ACTC1/DES	3	Cell Component
GO:0001067	regulatory region nucleic acid binding	6/34	299/6590	0.00380588	0.0218792	0.0165614	MSC/SIX1/MEOX1/HEY1/MYOD1/YBX3	6	Molecular Function
GO:0044212	transcription regulatory region DNA binding	6/34	299/6590	0.00380588	0.0218792	0.0165614	MSC/SIX1/MEOX1/HEY1/MYOD1/YBX3	6	Molecular Function
GO:0046983	protein dimerization activity	7/34	404/6590	0.00391987	0.0218792	0.0165614	MSC/MYF5/PDGFA/HEY1/MYOD1/NECTIN1/GLIPR2	7	Molecular Function
GO:0003690	double-stranded DNA binding	6/34	301/6590	0.00393333	0.0218792	0.0165614	MSC/SIX1/MEOX1/HEY1/MYOD1/YBX3	6	Molecular Function
GO:0050840	extracellular matrix binding	2/34	19/6590	0.0041821	0.0218945	0.016573	SPARCL1/CCN1	2	Molecular Function
GO:0008083	growth factor activity	3/34	69/6590	0.00521212	0.025771	0.0195073	IGF2/PDGFA/MSTN	3	Molecular Function
GO:0030016	myofibril	3/41	64/6990	0.00609093	0.0421193	0.0332521	TNNT1/ACTC1/DES	3	Cell Component
GO:0005911	cell-cell junction	4/41	128/6990	0.0064349	0.0421193	0.0332521	DES/TMEM47/NECTIN1/FSCN1	4	Cell Component

## Sheet: Osteogenic_cells_GO-sorted
ID	Description	GeneRatio	BgRatio	pvalue	p.adjust	qvalue	geneID	Count	Catalogue
GO:0031012	extracellular matrix	12/64	103/6990	9.49907e-11	1.24438e-08	1.21988e-08	COL9A2/POSTN/ASPN/MFAP2/MGP/MMP2/LUM/SPARC/BGN/THBS1/SFRP1/TIMP3	12	Cell Component
GO:0005201	extracellular matrix structural constituent	6/65	21/6590	3.51783e-08	5.48782e-06	4.40655e-06	COL9A2/VCAN/LUM/COL5A2/THBS1/TNC	6	Molecular Function
GO:0001501	skeletal system development	10/57	159/6006	1.88539e-06	0.00142656	0.00106681	HOXA5/SOX9/NFIB/MGP/CYTL1/MDFI/HOXC6/BMP5/SFRP2/SFRP1	10	Biological Process
GO:0022603	regulation of anatomical structure morphogenesis	13/57	290/6006	2.13324e-06	0.00142656	0.00106681	HOXA5/SOX9/ASPN/RGCC/SYT3/NFIB/TBX2/SFRP2/THBS1/SFRP1/RHOC/RHOD/SEMA6A	13	Biological Process
GO:0050680	negative regulation of epithelial cell proliferation	6/57	46/6006	3.90177e-06	0.00142656	0.00106681	SOX9/RGCC/NFIB/SFRP2/THBS1/SFRP1	6	Biological Process
GO:0060485	mesenchyme development	8/57	101/6006	4.04984e-06	0.00142656	0.00106681	HOXA5/SOX9/RGCC/BMP5/TBX2/SFRP2/SFRP1/SEMA6A	8	Biological Process
GO:0050678	regulation of epithelial cell proliferation	8/57	108/6006	6.70176e-06	0.00188856	0.00141231	HOXA5/SOX9/RGCC/NFIB/BMP5/SFRP2/THBS1/SFRP1	8	Biological Process
GO:1902041	regulation of extrinsic apoptotic signaling pathway via death domain receptors	4/57	16/6006	1.21918e-05	0.00278819	0.00208508	SFRP2/THBS1/SFRP1/TIMP3	4	Biological Process
GO:0061448	connective tissue development	7/57	87/6006	1.54234e-05	0.00278819	0.00208508	HOXA5/SOX9/NFIB/MGP/CYTL1/SFRP2/EBF2	7	Biological Process
GO:2001238	positive regulation of extrinsic apoptotic signaling pathway	4/57	17/6006	1.58308e-05	0.00278819	0.00208508	ITM2C/THBS1/SFRP1/TIMP3	4	Biological Process
GO:0009887	animal organ morphogenesis	12/57	300/6006	1.80467e-05	0.00282532	0.00211284	HOXA5/CPE/SOX9/ASPN/MFAP2/NFIB/GCNT1/MDFI/BMP5/TBX2/SFRP2/SFRP1	12	Biological Process
GO:0090288	negative regulation of cellular response to growth factor stimulus	5/57	38/6006	2.54564e-05	0.00304454	0.00227678	ASPN/PMEPA1/SFRP2/THBS1/SFRP1	5	Biological Process
GO:0005539	glycosaminoglycan binding	6/65	61/6590	2.64526e-05	0.001927	0.00154732	POSTN/PTN/VCAN/BGN/THBS1/SFRP1	6	Molecular Function
GO:0040013	negative regulation of locomotion	7/57	95/6006	2.75045e-05	0.00304454	0.00227678	RGCC/APOD/SFRP2/THBS1/SFRP1/SEMA6A/CXCL12	7	Biological Process
GO:0051271	negative regulation of cellular component movement	7/57	95/6006	2.75045e-05	0.00304454	0.00227678	RGCC/APOD/SFRP2/THBS1/SFRP1/SEMA6A/CXCL12	7	Biological Process
GO:2000027	regulation of animal organ morphogenesis	6/57	65/6006	2.99466e-05	0.00304454	0.00227678	SOX9/ASPN/NFIB/TBX2/SFRP2/SFRP1	6	Biological Process
GO:0050673	epithelial cell proliferation	8/57	134/6006	3.27854e-05	0.00304454	0.00227678	HOXA5/SOX9/RGCC/NFIB/BMP5/SFRP2/THBS1/SFRP1	8	Biological Process
GO:0048598	embryonic morphogenesis	9/57	175/6006	3.32347e-05	0.00304454	0.00227678	HOXA5/SOX9/MFAP2/IGF2/MDFI/BMP5/TBX2/SFRP2/SFRP1	9	Biological Process
GO:0005518	collagen binding	4/65	20/6590	3.70994e-05	0.001927	0.00154732	ASPN/LUM/SPARC/THBS1	4	Molecular Function
GO:0051216	cartilage development	6/57	68/6006	3.88226e-05	0.00304454	0.00227678	HOXA5/SOX9/NFIB/MGP/CYTL1/SFRP2	6	Biological Process
GO:0007155	cell adhesion	12/57	325/6006	4.00979e-05	0.00304454	0.00227678	POSTN/VCAN/SOX9/RGCC/GCNT1/BMP5/APOD/THBS1/TNC/CDH11/RHOD/CXCL12	12	Biological Process
GO:0031175	neuron projection development	10/57	226/6006	4.25478e-05	0.00304454	0.00227678	ITM2C/SYT3/NFIB/BMP5/APOD/SFRP2/SFRP1/CDH11/ETV1/SEMA6A	10	Biological Process
GO:0022610	biological adhesion	12/57	329/6006	4.52355e-05	0.00304454	0.00227678	POSTN/VCAN/SOX9/RGCC/GCNT1/BMP5/APOD/THBS1/TNC/CDH11/RHOD/CXCL12	12	Biological Process
GO:0060560	developmental growth involved in morphogenesis	6/57	70/6006	4.58317e-05	0.00304454	0.00227678	SOX9/SYT3/TBX2/SFRP2/SFRP1/SEMA6A	6	Biological Process
GO:0050839	cell adhesion molecule binding	6/65	68/6590	4.94101e-05	0.001927	0.00154732	POSTN/CPE/IGF2/THBS1/CDH11/CXCL12	6	Molecular Function
GO:0030198	extracellular matrix organization	6/57	71/6006	4.9698e-05	0.00304454	0.00227678	COL9A2/POSTN/SOX9/RGCC/LUM/SFRP2	6	Biological Process
GO:0071559	response to transforming growth factor beta	6/57	71/6006	4.9698e-05	0.00304454	0.00227678	SOX9/ASPN/PMEPA1/THBS1/SFRP1/HPGD	6	Biological Process
GO:0071560	cellular response to transforming growth factor beta stimulus	6/57	71/6006	4.9698e-05	0.00304454	0.00227678	SOX9/ASPN/PMEPA1/THBS1/SFRP1/HPGD	6	Biological Process
GO:2001236	regulation of extrinsic apoptotic signaling pathway	5/57	45/6006	5.89053e-05	0.00338495	0.00253135	ITM2C/SFRP2/THBS1/SFRP1/TIMP3	5	Biological Process
GO:0090092	regulation of transmembrane receptor protein serine/threonine kinase signaling pathway	6/57	74/6006	6.289e-05	0.00338495	0.00253135	ASPN/BMP5/PMEPA1/SFRP2/THBS1/SFRP1	6	Biological Process
GO:0051093	negative regulation of developmental process	11/57	288/6006	6.51715e-05	0.00338495	0.00253135	HOXA5/ITM2C/SOX9/ASPN/RGCC/NFIB/TBX2/SFRP2/THBS1/SFRP1/SEMA6A	11	Biological Process
GO:0007178	transmembrane receptor protein serine/threonine kinase signaling pathway	7/57	109/6006	6.69288e-05	0.00338495	0.00253135	ASPN/BMP5/PMEPA1/SFRP2/THBS1/SFRP1/HPGD	7	Biological Process
GO:0008625	extrinsic apoptotic signaling pathway via death domain receptors	4/57	24/6006	6.72665e-05	0.00338495	0.00253135	SFRP2/THBS1/SFRP1/TIMP3	4	Biological Process
GO:0030336	negative regulation of cell migration	6/57	77/6006	7.87455e-05	0.00382595	0.00286114	RGCC/APOD/SFRP2/THBS1/SFRP1/CXCL12	6	Biological Process
GO:0035148	tube formation	5/57	49/6006	8.93186e-05	0.004195	0.00313712	SOX9/NFIB/BMP5/SFRP2/SFRP1	5	Biological Process
GO:0001503	ossification	7/57	116/6006	9.94915e-05	0.00452205	0.0033817	PTN/SOX9/ASPN/MGP/IGF2/SFRP2/SFRP1	7	Biological Process
GO:0030334	regulation of cell migration	10/57	252/6006	0.000106821	0.00470347	0.00351737	SOX9/RGCC/APOD/SFRP2/THBS1/SFRP1/RHOC/RHOD/SEMA6A/CXCL12	10	Biological Process
GO:2000146	negative regulation of cell motility	6/57	82/6006	0.000112129	0.00478756	0.00358025	RGCC/APOD/SFRP2/THBS1/SFRP1/CXCL12	6	Biological Process
GO:0005604	basement membrane	3/64	11/6990	0.000114644	0.00500614	0.00490758	COL9A2/SPARC/TIMP3	3	Cell Component
GO:0048666	neuron development	10/57	257/6006	0.000125801	0.00510176	0.00381522	ITM2C/SYT3/NFIB/BMP5/APOD/SFRP2/SFRP1/CDH11/ETV1/SEMA6A	10	Biological Process
GO:0060487	lung epithelial cell differentiation	3/57	11/6006	0.000126729	0.00510176	0.00381522	HOXA5/SOX9/NFIB	3	Biological Process
GO:0060479	lung cell differentiation	3/57	12/6006	0.000167836	0.0065689	0.00491238	HOXA5/SOX9/NFIB	3	Biological Process
GO:0043062	extracellular structure organization	6/57	89/6006	0.00017681	0.0066584	0.00497931	COL9A2/POSTN/SOX9/RGCC/LUM/SFRP2	6	Biological Process
GO:0051241	negative regulation of multicellular organismal process	12/57	380/6006	0.000181472	0.0066584	0.00497931	HOXA5/ITM2C/SOX9/ASPN/RGCC/NFIB/TBX2/APOD/SFRP2/THBS1/SFRP1/SEMA6A	12	Biological Process
GO:0035239	tube morphogenesis	10/57	270/6006	0.000189025	0.0066584	0.00497931	HOXA5/SOX9/RGCC/NFIB/BMP5/TBX2/SFRP2/THBS1/SFRP1/HPGD	10	Biological Process
GO:2000145	regulation of cell motility	10/57	270/6006	0.000189025	0.0066584	0.00497931	SOX9/RGCC/APOD/SFRP2/THBS1/SFRP1/RHOC/RHOD/SEMA6A/CXCL12	10	Biological Process
GO:0005198	structural molecule activity	10/65	259/6590	0.000195781	0.00610835	0.00490482	COL9A2/VCAN/RPL35A/RPS11/RPL34/RPL13A/LUM/COL5A2/THBS1/TNC	10	Molecular Function
GO:0090101	negative regulation of transmembrane receptor protein serine/threonine kinase signaling pathway	4/57	33/6006	0.000243089	0.00835396	0.00624729	ASPN/PMEPA1/SFRP2/SFRP1	4	Biological Process
GO:0110111	negative regulation of animal organ morphogenesis	3/57	14/6006	0.000273969	0.00919099	0.00687325	ASPN/NFIB/TBX2	3	Biological Process
GO:0030182	neuron differentiation	11/57	342/6006	0.000300652	0.00985161	0.00736727	ITM2C/SOX9/SYT3/NFIB/BMP5/APOD/SFRP2/SFRP1/CDH11/ETV1/SEMA6A	11	Biological Process
GO:0040012	regulation of locomotion	10/57	288/6006	0.000319371	0.00992738	0.00742393	SOX9/RGCC/APOD/SFRP2/THBS1/SFRP1/RHOC/RHOD/SEMA6A/CXCL12	10	Biological Process
GO:0051270	regulation of cellular component movement	10/57	288/6006	0.000319371	0.00992738	0.00742393	SOX9/RGCC/APOD/SFRP2/THBS1/SFRP1/RHOC/RHOD/SEMA6A/CXCL12	10	Biological Process
GO:0010975	regulation of neuron projection development	6/57	100/6006	0.000334716	0.00992738	0.00742393	ITM2C/SYT3/BMP5/SFRP2/SFRP1/SEMA6A	6	Biological Process
GO:0003203	endocardial cushion morphogenesis	3/57	15/6006	0.000340159	0.00992738	0.00742393	SOX9/BMP5/TBX2	3	Biological Process
GO:0003401	axis elongation	3/57	15/6006	0.000340159	0.00992738	0.00742393	SOX9/SFRP2/SFRP1	3	Biological Process
GO:0048568	embryonic organ development	7/57	142/6006	0.000350483	0.00992738	0.00742393	HOXA5/SOX9/MFAP2/IGF2/MDFI/BMP5/TBX2	7	Biological Process
GO:0048589	developmental growth	8/57	188/6006	0.000352285	0.00992738	0.00742393	HOXA5/SOX9/SYT3/TBX2/APOD/SFRP2/SFRP1/SEMA6A	8	Biological Process
GO:0120036	plasma membrane bounded cell projection organization	11/57	351/6006	0.000376286	0.0103958	0.00777425	ITM2C/SYT3/NFIB/BMP5/APOD/SFRP2/SFRP1/CDH11/ETV1/RHOD/SEMA6A	11	Biological Process
GO:0016477	cell migration	12/57	412/6006	0.0003851	0.0104347	0.00780334	HOXA5/SOX9/RGCC/GCNT1/APOD/SFRP2/THBS1/SFRP1/RHOC/RHOD/SEMA6A/CXCL12	12	Biological Process
GO:0097191	extrinsic apoptotic signaling pathway	5/57	68/6006	0.000425696	0.0113171	0.00846319	ITM2C/SFRP2/THBS1/SFRP1/TIMP3	5	Biological Process
GO:0030030	cell projection organization	11/57	358/6006	0.000445715	0.0116299	0.00869708	ITM2C/SYT3/NFIB/BMP5/APOD/SFRP2/SFRP1/CDH11/ETV1/RHOD/SEMA6A	11	Biological Process
GO:0043065	positive regulation of apoptotic process	7/57	149/6006	0.000469634	0.0120312	0.0089972	HOXA5/ITM2C/RGCC/SFRP2/THBS1/SFRP1/TIMP3	7	Biological Process
GO:0043068	positive regulation of programmed cell death	7/57	150/6006	0.000489022	0.0123041	0.00920134	HOXA5/ITM2C/RGCC/SFRP2/THBS1/SFRP1/TIMP3	7	Biological Process
GO:0008285	negative regulation of cell proliferation	8/57	199/6006	0.000516446	0.0127662	0.00954686	SOX9/RGCC/NFIB/BMP5/APOD/SFRP2/THBS1/SFRP1	8	Biological Process
GO:0048729	tissue morphogenesis	8/57	200/6006	0.000534026	0.0129731	0.00970163	HOXA5/SOX9/GCNT1/BMP5/TBX2/SFRP2/SFRP1/RHOC	8	Biological Process
GO:0009790	embryo development	10/57	309/6006	0.000559654	0.0131339	0.00982188	HOXA5/SOX9/MFAP2/IGF2/MDFI/HOXC6/BMP5/TBX2/SFRP2/SFRP1	10	Biological Process
GO:0001838	embryonic epithelial tube formation	4/57	41/6006	0.00056861	0.0131339	0.00982188	SOX9/BMP5/SFRP2/SFRP1	4	Biological Process
GO:0002062	chondrocyte differentiation	4/57	41/6006	0.00056861	0.0131339	0.00982188	SOX9/NFIB/CYTL1/SFRP2	4	Biological Process
GO:0060562	epithelial tube morphogenesis	6/57	112/6006	0.00061545	0.0137389	0.0102743	HOXA5/SOX9/BMP5/TBX2/SFRP2/SFRP1	6	Biological Process
GO:0045664	regulation of neuron differentiation	7/57	156/6006	0.000619231	0.0137389	0.0102743	ITM2C/SOX9/SYT3/BMP5/SFRP2/SFRP1/SEMA6A	7	Biological Process
GO:1905330	regulation of morphogenesis of an epithelium	4/57	42/6006	0.000624051	0.0137389	0.0102743	SOX9/TBX2/SFRP2/SFRP1	4	Biological Process
GO:0048565	digestive tract development	4/57	43/6006	0.000683227	0.0145859	0.0109077	HOXA5/TBX2/SFRP2/SFRP1	4	Biological Process
GO:0072175	epithelial tube formation	4/57	43/6006	0.000683227	0.0145859	0.0109077	SOX9/BMP5/SFRP2/SFRP1	4	Biological Process
GO:0060428	lung epithelium development	3/57	19/6006	0.000705157	0.014757	0.0110356	HOXA5/SOX9/NFIB	3	Biological Process
GO:0048762	mesenchymal cell differentiation	5/57	76/6006	0.000712188	0.014757	0.0110356	SOX9/RGCC/SFRP2/SFRP1/SEMA6A	5	Biological Process
GO:0002009	morphogenesis of an epithelium	7/57	161/6006	0.000747649	0.0150491	0.0112541	HOXA5/SOX9/BMP5/TBX2/SFRP2/SFRP1/RHOC	7	Biological Process
GO:0010942	positive regulation of cell death	7/57	161/6006	0.000747649	0.0150491	0.0112541	HOXA5/ITM2C/RGCC/SFRP2/THBS1/SFRP1/TIMP3	7	Biological Process
GO:2001233	regulation of apoptotic signaling pathway	6/57	117/6006	0.000775765	0.0153951	0.0115128	ITM2C/SFRP2/THBS1/SFRP1/CXCL12/TIMP3	6	Biological Process
GO:0050840	extracellular matrix binding	3/65	19/6590	0.000792874	0.0193972	0.0155754	SPARC/BGN/THBS1	3	Molecular Function
GO:0055123	digestive system development	4/57	45/6006	0.000813337	0.0159165	0.0119028	HOXA5/TBX2/SFRP2/SFRP1	4	Biological Process
GO:0043009	chordate embryonic development	8/57	214/6006	0.000835641	0.0159729	0.0119449	HOXA5/SOX9/IGF2/MDFI/HOXC6/BMP5/SFRP2/SFRP1	8	Biological Process
GO:0048699	generation of neurons	11/57	386/6006	0.000841402	0.0159729	0.0119449	ITM2C/SOX9/SYT3/NFIB/BMP5/APOD/SFRP2/SFRP1/CDH11/ETV1/SEMA6A	11	Biological Process
GO:0090287	regulation of cellular response to growth factor stimulus	5/57	79/6006	0.000850223	0.0159729	0.0119449	ASPN/PMEPA1/SFRP2/THBS1/SFRP1	5	Biological Process
GO:0005840	ribosome	6/64	123/6990	0.000855836	0.0280286	0.0274768	RPL35A/RPS11/RPL34/RPL13A/APOD/EIF3H	6	Cell Component
GO:0008201	heparin binding	4/65	44/6590	0.000870388	0.0193972	0.0155754	POSTN/PTN/THBS1/SFRP1	4	Molecular Function
GO:0030282	bone mineralization	4/57	46/6006	0.000884548	0.0163991	0.0122636	PTN/SOX9/ASPN/MGP	4	Biological Process
GO:0048870	cell motility	12/57	454/6006	0.000923827	0.0164965	0.0123365	HOXA5/SOX9/RGCC/GCNT1/APOD/SFRP2/THBS1/SFRP1/RHOC/RHOD/SEMA6A/CXCL12	12	Biological Process
GO:0051674	localization of cell	12/57	454/6006	0.000923827	0.0164965	0.0123365	HOXA5/SOX9/RGCC/GCNT1/APOD/SFRP2/THBS1/SFRP1/RHOC/RHOD/SEMA6A/CXCL12	12	Biological Process
GO:0009792	embryo development ending in birth or egg hatching	8/57	218/6006	0.000943317	0.0164965	0.0123365	HOXA5/SOX9/IGF2/MDFI/HOXC6/BMP5/SFRP2/SFRP1	8	Biological Process
GO:0003197	endocardial cushion development	3/57	21/6006	0.000954917	0.0164965	0.0123365	SOX9/BMP5/TBX2	3	Biological Process
GO:0035295	tube development	10/57	331/6006	0.000956935	0.0164965	0.0123365	HOXA5/SOX9/RGCC/NFIB/BMP5/TBX2/SFRP2/THBS1/SFRP1/HPGD	10	Biological Process
GO:0003206	cardiac chamber morphogenesis	4/57	47/6006	0.000960051	0.0164965	0.0123365	CPE/BMP5/TBX2/SFRP2	4	Biological Process
GO:0048705	skeletal system morphogenesis	5/57	82/6006	0.00100733	0.0171003	0.012788	HOXA5/SOX9/MDFI/SFRP2/SFRP1	5	Biological Process
GO:0001837	epithelial to mesenchymal transition	4/57	48/6006	0.00103998	0.0172393	0.0128919	SOX9/RGCC/SFRP2/SFRP1	4	Biological Process
GO:0016331	morphogenesis of embryonic epithelium	4/57	48/6006	0.00103998	0.0172393	0.0128919	SOX9/BMP5/SFRP2/SFRP1	4	Biological Process
GO:0003007	heart morphogenesis	5/57	83/6006	0.00106421	0.0173923	0.0130063	CPE/SOX9/BMP5/TBX2/SFRP2	5	Biological Process
GO:0009968	negative regulation of signal transduction	10/57	336/6006	0.0010739	0.0173923	0.0130063	SOX9/ASPN/BMP5/PMEPA1/APOD/SFRP2/THBS1/SFRP1/CXCL12/TIMP3	10	Biological Process
GO:0072132	mesenchyme morphogenesis	3/57	22/6006	0.00109828	0.0175849	0.0131504	SOX9/BMP5/TBX2	3	Biological Process
GO:0022612	gland morphogenesis	4/57	50/6006	0.0012137	0.0192147	0.0143692	SOX9/NFIB/TBX2/SFRP1	4	Biological Process
GO:0007167	enzyme linked receptor protein signaling pathway	9/57	286/6006	0.00132919	0.0208093	0.0155617	SOX9/ASPN/BMP5/PMEPA1/APOD/SFRP2/THBS1/SFRP1/HPGD	9	Biological Process
GO:0042127	regulation of cell proliferation	12/57	475/6006	0.00137304	0.021214	0.0158643	PTN/HOXA5/SOX9/RGCC/NFIB/IGF2/BMP5/TBX2/APOD/SFRP2/THBS1/SFRP1	12	Biological Process
GO:0071496	cellular response to external stimulus	5/57	88/6006	0.00138516	0.021214	0.0158643	POSTN/SOX9/SFRP2/SFRP1/MAP1LC3A	5	Biological Process
GO:2001235	positive regulation of apoptotic signaling pathway	4/57	53/6006	0.001511	0.0228644	0.0170986	ITM2C/THBS1/SFRP1/TIMP3	4	Biological Process
GO:0022008	neurogenesis	11/57	415/6006	0.00152538	0.0228644	0.0170986	ITM2C/SOX9/SYT3/NFIB/BMP5/APOD/SFRP2/SFRP1/CDH11/ETV1/SEMA6A	11	Biological Process
GO:0071363	cellular response to growth factor stimulus	7/57	183/6006	0.0015848	0.0235051	0.0175777	SOX9/ASPN/PMEPA1/SFRP2/THBS1/SFRP1/HPGD	7	Biological Process
GO:0048562	embryonic organ morphogenesis	5/57	92/6006	0.00168945	0.0247714	0.0185247	HOXA5/SOX9/MFAP2/MDFI/TBX2	5	Biological Process
GO:0003205	cardiac chamber development	4/57	55/6006	0.00173531	0.0247714	0.0185247	CPE/BMP5/TBX2/SFRP2	4	Biological Process
GO:0046661	male sex differentiation	4/57	55/6006	0.00173531	0.0247714	0.0185247	SOX9/BMP5/SFRP2/SFRP1	4	Biological Process
GO:0070848	response to growth factor	7/57	186/6006	0.0017405	0.0247714	0.0185247	SOX9/ASPN/PMEPA1/SFRP2/THBS1/SFRP1/HPGD	7	Biological Process
GO:0060425	lung morphogenesis	3/57	26/6006	0.00180503	0.0254329	0.0190193	HOXA5/SOX9/NFIB	3	Biological Process
GO:0002683	negative regulation of immune system process	6/57	138/6006	0.00182867	0.0255108	0.0190776	HOXA5/SOX9/APOD/THBS1/SFRP1/CXCL12	6	Biological Process
GO:0007179	transforming growth factor beta receptor signaling pathway	4/57	56/6006	0.00185571	0.0256342	0.0191699	ASPN/PMEPA1/THBS1/HPGD	4	Biological Process
GO:0010648	negative regulation of cell communication	10/57	363/6006	0.00192735	0.0263653	0.0197166	SOX9/ASPN/BMP5/PMEPA1/APOD/SFRP2/THBS1/SFRP1/CXCL12/TIMP3	10	Biological Process
GO:0045165	cell fate commitment	5/57	95/6006	0.00194801	0.0263918	0.0197365	SOX9/TBX2/SFRP2/SFRP1/EBF2	5	Biological Process
GO:0023057	negative regulation of signaling	10/57	364/6006	0.00196728	0.0263991	0.0197419	SOX9/ASPN/BMP5/PMEPA1/APOD/SFRP2/THBS1/SFRP1/CXCL12/TIMP3	10	Biological Process
GO:0072359	circulatory system development	9/57	305/6006	0.00207857	0.0275923	0.0206342	HOXA5/CPE/SOX9/RGCC/BMP5/TBX2/SFRP2/THBS1/HPGD	9	Biological Process
GO:0031214	biomineral tissue development	4/57	58/6006	0.00211369	0.0275923	0.0206342	PTN/SOX9/ASPN/MGP	4	Biological Process
GO:0007389	pattern specification process	6/57	142/6006	0.00211495	0.0275923	0.0206342	HOXA5/HOXC6/BMP5/TBX2/SFRP2/SFRP1	6	Biological Process
GO:0001952	regulation of cell-matrix adhesion	3/57	28/6006	0.00224399	0.0288403	0.0215675	APOD/THBS1/RHOD	3	Biological Process
GO:0021953	central nervous system neuron differentiation	4/57	59/6006	0.00225155	0.0288403	0.0215675	NFIB/SFRP2/SFRP1/CDH11	4	Biological Process
GO:0048638	regulation of developmental growth	5/57	99/6006	0.0023365	0.0293154	0.0219228	SYT3/TBX2/SFRP2/SFRP1/SEMA6A	5	Biological Process
GO:0042493	response to drug	7/57	196/6006	0.00234739	0.0293154	0.0219228	SOX9/SYT3/FIBIN/APOD/SFRP2/THBS1/SFRP1	7	Biological Process
GO:0120035	regulation of plasma membrane bounded cell projection organization	6/57	145/6006	0.00235106	0.0293154	0.0219228	ITM2C/SYT3/BMP5/SFRP2/SFRP1/SEMA6A	6	Biological Process
GO:0034329	cell junction assembly	4/57	60/6006	0.00239549	0.0296075	0.0221412	APOD/CDH11/RHOC/RHOD	4	Biological Process
GO:0031344	regulation of cell projection organization	6/57	147/6006	0.00251919	0.0308655	0.023082	ITM2C/SYT3/BMP5/SFRP2/SFRP1/SEMA6A	6	Biological Process
GO:0048640	negative regulation of developmental growth	3/57	30/6006	0.00274393	0.0333293	0.0249245	SFRP2/SFRP1/SEMA6A	3	Biological Process
GO:0050767	regulation of neurogenesis	7/57	204/6006	0.00294165	0.0354255	0.0264921	ITM2C/SOX9/SYT3/BMP5/SFRP2/SFRP1/SEMA6A	7	Biological Process
GO:0014020	primary neural tube formation	3/57	31/6006	0.00301761	0.0360323	0.0269459	BMP5/SFRP2/SFRP1	3	Biological Process
GO:0048608	reproductive structure development	6/57	153/6006	0.00307832	0.0364484	0.027257	SOX9/IGF2/MDFI/BMP5/SFRP2/SFRP1	6	Biological Process
GO:0061458	reproductive system development	6/57	154/6006	0.00317989	0.0369865	0.0276594	SOX9/IGF2/MDFI/BMP5/SFRP2/SFRP1	6	Biological Process
GO:0048863	stem cell differentiation	4/57	65/6006	0.00321128	0.0369865	0.0276594	SOX9/TBX2/SFRP1/SEMA6A	4	Biological Process
GO:0048585	negative regulation of response to stimulus	11/57	456/6006	0.00322253	0.0369865	0.0276594	SOX9/ASPN/BMP5/PMEPA1/APOD/SFRP2/THBS1/SFRP1/SEMA6A/CXCL12/TIMP3	11	Biological Process
GO:0016525	negative regulation of angiogenesis	3/57	32/6006	0.00330752	0.0369865	0.0276594	HOXA5/RGCC/THBS1	3	Biological Process
GO:0034332	adherens junction organization	3/57	32/6006	0.00330752	0.0369865	0.0276594	APOD/CDH11/RHOD	3	Biological Process
GO:0090090	negative regulation of canonical Wnt signaling pathway	3/57	32/6006	0.00330752	0.0369865	0.0276594	SOX9/SFRP2/SFRP1	3	Biological Process
GO:2000181	negative regulation of blood vessel morphogenesis	3/57	32/6006	0.00330752	0.0369865	0.0276594	HOXA5/RGCC/THBS1	3	Biological Process
GO:0030278	regulation of ossification	4/57	67/6006	0.00358488	0.0390061	0.0291697	SOX9/MGP/SFRP2/SFRP1	4	Biological Process
GO:0010717	regulation of epithelial to mesenchymal transition	3/57	33/6006	0.00361397	0.0390061	0.0291697	RGCC/SFRP2/SFRP1	3	Biological Process
GO:0040007	growth	8/57	270/6006	0.0036541	0.0390061	0.0291697	HOXA5/SOX9/SYT3/TBX2/APOD/SFRP2/SFRP1/SEMA6A	8	Biological Process
GO:0007162	negative regulation of cell adhesion	4/57	68/6006	0.00378233	0.0390061	0.0291697	RGCC/APOD/THBS1/CXCL12	4	Biological Process
GO:0001953	negative regulation of cell-matrix adhesion	2/57	10/6006	0.00379265	0.0390061	0.0291697	APOD/THBS1	2	Biological Process
GO:0010165	response to X-ray	2/57	10/6006	0.00379265	0.0390061	0.0291697	SFRP2/SFRP1	2	Biological Process
GO:0021952	central nervous system projection neuron axonogenesis	2/57	10/6006	0.00379265	0.0390061	0.0291697	NFIB/CDH11	2	Biological Process
GO:0030952	establishment or maintenance of cytoskeleton polarity	2/57	10/6006	0.00379265	0.0390061	0.0291697	RHOC/RHOD	2	Biological Process
GO:0033273	response to vitamin	2/57	10/6006	0.00379265	0.0390061	0.0291697	POSTN/SFRP1	2	Biological Process
GO:0050654	chondroitin sulfate proteoglycan metabolic process	2/57	10/6006	0.00379265	0.0390061	0.0291697	CYTL1/BGN	2	Biological Process
GO:0070168	negative regulation of biomineral tissue development	2/57	10/6006	0.00379265	0.0390061	0.0291697	SOX9/ASPN	2	Biological Process
GO:0014033	neural crest cell differentiation	3/57	34/6006	0.00393723	0.0401997	0.0300623	SOX9/SFRP1/SEMA6A	3	Biological Process
GO:0048646	anatomical structure formation involved in morphogenesis	9/57	339/6006	0.00424009	0.0427456	0.0319662	HOXA5/SOX9/RGCC/NFIB/BMP5/TBX2/SFRP2/THBS1/SFRP1	9	Biological Process
GO:0007417	central nervous system development	7/57	218/6006	0.00425333	0.0427456	0.0319662	SOX9/NFIB/BMP5/APOD/SFRP2/SFRP1/CDH11	7	Biological Process
GO:0017015	regulation of transforming growth factor beta receptor signaling pathway	3/57	35/6006	0.0042776	0.0427456	0.0319662	ASPN/PMEPA1/THBS1	3	Biological Process
GO:0051094	positive regulation of developmental process	10/57	409/6006	0.00459552	0.0428927	0.0320762	HOXA5/SOX9/RGCC/SYT3/BMP5/TBX2/SFRP2/THBS1/SFRP1/SEMA6A	10	Biological Process
GO:0002063	chondrocyte development	2/57	11/6006	0.00460729	0.0428927	0.0320762	SOX9/SFRP2	2	Biological Process
GO:0002686	negative regulation of leukocyte migration	2/57	11/6006	0.00460729	0.0428927	0.0320762	APOD/CXCL12	2	Biological Process
GO:0031670	cellular response to nutrient	2/57	11/6006	0.00460729	0.0428927	0.0320762	POSTN/SFRP1	2	Biological Process
GO:0046329	negative regulation of JNK cascade	2/57	11/6006	0.00460729	0.0428927	0.0320762	SFRP2/SFRP1	2	Biological Process
GO:0071542	dopaminergic neuron differentiation	2/57	11/6006	0.00460729	0.0428927	0.0320762	SFRP2/SFRP1	2	Biological Process
GO:1902893	regulation of pri-miRNA transcription by RNA polymerase II	2/57	11/6006	0.00460729	0.0428927	0.0320762	SOX9/NFIB	2	Biological Process
GO:0001841	neural tube formation	3/57	36/6006	0.00463532	0.0428927	0.0320762	BMP5/SFRP2/SFRP1	3	Biological Process
GO:0070167	regulation of biomineral tissue development	3/57	36/6006	0.00463532	0.0428927	0.0320762	SOX9/ASPN/MGP	3	Biological Process
GO:1901343	negative regulation of vasculature development	3/57	36/6006	0.00463532	0.0428927	0.0320762	HOXA5/RGCC/THBS1	3	Biological Process
GO:1903844	regulation of cellular response to transforming growth factor beta stimulus	3/57	36/6006	0.00463532	0.0428927	0.0320762	ASPN/PMEPA1/THBS1	3	Biological Process
GO:0045597	positive regulation of cell differentiation	8/57	281/6006	0.00465762	0.0428927	0.0320762	HOXA5/SOX9/RGCC/SYT3/BMP5/SFRP2/SFRP1/SEMA6A	8	Biological Process
GO:0008284	positive regulation of cell proliferation	8/57	283/6006	0.00486099	0.0443708	0.0331815	PTN/SOX9/IGF2/BMP5/TBX2/SFRP2/THBS1/SFRP1	8	Biological Process
GO:0009952	anterior/posterior pattern specification	4/57	73/6006	0.0048811	0.0443708	0.0331815	HOXA5/HOXC6/SFRP2/SFRP1	4	Biological Process
GO:0001892	embryonic placenta development	3/57	37/6006	0.00501066	0.0448026	0.0335044	IGF2/MDFI/BMP5	3	Biological Process
GO:0060322	head development	6/57	169/6006	0.00502399	0.0448026	0.0335044	SOX9/NFIB/BMP5/APOD/SFRP2/SFRP1	6	Biological Process
GO:0097190	apoptotic signaling pathway	6/57	169/6006	0.00502399	0.0448026	0.0335044	ITM2C/SFRP2/THBS1/SFRP1/CXCL12/TIMP3	6	Biological Process
GO:0031668	cellular response to extracellular stimulus	4/57	74/6006	0.00512402	0.0453081	0.0338825	POSTN/SFRP2/SFRP1/MAP1LC3A	4	Biological Process
GO:0061138	morphogenesis of a branching epithelium	4/57	75/6006	0.00537494	0.0453081	0.0338825	HOXA5/SOX9/SFRP2/SFRP1	4	Biological Process
GO:0048592	eye morphogenesis	3/57	38/6006	0.00540387	0.0453081	0.0338825	SOX9/MFAP2/TBX2	3	Biological Process
GO:0001736	establishment of planar polarity	2/57	12/6006	0.00549519	0.0453081	0.0338825	SFRP2/SFRP1	2	Biological Process
GO:0007164	establishment of tissue polarity	2/57	12/6006	0.00549519	0.0453081	0.0338825	SFRP2/SFRP1	2	Biological Process
GO:0010464	regulation of mesenchymal cell proliferation	2/57	12/6006	0.00549519	0.0453081	0.0338825	SOX9/NFIB	2	Biological Process
GO:0030514	negative regulation of BMP signaling pathway	2/57	12/6006	0.00549519	0.0453081	0.0338825	SFRP2/SFRP1	2	Biological Process
GO:0032873	negative regulation of stress-activated MAPK cascade	2/57	12/6006	0.00549519	0.0453081	0.0338825	SFRP2/SFRP1	2	Biological Process
GO:0043537	negative regulation of blood vessel endothelial cell migration	2/57	12/6006	0.00549519	0.0453081	0.0338825	RGCC/THBS1	2	Biological Process
GO:0045992	negative regulation of embryonic development	2/57	12/6006	0.00549519	0.0453081	0.0338825	TBX2/SFRP2	2	Biological Process
GO:0061756	leukocyte adhesion to vascular endothelial cell	2/57	12/6006	0.00549519	0.0453081	0.0338825	GCNT1/CXCL12	2	Biological Process
GO:0070303	negative regulation of stress-activated protein kinase signaling cascade	2/57	12/6006	0.00549519	0.0453081	0.0338825	SFRP2/SFRP1	2	Biological Process
GO:0006915	apoptotic process	11/57	489/6006	0.00549871	0.0453081	0.0338825	HOXA5/ITM2C/SOX9/RGCC/SLC25A6/SFRP2/THBS1/SFRP1/NEK6/CXCL12/TIMP3	11	Biological Process
GO:0034330	cell junction organization	4/57	77/6006	0.00590126	0.0483423	0.0361515	APOD/CDH11/RHOC/RHOD	4	Biological Process
GO:0051960	regulation of nervous system development	7/57	233/6006	0.00610976	0.049761	0.0372125	ITM2C/SOX9/SYT3/BMP5/SFRP2/SFRP1/SEMA6A	7	Biological Process

## Sheet: Neurons_GO-sorted
ID	Description	GeneRatio	BgRatio	pvalue	p.adjust	qvalue	geneID	Count	Catalogue
GO:0097458	neuron part	72/372	364/6990	8.41551e-24	3.17265e-21	2.31205e-21	STMN2/GAP43/MAP1B/SNCG/MAP2/KIF5C/DCX/CAMK2N1/FGF13/GNG3/FEZ1/ENO2/RTN4/SYT11/CXADR/DPYSL5/UCHL1/RAB3A/DPYSL2/SEPTIN5/STMN1/SEPTIN6/MAPK8IP1/JPH4/CPEB4/PRKCZ/FYN/SV2A/ATCAY/LIN7B/NTRK3/CD200/CNR1/ADCYAP1/LAMP5/STXBP1/SLC17A6/CPEB2/SLC5A7/GABRG2/TRIM9/ACTG1/DRD2/CHL1/DLG4/SYP/CHRNB2/KIF3A/MACO1/CNTN1/STX12/ATAT1/SHOC2/NRP1/NCS1/SERPINI1/PALM/INPP5F/YWHAH/RAB10/BCL2L1/PAFAH1B1/PPFIA3/ACTB/FZD3/PQBP…	72	Cell Component
GO:0030424	axon	38/372	115/6990	5.7586e-21	1.0855e-18	7.91049e-19	STMN2/GAP43/SNCG/KIF5C/FGF13/FEZ1/SYT11/CXADR/UCHL1/RAB3A/DPYSL2/SEPTIN6/MAPK8IP1/PRKCZ/NTRK3/CD200/CNR1/LAMP5/STXBP1/SLC5A7/GABRG2/ACTG1/DRD2/DLG4/SYP/KIF3A/MACO1/ATAT1/NRP1/NCS1/PALM/INPP5F/PAFAH1B1/ACTB/FZD3/RAB11A/APP/AP3M1	38	Cell Component
GO:0043005	neuron projection	56/372	264/6990	4.93203e-20	6.19792e-18	4.5167e-18	STMN2/GAP43/MAP1B/SNCG/MAP2/KIF5C/DCX/FGF13/GNG3/FEZ1/SYT11/CXADR/DPYSL5/UCHL1/RAB3A/DPYSL2/STMN1/SEPTIN6/MAPK8IP1/JPH4/CPEB4/PRKCZ/FYN/SV2A/ATCAY/NTRK3/CD200/CNR1/ADCYAP1/LAMP5/STXBP1/CPEB2/SLC5A7/GABRG2/TRIM9/ACTG1/DRD2/CHL1/DLG4/SYP/CHRNB2/KIF3A/MACO1/ATAT1/SHOC2/NRP1/NCS1/PALM/INPP5F/PAFAH1B1/ACTB/FZD3/PQBP1/RAB11A/APP/AP3M1	56	Cell Component
GO:0042995	cell projection	69/372	456/6990	3.8708e-16	3.64823e-14	2.65863e-14	STMN2/GAP43/MAP1B/SNCG/MAP2/KIF5C/DCX/FGF13/GNG3/FEZ1/RTN4/SYT11/CXADR/DPYSL5/UCHL1/RAB3A/DPYSL2/ATP6V1E1/STMN1/SEPTIN6/MAPK8IP1/EVL/JPH4/CPEB4/PRKCZ/FYN/SV2A/ATCAY/NTRK3/CD200/CNR1/ADCYAP1/LAMP5/STXBP1/CPEB2/SLC5A7/GABRG2/TRIM9/ACTG1/NDRG4/DRD2/CHL1/DLG4/SYP/CHRNB2/KIF3A/MACO1/ATAT1/SHOC2/NRP1/NCS1/PALM/VHL/INPP5F/TTYH1/RAB10/ARPC3/NME1/PAFAH1B1/ACTB/FZD3/PQBP1/IFT46/RAB11A/RASA1/APP/PFKM/AP3M1/…	69	Cell Component
GO:0120025	plasma membrane bounded cell projection	67/372	448/6990	2.06269e-15	1.55527e-13	1.1334e-13	STMN2/GAP43/MAP1B/SNCG/MAP2/KIF5C/DCX/FGF13/GNG3/FEZ1/SYT11/CXADR/DPYSL5/UCHL1/RAB3A/DPYSL2/ATP6V1E1/STMN1/SEPTIN6/MAPK8IP1/JPH4/CPEB4/PRKCZ/FYN/SV2A/ATCAY/NTRK3/CD200/CNR1/ADCYAP1/LAMP5/STXBP1/CPEB2/SLC5A7/GABRG2/TRIM9/ACTG1/NDRG4/DRD2/CHL1/DLG4/SYP/CHRNB2/KIF3A/MACO1/ATAT1/SHOC2/NRP1/NCS1/PALM/VHL/INPP5F/TTYH1/RAB10/ARPC3/NME1/PAFAH1B1/ACTB/FZD3/PQBP1/IFT46/RAB11A/RASA1/APP/PFKM/AP3M1/ATP6V1B2	67	Cell Component
GO:0045202	synapse	49/372	265/6990	4.72979e-15	2.97189e-13	2.16575e-13	INA/TUBB2B/GAP43/MAP1B/KIF5C/CAMK2N1/GNG3/RTN4/SYT11/RAB3A/NRN1/SEPTIN5/SEPTIN6/MAPK8IP1/CPEB4/FYN/SV2A/LIN7B/CNR1/ACHE/STXBP1/SLC17A6/CPEB2/SLC5A7/GABRG2/ACTG1/DRD2/DLG4/SYP/CHRNB2/MACO1/CNTN1/DYNLL2/STX12/NRP1/PALM/VHL/TTYH1/YWHAH/RAB10/BCL2L1/PPFIA3/ACTB/FZD3/FBXL20/RAB11A/APP/LIN7C/CTBP2	49	Cell Component
GO:0008092	cytoskeletal protein binding	50/351	297/6590	1.07146e-13	4.73585e-11	4.26328e-11	MAP1B/MAP2/KIF5C/DPYSL4/FGF13/CALM1/SYT11/RAB6B/EPB41/DPYSL5/DPYSL2/DST/TMSB4X/LZTS1/STMN1/TPPP3/APC/KIFAP3/MAPK8IP1/EVL/PHACTR3/FYN/BICD1/FSD1/TMOD2/ATCAY/CORO2A/TMSB10/HPCA/MTUS2/DSTN/KIF3A/RAB6A/WDR54/YWHAH/RAB10/ARPC3/MAP1LC3B/PAFAH1B1/PPP1R18/ACTB/CALM3/CORO1C/MAP1LC3A/RAB11B/ARFGEF1/RAB11A/VEZT/ARPC1A/RARA	50	Molecular Function
GO:0044456	synapse part	40/372	203/6990	2.17323e-13	1.17044e-11	8.5295e-12	INA/GAP43/MAP1B/CAMK2N1/GNG3/RTN4/SYT11/RAB3A/SEPTIN5/SEPTIN6/CPEB4/FYN/SV2A/LIN7B/CNR1/STXBP1/SLC17A6/GABRG2/ACTG1/DRD2/DLG4/SYP/CHRNB2/CNTN1/DYNLL2/STX12/NRP1/PALM/VHL/YWHAH/RAB10/BCL2L1/PPFIA3/ACTB/FZD3/FBXL20/RAB11A/APP/LIN7C/CTBP2	40	Cell Component
GO:0031175	neuron projection development	43/338	226/6006	5.24111e-13	1.41982e-09	1.2689e-09	STMN2/NEFL/TUBB2B/GAP43/MAP1B/MAP2/KIF5C/DCX/ISL1/DPYSL4/RTN4/DPYSL5/UCHL1/RAB3A/NRN1/DPYSL2/SHOX2/STMN1/BHLHB9/PRKCZ/FYN/ATCAY/NTRK3/CNR1/ADCYAP1/GPM6B/STXBP1/DRD2/CHL1/DLG4/CHRNB2/DDR1/KIF3A/CNTN1/NRP1/INPP5F/YWHAH/PAFAH1B1/RND2/FZD3/PQBP1/RAB11A/APP	43	Biological Process
GO:0036477	somatodendritic compartment	32/372	150/6990	6.82506e-12	3.21631e-10	2.34387e-10	STMN2/MAP1B/SNCG/KIF5C/FGF13/GNG3/ENO2/RTN4/DPYSL5/UCHL1/DPYSL2/MAPK8IP1/JPH4/CPEB4/PRKCZ/FYN/CD200/ADCYAP1/LAMP5/SLC5A7/GABRG2/TRIM9/DRD2/CHL1/DLG4/NCS1/SERPINI1/PALM/INPP5F/PAFAH1B1/FZD3/APP	32	Cell Component
GO:0048812	neuron projection morphogenesis	33/338	153/6006	9.31274e-12	8.866e-09	7.92361e-09	TUBB2B/GAP43/MAP1B/KIF5C/DCX/ISL1/DPYSL4/RTN4/DPYSL5/UCHL1/RAB3A/NRN1/DPYSL2/SHOX2/STMN1/BHLHB9/PRKCZ/FYN/STXBP1/DRD2/CHL1/DLG4/CHRNB2/DDR1/KIF3A/NRP1/YWHAH/PAFAH1B1/RND2/FZD3/PQBP1/RAB11A/APP	33	Biological Process
GO:0048666	neuron development	44/338	257/6006	1.22475e-11	8.866e-09	7.92361e-09	STMN2/NEFL/TUBB2B/GAP43/MAP1B/MAP2/KIF5C/DCX/ISL1/DPYSL4/RTN4/DPYSL5/UCHL1/RAB3A/NRN1/DPYSL2/SHOX2/STMN1/BHLHB9/PRKCZ/FYN/ATCAY/NTRK3/CNR1/ADCYAP1/GPM6B/STXBP1/DRD2/CHL1/DLG4/CHRNB2/DDR1/KIF3A/CNTN1/ATAT1/NRP1/INPP5F/YWHAH/PAFAH1B1/RND2/FZD3/PQBP1/RAB11A/APP	44	Biological Process
GO:0048858	cell projection morphogenesis	33/338	156/6006	1.6364e-11	8.866e-09	7.92361e-09	TUBB2B/GAP43/MAP1B/KIF5C/DCX/ISL1/DPYSL4/RTN4/DPYSL5/UCHL1/RAB3A/NRN1/DPYSL2/SHOX2/STMN1/BHLHB9/PRKCZ/FYN/STXBP1/DRD2/CHL1/DLG4/CHRNB2/DDR1/KIF3A/NRP1/YWHAH/PAFAH1B1/RND2/FZD3/PQBP1/RAB11A/APP	33	Biological Process
GO:0120039	plasma membrane bounded cell projection morphogenesis	33/338	156/6006	1.6364e-11	8.866e-09	7.92361e-09	TUBB2B/GAP43/MAP1B/KIF5C/DCX/ISL1/DPYSL4/RTN4/DPYSL5/UCHL1/RAB3A/NRN1/DPYSL2/SHOX2/STMN1/BHLHB9/PRKCZ/FYN/STXBP1/DRD2/CHL1/DLG4/CHRNB2/DDR1/KIF3A/NRP1/YWHAH/PAFAH1B1/RND2/FZD3/PQBP1/RAB11A/APP	33	Biological Process
GO:0098793	presynapse	26/372	105/6990	1.99537e-11	8.35838e-10	6.09113e-10	SYT11/RAB3A/SEPTIN5/SEPTIN6/SV2A/LIN7B/CNR1/STXBP1/SLC17A6/ACTG1/DRD2/DLG4/SYP/CHRNB2/CNTN1/STX12/YWHAH/RAB10/BCL2L1/PPFIA3/ACTB/FZD3/FBXL20/APP/LIN7C/CTBP2	26	Cell Component
GO:0032990	cell part morphogenesis	33/338	161/6006	4.04734e-11	1.64663e-08	1.4716e-08	TUBB2B/GAP43/MAP1B/KIF5C/DCX/ISL1/DPYSL4/RTN4/DPYSL5/UCHL1/RAB3A/NRN1/DPYSL2/SHOX2/STMN1/BHLHB9/PRKCZ/FYN/STXBP1/DRD2/CHL1/DLG4/CHRNB2/DDR1/KIF3A/NRP1/YWHAH/PAFAH1B1/RND2/FZD3/PQBP1/RAB11A/APP	33	Biological Process
GO:0120036	plasma membrane bounded cell projection organization	52/338	351/6006	4.25486e-11	1.64663e-08	1.4716e-08	STMN2/NEFL/TUBB2B/GAP43/MAP1B/MAP2/KIF5C/DCX/ISL1/DPYSL4/ONECUT1/RTN4/DPYSL5/UCHL1/RAB3A/NRN1/DPYSL2/SHOX2/STMN1/BHLHB9/PRKCZ/FYN/ATCAY/NTRK3/CNR1/ADCYAP1/GPM6B/STXBP1/SNX10/DRD2/CHL1/DLG4/CHRNB2/DDR1/FNBP1L/KIF3A/CNTN1/NRP1/PALM/INPP5F/TTYH1/YWHAH/PAFAH1B1/CDC42EP3/RND2/UBE2B/FZD3/PQBP1/IFT46/RAB11A/MIEN1/APP	52	Biological Process
GO:0030182	neuron differentiation	51/338	342/6006	5.25617e-11	1.77987e-08	1.59068e-08	STMN2/NEFL/TUBB2B/GAP43/MAP1B/MAP2/KIF5C/DCX/ISL1/DPYSL4/SOX11/YWHAG/RTN4/DPYSL5/UCHL1/RAB3A/NRN1/DPYSL2/SHOX2/STMN1/BHLHB9/CEND1/PRKCZ/FYN/ATCAY/NTRK3/CNR1/ADCYAP1/GPM6B/STXBP1/DRD2/CHL1/DLG4/CHRNB2/DDR1/KIF3A/CNTN1/ATAT1/NRP1/INPP5F/YWHAH/PAFAH1B1/RND2/DDX6/FZD3/PQBP1/RAB11A/APP/RBPJ/MIB1/CASP3	51	Biological Process
GO:0030030	cell projection organization	52/338	358/6006	9.05841e-11	2.72658e-08	2.43677e-08	STMN2/NEFL/TUBB2B/GAP43/MAP1B/MAP2/KIF5C/DCX/ISL1/DPYSL4/ONECUT1/RTN4/DPYSL5/UCHL1/RAB3A/NRN1/DPYSL2/SHOX2/STMN1/BHLHB9/PRKCZ/FYN/ATCAY/NTRK3/CNR1/ADCYAP1/GPM6B/STXBP1/SNX10/DRD2/CHL1/DLG4/CHRNB2/DDR1/FNBP1L/KIF3A/CNTN1/NRP1/PALM/INPP5F/TTYH1/YWHAH/PAFAH1B1/CDC42EP3/RND2/UBE2B/FZD3/PQBP1/IFT46/RAB11A/MIEN1/APP	52	Biological Process
GO:0061564	axon development	28/338	126/6006	1.81067e-10	4.90509e-08	4.38372e-08	NEFL/TUBB2B/GAP43/MAP1B/KIF5C/DCX/ISL1/RTN4/DPYSL5/UCHL1/RAB3A/DPYSL2/SHOX2/STMN1/CNR1/STXBP1/DRD2/CHL1/CHRNB2/DDR1/KIF3A/NRP1/INPP5F/PAFAH1B1/RND2/FZD3/RAB11A/APP	28	Biological Process
GO:0048699	generation of neurons	53/338	386/6006	4.95399e-10	1.22003e-07	1.09035e-07	STMN2/NEFL/TUBB2B/GAP43/MAP1B/HES6/MAP2/KIF5C/DCX/ISL1/DPYSL4/SOX11/YWHAG/RTN4/DPYSL5/UCHL1/RAB3A/NRN1/DPYSL2/SHOX2/STMN1/BHLHB9/CEND1/PRKCZ/FYN/ATCAY/NTRK3/CNR1/ADCYAP1/GPM6B/STXBP1/DRD2/CHL1/DLG4/CHRNB2/DDR1/KIF3A/CNTN1/ATAT1/NRP1/INPP5F/YWHAH/PAFAH1B1/RND2/DDX6/NR2F2/FZD3/PQBP1/RAB11A/APP/RBPJ/MIB1/CASP3	53	Biological Process
GO:0044463	cell projection part	42/372	279/6990	5.07091e-10	1.73794e-08	1.26651e-08	STMN2/GAP43/MAP1B/KIF5C/FGF13/GNG3/CXADR/DPYSL5/UCHL1/DPYSL2/SEPTIN6/MAPK8IP1/JPH4/CPEB4/PRKCZ/FYN/CNR1/LAMP5/SLC5A7/GABRG2/TRIM9/ACTG1/NDRG4/DRD2/CHL1/DLG4/SYP/KIF3A/MACO1/SHOC2/NCS1/PALM/INPP5F/TTYH1/NME1/PAFAH1B1/ACTB/FZD3/PQBP1/APP/PFKM/AP3M1	42	Cell Component
GO:0120038	plasma membrane bounded cell projection part	42/372	279/6990	5.07091e-10	1.73794e-08	1.26651e-08	STMN2/GAP43/MAP1B/KIF5C/FGF13/GNG3/CXADR/DPYSL5/UCHL1/DPYSL2/SEPTIN6/MAPK8IP1/JPH4/CPEB4/PRKCZ/FYN/CNR1/LAMP5/SLC5A7/GABRG2/TRIM9/ACTG1/NDRG4/DRD2/CHL1/DLG4/SYP/KIF3A/MACO1/SHOC2/NCS1/PALM/INPP5F/TTYH1/NME1/PAFAH1B1/ACTB/FZD3/PQBP1/APP/PFKM/AP3M1	42	Cell Component
GO:0048667	cell morphogenesis involved in neuron differentiation	29/338	141/6006	6.04273e-10	1.36415e-07	1.21915e-07	TUBB2B/GAP43/MAP1B/KIF5C/DCX/ISL1/RTN4/DPYSL5/UCHL1/RAB3A/DPYSL2/SHOX2/STMN1/BHLHB9/FYN/STXBP1/DRD2/CHL1/DLG4/CHRNB2/KIF3A/NRP1/YWHAH/PAFAH1B1/RND2/FZD3/PQBP1/RAB11A/APP	29	Biological Process
GO:0044297	cell body	22/372	89/6990	7.64702e-10	2.40244e-08	1.75077e-08	STMN2/MAP1B/SNCG/KIF5C/GNG3/ENO2/RTN4/CXADR/DPYSL5/UCHL1/DPYSL2/MAPK8IP1/PRKCZ/FYN/CD200/ADCYAP1/SLC5A7/SERPINI1/INPP5F/PAFAH1B1/FZD3/APP	22	Cell Component
GO:0022008	neurogenesis	54/338	415/6006	2.47932e-09	5.16652e-07	4.61735e-07	STMN2/NEFL/TUBB2B/GAP43/MAP1B/HES6/MAP2/KIF5C/DCX/ISL1/DPYSL4/SOX11/YWHAG/RTN4/DPYSL5/UCHL1/RAB3A/NRN1/DPYSL2/SHOX2/STMN1/BHLHB9/CEND1/PRKCZ/FYN/ATCAY/NTRK3/CNR1/ADCYAP1/GPM6B/STXBP1/DRD2/CHL1/DLG4/CHRNB2/DDR1/KIF3A/CNTN1/ATAT1/NRP1/INPP5F/YWHAH/PAFAH1B1/RND2/DDX6/NR2F2/FZD3/PQBP1/RAB11A/APP/KRAS/RBPJ/MIB1/CASP3	54	Biological Process
GO:0007409	axonogenesis	24/338	113/6006	9.96939e-09	1.73112e-06	1.54712e-06	TUBB2B/GAP43/MAP1B/KIF5C/DCX/ISL1/RTN4/DPYSL5/UCHL1/RAB3A/DPYSL2/SHOX2/STMN1/STXBP1/DRD2/CHL1/CHRNB2/KIF3A/NRP1/PAFAH1B1/RND2/FZD3/RAB11A/APP	24	Biological Process
GO:0007269	neurotransmitter secretion	14/338	39/6006	1.02244e-08	1.73112e-06	1.54712e-06	SNCG/SYT11/RAB3A/NRN1/SV2A/LIN7B/STXBP1/DRD2/SYP/CHRNB2/PPFIA3/FBXL20/LIN7C/CTBP2	14	Biological Process
GO:0099643	signal release from synapse	14/338	39/6006	1.02244e-08	1.73112e-06	1.54712e-06	SNCG/SYT11/RAB3A/NRN1/SV2A/LIN7B/STXBP1/DRD2/SYP/CHRNB2/PPFIA3/FBXL20/LIN7C/CTBP2	14	Biological Process
GO:0006836	neurotransmitter transport	18/338	66/6006	1.17391e-08	1.80642e-06	1.61441e-06	SNCG/SYT11/RAB3A/NRN1/SV2A/LIN7B/GPM6B/STXBP1/SLC17A6/SLC5A7/DRD2/SYP/CHRNB2/PPFIA3/FBXL20/LIN7C/ARL6IP5/CTBP2	18	Biological Process
GO:0060322	head development	30/338	169/6006	1.20028e-08	1.80642e-06	1.61441e-06	DCX/ISL1/FGF13/RTN4/DPYSL2/NNAT/CEND1/FYN/NDRG4/DRD2/CHRNB2/KIF3A/MACO1/CNTN1/ATAT1/NRP1/SEMA6D/LIMK2/PAFAH1B1/PAFAH1B3/AKT3/NR2F2/FZD3/ZFAND5/ATP6AP2/APP/KRAS/HOXB2/RBPJ/RARA	30	Biological Process
GO:0033267	axon part	17/372	62/6990	1.25061e-08	3.62676e-07	2.64298e-07	STMN2/KIF5C/FGF13/CXADR/UCHL1/SEPTIN6/PRKCZ/CNR1/LAMP5/ACTG1/DLG4/SYP/KIF3A/PAFAH1B1/ACTB/APP/AP3M1	17	Cell Component
GO:0043025	neuronal cell body	18/372	70/6990	1.41198e-08	3.80225e-07	2.77087e-07	STMN2/MAP1B/SNCG/KIF5C/ENO2/RTN4/DPYSL5/UCHL1/DPYSL2/PRKCZ/CD200/ADCYAP1/SLC5A7/SERPINI1/INPP5F/PAFAH1B1/FZD3/APP	18	Cell Component
GO:0015631	tubulin binding	21/351	97/6590	2.3952e-08	5.2934e-06	4.76519e-06	MAP1B/MAP2/KIF5C/FGF13/SYT11/DPYSL5/DPYSL2/DST/LZTS1/STMN1/TPPP3/APC/FYN/FSD1/MTUS2/KIF3A/WDR54/MAP1LC3B/PAFAH1B1/MAP1LC3A/RAB11A	21	Molecular Function
GO:0099003	vesicle-mediated transport in synapse	15/338	50/6006	4.90414e-08	6.99228e-06	6.24905e-06	KIF5C/SYT11/RAB3A/NRN1/SV2A/STXBP1/ACTG1/DRD2/SYP/CHRNB2/PPFIA3/ACTB/FBXL20/AP3M1/CTBP2	15	Biological Process
GO:0030425	dendrite	22/372	110/6990	5.13426e-08	1.20976e-06	8.81606e-07	MAP1B/KIF5C/FGF13/GNG3/DPYSL5/DPYSL2/MAPK8IP1/JPH4/CPEB4/FYN/LAMP5/SLC5A7/GABRG2/TRIM9/DRD2/CHL1/DLG4/NCS1/PALM/INPP5F/FZD3/APP	22	Cell Component
GO:0097447	dendritic tree	22/372	110/6990	5.13426e-08	1.20976e-06	8.81606e-07	MAP1B/KIF5C/FGF13/GNG3/DPYSL5/DPYSL2/MAPK8IP1/JPH4/CPEB4/FYN/LAMP5/SLC5A7/GABRG2/TRIM9/DRD2/CHL1/DLG4/NCS1/PALM/INPP5F/FZD3/APP	22	Cell Component
GO:0008017	microtubule binding	17/351	68/6590	5.64107e-08	8.31118e-06	7.48185e-06	MAP1B/MAP2/KIF5C/FGF13/DPYSL5/DPYSL2/DST/LZTS1/APC/FSD1/MTUS2/KIF3A/WDR54/MAP1LC3B/PAFAH1B1/MAP1LC3A/RAB11A	17	Molecular Function
GO:0007017	microtubule-based process	33/338	215/6006	8.85061e-08	1.10881e-05	9.9095e-06	STMN2/TUBB2B/MAP1B/MAP2/KIF5C/STMN4/FGF13/TUBA1B/UCHL1/DST/STMN1/TPPP3/APC/TUBB/PRKCZ/BICD1/FSD1/DYNC1LI2/KIF3A/DYNLL2/ATAT1/MAP7D1/DCTN3/PAFAH1B1/PLK3/TNKS/UBE2B/IFT46/RAB11A/APP/DYNLRB1/ACTR10/AP3M1	33	Biological Process
GO:0007268	chemical synaptic transmission	28/338	164/6006	9.00472e-08	1.10881e-05	9.9095e-06	TUBB2B/SNCG/YWHAG/SYT11/RAB3A/NRN1/JPH4/FYN/SV2A/TMOD2/LIN7B/CNR1/STXBP1/SLC17A6/SLC5A7/GABRG2/DRD2/DLG4/SYP/CHRNB2/VHL/PAFAH1B1/PPFIA3/FBXL20/APP/KRAS/LIN7C/CTBP2	28	Biological Process
GO:0098916	anterograde trans-synaptic signaling	28/338	164/6006	9.00472e-08	1.10881e-05	9.9095e-06	TUBB2B/SNCG/YWHAG/SYT11/RAB3A/NRN1/JPH4/FYN/SV2A/TMOD2/LIN7B/CNR1/STXBP1/SLC17A6/SLC5A7/GABRG2/DRD2/DLG4/SYP/CHRNB2/VHL/PAFAH1B1/PPFIA3/FBXL20/APP/KRAS/LIN7C/CTBP2	28	Biological Process
GO:0099537	trans-synaptic signaling	28/338	165/6006	1.02963e-07	1.21272e-05	1.08382e-05	TUBB2B/SNCG/YWHAG/SYT11/RAB3A/NRN1/JPH4/FYN/SV2A/TMOD2/LIN7B/CNR1/STXBP1/SLC17A6/SLC5A7/GABRG2/DRD2/DLG4/SYP/CHRNB2/VHL/PAFAH1B1/PPFIA3/FBXL20/APP/KRAS/LIN7C/CTBP2	28	Biological Process
GO:0099536	synaptic signaling	28/338	166/6006	1.17585e-07	1.32724e-05	1.18617e-05	TUBB2B/SNCG/YWHAG/SYT11/RAB3A/NRN1/JPH4/FYN/SV2A/TMOD2/LIN7B/CNR1/STXBP1/SLC17A6/SLC5A7/GABRG2/DRD2/DLG4/SYP/CHRNB2/VHL/PAFAH1B1/PPFIA3/FBXL20/APP/KRAS/LIN7C/CTBP2	28	Biological Process
GO:0051650	establishment of vesicle localization	17/338	69/6006	1.55248e-07	1.68227e-05	1.50345e-05	KIF5C/SYT11/RAB3A/NRN1/SV2A/STXBP1/DRD2/SYP/CHRNB2/FNBP1L/PAFAH1B1/PPFIA3/RAB11B/FBXL20/RAB11A/AP3M1/CTBP2	17	Biological Process
GO:0048489	synaptic vesicle transport	13/338	41/6006	1.89383e-07	1.7391e-05	1.55424e-05	KIF5C/SYT11/RAB3A/NRN1/SV2A/STXBP1/DRD2/SYP/CHRNB2/PPFIA3/FBXL20/AP3M1/CTBP2	13	Biological Process
GO:0097480	establishment of synaptic vesicle localization	13/338	41/6006	1.89383e-07	1.7391e-05	1.55424e-05	KIF5C/SYT11/RAB3A/NRN1/SV2A/STXBP1/DRD2/SYP/CHRNB2/PPFIA3/FBXL20/AP3M1/CTBP2	13	Biological Process
GO:0007267	cell-cell signaling	48/338	395/6006	1.90306e-07	1.7391e-05	1.55424e-05	TUBB2B/SNCG/ISL1/SOX11/YWHAG/SYT11/CXADR/RAB3A/NRN1/NNAT/SMPD3/LOC100523244/APC/JPH4/FYN/SV2A/TMOD2/DKK3/LIN7B/CNR1/ADCYAP1/STXBP1/SLC17A6/SLC5A7/GABRG2/DRD2/DLG4/SYP/CHRNB2/CHGA/VHL/HOXA5/PAFAH1B1/TNKS/PPFIA3/ACVR2B/UBE2B/FZD3/RAB11B/FBXL20/ATP6AP2/APP/KRAS/LIN7C/RBPJ/ENHO/CTBP2/SELENOM	48	Biological Process
GO:0007010	cytoskeleton organization	47/338	383/6006	1.92975e-07	1.7391e-05	1.55424e-05	STMN2/INA/MAP1B/MAP2/STMN4/FGF13/TUBA1B/CXADR/EPB41/DPYSL2/DST/TMSB4X/STMN1/TPPP3/APC/EVL/TUBB/GRB2/PRKCZ/KLHL24/BICD1/FSD1/TMOD2/ACTG1/TMSB10/DSTN/DYNC1LI2/KIF3A/ATAT1/NRP1/MAP7D1/ARPC3/PAFAH1B1/PLK3/TNKS/CDC42EP3/RND2/RND3/UBE2B/CORO1C/ARFGEF1/RAB11A/RASA1/KRAS/RHOF/PFDN2/ARPC1A	47	Biological Process
GO:0051648	vesicle localization	17/338	70/6006	1.94684e-07	1.7391e-05	1.55424e-05	KIF5C/SYT11/RAB3A/NRN1/SV2A/STXBP1/DRD2/SYP/CHRNB2/FNBP1L/PAFAH1B1/PPFIA3/RAB11B/FBXL20/RAB11A/AP3M1/CTBP2	17	Biological Process
GO:0001505	regulation of neurotransmitter levels	20/338	95/6006	2.05256e-07	1.7391e-05	1.55424e-05	SNCG/SYT11/RAB3A/NRN1/SV2A/LIN7B/GPM6B/ACHE/STXBP1/SLC5A7/ABAT/DRD2/SYP/CHRNB2/ASS1/PPFIA3/FBXL20/LIN7C/ARL6IP5/CTBP2	20	Biological Process
GO:0099504	synaptic vesicle cycle	14/338	48/6006	2.0543e-07	1.7391e-05	1.55424e-05	SYT11/RAB3A/NRN1/SV2A/STXBP1/SLC17A6/ACTG1/DRD2/SYP/CHRNB2/PPFIA3/ACTB/FBXL20/CTBP2	14	Biological Process
GO:0016817	hydrolase activity, acting on acid anhydrides	41/351	329/6590	2.06384e-07	1.82444e-05	1.64238e-05	TUBB2B/KIF5C/DIRAS3/GNG3/TUBA1B/RAB6B/RAB3A/ATP6V1E1/RAB3C/RAB1B/TUBB/ATP6V1F/ATP6V1H/EIF4A2/ATCAY/ATP1B1/ATP6V0A1/ATL1/DYNC1LI2/KIF3A/DYNLL2/GNAS/RAB6A/NKIRAS1/RAB10/ATF7IP/ACYP1/ATP6V0D1/RND2/DDX6/RND3/RAB2A/RAB11B/ATP2B1/SMARCA5/RAB11A/KRAS/DYNLRB1/RHOF/RBBP4/HLTF	41	Molecular Function
GO:0016818	hydrolase activity, acting on acid anhydrides, in phosphorus-containing anhydrides	41/351	329/6590	2.06384e-07	1.82444e-05	1.64238e-05	TUBB2B/KIF5C/DIRAS3/GNG3/TUBA1B/RAB6B/RAB3A/ATP6V1E1/RAB3C/RAB1B/TUBB/ATP6V1F/ATP6V1H/EIF4A2/ATCAY/ATP1B1/ATP6V0A1/ATL1/DYNC1LI2/KIF3A/DYNLL2/GNAS/RAB6A/NKIRAS1/RAB10/ATF7IP/ACYP1/ATP6V0D1/RND2/DDX6/RND3/RAB2A/RAB11B/ATP2B1/SMARCA5/RAB11A/KRAS/DYNLRB1/RHOF/RBBP4/HLTF	41	Molecular Function
GO:0005874	microtubule	18/372	83/6990	2.39872e-07	5.31951e-06	3.87657e-06	TUBB2B/MAP1B/MAP2/KIF5C/FGF13/TUBA1B/CALM1/STMN1/TUBB/BICD1/FSD1/KIF3A/DYNLL2/ATAT1/PAFAH1B1/CALM3/RAB11A/DYNLRB1	18	Cell Component
GO:0097479	synaptic vesicle localization	13/338	42/6006	2.60523e-07	2.13866e-05	1.91134e-05	KIF5C/SYT11/RAB3A/NRN1/SV2A/STXBP1/DRD2/SYP/CHRNB2/PPFIA3/FBXL20/AP3M1/CTBP2	13	Biological Process
GO:0000902	cell morphogenesis	37/338	270/6006	2.84585e-07	2.25656e-05	2.01671e-05	TUBB2B/GAP43/MAP1B/KIF5C/DCX/ISL1/DPYSL4/RTN4/DPYSL5/UCHL1/RAB3A/NRN1/DPYSL2/SHOX2/STMN1/BHLHB9/PRKCZ/FYN/STXBP1/DRD2/CHL1/DLG4/CHRNB2/DDR1/KIF3A/NRP1/PALM/YWHAH/PAFAH1B1/CDC42EP3/RND2/RND3/FZD3/PQBP1/RAB11A/APP/RHOF	37	Biological Process
GO:0007420	brain development	26/338	153/6006	2.91546e-07	2.25656e-05	2.01671e-05	DCX/ISL1/FGF13/RTN4/DPYSL2/NNAT/CEND1/FYN/NDRG4/DRD2/CHRNB2/KIF3A/MACO1/CNTN1/ATAT1/NRP1/SEMA6D/PAFAH1B1/PAFAH1B3/AKT3/NR2F2/FZD3/APP/KRAS/HOXB2/RBPJ	26	Biological Process
GO:0017111	nucleoside-triphosphatase activity	39/351	309/6590	3.00265e-07	2.21195e-05	1.99123e-05	TUBB2B/KIF5C/DIRAS3/GNG3/TUBA1B/RAB6B/RAB3A/ATP6V1E1/RAB3C/RAB1B/TUBB/ATP6V1F/ATP6V1H/EIF4A2/ATP1B1/ATP6V0A1/ATL1/DYNC1LI2/KIF3A/DYNLL2/GNAS/RAB6A/NKIRAS1/RAB10/ATF7IP/ATP6V0D1/RND2/DDX6/RND3/RAB2A/RAB11B/ATP2B1/SMARCA5/RAB11A/KRAS/DYNLRB1/RHOF/RBBP4/HLTF	39	Molecular Function
GO:0016462	pyrophosphatase activity	40/351	326/6590	4.46592e-07	2.81991e-05	2.53853e-05	TUBB2B/KIF5C/DIRAS3/GNG3/TUBA1B/RAB6B/RAB3A/ATP6V1E1/RAB3C/RAB1B/TUBB/ATP6V1F/ATP6V1H/EIF4A2/ATCAY/ATP1B1/ATP6V0A1/ATL1/DYNC1LI2/KIF3A/DYNLL2/GNAS/RAB6A/NKIRAS1/RAB10/ATF7IP/ATP6V0D1/RND2/DDX6/RND3/RAB2A/RAB11B/ATP2B1/SMARCA5/RAB11A/KRAS/DYNLRB1/RHOF/RBBP4/HLTF	40	Molecular Function
GO:0099513	polymeric cytoskeletal fiber	25/372	154/6990	4.52487e-07	9.4771e-06	6.90639e-06	NEFL/INA/TUBB2B/MAP1B/MAP2/KIF5C/FGF13/PRPH/TUBA1B/CALM1/STMN1/TUBB/FYN/BICD1/FSD1/ACTG1/KIF3A/DYNLL2/ATAT1/NRP1/PAFAH1B1/CALM3/RAB11A/DYNLRB1/NARF	25	Cell Component
GO:0000904	cell morphogenesis involved in differentiation	29/338	188/6006	5.02152e-07	3.7787e-05	3.37705e-05	TUBB2B/GAP43/MAP1B/KIF5C/DCX/ISL1/RTN4/DPYSL5/UCHL1/RAB3A/DPYSL2/SHOX2/STMN1/BHLHB9/FYN/STXBP1/DRD2/CHL1/DLG4/CHRNB2/KIF3A/NRP1/YWHAH/PAFAH1B1/RND2/FZD3/PQBP1/RAB11A/APP	29	Biological Process
GO:0016079	synaptic vesicle exocytosis	11/338	33/6006	9.64119e-07	7.05892e-05	6.30861e-05	SYT11/RAB3A/NRN1/SV2A/STXBP1/DRD2/SYP/CHRNB2/PPFIA3/FBXL20/CTBP2	11	Biological Process
GO:0051656	establishment of organelle localization	22/338	123/6006	1.00394e-06	7.15706e-05	6.39632e-05	MAP1B/KIF5C/SYT11/UCHL1/RAB3A/NRN1/BICD1/SV2A/STXBP1/DRD2/SYP/CHRNB2/FNBP1L/CHGA/PAFAH1B1/PPFIA3/UBE2B/RAB11B/FBXL20/RAB11A/AP3M1/CTBP2	22	Biological Process
GO:0051640	organelle localization	26/338	163/6006	1.04073e-06	7.22909e-05	6.46069e-05	MAP1B/KIF5C/SYT11/UCHL1/RAB3A/NRN1/BICD1/SV2A/STXBP1/NDRG4/DRD2/SYP/CHRNB2/FNBP1L/DYNC1LI2/STX12/CHGA/RAB10/PAFAH1B1/PPFIA3/UBE2B/RAB11B/FBXL20/RAB11A/AP3M1/CTBP2	26	Biological Process
GO:0098794	postsynapse	21/372	120/6990	1.09076e-06	2.1643e-05	1.57723e-05	INA/GAP43/MAP1B/CAMK2N1/GNG3/RTN4/CPEB4/FYN/GABRG2/DRD2/DLG4/CHRNB2/CNTN1/DYNLL2/STX12/NRP1/PALM/VHL/ACTB/RAB11A/APP	21	Cell Component
GO:0032989	cellular component morphogenesis	39/338	309/6006	1.15925e-06	7.851e-05	7.0165e-05	TUBB2B/GAP43/MAP1B/KIF5C/DCX/ISL1/DPYSL4/RTN4/DPYSL5/UCHL1/RAB3A/NRN1/DPYSL2/SHOX2/STMN1/BHLHB9/PRKCZ/FYN/STXBP1/ACTG1/DRD2/CHL1/DLG4/CHRNB2/DDR1/KIF3A/NRP1/PALM/YWHAH/PAFAH1B1/CDC42EP3/RND2/RND3/FZD3/PQBP1/RAB11A/APP/RHOF/TBPL1	39	Biological Process
GO:0044430	cytoskeletal part	46/372	415/6990	1.16963e-06	2.20474e-05	1.6067e-05	NEFL/INA/TUBB2B/MAP1B/MAP2/KIF5C/FGF13/PRPH/TUBA1B/CALM1/STMN1/TPPP3/KIFAP3/SEPTIN6/TUBB/CCDC92/PRKCZ/FYN/BICD1/FSD1/ACTG1/SNX10/DSTN/DYNC1LI2/KIF3A/DYNLL2/ATAT1/NRP1/DCTN3/BCL2L1/ACTR1A/ARPC3/PAFAH1B1/PLK3/TNKS/ATP6V0D1/CALM3/IFT46/RAB11A/APP/DYNLRB1/PHAX/ACTR10/ARPC1A/NARF/MIB1	46	Cell Component
GO:0048786	presynaptic active zone	8/372	18/6990	1.63234e-06	2.93044e-05	2.13554e-05	RAB3A/SV2A/STXBP1/SYP/PPFIA3/FZD3/APP/CTBP2	8	Cell Component
GO:0023061	signal release	23/338	137/6006	1.79856e-06	0.000118836	0.000106205	SNCG/SOX11/SYT11/RAB3A/NRN1/NNAT/SMPD3/SV2A/LIN7B/ADCYAP1/STXBP1/DRD2/SYP/CHRNB2/CHGA/PPFIA3/ACVR2B/RAB11B/FBXL20/LIN7C/ENHO/CTBP2/SELENOM	23	Biological Process
GO:0099503	secretory vesicle	22/372	136/6990	2.39267e-06	4.10017e-05	2.98797e-05	SYT11/CXADR/RAB3A/SCG5/SEPTIN5/SEPTIN6/SV2A/STXBP1/SLC17A6/SNX10/DLG4/CHGB/SYP/STX12/CHGA/SERPINI1/RAB6A/RAB10/BCL2L1/PPFIA3/CLU/APP	22	Cell Component
GO:0098978	glutamatergic synapse	15/372	71/6990	3.48004e-06	5.70425e-05	4.15694e-05	NRN1/SV2A/CNR1/STXBP1/DRD2/DLG4/DYNLL2/NRP1/VHL/YWHAH/PPFIA3/ACTB/FBXL20/RAB11A/CTBP2	15	Cell Component
GO:0051493	regulation of cytoskeleton organization	25/338	163/6006	3.53111e-06	0.000227756	0.000203548	STMN2/STMN4/FGF13/TMSB4X/STMN1/APC/EVL/GRB2/BICD1/FSD1/TMOD2/TMSB10/DSTN/ATAT1/NRP1/ARPC3/PAFAH1B1/CDC42EP3/RND2/RND3/ARFGEF1/RASA1/RHOF/PFDN2/ARPC1A	25	Biological Process
GO:0120035	regulation of plasma membrane bounded cell projection organization	23/338	145/6006	4.90616e-06	0.000309088	0.000276234	STMN2/TUBB2B/GAP43/MAP1B/RTN4/DPYSL2/SHOX2/BHLHB9/FYN/NTRK3/CHRNB2/FNBP1L/CNTN1/NRP1/PALM/INPP5F/YWHAH/PAFAH1B1/CDC42EP3/RND2/PQBP1/RAB11A/MIEN1	23	Biological Process
GO:0015630	microtubule cytoskeleton	36/372	307/6990	5.20241e-06	7.84523e-05	5.71717e-05	TUBB2B/MAP1B/MAP2/KIF5C/FGF13/TUBA1B/CALM1/STMN1/KIFAP3/TUBB/CCDC92/PRKCZ/BICD1/FSD1/SNX10/DYNC1LI2/KIF3A/DYNLL2/ATAT1/MAP7D1/WDR54/DCTN3/BCL2L1/ACTR1A/PAFAH1B1/PLK3/TNKS/ATP6V0D1/CALM3/IFT46/RAB11A/APP/DYNLRB1/PHAX/ACTR10/MIB1	36	Cell Component
GO:0051960	regulation of nervous system development	31/338	233/6006	5.2442e-06	0.000317109	0.000283403	STMN2/TUBB2B/MAP1B/HES6/ISL1/SOX11/YWHAG/RTN4/DPYSL2/SHOX2/BHLHB9/CEND1/FYN/NTRK3/LRRC24/DRD2/CHRNB2/CNTN1/NRP1/INPP5F/YWHAH/LRRN3/PAFAH1B1/RND2/DDX6/FZD3/PQBP1/RAB11A/APP/LRRN1/MIB1	31	Biological Process
GO:0045664	regulation of neuron differentiation	24/338	156/6006	5.26759e-06	0.000317109	0.000283403	STMN2/TUBB2B/MAP1B/ISL1/SOX11/YWHAG/RTN4/DPYSL2/SHOX2/BHLHB9/FYN/NTRK3/CHRNB2/CNTN1/NRP1/INPP5F/YWHAH/PAFAH1B1/RND2/DDX6/PQBP1/RAB11A/APP/MIB1	24	Biological Process
GO:0031344	regulation of cell projection organization	23/338	147/6006	6.22179e-06	0.00036641	0.000327463	STMN2/TUBB2B/GAP43/MAP1B/RTN4/DPYSL2/SHOX2/BHLHB9/FYN/NTRK3/CHRNB2/FNBP1L/CNTN1/NRP1/PALM/INPP5F/YWHAH/PAFAH1B1/CDC42EP3/RND2/PQBP1/RAB11A/MIEN1	23	Biological Process
GO:0070382	exocytic vesicle	13/372	57/6990	6.4268e-06	9.31886e-05	6.79108e-05	SYT11/RAB3A/SEPTIN5/SEPTIN6/SV2A/SLC17A6/DLG4/SYP/STX12/RAB6A/RAB10/BCL2L1/APP	13	Cell Component
GO:0031346	positive regulation of cell projection organization	16/338	80/6006	7.03869e-06	0.000405698	0.000362575	STMN2/TUBB2B/MAP1B/SHOX2/BHLHB9/FYN/NTRK3/FNBP1L/CNTN1/NRP1/PALM/PAFAH1B1/CDC42EP3/RND2/RAB11A/MIEN1	16	Biological Process
GO:0030534	adult behavior	11/338	40/6006	8.06096e-06	0.00045494	0.000406583	SNCG/UCHL1/CEND1/GABRG2/ABAT/DRD2/CHL1/CHRNB2/INPP5F/PAFAH1B1/APP	11	Biological Process
GO:0010975	regulation of neuron projection development	18/338	100/6006	9.00611e-06	0.000497909	0.000444985	STMN2/TUBB2B/MAP1B/RTN4/DPYSL2/SHOX2/BHLHB9/FYN/NTRK3/CHRNB2/CNTN1/NRP1/INPP5F/YWHAH/PAFAH1B1/RND2/PQBP1/RAB11A	18	Biological Process
GO:0009952	anterior/posterior pattern specification	15/338	73/6006	9.65794e-06	0.000523267	0.000467648	HES6/HOXB7/KIF3A/HOXA9/HOXA5/HOXB5/HOXB6/ACVR2B/HOXC6/NR2F2/ATP6AP2/HOXC4/HOXB2/RBPJ/MIB1	15	Biological Process
GO:0010976	positive regulation of neuron projection development	12/338	49/6006	1.15667e-05	0.000614395	0.000549089	STMN2/TUBB2B/MAP1B/SHOX2/BHLHB9/FYN/NTRK3/CNTN1/NRP1/PAFAH1B1/RND2/RAB11A	12	Biological Process
GO:0019904	protein domain specific binding	24/351	172/6590	1.18049e-05	0.000610011	0.000549141	YWHAG/CALM1/CXADR/YWHAZ/EVL/GRB2/FYN/LIN7B/TCEAL2/TRIM9/SYP/LOC100621480/RAB6A/YWHAH/YWHAB/DDX6/CALM3/FZD3/ATP2B1/APP/LIN7C/HOXC4/CBLB/RARA	24	Molecular Function
GO:0006887	exocytosis	19/338	112/6006	1.24147e-05	0.00064676	0.000578014	SYT11/RAB3A/NRN1/SEPTIN5/SV2A/LIN7B/SCRN1/STXBP1/DRD2/SYP/CHRNB2/CHGA/RAB10/PPFIA3/RAB11B/FBXL20/RAB11A/LIN7C/CTBP2	19	Biological Process
GO:0005525	GTP binding	25/351	186/6590	1.50716e-05	0.000610011	0.000549141	TUBB2B/DIRAS3/TUBA1B/RAB6B/RAB3A/RAB3C/SEPTIN5/RAB1B/SEPTIN6/TUBB/SEPTIN3/ATL1/GNAS/RAB6A/NKIRAS1/RAB10/ARL4D/NME1/RND2/RND3/RAB2A/RAB11B/RAB11A/KRAS/RHOF	25	Molecular Function
GO:0032550	purine ribonucleoside binding	25/351	186/6590	1.50716e-05	0.000610011	0.000549141	TUBB2B/DIRAS3/TUBA1B/RAB6B/RAB3A/RAB3C/SEPTIN5/RAB1B/SEPTIN6/TUBB/SEPTIN3/ATL1/GNAS/RAB6A/NKIRAS1/RAB10/ARL4D/NME1/RND2/RND3/RAB2A/RAB11B/RAB11A/KRAS/RHOF	25	Molecular Function
GO:0005875	microtubule associated complex	10/372	37/6990	1.54339e-05	0.000215503	0.000157047	KIF5C/KIFAP3/DYNC1LI2/KIF3A/DYNLL2/DCTN3/ACTR1A/PAFAH1B1/DYNLRB1/ACTR10	10	Cell Component
GO:0001883	purine nucleoside binding	25/351	187/6590	1.65614e-05	0.000610011	0.000549141	TUBB2B/DIRAS3/TUBA1B/RAB6B/RAB3A/RAB3C/SEPTIN5/RAB1B/SEPTIN6/TUBB/SEPTIN3/ATL1/GNAS/RAB6A/NKIRAS1/RAB10/ARL4D/NME1/RND2/RND3/RAB2A/RAB11B/RAB11A/KRAS/RHOF	25	Molecular Function
GO:0032549	ribonucleoside binding	25/351	187/6590	1.65614e-05	0.000610011	0.000549141	TUBB2B/DIRAS3/TUBA1B/RAB6B/RAB3A/RAB3C/SEPTIN5/RAB1B/SEPTIN6/TUBB/SEPTIN3/ATL1/GNAS/RAB6A/NKIRAS1/RAB10/ARL4D/NME1/RND2/RND3/RAB2A/RAB11B/RAB11A/KRAS/RHOF	25	Molecular Function
GO:0050804	modulation of chemical synaptic transmission	17/338	95/6006	1.73602e-05	0.000870905	0.000778334	TUBB2B/SNCG/YWHAG/RAB3A/NRN1/JPH4/FYN/CNR1/STXBP1/DRD2/DLG4/SYP/CHRNB2/VHL/FBXL20/APP/KRAS	17	Biological Process
GO:0099177	regulation of trans-synaptic signaling	17/338	95/6006	1.73602e-05	0.000870905	0.000778334	TUBB2B/SNCG/YWHAG/RAB3A/NRN1/JPH4/FYN/CNR1/STXBP1/DRD2/DLG4/SYP/CHRNB2/VHL/FBXL20/APP/KRAS	17	Biological Process
GO:0001882	nucleoside binding	25/351	188/6590	1.81835e-05	0.000618238	0.000556547	TUBB2B/DIRAS3/TUBA1B/RAB6B/RAB3A/RAB3C/SEPTIN5/RAB1B/SEPTIN6/TUBB/SEPTIN3/ATL1/GNAS/RAB6A/NKIRAS1/RAB10/ARL4D/NME1/RND2/RND3/RAB2A/RAB11B/RAB11A/KRAS/RHOF	25	Molecular Function
GO:0000226	microtubule cytoskeleton organization	23/338	157/6006	1.89838e-05	0.000935039	0.000835651	STMN2/MAP1B/MAP2/STMN4/FGF13/TUBA1B/DST/STMN1/TPPP3/APC/TUBB/PRKCZ/BICD1/FSD1/DYNC1LI2/KIF3A/ATAT1/MAP7D1/PAFAH1B1/PLK3/TNKS/UBE2B/RAB11A	23	Biological Process
GO:0051130	positive regulation of cellular component organization	39/338	347/6006	1.98556e-05	0.000960515	0.000858419	STMN2/TUBB2B/MLLT11/MAP1B/ISL1/SMPD3/SHOX2/TPPP3/BHLHB9/EVL/GRB2/FYN/BICD1/NTRK3/LRRC24/DSTN/FNBP1L/CNTN1/ATAT1/NRP1/PALM/LRRN3/ARPC3/OPTN/ATF7IP/PAFAH1B1/TNKS/CDC42EP3/RND2/MTF2/UBE2B/CALCOCO2/RAB11A/MIEN1/APP/LRRN1/PFDN2/ARPC1A/MIB1	39	Biological Process
GO:0016192	vesicle-mediated transport	46/338	439/6006	2.15432e-05	0.00101904	0.000910728	KIF5C/SYT11/RAB3A/NRN1/VAMP2/SEPTIN5/LOC100523244/MAPK8IP1/GRB2/ATP6V1H/BICD1/SV2A/LIN7B/SCRN1/ACHE/STXBP1/TRIM9/ACTG1/SNX10/NDRG4/DRD2/SYP/CHRNB2/FNBP1L/STX12/TRAPPC6B/CHGA/RAB6A/INPP5F/RAB10/BCL2L1/AP1S2/ARL4D/OPTN/PPFIA3/ACTB/RAB11B/FBXL20/RAB11A/APP/LIN7C/AP3M1/TRAPPC5/CTBP2/MIB1/RARA	46	Biological Process
GO:0017156	calcium ion regulated exocytosis	11/338	44/6006	2.18179e-05	0.00101904	0.000910728	SYT11/RAB3A/NRN1/SV2A/STXBP1/DRD2/SYP/CHRNB2/PPFIA3/FBXL20/CTBP2	11	Biological Process
GO:0050767	regulation of neurogenesis	27/338	204/6006	2.39827e-05	0.00110117	0.000984126	STMN2/TUBB2B/MAP1B/HES6/ISL1/SOX11/YWHAG/RTN4/DPYSL2/SHOX2/BHLHB9/FYN/NTRK3/DRD2/CHRNB2/CNTN1/NRP1/INPP5F/YWHAH/PAFAH1B1/RND2/DDX6/FZD3/PQBP1/RAB11A/APP/MIB1	27	Biological Process
GO:0032561	guanyl ribonucleotide binding	25/351	192/6590	2.6213e-05	0.000827582	0.000745001	TUBB2B/DIRAS3/TUBA1B/RAB6B/RAB3A/RAB3C/SEPTIN5/RAB1B/SEPTIN6/TUBB/SEPTIN3/ATL1/GNAS/RAB6A/NKIRAS1/RAB10/ARL4D/NME1/RND2/RND3/RAB2A/RAB11B/RAB11A/KRAS/RHOF	25	Molecular Function
GO:0019001	guanyl nucleotide binding	25/351	193/6590	2.86666e-05	0.000844708	0.000760418	TUBB2B/DIRAS3/TUBA1B/RAB6B/RAB3A/RAB3C/SEPTIN5/RAB1B/SEPTIN6/TUBB/SEPTIN3/ATL1/GNAS/RAB6A/NKIRAS1/RAB10/ARL4D/NME1/RND2/RND3/RAB2A/RAB11B/RAB11A/KRAS/RHOF	25	Molecular Function
GO:0007417	central nervous system development	28/338	218/6006	2.96216e-05	0.00133741	0.00119526	MAP2/DCX/ISL1/SOX11/FGF13/RTN4/DPYSL2/NNAT/CEND1/FYN/NDRG4/DRD2/CHRNB2/KIF3A/MACO1/CNTN1/ATAT1/NRP1/SEMA6D/PAFAH1B1/PAFAH1B3/AKT3/NR2F2/FZD3/APP/KRAS/HOXB2/RBPJ	28	Biological Process
GO:0030426	growth cone	7/372	19/6990	3.29881e-05	0.00041455	0.000302101	STMN2/KIF5C/FGF13/CXADR/CNR1/LAMP5/APP	7	Cell Component
GO:0030427	site of polarized growth	7/372	19/6990	3.29881e-05	0.00041455	0.000302101	STMN2/KIF5C/FGF13/CXADR/CNR1/LAMP5/APP	7	Cell Component
GO:0098685	Schaffer collateral - CA1 synapse	7/372	19/6990	3.29881e-05	0.00041455	0.000302101	INA/TUBB2B/FYN/ACTG1/SYP/ACTB/FBXL20	7	Cell Component
GO:0016358	dendrite development	11/338	46/6006	3.42837e-05	0.00152253	0.0013607	MAP1B/DCX/BHLHB9/FYN/DLG4/CHRNB2/NRP1/YWHAH/PAFAH1B1/PQBP1/APP	11	Biological Process
GO:0008021	synaptic vesicle	11/372	49/6990	3.90702e-05	0.000475144	0.000346259	RAB3A/SEPTIN5/SEPTIN6/SV2A/SLC17A6/DLG4/SYP/STX12/RAB10/BCL2L1/APP	11	Cell Component
GO:0019888	protein phosphatase regulator activity	8/351	26/6590	4.00801e-05	0.00110721	0.00099673	PPP1R14A/CALM1/PHACTR3/RCAN2/PPP2R5B/PPP2R2B/PPP1R14C/CALM3	8	Molecular Function
GO:0048813	dendrite morphogenesis	9/338	32/6006	4.5018e-05	0.001967	0.00175792	DCX/BHLHB9/FYN/DLG4/CHRNB2/NRP1/YWHAH/PAFAH1B1/PQBP1	9	Biological Process
GO:0003924	GTPase activity	21/351	152/6590	4.85689e-05	0.00126279	0.00113678	TUBB2B/DIRAS3/GNG3/TUBA1B/RAB6B/RAB3A/RAB3C/RAB1B/TUBB/ATL1/GNAS/RAB6A/NKIRAS1/RAB10/RND2/RND3/RAB2A/RAB11B/RAB11A/KRAS/RHOF	21	Molecular Function
GO:0033043	regulation of organelle organization	41/338	387/6006	4.89423e-05	0.00210452	0.00188082	STMN2/MLLT11/ISL1/STMN4/FGF13/RAB3A/CCNI/SMPD3/TMSB4X/STMN1/VAT1/APC/TERF2IP/EVL/GRB2/BICD1/FSD1/TMOD2/TRIM9/TMSB10/DSTN/ATAT1/NRP1/ARPC3/OPTN/ATF7IP/PAFAH1B1/TNKS/CDC42EP3/RND2/MTF2/RND3/UBE2B/CALCOCO2/CCNG2/ARFGEF1/RASA1/RHOF/PFDN2/ARPC1A/TAF7	41	Biological Process
GO:0097435	supramolecular fiber organization	28/338	226/6006	5.72978e-05	0.00242531	0.00216751	STMN2/FGF13/DST/TMSB4X/STMN1/TPPP3/APC/EVL/GRB2/KLHL24/FSD1/TMOD2/ACTG1/TMSB10/DSTN/NRP1/ARPC3/PAFAH1B1/PLK3/CDC42EP3/RND2/RND3/ARFGEF1/RAB11A/RASA1/APP/RHOF/ARPC1A	28	Biological Process
GO:0097485	neuron projection guidance	12/338	57/6006	5.89361e-05	0.00242815	0.00217006	TUBB2B/GAP43/KIF5C/ISL1/DPYSL4/DPYSL5/DPYSL2/CHL1/KIF3A/NRP1/FZD3/APP	12	Biological Process
GO:0008344	adult locomotory behavior	8/338	26/6006	5.91576e-05	0.00242815	0.00217006	SNCG/UCHL1/CEND1/DRD2/CHL1/INPP5F/PAFAH1B1/APP	8	Biological Process
GO:0030705	cytoskeleton-dependent intracellular transport	10/338	41/6006	6.52349e-05	0.00263763	0.00235727	MAP1B/KIF5C/UCHL1/BICD1/FNBP1L/KIF3A/PAFAH1B1/IFT46/APP/AP3M1	10	Biological Process
GO:0030133	transport vesicle	16/372	100/6990	6.6175e-05	0.000779624	0.000568147	SYT11/RAB3A/SEPTIN5/SEPTIN6/SV2A/SLC17A6/DLG4/SYP/STX12/CHGA/RAB6A/RAB10/BCL2L1/AFTPH/RAB11A/APP	16	Cell Component
GO:0051588	regulation of neurotransmitter transport	9/338	34/6006	7.61551e-05	0.00303389	0.00271141	SNCG/RAB3A/NRN1/GPM6B/DRD2/SYP/CHRNB2/FBXL20/ARL6IP5	9	Biological Process
GO:0003002	regionalization	18/338	117/6006	8.09092e-05	0.00317657	0.00283892	HES6/ISL1/HOXB7/KIF3A/HOXA9/NRP1/HOXA5/HOXB5/HOXB6/MTF2/ACVR2B/HOXC6/NR2F2/ATP6AP2/HOXC4/HOXB2/RBPJ/MIB1	18	Biological Process
GO:0046961	proton-transporting ATPase activity, rotational mechanism	5/351	10/6590	8.40918e-05	0.00206492	0.00185887	ATP6V1E1/ATP6V1F/ATP6V1H/ATP6V0A1/ATP6V0D1	5	Molecular Function
GO:0031410	cytoplasmic vesicle	46/372	489/6990	8.78374e-05	0.000973962	0.00070977	SYT11/CXADR/RAB3A/ATP6V1E1/TMEM59/SCG5/SEPTIN5/SEPTIN6/CLVS1/GRB2/FYN/BICD1/SV2A/CLVS2/LAMP5/STXBP1/SLC17A6/ACTG1/PIP4P2/SNX10/RUSC2/DLG4/CHGB/SYP/FNBP1L/STX12/PSAP/CHGA/NRP1/SERPINI1/RAB6A/INPP5F/RAB10/BCL2L1/OPTN/PPFIA3/ATP6V0D1/AFTPH/RAB11B/RAB11A/CLU/APP/ESD/FLOT1/TRAPPC5/MIB1	46	Cell Component
GO:0097708	intracellular vesicle	46/372	489/6990	8.78374e-05	0.000973962	0.00070977	SYT11/CXADR/RAB3A/ATP6V1E1/TMEM59/SCG5/SEPTIN5/SEPTIN6/CLVS1/GRB2/FYN/BICD1/SV2A/CLVS2/LAMP5/STXBP1/SLC17A6/ACTG1/PIP4P2/SNX10/RUSC2/DLG4/CHGB/SYP/FNBP1L/STX12/PSAP/CHGA/NRP1/SERPINI1/RAB6A/INPP5F/RAB10/BCL2L1/OPTN/PPFIA3/ATP6V0D1/AFTPH/RAB11B/RAB11A/CLU/APP/ESD/FLOT1/TRAPPC5/MIB1	46	Cell Component
GO:0005200	structural constituent of cytoskeleton	7/351	22/6590	9.7403e-05	0.0022659	0.0020398	INA/TUBB2B/TUBA1B/TUBB/ACTG1/ARPC3/ACTB	7	Molecular Function
GO:0007612	learning	7/338	21/6006	9.8334e-05	0.00380552	0.00340102	FGF13/JPH4/NDRG4/DRD2/CHRNB2/APP/KRAS	7	Biological Process
GO:0098590	plasma membrane region	28/372	246/6990	0.000102501	0.00110408	0.000804593	GAP43/CXADR/ATP6V1E1/SEPTIN6/PRKCZ/LIN7B/CNR1/ATP1B1/LAMP5/STXBP1/GABRG2/NDRG4/DRD2/DLG4/SYP/CHRNB2/CNTN1/SHOC2/NRP1/PALM/TTYH1/NME1/CNTFR/FZD3/RAB11A/PFKM/LIN7C/FLOT1	28	Cell Component
GO:0051962	positive regulation of nervous system development	19/338	130/6006	0.000104944	0.00400413	0.00357852	STMN2/TUBB2B/MAP1B/SOX11/SHOX2/BHLHB9/FYN/NTRK3/LRRC24/DRD2/CNTN1/NRP1/LRRN3/PAFAH1B1/RND2/FZD3/RAB11A/APP/LRRN1	19	Biological Process
GO:0048169	regulation of long-term neuronal synaptic plasticity	5/338	10/6006	0.000109227	0.00410966	0.00367283	DRD2/DLG4/SYP/APP/KRAS	5	Biological Process
GO:0022604	regulation of cell morphogenesis	18/338	120/6006	0.000113314	0.00420502	0.00375806	TUBB2B/MAP1B/RTN4/DPYSL2/SHOX2/BHLHB9/FYN/CHRNB2/NRP1/PALM/YWHAH/PAFAH1B1/CDC42EP3/RND2/RND3/PQBP1/RAB11A/RHOF	18	Biological Process
GO:0010769	regulation of cell morphogenesis involved in differentiation	13/338	70/6006	0.000115215	0.00421781	0.00376949	TUBB2B/MAP1B/RTN4/DPYSL2/SHOX2/BHLHB9/CHRNB2/NRP1/YWHAH/PAFAH1B1/RND2/PQBP1/RAB11A	13	Biological Process
GO:0099568	cytoplasmic region	16/372	105/6990	0.000120591	0.00126285	0.000920297	KIF5C/UCHL1/SEPTIN6/PRKCZ/DSTN/KIF3A/ACTR1A/PAFAH1B1/PPFIA3/RND2/ACTB/RND3/PQBP1/RHOF/AP3M1/CTBP2	16	Cell Component
GO:0045055	regulated exocytosis	13/338	71/6006	0.000134009	0.00484041	0.00432591	SYT11/RAB3A/NRN1/SV2A/STXBP1/DRD2/SYP/CHRNB2/CHGA/PPFIA3/RAB11B/FBXL20/CTBP2	13	Biological Process
GO:0090662	ATP hydrolysis coupled transmembrane transport	7/338	22/6006	0.000137329	0.00489507	0.00437476	ATP6V1E1/ATP6V1F/ATP6V1H/ATP1B1/ATP6V0A1/ATP6V0D1/ATP6V1B2	7	Biological Process
GO:0007610	behavior	21/338	155/6006	0.000139883	0.00492133	0.00439823	SNCG/FGF13/UCHL1/BHLHB9/CEND1/JPH4/TMOD2/GABRG2/ABAT/NDRG4/DRD2/CHL1/DLG4/CHRNB2/PSAP/INPP5F/CNTFR/PAFAH1B1/FBXL20/APP/KRAS	21	Biological Process
GO:0005813	centrosome	19/372	140/6990	0.000141633	0.00144312	0.00105167	CALM1/CCDC92/BICD1/FSD1/SNX10/DYNC1LI2/DYNLL2/DCTN3/BCL2L1/ACTR1A/PAFAH1B1/PLK3/ATP6V0D1/CALM3/IFT46/RAB11A/DYNLRB1/PHAX/MIB1	19	Cell Component
GO:0031489	myosin V binding	5/351	11/6590	0.000147458	0.00325883	0.00293365	RAB6B/RAB6A/RAB10/RAB11B/RAB11A	5	Molecular Function
GO:0022029	telencephalon cell migration	6/338	16/6006	0.000150345	0.0052216	0.00466658	DCX/FGF13/RTN4/DRD2/NRP1/PAFAH1B1	6	Biological Process
GO:0099081	supramolecular polymer	25/372	214/6990	0.000159786	0.0015446	0.00112562	NEFL/INA/TUBB2B/MAP1B/MAP2/KIF5C/FGF13/PRPH/TUBA1B/CALM1/STMN1/TUBB/FYN/BICD1/FSD1/ACTG1/KIF3A/DYNLL2/ATAT1/NRP1/PAFAH1B1/CALM3/RAB11A/DYNLRB1/NARF	25	Cell Component
GO:0099512	supramolecular fiber	25/372	214/6990	0.000159786	0.0015446	0.00112562	NEFL/INA/TUBB2B/MAP1B/MAP2/KIF5C/FGF13/PRPH/TUBA1B/CALM1/STMN1/TUBB/FYN/BICD1/FSD1/ACTG1/KIF3A/DYNLL2/ATAT1/NRP1/PAFAH1B1/CALM3/RAB11A/DYNLRB1/NARF	25	Cell Component
GO:0019208	phosphatase regulator activity	8/351	31/6590	0.000160063	0.00336894	0.00303277	PPP1R14A/CALM1/PHACTR3/RCAN2/PPP2R5B/PPP2R2B/PPP1R14C/CALM3	8	Molecular Function
GO:0007626	locomotory behavior	11/338	54/6006	0.000163921	0.00562105	0.00502357	SNCG/UCHL1/CEND1/DRD2/CHL1/DLG4/CHRNB2/PSAP/INPP5F/PAFAH1B1/APP	11	Biological Process
GO:0044306	neuron projection terminus	7/372	24/6990	0.000179709	0.00169376	0.00123432	UCHL1/SEPTIN6/ACTG1/DLG4/SYP/MACO1/ACTB	7	Cell Component
GO:0099080	supramolecular complex	25/372	216/6990	0.000185273	0.00170361	0.0012415	NEFL/INA/TUBB2B/MAP1B/MAP2/KIF5C/FGF13/PRPH/TUBA1B/CALM1/STMN1/TUBB/FYN/BICD1/FSD1/ACTG1/KIF3A/DYNLL2/ATAT1/NRP1/PAFAH1B1/CALM3/RAB11A/DYNLRB1/NARF	25	Cell Component
GO:0015844	monoamine transport	7/338	23/6006	0.000187982	0.00628696	0.0056187	SNCG/SYT11/GPM6B/DRD2/CHRNB2/CHGA/ACTB	7	Biological Process
GO:0050905	neuromuscular process	7/338	23/6006	0.000187982	0.00628696	0.0056187	UCHL1/JPH4/DRD2/DLG4/PSAP/PAFAH1B1/APP	7	Biological Process
GO:0008038	neuron recognition	5/338	11/6006	0.000191048	0.00631158	0.0056407	GAP43/RTN4/CNR1/NRP1/APP	5	Biological Process
GO:0021885	forebrain cell migration	6/338	17/6006	0.000221435	0.00705507	0.00630517	DCX/FGF13/RTN4/DRD2/NRP1/PAFAH1B1	6	Biological Process
GO:0046847	filopodium assembly	6/338	17/6006	0.000221435	0.00705507	0.00630517	GAP43/FNBP1L/NRP1/PALM/TTYH1/MIEN1	6	Biological Process
GO:0007611	learning or memory	10/338	47/6006	0.000222673	0.00705507	0.00630517	FGF13/BHLHB9/JPH4/TMOD2/NDRG4/DRD2/CHRNB2/PAFAH1B1/APP/KRAS	10	Biological Process
GO:0007411	axon guidance	11/338	56/6006	0.000230425	0.00705507	0.00630517	TUBB2B/GAP43/KIF5C/ISL1/DPYSL5/DPYSL2/CHL1/KIF3A/NRP1/FZD3/APP	11	Biological Process
GO:0048588	developmental cell growth	11/338	56/6006	0.000230425	0.00705507	0.00630517	MAP1B/DCX/RTN4/NRN1/DPYSL2/PRKCZ/DDR1/NRP1/RND2/RAB11A/APP	11	Biological Process
GO:0050890	cognition	11/338	56/6006	0.000230425	0.00705507	0.00630517	FGF13/BHLHB9/JPH4/TMOD2/NDRG4/DRD2/CHL1/CHRNB2/PAFAH1B1/APP/KRAS	11	Biological Process
GO:1902903	regulation of supramolecular fiber organization	17/338	116/6006	0.000233782	0.00705507	0.00630517	STMN2/FGF13/TMSB4X/STMN1/APC/EVL/GRB2/TMOD2/TMSB10/DSTN/NRP1/ARPC3/CDC42EP3/ARFGEF1/RASA1/APP/ARPC1A	17	Biological Process
GO:0045309	protein phosphorylated amino acid binding	6/351	18/6590	0.000235086	0.00459203	0.00413382	SHD/GRB2/YWHAB/SHF/RASA1/CBLB	6	Molecular Function
GO:0030900	forebrain development	15/338	95/6006	0.000236168	0.00705507	0.00630517	DCX/ISL1/FGF13/RTN4/FYN/DRD2/CHRNB2/KIF3A/ATAT1/NRP1/PAFAH1B1/NR2F2/APP/KRAS/RBPJ	15	Biological Process
GO:0017022	myosin binding	7/351	25/6590	0.000238952	0.00459203	0.00413382	RAB6B/RAB6A/RAB10/RAB11B/ARFGEF1/RAB11A/VEZT	7	Molecular Function
GO:0010970	transport along microtubule	9/338	39/6006	0.000239596	0.00705507	0.00630517	MAP1B/KIF5C/UCHL1/BICD1/KIF3A/PAFAH1B1/IFT46/APP/AP3M1	9	Biological Process
GO:0099111	microtubule-based transport	9/338	39/6006	0.000239596	0.00705507	0.00630517	MAP1B/KIF5C/UCHL1/BICD1/KIF3A/PAFAH1B1/IFT46/APP/AP3M1	9	Biological Process
GO:0046928	regulation of neurotransmitter secretion	7/338	24/6006	0.000252721	0.00736152	0.00657904	SNCG/RAB3A/NRN1/DRD2/SYP/CHRNB2/FBXL20	7	Biological Process
GO:0032535	regulation of cellular component size	18/338	128/6006	0.000261472	0.00753541	0.00673445	MAP1B/RTN4/DPYSL2/TMSB4X/EVL/GRB2/TMOD2/TMSB10/DSTN/NRP1/ARPC3/CDC42EP3/RND2/AKT3/ARFGEF1/RAB11A/RASA1/ARPC1A	18	Biological Process
GO:0045666	positive regulation of neuron differentiation	13/338	76/6006	0.000272829	0.00777992	0.00695297	STMN2/TUBB2B/MAP1B/SOX11/SHOX2/BHLHB9/FYN/NTRK3/CNTN1/NRP1/PAFAH1B1/RND2/RAB11A	13	Biological Process
GO:0032940	secretion by cell	32/338	299/6006	0.000287236	0.00810544	0.00724389	SNCG/SOX11/SYT11/RAB3A/NRN1/NNAT/SMPD3/SEPTIN5/TMSB4X/PRKCZ/SV2A/LIN7B/CD200/ADCYAP1/SCRN1/STXBP1/DRD2/SYP/CHRNB2/CHGA/RAB10/PAFAH1B1/PPFIA3/ACVR2B/RAB11B/FBXL20/RAB11A/LIN7C/RBPJ/ENHO/CTBP2/SELENOM	32	Biological Process
GO:0017158	regulation of calcium ion-dependent exocytosis	8/338	32/6006	0.000295843	0.00826225	0.00738403	SYT11/RAB3A/NRN1/STXBP1/DRD2/SYP/CHRNB2/FBXL20	8	Biological Process
GO:0019829	cation-transporting ATPase activity	7/351	26/6590	0.000312221	0.00530775	0.00477811	ATP6V1E1/ATP6V1F/ATP6V1H/ATP1B1/ATP6V0A1/ATP6V0D1/ATP2B1	7	Molecular Function
GO:0022853	active ion transmembrane transporter activity	7/351	26/6590	0.000312221	0.00530775	0.00477811	ATP6V1E1/ATP6V1F/ATP6V1H/ATP1B1/ATP6V0A1/ATP6V0D1/ATP2B1	7	Molecular Function
GO:0042625	ATPase coupled ion transmembrane transporter activity	7/351	26/6590	0.000312221	0.00530775	0.00477811	ATP6V1E1/ATP6V1F/ATP6V1H/ATP1B1/ATP6V0A1/ATP6V0D1/ATP2B1	7	Molecular Function
GO:0008306	associative learning	5/338	12/6006	0.000312483	0.00855066	0.00764179	NDRG4/DRD2/CHRNB2/APP/KRAS	5	Biological Process
GO:0048168	regulation of neuronal synaptic plasticity	5/338	12/6006	0.000312483	0.00855066	0.00764179	DRD2/DLG4/SYP/APP/KRAS	5	Biological Process
GO:0051937	catecholamine transport	6/338	18/6006	0.000316563	0.00856605	0.00765554	SNCG/SYT11/DRD2/CHRNB2/CHGA/ACTB	6	Biological Process
GO:0032970	regulation of actin filament-based process	17/338	119/6006	0.000319369	0.00856605	0.00765554	FGF13/TMSB4X/STMN1/EVL/GRB2/TMOD2/TMSB10/DSTN/NRP1/ARPC3/CDC42EP3/RND2/RND3/ARFGEF1/RASA1/RHOF/ARPC1A	17	Biological Process
GO:0098858	actin-based cell projection	9/372	43/6990	0.000349056	0.00313319	0.0022833	GAP43/FGF13/CXADR/ATP6V1E1/PALM/TTYH1/PAFAH1B1/FZD3/ATP6V1B2	9	Cell Component
GO:0001764	neuron migration	9/338	41/6006	0.000358462	0.00952034	0.0085084	TUBB2B/DCX/FYN/DRD2/CHL1/NRP1/PAFAH1B1/NR2F2/FZD3	9	Biological Process
GO:0032956	regulation of actin cytoskeleton organization	16/338	110/6006	0.00038788	0.0101035	0.0090296	TMSB4X/STMN1/EVL/GRB2/TMOD2/TMSB10/DSTN/NRP1/ARPC3/CDC42EP3/RND2/RND3/ARFGEF1/RASA1/RHOF/ARPC1A	16	Biological Process
GO:0050769	positive regulation of neurogenesis	16/338	110/6006	0.00038788	0.0101035	0.0090296	STMN2/TUBB2B/MAP1B/SOX11/SHOX2/BHLHB9/FYN/NTRK3/DRD2/CNTN1/NRP1/PAFAH1B1/RND2/FZD3/RAB11A/APP	16	Biological Process
GO:0001158	enhancer sequence-specific DNA binding	8/351	35/6590	0.000396029	0.0062516	0.00562778	ISL1/SOX11/HOXB7/HOXA5/HOXB5/HOXB6/HOXC6/HOXC4	8	Molecular Function
GO:0051219	phosphoprotein binding	8/351	35/6590	0.000396029	0.0062516	0.00562778	SHD/GRB2/LRP11/YWHAB/PAFAH1B1/SHF/RASA1/CBLB	8	Molecular Function
GO:0032271	regulation of protein polymerization	13/338	79/6006	0.000404551	0.0104374	0.009328	STMN2/TMSB4X/STMN1/TPPP3/EVL/GRB2/TMOD2/TMSB10/ARPC3/CDC42EP3/ARFGEF1/RASA1/ARPC1A	13	Biological Process
GO:0032465	regulation of cytokinesis	7/338	26/6006	0.000435618	0.0110289	0.00985658	CALM1/FSD1/DRD2/BCL2L1/PLK3/CALM3/RAB11A	7	Biological Process
GO:0048278	vesicle docking	7/338	26/6006	0.000435618	0.0110289	0.00985658	RAB3A/STXBP1/NDRG4/STX12/RAB10/PPFIA3/CTBP2	7	Biological Process
GO:0050772	positive regulation of axonogenesis	6/338	19/6006	0.000440976	0.0110611	0.00988542	TUBB2B/MAP1B/SHOX2/NRP1/RND2/RAB11A	6	Biological Process
GO:0009792	embryo development ending in birth or egg hatching	25/338	218/6006	0.000482485	0.0118248	0.0105679	HES6/ISL1/SOX11/RTN4/SHOX2/ACSL4/HOXB7/GRB2/RESP18/KIF3A/HOXA9/STOX2/HOXA5/HOXB5/HOXB6/UBE2B/HOXC6/NR2F2/FZD3/ZFAND5/ATP6AP2/HOXB2/RBPJ/MIB1/RARA	25	Biological Process
GO:0021795	cerebral cortex cell migration	5/338	13/6006	0.000484515	0.0118248	0.0105679	DCX/FGF13/RTN4/NRP1/PAFAH1B1	5	Biological Process
GO:0050885	neuromuscular process controlling balance	5/338	13/6006	0.000484515	0.0118248	0.0105679	JPH4/DLG4/PSAP/PAFAH1B1/APP	5	Biological Process
GO:0000910	cytokinesis	10/338	52/6006	0.00052909	0.0127974	0.0114371	CALM1/STMN1/APC/FSD1/DRD2/DCTN3/BCL2L1/PLK3/CALM3/RAB11A	10	Biological Process
GO:0005938	cell cortex	11/372	65/6990	0.000557344	0.00488648	0.003561	SEPTIN6/PRKCZ/DSTN/ACTR1A/PAFAH1B1/PPFIA3/RND2/ACTB/RND3/RHOF/CTBP2	11	Cell Component
GO:1990778	protein localization to cell periphery	14/338	92/6006	0.000559311	0.0133068	0.0118924	FGF13/RAB3A/TMEM59/PRKCZ/LIN7B/ATP1B1/STXBP1/RAB10/OPTN/TSPAN14/ACTB/RAB11A/LIN7C/TSPAN5	14	Biological Process
GO:0036442	proton-exporting ATPase activity	5/351	14/6590	0.000559327	0.00852491	0.00767424	ATP6V1E1/ATP6V1F/ATP6V1H/ATP6V0A1/ATP6V0D1	5	Molecular Function
GO:0046903	secretion	34/338	337/6006	0.000559977	0.0133068	0.0118924	SNCG/SOX11/SYT11/RAB3A/NRN1/NNAT/SMPD3/SEPTIN5/TMSB4X/PRKCZ/SV2A/LIN7B/CD200/ADCYAP1/SCRN1/STXBP1/SNX10/DRD2/SYP/CHRNB2/CHGA/RAB10/NME1/PAFAH1B1/PPFIA3/ACVR2B/RAB11B/FBXL20/RAB11A/LIN7C/RBPJ/ENHO/CTBP2/SELENOM	34	Biological Process
GO:0042734	presynaptic membrane	6/372	21/6990	0.000598086	0.00512451	0.00373446	CNR1/STXBP1/DRD2/SYP/CHRNB2/CNTN1	6	Cell Component
GO:0015991	ATP hydrolysis coupled proton transport	6/338	20/6006	0.000600458	0.0136693	0.0122163	ATP6V1E1/ATP6V1F/ATP6V1H/ATP6V0A1/ATP6V0D1/ATP6V1B2	6	Biological Process
GO:0051952	regulation of amine transport	6/338	20/6006	0.000600458	0.0136693	0.0122163	SNCG/SYT11/DRD2/CHRNB2/CHGA/ARL6IP5	6	Biological Process
GO:0099131	ATP hydrolysis coupled ion transmembrane transport	6/338	20/6006	0.000600458	0.0136693	0.0122163	ATP6V1E1/ATP6V1F/ATP6V1H/ATP6V0A1/ATP6V0D1/ATP6V1B2	6	Biological Process
GO:1902803	regulation of synaptic vesicle transport	6/338	20/6006	0.000600458	0.0136693	0.0122163	RAB3A/NRN1/DRD2/SYP/CHRNB2/FBXL20	6	Biological Process
GO:2000300	regulation of synaptic vesicle exocytosis	6/338	20/6006	0.000600458	0.0136693	0.0122163	RAB3A/NRN1/DRD2/SYP/CHRNB2/FBXL20	6	Biological Process
GO:0051101	regulation of DNA binding	9/338	44/6006	0.000624583	0.0141	0.0126012	ISL1/SOX11/CALM1/TMSB4X/MAPK8/NME1/TNKS/CALM3/ENHO	9	Biological Process
GO:0007265	Ras protein signal transduction	17/338	126/6006	0.000630845	0.0141236	0.0126224	RAB3A/CYTH2/STMN1/RAB1B/GRB2/SHOC2/NRP1/RAB10/CDC42EP3/RND2/RND3/RAB11B/ARFGEF1/RAB11A/RASA1/KRAS/RHOF	17	Biological Process
GO:0007018	microtubule-based movement	12/338	73/6006	0.000678827	0.0150733	0.0134711	MAP1B/KIF5C/UCHL1/BICD1/DYNC1LI2/KIF3A/PAFAH1B1/IFT46/APP/DYNLRB1/ACTR10/AP3M1	12	Biological Process
GO:0055037	recycling endosome	9/372	47/6990	0.000698448	0.00585144	0.00426421	SYT11/LAMP5/STX12/INPP5F/RAB10/OPTN/RAB11B/RAB11A/APP	9	Cell Component
GO:0044087	regulation of cellular component biogenesis	30/338	288/6006	0.000703752	0.0154997	0.0138522	STMN2/GAP43/TMSB4X/STMN1/TPPP3/BHLHB9/EVL/GRB2/PRKCZ/TMOD2/TRIM9/TMSB10/LRRC24/CHRNB2/FNBP1L/ATAT1/CHGA/NRP1/PALM/LRRN3/ARPC3/ATF7IP/CDC42EP3/ARFGEF1/CLU/MIEN1/RASA1/APP/LRRN1/ARPC1A	30	Biological Process
GO:0006904	vesicle docking involved in exocytosis	5/338	14/6006	0.000719198	0.0155865	0.0139297	RAB3A/STXBP1/RAB10/PPFIA3/CTBP2	5	Biological Process
GO:0051489	regulation of filopodium assembly	5/338	14/6006	0.000719198	0.0155865	0.0139297	GAP43/FNBP1L/NRP1/PALM/MIEN1	5	Biological Process
GO:0050808	synapse organization	13/338	84/6006	0.000743431	0.0159838	0.0142848	SNCG/RAB3A/BHLHB9/FYN/LRRC24/DLG4/CHRNB2/NRP1/VHL/LRRN3/PAFAH1B1/APP/LRRN1	13	Biological Process
GO:0046907	intracellular transport	43/338	468/6006	0.000784043	0.0167242	0.0149465	MAP1B/KIF5C/YWHAG/SYT11/UCHL1/RAB3A/NRN1/RAB1B/FYN/BICD1/SV2A/STXBP1/NDRG4/DRD2/SYP/CHRNB2/FNBP1L/KIF3A/STX12/TRAPPC6B/CHGA/RAB6A/INPP5F/YWHAH/RAB10/AP1S2/ARL4D/PAFAH1B1/PLK3/PPFIA3/AFTPH/RAB11B/IFT46/FBXL20/RAB11A/APP/PHAX/NCOA4/AP3M1/TRAPPC5/TOMM20/CTBP2/TNPO1	43	Biological Process
GO:0030672	synaptic vesicle membrane	6/372	22/6990	0.000785939	0.00628832	0.00458258	RAB3A/SV2A/SLC17A6/SYP/STX12/BCL2L1	6	Cell Component
GO:0099501	exocytic vesicle membrane	6/372	22/6990	0.000785939	0.00628832	0.00458258	RAB3A/SV2A/SLC17A6/SYP/STX12/BCL2L1	6	Cell Component
GO:0098982	GABA-ergic synapse	5/372	15/6990	0.000800635	0.00628832	0.00458258	SV2A/CNR1/GABRG2/DRD2/CTBP2	5	Cell Component
GO:0008088	axo-dendritic transport	6/338	21/6006	0.000801308	0.0168275	0.0150388	KIF5C/UCHL1/KIF3A/PAFAH1B1/APP/AP3M1	6	Biological Process
GO:0099132	ATP hydrolysis coupled cation transmembrane transport	6/338	21/6006	0.000801308	0.0168275	0.0150388	ATP6V1E1/ATP6V1F/ATP6V1H/ATP6V0A1/ATP6V0D1/ATP6V1B2	6	Biological Process
GO:0001784	phosphotyrosine residue binding	5/351	15/6590	0.000802661	0.0114444	0.0103024	SHD/GRB2/SHF/RASA1/CBLB	5	Molecular Function
GO:0044769	ATPase activity, coupled to transmembrane movement of ions, rotational mechanism	5/351	15/6590	0.000802661	0.0114444	0.0103024	ATP6V1E1/ATP6V1F/ATP6V1H/ATP6V0A1/ATP6V0D1	5	Molecular Function
GO:0005815	microtubule organizing center	21/372	186/6990	0.00083636	0.00643486	0.00468937	CALM1/CCDC92/PRKCZ/BICD1/FSD1/SNX10/DYNC1LI2/KIF3A/DYNLL2/DCTN3/BCL2L1/ACTR1A/PAFAH1B1/PLK3/ATP6V0D1/CALM3/IFT46/RAB11A/DYNLRB1/PHAX/MIB1	21	Cell Component
GO:0051258	protein polymerization	14/338	96/6006	0.000865838	0.0180427	0.0161249	STMN2/FGF13/TMSB4X/STMN1/TPPP3/EVL/GRB2/TMOD2/TMSB10/ARPC3/CDC42EP3/ARFGEF1/RASA1/ARPC1A	14	Biological Process
GO:1990138	neuron projection extension	9/338	46/6006	0.000878637	0.0181697	0.0162384	MAP1B/DCX/RTN4/NRN1/DPYSL2/PRKCZ/DDR1/NRP1/RAB11A	9	Biological Process
GO:0007389	pattern specification process	18/338	142/6006	0.000935488	0.0191988	0.0171581	HES6/ISL1/HOXB7/KIF3A/HOXA9/NRP1/HOXA5/HOXB5/HOXB6/MTF2/ACVR2B/HOXC6/NR2F2/ATP6AP2/HOXC4/HOXB2/RBPJ/MIB1	18	Biological Process
GO:0005768	endosome	23/372	214/6990	0.00095514	0.00720175	0.00524824	SYT11/RAB3A/ATP6V1E1/TMEM59/CLVS1/GRB2/FYN/CLVS2/LAMP5/PIP4P2/SNX10/STX12/PSAP/NRP1/INPP5F/RAB10/OPTN/ATP6V0D1/RAB11B/RAB11A/APP/FLOT1/TRAPPC5	23	Cell Component
GO:0050803	regulation of synapse structure or activity	10/338	56/6006	0.000974322	0.0198454	0.017736	BHLHB9/FYN/SLC17A6/LRRC24/CHRNB2/VHL/LRRN3/PAFAH1B1/APP/LRRN1	10	Biological Process
GO:0120111	neuron projection cytoplasm	6/372	23/6990	0.00101627	0.00751246	0.00547467	KIF5C/UCHL1/KIF3A/PAFAH1B1/PQBP1/AP3M1	6	Cell Component
GO:0010770	positive regulation of cell morphogenesis involved in differentiation	8/338	38/6006	0.0010229	0.0203233	0.0181631	TUBB2B/MAP1B/SHOX2/BHLHB9/NRP1/PAFAH1B1/RND2/RAB11A	8	Biological Process
GO:1903169	regulation of calcium ion transmembrane transport	8/338	38/6006	0.0010229	0.0203233	0.0181631	CALM1/FYN/ATP1B1/CACNA2D1/HPCA/FGF14/CALM3/FKBP1B	8	Biological Process
GO:0035326	enhancer binding	8/351	40/6590	0.0010248	0.014155	0.0127425	ISL1/SOX11/HOXB7/HOXA5/HOXB5/HOXB6/HOXC6/HOXC4	8	Molecular Function
GO:0031122	cytoplasmic microtubule organization	5/338	15/6006	0.0010295	0.0203233	0.0181631	DST/FSD1/PAFAH1B1/PLK3/RAB11A	5	Biological Process
GO:0048706	embryonic skeletal system development	9/338	47/6006	0.001034	0.0203233	0.0181631	SOX11/SHOX2/HOXB7/HOXA9/HOXA5/HOXB5/HOXB6/HOXC6/HOXB2	9	Biological Process
GO:0110053	regulation of actin filament organization	13/338	87/6006	0.00104341	0.0203233	0.0181631	TMSB4X/STMN1/EVL/GRB2/TMOD2/TMSB10/DSTN/NRP1/ARPC3/CDC42EP3/ARFGEF1/RASA1/ARPC1A	13	Biological Process
GO:0015837	amine transport	6/338	22/6006	0.0010503	0.0203233	0.0181631	SNCG/SYT11/DRD2/CHRNB2/CHGA/ARL6IP5	6	Biological Process
GO:0015988	energy coupled proton transmembrane transport, against electrochemical gradient	6/338	22/6006	0.0010503	0.0203233	0.0181631	ATP6V1E1/ATP6V1F/ATP6V1H/ATP6V0A1/ATP6V0D1/ATP6V1B2	6	Biological Process
GO:0031594	neuromuscular junction	5/372	16/6990	0.00111421	0.00807799	0.00588679	SV2A/ACHE/DLG4/SYP/APP	5	Cell Component
GO:0008064	regulation of actin polymerization or depolymerization	11/338	67/6006	0.0011408	0.0217636	0.0194503	TMSB4X/EVL/GRB2/TMOD2/TMSB10/DSTN/ARPC3/CDC42EP3/ARFGEF1/RASA1/ARPC1A	11	Biological Process
GO:0030832	regulation of actin filament length	11/338	67/6006	0.0011408	0.0217636	0.0194503	TMSB4X/EVL/GRB2/TMOD2/TMSB10/DSTN/ARPC3/CDC42EP3/ARFGEF1/RASA1/ARPC1A	11	Biological Process
GO:0043269	regulation of ion transport	20/338	169/6006	0.00118949	0.0225338	0.0201386	SNCG/CALM1/SYT11/TMSB4X/JPH4/KLHL24/FYN/ATP1B1/GPM6B/CACNA2D1/DRD2/HPCA/FGF14/CHRNB2/CNTN1/YWHAH/CALM3/RAB11B/ARL6IP5/FKBP1B	20	Biological Process
GO:0060284	regulation of cell development	27/338	258/6006	0.00121063	0.0227751	0.0203542	STMN2/TUBB2B/MAP1B/HES6/ISL1/SOX11/YWHAG/RTN4/DPYSL2/SHOX2/BHLHB9/FYN/NTRK3/DRD2/CHRNB2/CNTN1/NRP1/INPP5F/YWHAH/PAFAH1B1/RND2/DDX6/FZD3/PQBP1/RAB11A/APP/MIB1	27	Biological Process
GO:0043524	negative regulation of neuron apoptotic process	8/338	39/6006	0.00122504	0.0228871	0.0204544	ISL1/BHLHB9/STXBP1/CHL1/RETREG1/NRP1/CNTFR/KRAS	8	Biological Process
GO:0033178	proton-transporting two-sector ATPase complex, catalytic domain	4/372	10/6990	0.00128273	0.009019	0.00657255	ATP6V1E1/ATP6V1F/ATP6V1H/ATP6V1B2	4	Cell Component
GO:0099572	postsynaptic specialization	9/372	51/6990	0.00129185	0.009019	0.00657255	GAP43/MAP1B/CAMK2N1/GNG3/RTN4/CPEB4/FYN/DLG4/CHRNB2	9	Cell Component
GO:0140056	organelle localization by membrane tethering	7/338	31/6006	0.00136507	0.0253286	0.0226363	RAB3A/STXBP1/NDRG4/STX12/RAB10/PPFIA3/CTBP2	7	Biological Process
GO:0072659	protein localization to plasma membrane	12/338	79/6006	0.00139496	0.0257072	0.0229747	FGF13/RAB3A/TMEM59/PRKCZ/ATP1B1/STXBP1/RAB10/OPTN/TSPAN14/ACTB/RAB11A/TSPAN5	12	Biological Process
GO:0032414	positive regulation of ion transmembrane transporter activity	5/338	16/6006	0.00142911	0.0259829	0.0232211	CALM1/TMSB4X/ATP1B1/FGF14/CALM3	5	Biological Process
GO:0106027	neuron projection organization	5/338	16/6006	0.00142911	0.0259829	0.0232211	BHLHB9/FYN/DLG4/PAFAH1B1/APP	5	Biological Process
GO:0030658	transport vesicle membrane	8/372	42/6990	0.00142912	0.00979595	0.00713875	RAB3A/SV2A/SLC17A6/SYP/STX12/CHGA/BCL2L1/AFTPH	8	Cell Component
GO:0033176	proton-transporting V-type ATPase complex	5/372	17/6990	0.0015103	0.0101675	0.00740954	ATP6V1F/ATP6V1H/ATP6V0A1/ATP6V0D1/ATP6V1B2	5	Cell Component
GO:0003016	respiratory system process	4/338	10/6006	0.00157809	0.0283116	0.0253023	RAB3A/ECEL1/HOXA5/ZFAND5	4	Biological Process
GO:0007274	neuromuscular synaptic transmission	4/338	10/6006	0.00157809	0.0283116	0.0253023	RAB3A/STXBP1/SLC5A7/CHRNB2	4	Biological Process
GO:0017053	transcriptional repressor complex	6/372	25/6990	0.00162886	0.0105876	0.00771565	HDAC2/CORO2A/SMARCA5/RBBP4/RBPJ/CTBP2	6	Cell Component
GO:0030175	filopodium	6/372	25/6990	0.00162886	0.0105876	0.00771565	GAP43/FGF13/CXADR/PALM/TTYH1/FZD3	6	Cell Component
GO:0000980	RNA polymerase II distal enhancer sequence-specific DNA binding	6/351	25/6590	0.00163318	0.0218747	0.0196919	HOXB7/HOXA5/HOXB5/HOXB6/HOXC6/HOXC4	6	Molecular Function
GO:0060560	developmental growth involved in morphogenesis	11/338	70/6006	0.00165152	0.0294339	0.0263053	MAP1B/DCX/RTN4/NRN1/DPYSL2/PRKCZ/DDR1/NRP1/RND2/RAB11A/APP	11	Biological Process
GO:0030833	regulation of actin filament polymerization	10/338	60/6006	0.00168857	0.0298977	0.0267198	TMSB4X/EVL/GRB2/TMOD2/TMSB10/ARPC3/CDC42EP3/ARFGEF1/RASA1/ARPC1A	10	Biological Process
GO:0021954	central nervous system neuron development	6/338	24/6006	0.00172196	0.0301358	0.0269326	MAP2/DCX/DRD2/CHRNB2/NRP1/PAFAH1B1	6	Biological Process
GO:0050770	regulation of axonogenesis	8/338	41/6006	0.00172427	0.0301358	0.0269326	TUBB2B/MAP1B/RTN4/DPYSL2/SHOX2/NRP1/RND2/RAB11A	8	Biological Process
GO:0048589	developmental growth	21/338	188/6006	0.00188749	0.0327771	0.0292931	MAP1B/DCX/RTN4/CXADR/NRN1/DPYSL2/SMPD3/PRKCZ/DRD2/DDR1/PSAP/NRP1/HOXA5/RND2/ACVR2B/RC3H2/RAB11A/APP/RBPJ/SELENOM/RARA	21	Biological Process
GO:0005912	adherens junction	11/372	75/6990	0.00189293	0.0118902	0.0086649	CXADR/DST/KLHL24/LIN7B/ACTG1/ATAT1/NRP1/ARVCF/ACTB/MTF2/LIN7C	11	Cell Component
GO:0010256	endomembrane system organization	14/338	104/6006	0.00191262	0.0328075	0.0293203	RTN4/SYT11/ATL1/SNX10/FNBP1L/PSAP/RAB10/OPTN/PAFAH1B1/PLK3/RAB2A/ARFGEF1/RAB11A/TBPL1	14	Biological Process
GO:0016471	vacuolar proton-transporting V-type ATPase complex	4/372	11/6990	0.00193167	0.0118902	0.0086649	ATP6V1F/ATP6V1H/ATP6V0A1/ATP6V0D1	4	Cell Component
GO:0048814	regulation of dendrite morphogenesis	5/338	17/6006	0.00193231	0.0328075	0.0293203	BHLHB9/CHRNB2/YWHAH/PAFAH1B1/PQBP1	5	Biological Process
GO:0019894	kinesin binding	4/351	11/6590	0.0019361	0.0247616	0.0222908	KIFAP3/MAPK8IP1/ATCAY/ACTB	4	Molecular Function
GO:0048705	skeletal system morphogenesis	12/338	82/6006	0.00193897	0.0328075	0.0293203	SOX11/SMPD3/SHOX2/HOXB7/HOXA5/HOXB5/HOXB6/ACVR2B/ZFAND5/HOXB2/RARA/PRKRA	12	Biological Process
GO:0043009	chordate embryonic development	23/338	214/6006	0.0019498	0.0328075	0.0293203	HES6/ISL1/SOX11/RTN4/SHOX2/HOXB7/GRB2/RESP18/KIF3A/HOXA9/HOXA5/HOXB5/HOXB6/UBE2B/HOXC6/NR2F2/FZD3/ZFAND5/ATP6AP2/HOXB2/RBPJ/MIB1/RARA	23	Biological Process
GO:0051129	negative regulation of cellular component organization	23/338	214/6006	0.0019498	0.0328075	0.0293203	STMN2/FGF13/RTN4/SYT11/TMSB4X/STMN1/VAT1/APC/TERF2IP/PRKCZ/FYN/TMOD2/TRIM9/TMSB10/NRP1/INPP5F/YWHAH/TNKS/MTF2/UBE2B/ARFGEF1/CLU/TAF7	23	Biological Process
GO:0014069	postsynaptic density	8/372	44/6990	0.00195541	0.0118902	0.0086649	GAP43/MAP1B/CAMK2N1/GNG3/RTN4/CPEB4/FYN/DLG4	8	Cell Component
GO:0032279	asymmetric synapse	8/372	44/6990	0.00195541	0.0118902	0.0086649	GAP43/MAP1B/CAMK2N1/GNG3/RTN4/CPEB4/FYN/DLG4	8	Cell Component
GO:0015405	P-P-bond-hydrolysis-driven transmembrane transporter activity	8/351	44/6590	0.00196076	0.0247616	0.0222908	ATP6V1E1/ATP6V1F/ATP6V1H/ATP1B1/ATP6V0A1/ATP6V0D1/ATP2B1/TOMM20	8	Molecular Function
GO:0022406	membrane docking	7/338	33/6006	0.00201251	0.0336536	0.0300765	RAB3A/STXBP1/NDRG4/STX12/RAB10/PPFIA3/CTBP2	7	Biological Process
GO:0030029	actin filament-based process	24/338	228/6006	0.00207606	0.0345033	0.0308359	CXADR/EPB41/TMSB4X/STMN1/EVL/GRB2/TMOD2/CACNA2D1/ACTG1/TMSB10/DSTN/FNBP1L/NRP1/ARPC3/PAFAH1B1/CDC42EP3/RND2/RND3/CORO1C/ARFGEF1/RASA1/KRAS/RHOF/ARPC1A	24	Biological Process
GO:0098693	regulation of synaptic vesicle cycle	6/338	25/6006	0.00216017	0.0354892	0.0317169	RAB3A/NRN1/DRD2/SYP/CHRNB2/FBXL20	6	Biological Process
GO:0009790	embryo development	30/338	309/6006	0.00217429	0.0354892	0.0317169	HES6/ISL1/SOX11/RTN4/SHOX2/ACSL4/HOXB7/GRB2/RESP18/KIF3A/HOXA9/NRP1/STOX2/HOXA5/PAFAH1B1/HOXB5/HOXB6/ACVR2B/UBE2B/HOXC6/NR2F2/FZD3/ZFAND5/ATP6AP2/HOXC4/HOXB2/RBPJ/MIB1/RARA/PRKRA	30	Biological Process
GO:0031333	negative regulation of protein complex assembly	9/338	52/6006	0.00217794	0.0354892	0.0317169	STMN2/TMSB4X/STMN1/PRKCZ/TMOD2/TRIM9/TMSB10/ARFGEF1/CLU	9	Biological Process
GO:0051098	regulation of binding	15/338	117/6006	0.00218778	0.0354892	0.0317169	ISL1/SOX11/CALM1/TMSB4X/STMN1/MAPK8/NME1/CCPG1/TNKS/ACTB/CALM3/APP/ENHO/CTBP2/RARA	15	Biological Process
GO:0015399	primary active transmembrane transporter activity	8/351	45/6590	0.00227651	0.0279505	0.0251615	ATP6V1E1/ATP6V1F/ATP6V1H/ATP1B1/ATP6V0A1/ATP6V0D1/ATP2B1/TOMM20	8	Molecular Function
GO:0051932	synaptic transmission, GABAergic	4/338	11/6006	0.00237069	0.0379046	0.0338756	STXBP1/GABRG2/DRD2/KRAS	4	Biological Process
GO:0048167	regulation of synaptic plasticity	8/338	43/6006	0.00237201	0.0379046	0.0338756	YWHAG/JPH4/STXBP1/DRD2/DLG4/SYP/APP/KRAS	8	Biological Process
GO:0043254	regulation of protein complex assembly	18/338	154/6006	0.00237866	0.0379046	0.0338756	STMN2/TMSB4X/STMN1/TPPP3/EVL/GRB2/PRKCZ/TMOD2/TRIM9/TMSB10/ATAT1/ARPC3/ATF7IP/CDC42EP3/ARFGEF1/CLU/RASA1/ARPC1A	18	Biological Process
GO:0050807	regulation of synapse organization	9/338	53/6006	0.00249657	0.0395509	0.0353469	BHLHB9/FYN/LRRC24/CHRNB2/VHL/LRRN3/PAFAH1B1/APP/LRRN1	9	Biological Process
GO:0032411	positive regulation of transporter activity	5/338	18/6006	0.00255375	0.0402215	0.0359463	CALM1/TMSB4X/ATP1B1/FGF14/CALM3	5	Biological Process
GO:0008154	actin polymerization or depolymerization	11/338	74/6006	0.00260883	0.0408516	0.0365094	TMSB4X/EVL/GRB2/TMOD2/TMSB10/DSTN/ARPC3/CDC42EP3/ARFGEF1/RASA1/ARPC1A	11	Biological Process
GO:0019901	protein kinase binding	21/351	204/6590	0.00268179	0.0320366	0.0288398	CAMK2N1/YWHAG/CALM1/DPYSL2/CCNI/MAPK8IP1/GRB2/BICD1/SV2A/ATP1B1/GAB2/NRP1/RND2/ACTB/RND3/CALM3/CCNG2/RHOF/CBLB/CTBP2/RARA	21	Molecular Function
GO:0071782	endoplasmic reticulum tubular network	4/372	12/6990	0.00277691	0.0166174	0.0121098	RTN4/ATL1/RAB10/REEP5	4	Cell Component
GO:0030041	actin filament polymerization	10/338	64/6006	0.0027779	0.043249	0.038652	TMSB4X/EVL/GRB2/TMOD2/TMSB10/ARPC3/CDC42EP3/ARFGEF1/RASA1/ARPC1A	10	Biological Process
GO:0030036	actin cytoskeleton organization	22/338	207/6006	0.00279705	0.0432983	0.038696	CXADR/EPB41/TMSB4X/STMN1/EVL/GRB2/TMOD2/ACTG1/TMSB10/DSTN/NRP1/ARPC3/PAFAH1B1/CDC42EP3/RND2/RND3/CORO1C/ARFGEF1/RASA1/KRAS/RHOF/ARPC1A	22	Biological Process
GO:0007015	actin filament organization	16/338	132/6006	0.00282849	0.0435363	0.0389087	TMSB4X/STMN1/EVL/GRB2/TMOD2/TMSB10/DSTN/NRP1/ARPC3/CDC42EP3/RND2/RND3/ARFGEF1/RASA1/RHOF/ARPC1A	16	Biological Process
GO:0070161	anchoring junction	11/372	79/6990	0.00288736	0.0170084	0.0123948	CXADR/DST/KLHL24/LIN7B/ACTG1/ATAT1/NRP1/ARVCF/ACTB/MTF2/LIN7C	11	Cell Component
GO:0044448	cell cortex part	7/372	37/6990	0.00293866	0.0170442	0.0124209	SEPTIN6/PRKCZ/DSTN/ACTR1A/PPFIA3/ACTB/CTBP2	7	Cell Component
GO:0007264	small GTPase mediated signal transduction	17/338	145/6006	0.00301627	0.0461643	0.0412574	RAB3A/CYTH2/STMN1/RAB1B/GRB2/SHOC2/NRP1/RAB10/CDC42EP3/RND2/RND3/RAB11B/ARFGEF1/RAB11A/RASA1/KRAS/RHOF	17	Biological Process
GO:0006812	cation transport	27/338	275/6006	0.00306589	0.0466601	0.0417004	SNCG/FGF13/CALM1/SYT11/ATP6V1E1/TMSB4X/JPH4/ATP6V1F/KLHL24/FYN/ATP6V1H/ATP1B1/GPM6B/CACNA2D1/ATP6V0A1/SLC5A7/DRD2/HPCA/FGF14/CHRNB2/CNTN1/YWHAH/ATP6V0D1/CALM3/RAB11B/ATP6V1B2/FKBP1B	27	Biological Process
GO:0098805	whole membrane	30/372	334/6990	0.00315881	0.0180435	0.0131491	CXADR/RAB3A/TMEM59/GABARAPL2/RAB1B/HMGCR/ATP6V1F/FYN/ATP6V1H/SV2A/GPM6B/LAMP5/ATP6V0A1/SLC17A6/PIP4P2/SNX10/SYP/STX12/CHGA/BCL2L1/MAP1LC3B/ATP6V0D1/MAP1LC3A/AFTPH/RAB11B/RAB11A/APP/CBLB/FLOT1/TOMM20	30	Cell Component
GO:0015850	organic hydroxy compound transport	11/338	76/6006	0.00323298	0.0488266	0.0436366	SNCG/SYT11/GPM6B/SLC10A4/DRD2/CHRNB2/STX12/CHGA/ACTB/RAB11A/SELENOM	11	Biological Process
GO:0070507	regulation of microtubule cytoskeleton organization	9/338	55/6006	0.00324429	0.0488266	0.0436366	STMN2/STMN4/FGF13/STMN1/APC/BICD1/FSD1/ATAT1/PAFAH1B1	9	Biological Process
GO:1901019	regulation of calcium ion transmembrane transporter activity	5/338	19/6006	0.00330831	0.049515	0.0442519	CALM1/ATP1B1/HPCA/FGF14/CALM3	5	Biological Process
GO:0032153	cell division site	5/372	20/6990	0.00331592	0.0186583	0.0135971	SEPTIN6/RND2/RND3/RAB11A/RHOF	5	Cell Component
GO:0005635	nuclear envelope	14/372	120/6990	0.00443969	0.0245061	0.0178587	INA/RTN4/TM7SF2/TERF2IP/PRKCZ/MINDY3/MACO1/OSBPL8/BCL2L1/PAFAH1B1/TNKS/EPC1/APP/TNPO1	14	Cell Component
GO:0098984	neuron to neuron synapse	8/372	50/6990	0.0044852	0.0245061	0.0178587	GAP43/MAP1B/CAMK2N1/GNG3/RTN4/CPEB4/FYN/DLG4	8	Cell Component
GO:0031965	nuclear membrane	10/372	73/6990	0.00497991	0.0268204	0.0195452	INA/TM7SF2/MINDY3/MACO1/OSBPL8/BCL2L1/PAFAH1B1/TNKS/EPC1/TNPO1	10	Cell Component
GO:0099240	intrinsic component of synaptic membrane	5/372	22/6990	0.00515916	0.0273944	0.0199635	CNR1/DRD2/CHRNB2/CNTN1/NRP1	5	Cell Component
GO:0045335	phagocytic vesicle	6/372	32/6990	0.00608384	0.0318556	0.0232146	SYT11/STXBP1/ACTG1/STX12/RAB11B/RAB11A	6	Cell Component
GO:0098936	intrinsic component of postsynaptic membrane	4/372	15/6990	0.00674399	0.0348285	0.0253811	DRD2/CHRNB2/CNTN1/NRP1	4	Cell Component
GO:0031253	cell projection membrane	9/372	65/6990	0.00704947	0.0359142	0.0261723	GAP43/LAMP5/GABRG2/NDRG4/DRD2/SHOC2/PALM/TTYH1/NME1	9	Cell Component
GO:0016469	proton-transporting two-sector ATPase complex	6/372	34/6990	0.00825637	0.041502	0.0302444	ATP6V1E1/ATP6V1F/ATP6V1H/ATP6V0A1/ATP6V0D1/ATP6V1B2	6	Cell Component
GO:0005794	Golgi apparatus	34/372	419/6990	0.00849432	0.0421363	0.0307066	RAB6B/SMPD3/TMEM59/GABARAPL2/RAB1B/CLVS1/BICD1/B3GAT1/CLVS2/ACHE/ATP6V0A1/RETREG1/GALNT14/NDST3/TRAPPC6B/ATAT1/SEMA6D/RAB6A/RAB10/OPTN/CSDE1/LIMK2/PLK3/TNKS/AFTPH/RAB2A/ARFGEF1/RAB11A/ST8SIA4/APP/PSENEN/TRAPPC5/TAF7/SELENOM	34	Cell Component
GO:0097060	synaptic membrane	8/372	56/6990	0.00899723	0.0440514	0.0321022	CNR1/STXBP1/DRD2/DLG4/SYP/CHRNB2/CNTN1/NRP1	8	Cell Component
GO:0015629	actin cytoskeleton	14/372	132/6990	0.0102089	0.0493429	0.0359584	FYN/TMEM63B/ACTG1/DSTN/DYNLL2/DCTN3/ACTR1A/ARPC3/CDC42EP3/ACTB/CORO1C/ACTR10/ARPC1A/RARA	14	Cell Component
GO:0005774	vacuolar membrane	9/372	69/6990	0.0103754	0.0495128	0.0360822	TMEM59/GABARAPL2/ATP6V1F/ATP6V1H/ATP6V0A1/PIP4P2/MAP1LC3B/ATP6V0D1/MAP1LC3A	9	Cell Component

## Sheet: Neurogliocytes_GO-sorted
ID	Description	GeneRatio	BgRatio	pvalue	p.adjust	qvalue	geneID	Count	Catalogue
GO:0042552	myelination	6/77	33/6006	3.06738e-06	0.0026267	0.0023832	SOX10/PLP1/MPZ/CD9/MAL/PSAP	6	Biological Process
GO:0007272	ensheathment of neurons	6/77	35/6006	4.40475e-06	0.0026267	0.0023832	SOX10/PLP1/MPZ/CD9/MAL/PSAP	6	Biological Process
GO:0008366	axon ensheathment	6/77	35/6006	4.40475e-06	0.0026267	0.0023832	SOX10/PLP1/MPZ/CD9/MAL/PSAP	6	Biological Process
GO:0048709	oligodendrocyte differentiation	5/77	26/6006	1.61921e-05	0.00724193	0.0065706	SOX10/PLP1/CNP/DLX1/PTPRZ1	5	Biological Process
GO:0022008	neurogenesis	16/77	415/6006	5.48974e-05	0.0196423	0.0178214	SOX10/PLP1/EDNRB/CNP/DLX1/APOD/ANXA1/GPM6B/PTPRZ1/HEY2/MEF2C/SLITRK2/INPP5F/LMO4/SIPA1L1/BMP7	16	Biological Process
GO:0008593	regulation of Notch signaling pathway	5/77	35/6006	7.30261e-05	0.021774	0.0197555	POSTN/DLX1/TSPAN5/HEY2/BMP7	5	Biological Process
GO:0030182	neuron differentiation	14/77	342/6006	9.13297e-05	0.0233412	0.0211775	PLP1/EDNRB/CNP/DLX1/APOD/GPM6B/PTPRZ1/HEY2/MEF2C/SLITRK2/INPP5F/LMO4/SIPA1L1/BMP7	14	Biological Process
GO:0032989	cellular component morphogenesis	13/77	309/6006	0.000127943	0.0284588	0.0258206	CNP/ITGA4/CDH19/ANXA1/CD9/PTPRZ1/MEF2C/SLITRK2/S100A10/SIPA1L1/RHOB/BMP7/PLEKHO1	13	Biological Process
GO:0000902	cell morphogenesis	12/77	270/6006	0.000143169	0.0284588	0.0258206	CNP/ITGA4/CDH19/ANXA1/PTPRZ1/MEF2C/SLITRK2/S100A10/SIPA1L1/RHOB/BMP7/PLEKHO1	12	Biological Process
GO:0061564	axon development	8/77	126/6006	0.000187887	0.033613	0.030497	PLP1/CNP/APOD/PTPRZ1/SLITRK2/INPP5F/SIPA1L1/BMP7	8	Biological Process
GO:0007219	Notch signaling pathway	6/77	69/6006	0.000230313	0.0374573	0.033985	POSTN/DLX1/TSPAN5/DTX4/HEY2/BMP7	6	Biological Process
GO:0048699	generation of neurons	14/77	386/6006	0.000327206	0.0487809	0.0442589	PLP1/EDNRB/CNP/DLX1/APOD/GPM6B/PTPRZ1/HEY2/MEF2C/SLITRK2/INPP5F/LMO4/SIPA1L1/BMP7	14	Biological Process

## Sheet: Endothelial_cells_GO-sorted
ID	Description	GeneRatio	BgRatio	pvalue	p.adjust	qvalue	geneID	Count	Catalogue
GO:0032970	regulation of actin filament-based process	24/222	119/6006	4.86279e-12	7.65904e-09	6.74114e-09	GJA5/ARHGDIB/TMSB4X/KANK3/F11R/GMFG/CDC42EP1/S100A10/ARPC3/PFN1/TMSB10/RHOB/RHOA/NRP1/ARPC1A/RAC1/TRIOBP/JAM3/ARPC5L/ACTR3/ARPC2/ARPC4/CDC42/RDX	24	Biological Process
GO:0032956	regulation of actin cytoskeleton organization	23/222	110/6006	6.30633e-12	7.65904e-09	6.74114e-09	ARHGDIB/TMSB4X/KANK3/F11R/GMFG/CDC42EP1/S100A10/ARPC3/PFN1/TMSB10/RHOB/RHOA/NRP1/ARPC1A/RAC1/TRIOBP/JAM3/ARPC5L/ACTR3/ARPC2/ARPC4/CDC42/RDX	23	Biological Process
GO:0030029	actin filament-based process	32/222	228/6006	3.3564e-11	2.71756e-08	2.39187e-08	GJA5/ARHGDIB/SHC1/TMSB4X/MYO6/KANK3/F11R/ANXA1/GMFG/CDC42EP1/S100A10/ARPC3/TPM4/PFN1/CFL1/TMSB10/RHOB/RHOA/NRP1/ARRB1/CORO1C/ARPC1A/RAC1/TRIOBP/JAM3/RHOG/ARPC5L/ACTR3/ARPC2/ARPC4/CDC42/RDX	32	Biological Process
GO:0030036	actin cytoskeleton organization	30/222	207/6006	6.51662e-11	3.95722e-08	3.48296e-08	ARHGDIB/SHC1/TMSB4X/KANK3/F11R/ANXA1/GMFG/CDC42EP1/S100A10/ARPC3/TPM4/PFN1/CFL1/TMSB10/RHOB/RHOA/NRP1/ARRB1/CORO1C/ARPC1A/RAC1/TRIOBP/JAM3/RHOG/ARPC5L/ACTR3/ARPC2/ARPC4/CDC42/RDX	30	Biological Process
GO:0001944	vasculature development	29/222	215/6006	8.09763e-10	3.48061e-07	3.06348e-07	RAMP2/KDR/GJA5/KLF2/PRCP/CALCRL/ENG/CDH5/EFNA1/SHC1/PLK2/ITGA5/MEF2C/SOX17/ANXA1/DLL4/TMEM204/ROBO4/JCAD/TAL1/RAMP3/HPGD/RHOA/NRP1/CCM2/JAM3/RAP1A/HEY1/LUZP1	29	Biological Process
GO:0051493	regulation of cytoskeleton organization	25/222	163/6006	8.59765e-10	3.48061e-07	3.06348e-07	ARHGDIB/TMSB4X/PLK2/KANK3/F11R/GMFG/CDC42EP1/S100A10/ARPC3/PFN1/TMSB10/CAPN2/RHOB/RHOA/NRP1/ARPC1A/RAC1/TRIOBP/JAM3/ARPC5L/ACTR3/ARPC2/ARPC4/CDC42/RDX	25	Biological Process
GO:0072358	cardiovascular system development	29/222	217/6006	1.01183e-09	3.51105e-07	3.09026e-07	RAMP2/KDR/GJA5/KLF2/PRCP/CALCRL/ENG/CDH5/EFNA1/SHC1/PLK2/ITGA5/MEF2C/SOX17/ANXA1/DLL4/TMEM204/ROBO4/JCAD/TAL1/RAMP3/HPGD/RHOA/NRP1/CCM2/JAM3/RAP1A/HEY1/LUZP1	29	Biological Process
GO:0007015	actin filament organization	22/222	132/6006	1.89342e-09	5.15335e-07	4.53575e-07	TMSB4X/KANK3/GMFG/CDC42EP1/S100A10/ARPC3/TPM4/PFN1/CFL1/TMSB10/RHOB/RHOA/NRP1/ARRB1/ARPC1A/RAC1/ARPC5L/ACTR3/ARPC2/ARPC4/CDC42/RDX	22	Biological Process
GO:0001568	blood vessel development	28/222	209/6006	1.90944e-09	5.15335e-07	4.53575e-07	RAMP2/KDR/GJA5/KLF2/PRCP/CALCRL/ENG/CDH5/EFNA1/SHC1/PLK2/ITGA5/MEF2C/SOX17/ANXA1/DLL4/ROBO4/JCAD/TAL1/RAMP3/HPGD/RHOA/NRP1/CCM2/JAM3/RAP1A/HEY1/LUZP1	28	Biological Process
GO:0110053	regulation of actin filament organization	17/222	87/6006	1.20985e-08	2.93872e-06	2.58653e-06	TMSB4X/KANK3/GMFG/CDC42EP1/S100A10/ARPC3/PFN1/TMSB10/RHOA/NRP1/ARPC1A/RAC1/ARPC5L/ACTR3/ARPC2/ARPC4/RDX	17	Biological Process
GO:0048514	blood vessel morphogenesis	25/222	187/6006	1.57914e-08	3.48703e-06	3.06912e-06	RAMP2/KDR/GJA5/KLF2/PRCP/CALCRL/ENG/EFNA1/SHC1/PLK2/ITGA5/SOX17/ANXA1/DLL4/ROBO4/JCAD/TAL1/RAMP3/HPGD/RHOA/NRP1/CCM2/JAM3/RAP1A/HEY1	25	Biological Process
GO:0030833	regulation of actin filament polymerization	14/222	60/6006	2.26396e-08	4.58263e-06	4.03343e-06	TMSB4X/KANK3/GMFG/CDC42EP1/ARPC3/PFN1/TMSB10/RHOA/ARPC1A/ARPC5L/ACTR3/ARPC2/ARPC4/RDX	14	Biological Process
GO:0001525	angiogenesis	22/222	152/6006	2.82818e-08	5.28434e-06	4.65104e-06	RAMP2/KDR/GJA5/KLF2/PRCP/CALCRL/ENG/EFNA1/SHC1/PLK2/ITGA5/SOX17/ANXA1/DLL4/ROBO4/JCAD/TAL1/RAMP3/RHOA/NRP1/JAM3/HEY1	22	Biological Process
GO:0008154	actin polymerization or depolymerization	15/222	74/6006	5.3827e-08	8.53618e-06	7.51316e-06	TMSB4X/KANK3/GMFG/CDC42EP1/ARPC3/PFN1/CFL1/TMSB10/RHOA/ARPC1A/ARPC5L/ACTR3/ARPC2/ARPC4/RDX	15	Biological Process
GO:0030041	actin filament polymerization	14/222	64/6006	5.47542e-08	8.53618e-06	7.51316e-06	TMSB4X/KANK3/GMFG/CDC42EP1/ARPC3/PFN1/TMSB10/RHOA/ARPC1A/ARPC5L/ACTR3/ARPC2/ARPC4/RDX	14	Biological Process
GO:0072359	circulatory system development	32/222	305/6006	5.62285e-08	8.53618e-06	7.51316e-06	RAMP2/KDR/GJA5/KLF2/PRCP/CALCRL/ENG/CDH5/EFNA1/SHC1/PLK2/ITGA5/MEF2C/SOX17/ANXA1/CCM2L/DLL4/TMEM204/ADAM15/ROBO4/JCAD/TAL1/RAMP3/HPGD/RHOA/NRP1/CCM2/JAM3/RAP1A/HEY1/LUZP1/CDC42	32	Biological Process
GO:0043534	blood vessel endothelial cell migration	11/222	38/6006	6.86083e-08	9.80291e-06	8.62807e-06	KDR/PRCP/TGFB1/TMSB4X/PLK2/ANXA1/DLL4/JCAD/SCARB1/RHOA/NRP1	11	Biological Process
GO:0008064	regulation of actin polymerization or depolymerization	14/222	67/6006	1.01441e-07	1.29684e-05	1.14142e-05	TMSB4X/KANK3/GMFG/CDC42EP1/ARPC3/PFN1/TMSB10/RHOA/ARPC1A/ARPC5L/ACTR3/ARPC2/ARPC4/RDX	14	Biological Process
GO:0030832	regulation of actin filament length	14/222	67/6006	1.01441e-07	1.29684e-05	1.14142e-05	TMSB4X/KANK3/GMFG/CDC42EP1/ARPC3/PFN1/TMSB10/RHOA/ARPC1A/ARPC5L/ACTR3/ARPC2/ARPC4/RDX	14	Biological Process
GO:0003779	actin binding	18/211	128/6590	1.02347e-07	3.49003e-05	3.1135e-05	MSN/TMSB4X/RCSD1/MYO6/GMFG/MYO7A/ARPC3/TLNRD1/TPM4/PFN1/CFL1/TMSB10/CORO1C/ARPC1A/TRIOBP/ARPC2/ARPC4/RDX	18	Molecular Function
GO:0043535	regulation of blood vessel endothelial cell migration	10/222	32/6006	1.22901e-07	1.48991e-05	1.31135e-05	KDR/PRCP/TGFB1/TMSB4X/PLK2/ANXA1/DLL4/JCAD/RHOA/NRP1	10	Biological Process
GO:0090066	regulation of anatomical structure size	23/222	179/6006	1.30399e-07	1.48991e-05	1.31135e-05	MSN/GJA5/TMSB4X/COX1/KANK3/NOS3/GMFG/COX2/EDN1/CDC42EP1/ARPC3/RAB11A/PFN1/TMSB10/RHOA/NRP1/ARPC1A/RAC1/ARPC5L/ACTR3/ARPC2/ARPC4/RDX	23	Biological Process
GO:0032271	regulation of protein polymerization	15/222	79/6006	1.34945e-07	1.48991e-05	1.31135e-05	TMSB4X/KANK3/GMFG/CDC42EP1/ARPC3/PFN1/TMSB10/RHOA/ARPC1A/RAC1/ARPC5L/ACTR3/ARPC2/ARPC4/RDX	15	Biological Process
GO:0034330	cell junction organization	14/222	77/6006	6.26532e-07	6.61672e-05	5.82374e-05	RAMP2/KDR/GJA5/TGFB1/CDH5/ITGA5/JUP/S100A10/RHOA/NRP1/CCM2/RAC1/RAP1A/CDC42	14	Biological Process
GO:0097435	supramolecular fiber organization	25/222	226/6006	6.77353e-07	6.85538e-05	6.03379e-05	CST3/TMSB4X/KANK3/GMFG/CDC42EP1/S100A10/ARPC3/TPM4/RAB11A/PFN1/CFL1/TMSB10/RHOB/RHOA/VIM/NRP1/ARRB1/ARPC1A/RAC1/ARPC5L/ACTR3/ARPC2/ARPC4/CDC42/RDX	25	Biological Process
GO:1902905	positive regulation of supramolecular fiber organization	13/222	67/6006	7.31242e-07	6.9014e-05	6.0743e-05	GMFG/CDC42EP1/S100A10/ARPC3/PFN1/RHOA/NRP1/ARPC1A/RAC1/ARPC5L/ACTR3/ARPC2/ARPC4	13	Biological Process
GO:0034314	Arp2/3 complex-mediated actin nucleation	7/222	16/6006	7.38726e-07	6.9014e-05	6.0743e-05	GMFG/ARPC3/ARPC1A/ARPC5L/ACTR3/ARPC2/ARPC4	7	Biological Process
GO:0032535	regulation of cellular component size	18/222	128/6006	8.51981e-07	7.66467e-05	6.74609e-05	MSN/TMSB4X/KANK3/GMFG/CDC42EP1/ARPC3/RAB11A/PFN1/TMSB10/RHOA/NRP1/ARPC1A/RAC1/ARPC5L/ACTR3/ARPC2/ARPC4/RDX	18	Biological Process
GO:1902903	regulation of supramolecular fiber organization	17/222	116/6006	9.61046e-07	8.33708e-05	7.33791e-05	TMSB4X/KANK3/GMFG/CDC42EP1/S100A10/ARPC3/PFN1/TMSB10/RHOA/NRP1/ARPC1A/RAC1/ARPC5L/ACTR3/ARPC2/ARPC4/RDX	17	Biological Process
GO:0007010	cytoskeleton organization	34/222	383/6006	1.18196e-06	9.8999e-05	8.71344e-05	ARHGDIB/SHC1/TMSB4X/PLK2/KANK3/F11R/ANXA1/GMFG/CDC42EP1/S100A10/ARPC3/TPM4/RAB11A/PFN1/CFL1/TMSB10/CAPN2/RHOB/RHOA/VIM/NRP1/ARRB1/CORO1C/ARPC1A/RAC1/TRIOBP/JAM3/RHOG/ARPC5L/ACTR3/ARPC2/ARPC4/CDC42/RDX	34	Biological Process
GO:0051495	positive regulation of cytoskeleton organization	13/222	70/6006	1.23964e-06	0.00010037	8.83408e-05	GMFG/CDC42EP1/S100A10/ARPC3/PFN1/RHOA/NRP1/ARPC1A/RAC1/ARPC5L/ACTR3/ARPC2/ARPC4	13	Biological Process
GO:0015629	actin cytoskeleton	17/230	132/6990	1.27412e-06	0.000372043	0.000289695	TPM3/CAVIN2/MYO6/MYO7A/ARPC3/TLNRD1/TPM4/CFL1/TAX1BP3/CORO1C/ARPC1A/RAC1/FYN/ARPC5L/ACTR3/ARPC2/ARPC4	17	Cell Component
GO:0034329	cell junction assembly	12/222	60/6006	1.40665e-06	0.000110218	9.70086e-05	RAMP2/KDR/GJA5/CDH5/ITGA5/JUP/S100A10/RHOA/NRP1/RAC1/RAP1A/CDC42	12	Biological Process
GO:0033043	regulation of organelle organization	34/222	387/6006	1.50165e-06	0.000113984	0.000100324	MSN/KDR/RALB/ARHGDIB/TMSB4X/PLK2/KANK3/F11R/ANXA1/GMFG/PDE2A/TAL1/CDC42EP1/S100A10/ARPC3/PFN1/TMSB10/CAPN2/RHOB/RHOA/SLC25A5/NRP1/VAT1/ARRB1/ARPC1A/RAC1/TRIOBP/JAM3/ARPC5L/ACTR3/ARPC2/ARPC4/CDC42/RDX	34	Biological Process
GO:0035239	tube morphogenesis	27/222	270/6006	1.76517e-06	0.000129927	0.000114356	RAMP2/KDR/GJA5/KLF2/PRCP/CALCRL/ENG/EFNA1/SHC1/PLK2/ITGA5/MEF2C/SOX17/ANXA1/DLL4/ROBO4/JCAD/TAL1/RAMP3/HPGD/RHOA/NRP1/CCM2/JAM3/RAP1A/HEY1/LUZP1	27	Biological Process
GO:0051258	protein polymerization	15/222	96/6006	1.87029e-06	0.000133616	0.000117602	TMSB4X/KANK3/GMFG/CDC42EP1/ARPC3/PFN1/TMSB10/RHOA/ARPC1A/RAC1/ARPC5L/ACTR3/ARPC2/ARPC4/RDX	15	Biological Process
GO:0043542	endothelial cell migration	12/222	62/6006	2.03368e-06	0.000141138	0.000124223	KDR/PRCP/TGFB1/TMSB4X/PLK2/ANXA1/DLL4/JCAD/SCARB1/RHOA/NRP1/RAB13	12	Biological Process
GO:0043536	positive regulation of blood vessel endothelial cell migration	7/222	19/6006	2.95824e-06	0.000194204	0.00017093	KDR/TGFB1/TMSB4X/PLK2/ANXA1/JCAD/NRP1	7	Biological Process
GO:0045010	actin nucleation	7/222	19/6006	2.95824e-06	0.000194204	0.00017093	GMFG/ARPC3/ARPC1A/ARPC5L/ACTR3/ARPC2/ARPC4	7	Biological Process
GO:0030838	positive regulation of actin filament polymerization	9/222	35/6006	3.34272e-06	0.00021367	0.000188063	GMFG/CDC42EP1/ARPC3/RHOA/ARPC1A/ARPC5L/ACTR3/ARPC2/ARPC4	9	Biological Process
GO:0009986	cell surface	22/230	223/6990	3.49494e-06	0.000493699	0.000384423	EGFL7/CD93/RAMP2/MSN/VAMP5/TGFB1/CDH5/MRC1/ITGA5/CD63/ANXA1/ADAM15/LOC100624226/SCARB1/SELL/TFPI/RAMP3/CD151/MIF/BGN/LMAN2/FCGRT	22	Cell Component
GO:1903670	regulation of sprouting angiogenesis	8/222	27/6006	3.71419e-06	0.000231328	0.000203604	KDR/KLF2/PLK2/ITGA5/ANXA1/JCAD/RHOA/NRP1	8	Biological Process
GO:0032273	positive regulation of protein polymerization	10/222	45/6006	3.98146e-06	0.000241774	0.000212798	GMFG/CDC42EP1/ARPC3/RHOA/ARPC1A/RAC1/ARPC5L/ACTR3/ARPC2/ARPC4	10	Biological Process
GO:0031252	cell leading edge	13/230	88/6990	5.07225e-06	0.000493699	0.000384423	ITGA5/MYO6/JCAD/ARPC3/NME2/CFL1/RHOA/VIM/PLEKHO1/RAC1/RAB13/ARPC2/CDC42	13	Cell Component
GO:0035924	cellular response to vascular endothelial growth factor stimulus	6/222	14/6006	5.58423e-06	0.000326863	0.00028769	RAMP2/KDR/CD63/ANXA1/JCAD/NRP1	6	Biological Process
GO:0044089	positive regulation of cellular component biogenesis	19/222	160/6006	5.6518e-06	0.000326863	0.00028769	MSN/KDR/TGFB1/RALB/GMFG/TAL1/CDC42EP1/S100A10/ARPC3/PFN1/RHOA/NRP1/ARPC1A/RAC1/ARPC5L/ACTR3/ARPC2/ARPC4/CDC42	19	Biological Process
GO:0031334	positive regulation of protein complex assembly	13/222	81/6006	6.83205e-06	0.000385931	0.000339679	MSN/TGFB1/GMFG/TAL1/CDC42EP1/ARPC3/RHOA/ARPC1A/RAC1/ARPC5L/ACTR3/ARPC2/ARPC4	13	Biological Process
GO:0022604	regulation of cell morphogenesis	16/222	120/6006	7.18692e-06	0.00039675	0.000349202	MSN/KDR/EFNA1/ANXA1/CDC42EP1/S100A10/RAB11A/CFL1/RHOB/RHOA/NRP1/PLEKHO1/RAC1/FYN/ARPC2/CDC42	16	Biological Process
GO:0022610	biological adhesion	29/222	329/6006	9.0911e-06	0.00048824	0.000429727	CD93/PECAM1/HAPLN1/MSN/ESAM/KDR/CD34/TGFB1/ENG/CDH5/SHC1/ITGA5/CD63/F11R/ANXA1/CCM2L/JUP/ADAM15/SCARB1/SELL/PEAR1/S100A10/RHOA/NRP1/CD47/RAC1/JAM3/ARPC2/CDC42	29	Biological Process
GO:0051130	positive regulation of cellular component organization	30/222	347/6006	9.24621e-06	0.00048824	0.000429727	APOA1/MSN/KDR/TGFB1/RALB/CD63/ANXA1/GMFG/TAL1/CDC42EP1/S100A10/ARPC3/RAB11A/PFN1/CD151/RHOA/NRP1/CD47/ARRB1/ARPC1A/RAC1/FYN/RAP1A/ARPC5L/ACTR3/EIF5A/LMAN2/ARPC2/ARPC4/CDC42	30	Biological Process
GO:0035295	tube development	29/222	331/6006	1.02307e-05	0.000528731	0.000465365	RAMP2/KDR/GJA5/KLF2/PRCP/CALCRL/ENG/EFNA1/SHC1/PLK2/ITGA5/MEF2C/SOX17/ANXA1/DLL4/RARRES2/ROBO4/JCAD/TAL1/RAMP3/HPGD/RHOA/NRP1/CCM2/JAM3/RAP1A/HEY1/LUZP1/CDC42	29	Biological Process
GO:0007266	Rho protein signal transduction	11/222	61/6006	1.1246e-05	0.000569095	0.000500892	ARHGDIB/GPR4/CDC42EP1/ARHGDIA/RHOB/RHOA/NRP1/TAX1BP3/ARRB1/RHOG/CDC42	11	Biological Process
GO:0043254	regulation of protein complex assembly	18/222	154/6006	1.25709e-05	0.000623159	0.000548476	MSN/TGFB1/TMSB4X/KANK3/GMFG/TAL1/CDC42EP1/ARPC3/PFN1/TMSB10/RHOA/ARPC1A/RAC1/ARPC5L/ACTR3/ARPC2/ARPC4/RDX	18	Biological Process
GO:0010594	regulation of endothelial cell migration	10/222	51/6006	1.31233e-05	0.000626258	0.000551203	KDR/PRCP/TGFB1/TMSB4X/PLK2/ANXA1/DLL4/JCAD/RHOA/NRP1	10	Biological Process
GO:0010631	epithelial cell migration	13/222	86/6006	1.34441e-05	0.000626258	0.000551203	KDR/PRCP/TGFB1/TMSB4X/PLK2/ANXA1/DLL4/JCAD/SCARB1/RAB11A/RHOA/NRP1/RAB13	13	Biological Process
GO:0090132	epithelium migration	13/222	86/6006	1.34441e-05	0.000626258	0.000551203	KDR/PRCP/TGFB1/TMSB4X/PLK2/ANXA1/DLL4/JCAD/SCARB1/RAB11A/RHOA/NRP1/RAB13	13	Biological Process
GO:0002040	sprouting angiogenesis	9/222	41/6006	1.36647e-05	0.000626258	0.000551203	RAMP2/KDR/KLF2/PLK2/ITGA5/ANXA1/JCAD/RHOA/NRP1	9	Biological Process
GO:0008360	regulation of cell shape	9/222	42/6006	1.68393e-05	0.000757459	0.000666681	MSN/KDR/ANXA1/CDC42EP1/RHOB/RHOA/PLEKHO1/FYN/CDC42	9	Biological Process
GO:0005911	cell-cell junction	15/230	128/6990	1.75691e-05	0.00122387	0.00095298	CLDN5/ESAM/GJA5/VAMP5/CDH5/ITGA5/F11R/TJP2/JUP/JCAD/SNAP23/RHOA/RAB13/JAM3/CDC42	15	Cell Component
GO:0044087	regulation of cellular component biogenesis	26/222	288/6006	1.80759e-05	0.000798298	0.000702625	MSN/KDR/TGFB1/RALB/TMSB4X/PLK2/KANK3/GMFG/TAL1/CDC42EP1/S100A10/ARPC3/PFN1/TMSB10/RHOA/NRP1/ARPC1A/RAC1/RHOG/RAP1A/ARPC5L/ACTR3/ARPC2/ARPC4/CDC42/RDX	26	Biological Process
GO:0090130	tissue migration	13/222	89/6006	1.96827e-05	0.000848453	0.00074677	KDR/PRCP/TGFB1/TMSB4X/PLK2/ANXA1/DLL4/JCAD/SCARB1/RAB11A/RHOA/NRP1/RAB13	13	Biological Process
GO:0007155	cell adhesion	28/222	325/6006	2.01924e-05	0.000848453	0.00074677	CD93/PECAM1/HAPLN1/MSN/ESAM/KDR/CD34/TGFB1/ENG/CDH5/SHC1/ITGA5/CD63/F11R/ANXA1/CCM2L/JUP/ADAM15/SELL/PEAR1/S100A10/RHOA/NRP1/CD47/RAC1/JAM3/ARPC2/CDC42	28	Biological Process
GO:0022603	regulation of anatomical structure morphogenesis	26/222	290/6006	2.04295e-05	0.000848453	0.00074677	RAMP2/MSN/CST3/KDR/KLF2/EFNA1/PLK2/ITGA5/MEF2C/SOX17/ANXA1/JCAD/CDC42EP1/S100A10/RAB11A/CFL1/RHOB/RHOA/NRP1/VAT1/PLEKHO1/RAC1/FYN/RAP1A/ARPC2/CDC42	26	Biological Process
GO:0090049	regulation of cell migration involved in sprouting angiogenesis	6/222	17/6006	2.09581e-05	0.000848453	0.00074677	KDR/PLK2/ANXA1/JCAD/RHOA/NRP1	6	Biological Process
GO:1903672	positive regulation of sprouting angiogenesis	6/222	17/6006	2.09581e-05	0.000848453	0.00074677	KDR/PLK2/ITGA5/ANXA1/JCAD/NRP1	6	Biological Process
GO:0044877	protein-containing complex binding	26/211	337/6590	2.35995e-05	0.0034714	0.00309688	KDR/MADCAM1/YBX3/SHC1/ITGA5/RCSD1/MYO6/GMFG/ADAM15/MYO7A/SCARB1/ARPC3/TPM4/CFL1/GNAI2/EIF1/CD151/VIM/CORO1C/ARPC1A/RAC1/TRIOBP/JAM3/RAP1A/EIF5A/ARPC2	26	Molecular Function
GO:0003158	endothelium development	9/222	44/6006	2.51008e-05	0.000995328	0.000876042	CLDN5/MSN/SOX17/F11R/DLL4/PDE2A/RHOA/CCM2/RAP1A	9	Biological Process
GO:0090050	positive regulation of cell migration involved in sprouting angiogenesis	5/222	11/6006	2.54057e-05	0.000995328	0.000876042	KDR/PLK2/ANXA1/JCAD/NRP1	5	Biological Process
GO:0051015	actin filament binding	10/211	64/6590	3.05402e-05	0.0034714	0.00309688	RCSD1/MYO6/MYO7A/ARPC3/TPM4/CFL1/CORO1C/ARPC1A/TRIOBP/ARPC2	10	Molecular Function
GO:0010638	positive regulation of organelle organization	19/222	180/6006	3.1133e-05	0.00120035	0.00105649	MSN/KDR/RALB/ANXA1/GMFG/TAL1/CDC42EP1/S100A10/ARPC3/PFN1/RHOA/NRP1/ARRB1/ARPC1A/RAC1/ARPC5L/ACTR3/ARPC2/ARPC4	19	Biological Process
GO:0032587	ruffle membrane	6/230	20/6990	3.12831e-05	0.00122387	0.00095298	ITGA5/JCAD/CFL1/RHOA/PLEKHO1/RAC1	6	Cell Component
GO:0016477	cell migration	32/222	412/6006	4.06854e-05	0.00154414	0.00135908	MSN/KDR/MADCAM1/PRCP/TGFB1/ARHGDIB/TMSB4X/PLK2/ITGA5/CD63/SOX17/ANXA1/DLL4/RARRES2/ADAM15/JCAD/SCARB1/SELL/RAB11A/TMSB10/CD151/RHOB/RHOA/NRP1/MIF/PLEKHO1/RAC1/RAB13/JAM3/RHOG/FYN/CDC42	32	Biological Process
GO:0045121	membrane raft	11/230	78/6990	4.28646e-05	0.00122387	0.00095298	PECAM1/KDR/CAVIN2/ORAI1/NOS3/TNFRSF1A/SCARB1/TFPI/S100A10/LAMTOR2/FYN	11	Cell Component
GO:0098857	membrane microdomain	11/230	78/6990	4.28646e-05	0.00122387	0.00095298	PECAM1/KDR/CAVIN2/ORAI1/NOS3/TNFRSF1A/SCARB1/TFPI/S100A10/LAMTOR2/FYN	11	Cell Component
GO:0030054	cell junction	20/230	224/6990	4.29507e-05	0.00122387	0.00095298	PECAM1/CLDN5/MSN/ESAM/GJA5/VAMP5/CDH5/ITGA5/F11R/TJP2/JUP/JCAD/SNAP23/RHOA/NRP1/RAB13/JAM3/RAP1A/ARPC2/CDC42	20	Cell Component
GO:0030027	lamellipodium	8/230	41/6990	4.54281e-05	0.00122387	0.00095298	ARPC3/NME2/CFL1/RHOA/RAC1/RAB13/ARPC2/CDC42	8	Cell Component
GO:0070161	anchoring junction	11/230	79/6990	4.83767e-05	0.00122387	0.00095298	MSN/ESAM/CDH5/ITGA5/JUP/JCAD/SNAP23/RHOA/NRP1/JAM3/ARPC2	11	Cell Component
GO:0010632	regulation of epithelial cell migration	11/222	71/6006	4.97203e-05	0.00185801	0.00163534	KDR/PRCP/TGFB1/TMSB4X/PLK2/ANXA1/DLL4/JCAD/RAB11A/RHOA/NRP1	11	Biological Process
GO:0050839	cell adhesion molecule binding	10/211	68/6590	5.24201e-05	0.00446881	0.00398668	MSN/KDR/MADCAM1/CDH5/ITGA5/JUP/ADAM15/SELL/CD151/JAM3	10	Molecular Function
GO:0031410	cytoplasmic vesicle	33/230	489/6990	5.31858e-05	0.00122387	0.00095298	CD93/KDR/ITM2B/VAMP5/CALCRL/STEAP1/SERPINI1/AP2S1/MRC1/ITGA5/CD63/MYO6/ANXA1/RAB11A/PSAP/SNAP23/RHOA/SNX9/VIM/NRP1/BGN/ARRB1/RAC1/RAB13/CTSB/LAMTOR2/FYN/HSP90B1/ABHD17A/VPS36/LMAN2/ARPC2/CDC42	33	Cell Component
GO:0097708	intracellular vesicle	33/230	489/6990	5.31858e-05	0.00122387	0.00095298	CD93/KDR/ITM2B/VAMP5/CALCRL/STEAP1/SERPINI1/AP2S1/MRC1/ITGA5/CD63/MYO6/ANXA1/RAB11A/PSAP/SNAP23/RHOA/SNX9/VIM/NRP1/BGN/ARRB1/RAC1/RAB13/CTSB/LAMTOR2/FYN/HSP90B1/ABHD17A/VPS36/LMAN2/ARPC2/CDC42	33	Cell Component
GO:0098589	membrane region	11/230	80/6990	5.44875e-05	0.00122387	0.00095298	PECAM1/KDR/CAVIN2/ORAI1/NOS3/TNFRSF1A/SCARB1/TFPI/S100A10/LAMTOR2/FYN	11	Cell Component
GO:0007265	Ras protein signal transduction	15/222	126/6006	5.48058e-05	0.00201702	0.00177529	RALB/ARHGDIB/GPR4/CDC42EP1/ARHGDIA/RAB11A/RAP1B/RHOB/RHOA/NRP1/TAX1BP3/ARRB1/RHOG/RAP1A/CDC42	15	Biological Process
GO:0002042	cell migration involved in sprouting angiogenesis	6/222	20/6006	5.97845e-05	0.00216741	0.00190766	KDR/PLK2/ANXA1/JCAD/RHOA/NRP1	6	Biological Process
GO:0001726	ruffle	8/230	43/6990	6.51357e-05	0.00135855	0.00105784	ITGA5/MYO6/JCAD/NME2/CFL1/RHOA/PLEKHO1/RAC1	8	Cell Component
GO:1900026	positive regulation of substrate adhesion-dependent cell spreading	5/222	13/6006	6.65924e-05	0.00237872	0.00209364	S100A10/NRP1/RAC1/ARPC2/CDC42	5	Biological Process
GO:0008092	cytoskeletal protein binding	23/211	297/6590	6.8065e-05	0.00464203	0.00414122	MSN/CALM1/CDH5/TMSB4X/RCSD1/MYO6/GMFG/MYO7A/ARPC3/TLNRD1/TPM4/RAB11A/PFN1/CFL1/TMSB10/RHOA/CORO1C/ARPC1A/TRIOBP/FYN/ARPC2/ARPC4/RDX	23	Molecular Function
GO:0007264	small GTPase mediated signal transduction	16/222	145/6006	7.85659e-05	0.00276575	0.00243428	RALB/ARHGDIB/GPR4/CDC42EP1/ARHGDIA/RAB11A/RAP1B/RHOB/RHOA/NRP1/TAX1BP3/ARRB1/RAC1/RHOG/RAP1A/CDC42	16	Biological Process
GO:0031532	actin cytoskeleton reorganization	7/222	30/6006	8.43852e-05	0.00292816	0.00257724	ARHGDIB/SHC1/F11R/ANXA1/GMFG/RHOA/NRP1	7	Biological Process
GO:0001667	ameboidal-type cell migration	15/222	132/6006	9.41852e-05	0.0032222	0.00283603	KDR/PRCP/TGFB1/ARHGDIB/TMSB4X/PLK2/SOX17/ANXA1/DLL4/JCAD/SCARB1/RAB11A/RHOA/NRP1/RAB13	15	Biological Process
GO:0031256	leading edge membrane	7/230	34/6990	9.59393e-05	0.00186762	0.00145424	ITGA5/JCAD/CFL1/RHOA/PLEKHO1/RAC1/CDC42	7	Cell Component
GO:0010595	positive regulation of endothelial cell migration	7/222	31/6006	0.000105611	0.00356291	0.00313591	KDR/TGFB1/TMSB4X/PLK2/ANXA1/JCAD/NRP1	7	Biological Process
GO:0048646	anatomical structure formation involved in morphogenesis	27/222	339/6006	0.000112846	0.00375483	0.00330483	RAMP2/KDR/GJA5/KLF2/PRCP/CALCRL/ENG/PTPN18/EFNA1/SHC1/PLK2/ITGA5/MEF2C/SOX17/ANXA1/DLL4/ROBO4/JCAD/TAL1/RAMP3/RHOA/NRP1/PLEKHO1/JAM3/HEY1/LUZP1/TM4SF1	27	Biological Process
GO:0070062	extracellular exosome	6/230	25/6990	0.000124479	0.00227173	0.00176891	CD63/ANXA1/ADAM15/RAB11A/RHOA/CD47	6	Cell Component
GO:0034332	adherens junction organization	7/222	32/6006	0.000130984	0.00429947	0.00378419	RAMP2/KDR/CDH5/S100A10/NRP1/RAC1/CDC42	7	Biological Process
GO:0030334	regulation of cell migration	22/222	252/6006	0.000136372	0.00441662	0.00388731	MSN/KDR/MADCAM1/PRCP/TGFB1/ARHGDIB/TMSB4X/PLK2/ANXA1/DLL4/RARRES2/ADAM15/JCAD/RAB11A/TMSB10/CD151/RHOB/RHOA/NRP1/MIF/RAC1/JAM3	22	Biological Process
GO:0001885	endothelial cell development	6/222	23/6006	0.000141842	0.00453333	0.00399003	CLDN5/MSN/F11R/PDE2A/CCM2/RAP1A	6	Biological Process
GO:0005912	adherens junction	10/230	75/6990	0.000155148	0.00257622	0.00200599	MSN/ESAM/CDH5/ITGA5/JUP/JCAD/SNAP23/RHOA/NRP1/ARPC2	10	Cell Component
GO:0098590	plasma membrane region	20/230	246/6990	0.000158808	0.00257622	0.00200599	MSN/ITGA5/CAVIN2/ORAI1/NOS3/ANXA1/PDE2A/JCAD/SCARB1/TFPI/HPGD/RAB11A/CFL1/RHOA/NRP1/PLEKHO1/RAC1/ARPC2/CDC42/RDX	20	Cell Component
GO:1901135	carbohydrate derivative metabolic process	30/222	407/6006	0.000187517	0.0059153	0.00520638	CST3/ITM2B/TGFB1/TMSB4X/COX1/NT5C/COX3/ST8SIA4/CYTB/ELOVL1/PDE2A/ATP6/COX2/NME2/GGTA1P/MGAT1/PSAP/GUSB/ND4/RHOA/AKR1B1/MGAT4B/AMDHD2/APRT/BGN/CYCS/MPC2/G6PC3/ATP5MC1/GALNT1	30	Biological Process
GO:0010008	endosome membrane	10/230	77/6990	0.00019384	0.00297901	0.00231964	ITM2B/STEAP1/MRC1/CD63/ANXA1/RAB11A/RAC1/LAMTOR2/ABHD17A/VPS36	10	Cell Component
GO:0010634	positive regulation of epithelial cell migration	8/222	45/6006	0.000202859	0.00631723	0.00556013	KDR/TGFB1/TMSB4X/PLK2/ANXA1/JCAD/RAB11A/NRP1	8	Biological Process
GO:1900024	regulation of substrate adhesion-dependent cell spreading	5/222	16/6006	0.000206322	0.00634374	0.00558347	S100A10/NRP1/RAC1/ARPC2/CDC42	5	Biological Process
GO:0005768	endosome	18/230	214/6990	0.00022335	0.0032609	0.00253913	KDR/ITM2B/VAMP5/CALCRL/STEAP1/MRC1/CD63/ANXA1/RAB11A/PSAP/RHOA/NRP1/RAC1/LAMTOR2/FYN/ABHD17A/VPS36/ARPC2	18	Cell Component
GO:0031589	cell-substrate adhesion	11/222	84/6006	0.000236311	0.00713943	0.0062838	KDR/ITGA5/CD63/ADAM15/S100A10/RHOA/NRP1/RAC1/JAM3/ARPC2/CDC42	11	Biological Process
GO:0007229	integrin-mediated signaling pathway	7/222	35/6006	0.000238079	0.00713943	0.0062838	MADCAM1/ITGA5/CD63/ADAM15/NME2/NRP1/TIMP1	7	Biological Process
GO:1903561	extracellular vesicle	6/230	28/6990	0.000243761	0.00328966	0.00256152	CD63/ANXA1/ADAM15/RAB11A/RHOA/CD47	6	Cell Component
GO:0031253	cell projection membrane	9/230	65/6990	0.000247851	0.00328966	0.00256152	MSN/ITGA5/JCAD/CFL1/RHOA/PLEKHO1/RAC1/ARPC2/CDC42	9	Cell Component
GO:0048870	cell motility	32/222	454/6006	0.000257366	0.00753184	0.00662918	MSN/KDR/MADCAM1/PRCP/TGFB1/ARHGDIB/TMSB4X/PLK2/ITGA5/CD63/SOX17/ANXA1/DLL4/RARRES2/ADAM15/JCAD/SCARB1/SELL/RAB11A/TMSB10/CD151/RHOB/RHOA/NRP1/MIF/PLEKHO1/RAC1/RAB13/JAM3/RHOG/FYN/CDC42	32	Biological Process
GO:0051674	localization of cell	32/222	454/6006	0.000257366	0.00753184	0.00662918	MSN/KDR/MADCAM1/PRCP/TGFB1/ARHGDIB/TMSB4X/PLK2/ITGA5/CD63/SOX17/ANXA1/DLL4/RARRES2/ADAM15/JCAD/SCARB1/SELL/RAB11A/TMSB10/CD151/RHOB/RHOA/NRP1/MIF/PLEKHO1/RAC1/RAB13/JAM3/RHOG/FYN/CDC42	32	Biological Process
GO:0006163	purine nucleotide metabolic process	17/222	178/6006	0.000281291	0.00813399	0.00715917	TGFB1/TMSB4X/COX1/COX3/NOS3/CYTB/ELOVL1/PDE2A/ATP6/COX2/NME2/ND4/RHOA/APRT/CYCS/MPC2/ATP5MC1	17	Biological Process
GO:0043230	extracellular organelle	6/230	29/6990	0.000298995	0.00379593	0.00295574	CD63/ANXA1/ADAM15/RAB11A/RHOA/CD47	6	Cell Component
GO:0051894	positive regulation of focal adhesion assembly	4/222	10/6006	0.000320114	0.00911637	0.00802381	KDR/S100A10/NRP1/RAC1	4	Biological Process
GO:0010810	regulation of cell-substrate adhesion	8/222	48/6006	0.00032277	0.00911637	0.00802381	KDR/ADAM15/S100A10/RHOA/NRP1/RAC1/ARPC2/CDC42	8	Biological Process
GO:0051270	regulation of cellular component movement	23/222	288/6006	0.000359248	0.0100271	0.00882541	MSN/KDR/MADCAM1/GJA5/PRCP/TGFB1/ARHGDIB/TMSB4X/PLK2/ANXA1/DLL4/RARRES2/ADAM15/JCAD/RAB11A/TMSB10/CD151/RHOB/RHOA/NRP1/MIF/RAC1/JAM3	23	Biological Process
GO:2000145	regulation of cell motility	22/222	270/6006	0.000366364	0.0100271	0.00882541	MSN/KDR/MADCAM1/PRCP/TGFB1/ARHGDIB/TMSB4X/PLK2/ANXA1/DLL4/RARRES2/ADAM15/JCAD/RAB11A/TMSB10/CD151/RHOB/RHOA/NRP1/MIF/RAC1/JAM3	22	Biological Process
GO:0010811	positive regulation of cell-substrate adhesion	6/222	27/6006	0.0003674	0.0100271	0.00882541	KDR/S100A10/NRP1/RAC1/ARPC2/CDC42	6	Biological Process
GO:0061028	establishment of endothelial barrier	5/222	18/6006	0.000380896	0.01028	0.00904796	CLDN5/MSN/F11R/PDE2A/RAP1A	5	Biological Process
GO:0043296	apical junction complex	8/230	55/6990	0.000389221	0.00473552	0.00368735	CLDN5/ESAM/CDH5/F11R/TJP2/RHOA/RAB13/JAM3	8	Cell Component
GO:0035690	cellular response to drug	11/222	89/6006	0.000394996	0.0105434	0.00927978	KDR/MEF2C/EIF4EBP1/ANXA1/FOXO1/ADAM15/PDE2A/PSAP/GNAI2/VIM/RNF149	11	Biological Process
GO:0009150	purine ribonucleotide metabolic process	16/222	168/6006	0.000438851	0.0115866	0.010198	TGFB1/TMSB4X/COX1/COX3/CYTB/ELOVL1/PDE2A/ATP6/COX2/NME2/ND4/RHOA/APRT/CYCS/MPC2/ATP5MC1	16	Biological Process
GO:0045446	endothelial cell differentiation	7/222	39/6006	0.000480155	0.0125408	0.0110379	CLDN5/MSN/SOX17/F11R/PDE2A/CCM2/RAP1A	7	Biological Process
GO:2000249	regulation of actin cytoskeleton reorganization	4/222	11/6006	0.000488519	0.0126235	0.0111107	ARHGDIB/F11R/GMFG/NRP1	4	Biological Process
GO:1901136	carbohydrate derivative catabolic process	8/222	51/6006	0.000495091	0.0126587	0.0111416	CST3/TGFB1/NT5C/PDE2A/MGAT1/PSAP/GUSB/AMDHD2	8	Biological Process
GO:0032233	positive regulation of actin filament bundle assembly	5/222	19/6006	0.000501512	0.0126893	0.0111685	S100A10/PFN1/RHOA/NRP1/RAC1	5	Biological Process
GO:0019897	extrinsic component of plasma membrane	7/230	44/6990	0.000516479	0.00603247	0.00469724	CDH5/ANXA1/JUP/S100A10/GNAI2/RHOA/FYN	7	Cell Component
GO:0009259	ribonucleotide metabolic process	16/222	171/6006	0.000534885	0.0132638	0.0116742	TGFB1/TMSB4X/COX1/COX3/CYTB/ELOVL1/PDE2A/ATP6/COX2/NME2/ND4/RHOA/APRT/CYCS/MPC2/ATP5MC1	16	Biological Process
GO:0072521	purine-containing compound metabolic process	17/222	188/6006	0.000535138	0.0132638	0.0116742	TGFB1/TMSB4X/COX1/COX3/NOS3/CYTB/ELOVL1/PDE2A/ATP6/COX2/NME2/ND4/RHOA/APRT/CYCS/MPC2/ATP5MC1	17	Biological Process
GO:1901700	response to oxygen-containing compound	28/222	394/6006	0.000565994	0.0138869	0.0122226	MSN/TGFB1/CALCRL/MGST1/MRC1/MEF2C/EIF4EBP1/NOS3/ANXA1/RARRES2/FOXO1/ADAM15/PDE2A/SCARB1/SELL/RAMP3/PSAP/GNAI2/GPX1/RHOA/VIM/MIF/MPC2/ARRB1/LAMTOR2/SELENOT/FYN/RAP1A	28	Biological Process
GO:0009205	purine ribonucleoside triphosphate metabolic process	12/222	108/6006	0.000584183	0.0141898	0.0124892	TGFB1/TMSB4X/COX1/COX3/CYTB/ATP6/COX2/NME2/ND4/RHOA/CYCS/ATP5MC1	12	Biological Process
GO:0098805	whole membrane	23/230	334/6990	0.00059042	0.00663088	0.00516319	PECAM1/KDR/ITM2B/MGST1/STEAP1/AP2S1/MRC1/CD63/CAVIN2/ORAI1/NOS3/ANXA1/TNFRSF1A/PDE2A/SCARB1/TFPI/S100A10/RAB11A/RAC1/LAMTOR2/FYN/ABHD17A/VPS36	23	Cell Component
GO:0009126	purine nucleoside monophosphate metabolic process	12/222	109/6006	0.000635424	0.0151318	0.0133183	TGFB1/TMSB4X/COX1/COX3/CYTB/ATP6/COX2/ND4/RHOA/APRT/CYCS/ATP5MC1	12	Biological Process
GO:0009167	purine ribonucleoside monophosphate metabolic process	12/222	109/6006	0.000635424	0.0151318	0.0133183	TGFB1/TMSB4X/COX1/COX3/CYTB/ATP6/COX2/ND4/RHOA/APRT/CYCS/ATP5MC1	12	Biological Process
GO:0044440	endosomal part	10/230	89/6990	0.000636542	0.00688409	0.00536036	ITM2B/STEAP1/MRC1/CD63/ANXA1/RAB11A/RAC1/LAMTOR2/ABHD17A/VPS36	10	Cell Component
GO:0007160	cell-matrix adhesion	8/222	53/6006	0.000646692	0.0152506	0.0134229	KDR/CD63/ADAM15/S100A10/RHOA/NRP1/RAC1/JAM3	8	Biological Process
GO:0046034	ATP metabolic process	11/222	95/6006	0.000695197	0.0162369	0.0142909	TGFB1/TMSB4X/COX1/COX3/CYTB/ATP6/COX2/ND4/RHOA/CYCS/ATP5MC1	11	Biological Process
GO:0035767	endothelial cell chemotaxis	4/222	12/6006	0.000711656	0.0163077	0.0143533	KDR/TMSB4X/NRP1/RAB13	4	Biological Process
GO:1903393	positive regulation of adherens junction organization	4/222	12/6006	0.000711656	0.0163077	0.0143533	KDR/S100A10/NRP1/RAC1	4	Biological Process
GO:0006897	endocytosis	15/222	159/6006	0.00073125	0.0165403	0.014558	RAMP2/APOA1/CALCRL/CD63/MYO6/ANXA1/SCARB1/PEAR1/RAMP3/CD151/SNX9/CD47/ARRB1/LMAN2/CDC42	15	Biological Process
GO:0051302	regulation of cell division	8/222	54/6006	0.000735429	0.0165403	0.014558	CALM1/TGFB1/SOX17/TAL1/RAB11A/TXNIP/RHOA/CDC42	8	Biological Process
GO:0009144	purine nucleoside triphosphate metabolic process	12/222	111/6006	0.000749283	0.0165455	0.0145626	TGFB1/TMSB4X/COX1/COX3/CYTB/ATP6/COX2/NME2/ND4/RHOA/CYCS/ATP5MC1	12	Biological Process
GO:0009199	ribonucleoside triphosphate metabolic process	12/222	111/6006	0.000749283	0.0165455	0.0145626	TGFB1/TMSB4X/COX1/COX3/CYTB/ATP6/COX2/NME2/ND4/RHOA/CYCS/ATP5MC1	12	Biological Process
GO:0019693	ribose phosphate metabolic process	16/222	177/6006	0.000782026	0.017113	0.0150621	TGFB1/TMSB4X/COX1/COX3/CYTB/ELOVL1/PDE2A/ATP6/COX2/NME2/ND4/RHOA/APRT/CYCS/MPC2/ATP5MC1	16	Biological Process
GO:0009161	ribonucleoside monophosphate metabolic process	12/222	112/6006	0.000812328	0.0176174	0.015506	TGFB1/TMSB4X/COX1/COX3/CYTB/ATP6/COX2/ND4/RHOA/APRT/CYCS/ATP5MC1	12	Biological Process
GO:1901701	cellular response to oxygen-containing compound	23/222	306/6006	0.000844124	0.0181449	0.0159703	MSN/TGFB1/CALCRL/MGST1/MRC1/MEF2C/EIF4EBP1/ANXA1/RARRES2/FOXO1/ADAM15/PDE2A/RAMP3/PSAP/GNAI2/RHOA/VIM/MIF/MPC2/ARRB1/LAMTOR2/SELENOT/RAP1A	23	Biological Process
GO:0042493	response to drug	17/222	196/6006	0.000861741	0.0183611	0.0161606	KDR/TGFB1/TCN2/MEF2C/EIF4EBP1/ANXA1/FOXO1/ADAM15/PDE2A/SELL/PSAP/GNAI2/GPX1/RHOA/VIM/RNF149/FYN	17	Biological Process
GO:0040012	regulation of locomotion	22/222	288/6006	0.000884844	0.0185778	0.0163514	MSN/KDR/MADCAM1/PRCP/TGFB1/ARHGDIB/TMSB4X/PLK2/ANXA1/DLL4/RARRES2/ADAM15/JCAD/RAB11A/TMSB10/CD151/RHOB/RHOA/NRP1/MIF/RAC1/JAM3	22	Biological Process
GO:0070469	respiratory chain	8/230	62/6990	0.000886885	0.00924895	0.00720178	COX1/COX3/CYTB/COX2/ND4/CYCS/ND1/NDUFA2	8	Cell Component
GO:0051017	actin filament bundle assembly	7/222	43/6006	0.000887209	0.0185778	0.0163514	S100A10/PFN1/RHOB/RHOA/NRP1/ARRB1/RAC1	7	Biological Process
GO:0000902	cell morphogenesis	21/222	270/6006	0.000920488	0.01911	0.0168197	MSN/KDR/KLF2/CDH5/EFNA1/MEF2C/SOX17/ANXA1/TAL1/CDC42EP1/S100A10/RAB11A/CFL1/RHOB/RHOA/NRP1/PLEKHO1/RAC1/FYN/ARPC2/CDC42	21	Biological Process
GO:0001954	positive regulation of cell-matrix adhesion	4/222	13/6006	0.00099835	0.0203781	0.0179359	KDR/S100A10/NRP1/RAC1	4	Biological Process
GO:1901890	positive regulation of cell junction assembly	4/222	13/6006	0.00099835	0.0203781	0.0179359	KDR/S100A10/NRP1/RAC1	4	Biological Process
GO:0061572	actin filament bundle organization	7/222	44/6006	0.00102248	0.0206456	0.0181713	S100A10/PFN1/RHOB/RHOA/NRP1/ARRB1/RAC1	7	Biological Process
GO:0009117	nucleotide metabolic process	18/222	217/6006	0.00102845	0.0206456	0.0181713	TGFB1/TMSB4X/COX1/NT5C/COX3/NOS3/CYTB/ELOVL1/PDE2A/ATP6/COX2/NME2/ND4/RHOA/APRT/CYCS/MPC2/ATP5MC1	18	Biological Process
GO:0007044	cell-substrate junction assembly	5/222	22/6006	0.00103731	0.0206526	0.0181775	KDR/ITGA5/S100A10/NRP1/RAC1	5	Biological Process
GO:0003018	vascular process in circulatory system	8/222	57/6006	0.00106191	0.0209705	0.0184573	RAMP2/GJA5/COX1/NOS3/PDE2A/COX2/EDN1/RHOA	8	Biological Process
GO:0044430	cytoskeletal part	26/230	415/6990	0.00108142	0.0107256	0.00835155	CCDC85B/CALM1/CTSC/TPM3/PLK2/MYO6/MYO7A/ARPC3/TLNRD1/TPM4/RAB11A/GNAI2/RHOA/SLC25A5/VIM/NRP1/ARPC1A/RAC1/SERP1/FYN/ARPC5L/ACTR3/ARPC2/ARPC4/CDC42/HSPB1	26	Cell Component
GO:0009123	nucleoside monophosphate metabolic process	12/222	116/6006	0.00111064	0.021756	0.0191486	TGFB1/TMSB4X/COX1/COX3/CYTB/ATP6/COX2/ND4/RHOA/APRT/CYCS/ATP5MC1	12	Biological Process
GO:0098796	membrane protein complex	28/230	461/6990	0.0011183	0.0107256	0.00835155	RAMP2/GJA5/LOC100513601/CALM1/CALCRL/CDH5/AP2S1/ITGA5/COX1/COX3/CYTB/JUP/ATP6/COX2/SNAP23/ATP1B3/B2M/GNAI2/ND4/CYBA/LAMTOR2/ATP5MC1/ATP6V0E1/ND1/VPS36/SPCS3/AP2M1/NDUFA2	28	Cell Component
GO:0005923	bicellular tight junction	7/230	50/6990	0.00113867	0.0107256	0.00835155	CLDN5/ESAM/CDH5/F11R/TJP2/RAB13/JAM3	7	Cell Component
GO:0006753	nucleoside phosphate metabolic process	18/222	219/6006	0.00114353	0.022221	0.0195579	TGFB1/TMSB4X/COX1/NT5C/COX3/NOS3/CYTB/ELOVL1/PDE2A/ATP6/COX2/NME2/ND4/RHOA/APRT/CYCS/MPC2/ATP5MC1	18	Biological Process
GO:0006119	oxidative phosphorylation	7/222	45/6006	0.00117346	0.0226218	0.0199107	COX1/COX3/CYTB/COX2/ND4/RHOA/CYCS	7	Biological Process
GO:1904018	positive regulation of vasculature development	8/222	58/6006	0.00119337	0.0228243	0.0200889	RAMP2/KDR/PLK2/ITGA5/ANXA1/JCAD/NRP1/RAP1A	8	Biological Process
GO:0003013	circulatory system process	13/222	134/6006	0.00126999	0.0241	0.0212118	RAMP2/GJA5/CALM1/PRCP/COX1/NOS3/PDE2A/COX2/EDN1/RAMP3/RHOA/FYN/CDC42	13	Biological Process
GO:0070160	tight junction	7/230	51/6990	0.00128356	0.0117125	0.00912001	CLDN5/ESAM/CDH5/F11R/TJP2/RAB13/JAM3	7	Cell Component
GO:0034333	adherens junction assembly	5/222	23/6006	0.00128605	0.0242156	0.0213135	RAMP2/KDR/S100A10/NRP1/RAC1	5	Biological Process
GO:0007169	transmembrane receptor protein tyrosine kinase signaling pathway	16/222	186/6006	0.00133213	0.0248903	0.0219073	KDR/TGFB1/EFNA1/SHC1/CD63/EIF4EBP1/IGFBP4/RARRES2/FOXO1/TMEM204/DOK4/JCAD/TXNIP/NRP1/RAC1/FYN	16	Biological Process
GO:0009141	nucleoside triphosphate metabolic process	12/222	119/6006	0.00138981	0.0257699	0.0226815	TGFB1/TMSB4X/COX1/COX3/CYTB/ATP6/COX2/NME2/ND4/RHOA/CYCS/ATP5MC1	12	Biological Process
GO:0098803	respiratory chain complex	7/230	52/6990	0.00144248	0.0127638	0.00993865	COX1/COX3/CYTB/COX2/ND4/ND1/NDUFA2	7	Cell Component
GO:0042773	ATP synthesis coupled electron transport	6/222	35/6006	0.00157343	0.0289535	0.0254835	COX1/COX3/CYTB/COX2/ND4/CYCS	6	Biological Process
GO:0002685	regulation of leukocyte migration	8/222	61/6006	0.00166717	0.0304478	0.0267987	MSN/MADCAM1/ANXA1/RARRES2/RHOA/MIF/RAC1/JAM3	8	Biological Process
GO:0045216	cell-cell junction organization	7/222	48/6006	0.00173324	0.0314181	0.0276528	RAMP2/GJA5/TGFB1/CDH5/JUP/RHOA/CCM2	7	Biological Process
GO:0055086	nucleobase-containing small molecule metabolic process	19/222	246/6006	0.00175011	0.031489	0.0277151	TGFB1/TMSB4X/COX1/NT5C/COX3/NOS3/CYTB/ELOVL1/PDE2A/ATP6/COX2/NME2/MGAT1/ND4/RHOA/APRT/CYCS/MPC2/ATP5MC1	19	Biological Process
GO:0007507	heart development	14/222	156/6006	0.00177486	0.0316995	0.0279005	RAMP2/GJA5/CALCRL/SHC1/MEF2C/SOX17/CCM2L/DLL4/ADAM15/NRP1/CCM2/HEY1/LUZP1/CDC42	14	Biological Process
GO:0051496	positive regulation of stress fiber assembly	4/222	15/6006	0.00179796	0.0318777	0.0280573	S100A10/RHOA/NRP1/RAC1	4	Biological Process
GO:0010562	positive regulation of phosphorus metabolic process	24/222	345/6006	0.00190527	0.032703	0.0287837	KDR/CALM1/TGFB1/RALB/SHC1/TMSB4X/ITGA5/MEF2C/NOS3/RARRES2/DOK4/JCAD/TAL1/PSAP/RHOA/NRP1/MIF/ARRB1/RAC1/LAMTOR2/FYN/RAP1A/GADD45G/CDC42	24	Biological Process
GO:0045937	positive regulation of phosphate metabolic process	24/222	345/6006	0.00190527	0.032703	0.0287837	KDR/CALM1/TGFB1/RALB/SHC1/TMSB4X/ITGA5/MEF2C/NOS3/RARRES2/DOK4/JCAD/TAL1/PSAP/RHOA/NRP1/MIF/ARRB1/RAC1/LAMTOR2/FYN/RAP1A/GADD45G/CDC42	24	Biological Process
GO:0030038	contractile actin filament bundle assembly	5/222	25/6006	0.00191183	0.032703	0.0287837	S100A10/RHOA/NRP1/ARRB1/RAC1	5	Biological Process
GO:0043149	stress fiber assembly	5/222	25/6006	0.00191183	0.032703	0.0287837	S100A10/RHOA/NRP1/ARRB1/RAC1	5	Biological Process
GO:1901888	regulation of cell junction assembly	5/222	25/6006	0.00191183	0.032703	0.0287837	KDR/S100A10/NRP1/RAC1/RAP1A	5	Biological Process
GO:0070069	cytochrome complex	4/230	17/6990	0.00193837	0.0163119	0.0127014	COX1/COX3/CYTB/COX2	4	Cell Component
GO:0005743	mitochondrial inner membrane	12/230	139/6990	0.00200635	0.0163119	0.0127014	COX1/COX3/CYTB/PDE2A/ATP6/COX2/ND4/SLC25A5/MPC2/ATP5MC1/ND1/NDUFA2	12	Cell Component
GO:0044433	cytoplasmic vesicle part	14/230	177/6990	0.00201105	0.0163119	0.0127014	ITM2B/VAMP5/STEAP1/SERPINI1/AP2S1/MRC1/CD63/ANXA1/RAB11A/SNX9/RAC1/LAMTOR2/ABHD17A/VPS36	14	Cell Component
GO:0032231	regulation of actin filament bundle assembly	5/222	26/6006	0.00229685	0.0390065	0.0343317	S100A10/PFN1/RHOA/NRP1/RAC1	5	Biological Process
GO:0051893	regulation of focal adhesion assembly	4/222	16/6006	0.00232851	0.0390065	0.0343317	KDR/S100A10/NRP1/RAC1	4	Biological Process
GO:0090109	regulation of cell-substrate junction assembly	4/222	16/6006	0.00232851	0.0390065	0.0343317	KDR/S100A10/NRP1/RAC1	4	Biological Process
GO:0010770	positive regulation of cell morphogenesis involved in differentiation	6/222	38/6006	0.00244002	0.0405947	0.0357296	S100A10/RAB11A/NRP1/RAC1/ARPC2/CDC42	6	Biological Process
GO:0098657	import into cell	16/222	199/6006	0.00267922	0.0442709	0.0389653	RAMP2/APOA1/CALCRL/CD63/MYO6/ANXA1/SCARB1/PEAR1/RAMP3/CD151/SNX9/CD47/ARRB1/FYN/LMAN2/CDC42	16	Biological Process
GO:0044853	plasma membrane raft	5/230	30/6990	0.00268411	0.0211827	0.0164941	CAVIN2/ORAI1/NOS3/SCARB1/TFPI	5	Cell Component
GO:0009060	aerobic respiration	5/222	27/6006	0.00273536	0.0445918	0.0392477	COX1/COX3/ND4/CYCS/ND1	5	Biological Process
GO:0033559	unsaturated fatty acid metabolic process	5/222	27/6006	0.00273536	0.0445918	0.0392477	ANXA1/TNFRSF1A/ELOVL1/HPGD/MIF	5	Biological Process
GO:0045807	positive regulation of endocytosis	6/222	39/6006	0.00279636	0.0452825	0.0398555	APOA1/CD63/CD151/CD47/ARRB1/LMAN2	6	Biological Process
GO:0043085	positive regulation of catalytic activity	21/222	296/6006	0.00289034	0.0464943	0.0409221	CALM1/TGFB1/RALB/SHC1/TMSB4X/MEF2C/ORAI1/F11R/NOS3/SCARB1/TAL1/S100A10/PSAP/RHOA/MIF/TAX1BP3/RHOG/LAMTOR2/GADD45G/YWHAB/CDC42	21	Biological Process
GO:0030335	positive regulation of cell migration	13/222	147/6006	0.00292671	0.0467696	0.0411644	KDR/MADCAM1/TGFB1/TMSB4X/PLK2/ANXA1/RARRES2/JCAD/RAB11A/CD151/RHOA/NRP1/RAC1	13	Biological Process
GO:1903391	regulation of adherens junction organization	4/222	17/6006	0.00295772	0.0469563	0.0413288	KDR/S100A10/NRP1/RAC1	4	Biological Process
GO:0030855	epithelial cell differentiation	15/222	183/6006	0.00300727	0.0471268	0.0414788	CLDN5/MSN/KLF2/MEF2C/SOX17/F11R/ANXA1/PDE2A/PSAP/TXNIP/RHOA/VIM/CCM2/RAP1A/CDC42	15	Biological Process
GO:0071363	cellular response to growth factor stimulus	15/222	183/6006	0.00300727	0.0471268	0.0414788	RAMP2/KDR/GJA5/TGFB1/ENG/CLEC3B/SHC1/MEF2C/CD63/ANXA1/TMEM204/JCAD/HPGD/NRP1/FYN	15	Biological Process
GO:0001952	regulation of cell-matrix adhesion	5/222	28/6006	0.00323145	0.0499948	0.0440031	KDR/ADAM15/S100A10/NRP1/RAC1	5	Biological Process
GO:0060840	artery development	5/222	28/6006	0.00323145	0.0499948	0.0440031	GJA5/DLL4/HPGD/NRP1/LUZP1	5	Biological Process
GO:0045277	respiratory chain complex IV	3/230	10/6990	0.00355466	0.0273147	0.0212689	COX1/COX3/COX2	3	Cell Component
GO:0032153	cell division site	4/230	20/6990	0.00365168	0.0273408	0.0212891	RAB11A/RHOB/RHOA/RDX	4	Cell Component
GO:0031226	intrinsic component of plasma membrane	23/230	386/6990	0.00396817	0.0289677	0.0225559	RAMP2/KDR/GJA5/CALM1/VAMP5/CALCRL/EFNA1/ITGA5/CD63/ORAI1/MMP15/GPR4/UPK1B/SCARB1/SELL/ATP1B3/CD151/NRP1/CD47/JAM3/CYBA/LMAN2/TM4SF1	23	Cell Component
GO:0019866	organelle inner membrane	12/230	154/6990	0.00467551	0.0332571	0.0258959	COX1/COX3/CYTB/PDE2A/ATP6/COX2/ND4/SLC25A5/MPC2/ATP5MC1/ND1/NDUFA2	12	Cell Component
GO:0005887	integral component of plasma membrane	22/230	369/6990	0.00478356	0.0332571	0.0258959	RAMP2/KDR/GJA5/CALM1/VAMP5/CALCRL/ITGA5/CD63/ORAI1/MMP15/GPR4/UPK1B/SCARB1/SELL/ATP1B3/CD151/NRP1/CD47/JAM3/CYBA/LMAN2/TM4SF1	22	Cell Component
GO:0031012	extracellular matrix	9/230	103/6990	0.00661268	0.0449047	0.0349655	HAPLN1/TGFB1/RARRES2/MMP15/TIMP3/CD151/ADAMTS1/BGN/TIMP1	9	Cell Component
GO:0030139	endocytic vesicle	6/230	52/6990	0.00682818	0.0453143	0.0352844	AP2S1/MYO6/RAB11A/VIM/RAB13/CDC42	6	Cell Component
GO:0005901	caveola	4/230	24/6990	0.00722542	0.0468849	0.0365074	CAVIN2/NOS3/SCARB1/TFPI	4	Cell Component
GO:0032154	cleavage furrow	3/230	13/6990	0.00787509	0.0499897	0.0389249	RAB11A/RHOA/RDX	3	Cell Component

## Sheet: Myocytes_GO-sorted
ID	Description	GeneRatio	BgRatio	pvalue	p.adjust	qvalue	geneID	Count	Catalogue
GO:0061061	muscle structure development	24/141	195/6006	1.31046e-11	2.98129e-08	2.65678e-08	ACTC1/MYMK/TNNT1/RBM24/VGLL2/MYOD1/ACTN2/IGF2/MYOG/KLHL41/MYF5/MEF2C/MYLPF/IL18/MSTN/SRPK3/FLNC/SIX1/MYF6/CFL2/RBPJ/CTNNB1/FXR1/LMNA	24	Biological Process
GO:0007517	muscle organ development	17/141	101/6006	1.13242e-10	1.28812e-07	1.14791e-07	ACTC1/RBM24/VGLL2/MYOD1/MYOG/KLHL41/MYF5/MEF2C/MYLPF/MSTN/SRPK3/SIX1/MYF6/CFL2/RBPJ/CTNNB1/FXR1	17	Biological Process
GO:0044449	contractile fiber part	13/153	58/6990	2.14377e-10	5.23079e-08	4.53576e-08	ACTC1/TNNT1/ACTA2/TNNI1/ACTN2/DES/KLHL41/PDLIM3/PSEN2/CFL2/TNNC1/CTNNB1/FXR1	13	Cell Component
GO:0060537	muscle tissue development	18/141	126/6006	5.13372e-10	3.66306e-07	3.26434e-07	ACTC1/RBM24/VGLL2/MYOD1/ACTN2/MYOG/KLHL41/MEF2C/MYLPF/MSTN/SRPK3/SIX1/MYF6/CFL2/RBPJ/CTNNB1/LMNA/ZFAND5	18	Biological Process
GO:0048641	regulation of skeletal muscle tissue development	9/141	22/6006	6.44054e-10	3.66306e-07	3.26434e-07	RBM24/MYOD1/MYOG/KLHL41/MEF2C/MSTN/SIX1/MYF6/CTNNB1	9	Biological Process
GO:0043292	contractile fiber	13/153	67/6990	1.45487e-09	1.77494e-07	1.5391e-07	ACTC1/TNNT1/ACTA2/TNNI1/ACTN2/DES/KLHL41/PDLIM3/PSEN2/CFL2/TNNC1/CTNNB1/FXR1	13	Cell Component
GO:0042692	muscle cell differentiation	17/141	120/6006	1.84233e-09	8.38262e-07	7.47018e-07	ACTC1/MYMK/TNNT1/RBM24/MYOD1/ACTN2/IGF2/MYOG/KLHL41/MEF2C/FLNC/SIX1/MYF6/CFL2/RBPJ/CTNNB1/LMNA	17	Biological Process
GO:0007519	skeletal muscle tissue development	12/141	55/6006	3.2402e-09	1.06396e-06	9.4815e-07	RBM24/VGLL2/MYOD1/MYOG/KLHL41/MEF2C/MYLPF/MSTN/SIX1/MYF6/CFL2/CTNNB1	12	Biological Process
GO:0051146	striated muscle cell differentiation	15/141	94/6006	3.27373e-09	1.06396e-06	9.4815e-07	ACTC1/MYMK/TNNT1/RBM24/MYOD1/ACTN2/MYOG/KLHL41/MEF2C/FLNC/SIX1/MYF6/CFL2/RBPJ/LMNA	15	Biological Process
GO:0060538	skeletal muscle organ development	12/141	57/6006	5.01788e-09	1.42696e-06	1.27164e-06	RBM24/VGLL2/MYOD1/MYOG/KLHL41/MEF2C/MYLPF/MSTN/SIX1/MYF6/CFL2/CTNNB1	12	Biological Process
GO:0099081	supramolecular polymer	21/153	214/6990	6.01651e-09	3.47284e-07	3.01139e-07	ACTC1/TNNT1/ACTA2/TNNI1/ACTN2/DES/KLHL41/PDLIM3/FGF13/PSEN2/TUBB2B/CFL2/MAP4/TPM1/TUBA4A/TNNC1/CAPN6/CTNNB1/FXR1/LMNA/IGBP1	21	Cell Component
GO:0099512	supramolecular fiber	21/153	214/6990	6.01651e-09	3.47284e-07	3.01139e-07	ACTC1/TNNT1/ACTA2/TNNI1/ACTN2/DES/KLHL41/PDLIM3/FGF13/PSEN2/TUBB2B/CFL2/MAP4/TPM1/TUBA4A/TNNC1/CAPN6/CTNNB1/FXR1/LMNA/IGBP1	21	Cell Component
GO:0099080	supramolecular complex	21/153	216/6990	7.11648e-09	3.47284e-07	3.01139e-07	ACTC1/TNNT1/ACTA2/TNNI1/ACTN2/DES/KLHL41/PDLIM3/FGF13/PSEN2/TUBB2B/CFL2/MAP4/TPM1/TUBA4A/TNNC1/CAPN6/CTNNB1/FXR1/LMNA/IGBP1	21	Cell Component
GO:0030016	myofibril	12/153	64/6990	9.67221e-09	3.93337e-07	3.41073e-07	ACTC1/TNNT1/TNNI1/ACTN2/DES/KLHL41/PDLIM3/PSEN2/CFL2/TNNC1/CTNNB1/FXR1	12	Cell Component
GO:0014706	striated muscle tissue development	16/141	118/6006	1.09548e-08	2.76914e-06	2.46772e-06	ACTC1/RBM24/VGLL2/MYOD1/ACTN2/MYOG/KLHL41/MEF2C/MYLPF/MSTN/SIX1/MYF6/CFL2/RBPJ/CTNNB1/LMNA	16	Biological Process
GO:0030017	sarcomere	11/153	54/6990	1.64221e-08	5.72426e-07	4.96366e-07	ACTC1/TNNT1/TNNI1/ACTN2/DES/KLHL41/PDLIM3/PSEN2/CFL2/TNNC1/CTNNB1	11	Cell Component
GO:0035914	skeletal muscle cell differentiation	8/141	24/6006	4.05163e-08	9.21746e-06	8.21415e-06	RBM24/MYOD1/MYOG/KLHL41/MEF2C/MSTN/SIX1/MYF6	8	Biological Process
GO:0016202	regulation of striated muscle tissue development	10/141	45/6006	5.84467e-08	1.03533e-05	9.22638e-06	RBM24/MYOD1/MYOG/KLHL41/MEF2C/MSTN/SIX1/MYF6/RBPJ/CTNNB1	10	Biological Process
GO:0048634	regulation of muscle organ development	10/141	45/6006	5.84467e-08	1.03533e-05	9.22638e-06	RBM24/MYOD1/MYOG/KLHL41/MEF2C/MSTN/SIX1/MYF6/RBPJ/CTNNB1	10	Biological Process
GO:0055002	striated muscle cell development	11/141	57/6006	5.91619e-08	1.03533e-05	9.22638e-06	ACTC1/TNNT1/MYOD1/ACTN2/MYOG/KLHL41/FLNC/SIX1/MYF6/CFL2/LMNA	11	Biological Process
GO:1901861	regulation of muscle tissue development	10/141	47/6006	9.11386e-08	1.481e-05	1.3198e-05	RBM24/MYOD1/MYOG/KLHL41/MEF2C/MSTN/SIX1/MYF6/RBPJ/CTNNB1	10	Biological Process
GO:0055001	muscle cell development	11/141	61/6006	1.23714e-07	1.76155e-05	1.56981e-05	ACTC1/TNNT1/MYOD1/ACTN2/MYOG/KLHL41/FLNC/SIX1/MYF6/CFL2/LMNA	11	Biological Process
GO:0048643	positive regulation of skeletal muscle tissue development	6/141	12/6006	1.2389e-07	1.76155e-05	1.56981e-05	RBM24/MYOD1/MYOG/MEF2C/MYF6/CTNNB1	6	Biological Process
GO:0045844	positive regulation of striated muscle tissue development	7/141	27/6006	2.03015e-06	0.000256588	0.000228659	RBM24/MYOD1/MYOG/MEF2C/MYF6/RBPJ/CTNNB1	7	Biological Process
GO:0048636	positive regulation of muscle organ development	7/141	27/6006	2.03015e-06	0.000256588	0.000228659	RBM24/MYOD1/MYOG/MEF2C/MYF6/RBPJ/CTNNB1	7	Biological Process
GO:1901863	positive regulation of muscle tissue development	7/141	28/6006	2.65415e-06	0.0003178	0.000283208	RBM24/MYOD1/MYOG/MEF2C/MYF6/RBPJ/CTNNB1	7	Biological Process
GO:0031674	I band	7/153	32/6990	4.46058e-06	0.000136048	0.000117971	ACTC1/ACTN2/DES/PDLIM3/PSEN2/CFL2/CTNNB1	7	Cell Component
GO:0048747	muscle fiber development	6/141	23/6006	1.09322e-05	0.00121502	0.00108277	MYOD1/MYOG/KLHL41/FLNC/SIX1/MYF6	6	Biological Process
GO:0048741	skeletal muscle fiber development	5/141	14/6006	1.12156e-05	0.00121502	0.00108277	MYOD1/MYOG/KLHL41/SIX1/MYF6	5	Biological Process
GO:0014904	myotube cell development	5/141	15/6006	1.65069e-05	0.00170696	0.00152116	MYOD1/MYOG/KLHL41/SIX1/MYF6	5	Biological Process
GO:0003779	actin binding	12/144	128/6590	2.02284e-05	0.00333608	0.0031139	ACTN2/FLNC/CFL2/VASH2/NCALD/TPM1/TMSB4X/LIMA1/PFN1/FSCN1/TNNC1/PPP1R18	12	Molecular Function
GO:0008092	cytoskeletal protein binding	19/144	297/6590	2.15927e-05	0.00333608	0.0031139	ACTC1/TNNT1/ACTN2/PDLIM3/FGF13/LZTS1/FLNC/CFL2/VASH2/NCALD/MAP4/TPM1/TMSB4X/LIMA1/PFN1/FSCN1/TNNC1/CAPN6/PPP1R18	19	Molecular Function
GO:0051155	positive regulation of striated muscle cell differentiation	6/141	26/6006	2.35251e-05	0.00232694	0.00207366	RBM24/MYOD1/MYOG/MEF2C/MYF6/RBPJ	6	Biological Process
GO:0045445	myoblast differentiation	7/141	39/6006	2.77784e-05	0.00263316	0.00234654	MYOD1/MYOG/KLHL41/MEF2C/IL18/MYF6/RBPJ	7	Biological Process
GO:0030018	Z disc	6/153	29/6990	3.12262e-05	0.000846578	0.00073409	ACTN2/DES/PDLIM3/PSEN2/CFL2/CTNNB1	6	Cell Component
GO:0048646	anatomical structure formation involved in morphogenesis	21/141	339/6006	3.56994e-05	0.00324044	0.00288772	ACTC1/MYMK/TNNT1/MYOD1/ACTN2/MYOG/KLHL41/JAM3/MEF2C/ITGA4/IL18/HES6/SIX2/SIX1/MYF6/CFL2/VASH2/MIB1/RBPJ/CTNNB1/KLF2	21	Biological Process
GO:0045661	regulation of myoblast differentiation	6/141	28/6006	3.70336e-05	0.00324044	0.00288772	MYOD1/MYOG/KLHL41/MEF2C/IL18/MYF6	6	Biological Process
GO:0014902	myotube differentiation	7/141	41/6006	3.90409e-05	0.00328956	0.00293149	MYMK/RBM24/MYOD1/MYOG/KLHL41/SIX1/MYF6	7	Biological Process
GO:0051149	positive regulation of muscle cell differentiation	6/141	30/6006	5.61526e-05	0.0045624	0.00406578	RBM24/MYOD1/MYOG/MEF2C/MYF6/RBPJ	6	Biological Process
GO:0060914	heart formation	4/141	11/6006	8.45143e-05	0.00663	0.00590833	MEF2C/SIX1/RBPJ/CTNNB1	4	Biological Process
GO:0000768	syncytium formation by plasma membrane fusion	5/141	21/6006	9.98241e-05	0.00709687	0.00632438	MYMK/MYOD1/MYOG/MYF6/VASH2	5	Biological Process
GO:0006949	syncytium formation	5/141	21/6006	9.98241e-05	0.00709687	0.00632438	MYMK/MYOD1/MYOG/MYF6/VASH2	5	Biological Process
GO:0140253	cell-cell fusion	5/141	21/6006	9.98241e-05	0.00709687	0.00632438	MYMK/MYOD1/MYOG/MYF6/VASH2	5	Biological Process
GO:0051147	regulation of muscle cell differentiation	7/141	48/6006	0.000111471	0.00767823	0.00684246	RBM24/MYOD1/IGF2/MYOG/MEF2C/MYF6/RBPJ	7	Biological Process
GO:0060485	mesenchyme development	10/141	101/6006	0.000114752	0.00767823	0.00684246	ACTC1/ACTA2/RBM24/MEF2C/SEMA6A/SIX2/SIX1/GLIPR2/RBPJ/CTNNB1	10	Biological Process
GO:0051153	regulation of striated muscle cell differentiation	6/141	36/6006	0.000164035	0.0106623	0.00950168	RBM24/MYOD1/MYOG/MEF2C/MYF6/RBPJ	6	Biological Process
GO:0046983	protein dimerization activity	21/144	404/6590	0.00016445	0.0169384	0.0158103	MYOD1/ACTN2/MYOG/MYF5/PDGFA/JAM3/MEF2C/SEPTIN4/NCOA1/HES6/TUBB2B/CAMK2A/MYF6/RACK1/KARS/GLIPR2/TPM1/SCARB2/CIDEA/CTNNB1/CBX5	21	Molecular Function
GO:0030175	filopodium	5/153	25/6990	0.00017548	0.00428172	0.0037128	ACTC1/ACTA2/ACTN2/FGF13/FSCN1	5	Cell Component
GO:0014855	striated muscle cell proliferation	5/141	24/6006	0.000196999	0.0124492	0.0110941	MYOG/MEF2C/MSTN/SIX1/RBPJ	5	Biological Process
GO:0016477	cell migration	22/141	412/6006	0.000210305	0.0129309	0.0115234	PDGFA/JAM3/ITGA4/SEMA6A/FGF13/SIX2/TUBB2B/CAMK2A/SIX1/RACK1/KARS/GLIPR2/TMSB4X/LIMA1/DDR1/RHOB/FSCN1/CTNNB1/PHLDA2/LMNA/APBB2/ZFAND5	22	Biological Process
GO:0033002	muscle cell proliferation	7/141	54/6006	0.000238422	0.01402	0.012494	MYOG/MEF2C/IL18/MSTN/SIX1/RBPJ/CTNNB1	7	Biological Process
GO:0097435	supramolecular fiber organization	15/141	226/6006	0.000242154	0.01402	0.012494	ACTC1/TNNT1/ACTN2/DES/KLHL41/PDLIM3/FGF13/CFL2/CDC42EP3/TPM1/TMSB4X/LIMA1/PFN1/RHOB/FSCN1	15	Biological Process
GO:0007015	actin filament organization	11/141	132/6006	0.000246506	0.01402	0.012494	ACTC1/ACTN2/PDLIM3/CFL2/CDC42EP3/TPM1/TMSB4X/LIMA1/PFN1/RHOB/FSCN1	11	Biological Process
GO:0098858	actin-based cell projection	6/153	43/6990	0.000311255	0.00690419	0.00598681	ACTC1/ACTA2/ACTN2/FGF13/FSCN1/CTNNB1	6	Cell Component
GO:0048870	cell motility	23/141	454/6006	0.000322206	0.0164241	0.0146363	PDGFA/JAM3/ITGA4/SEMA6A/FGF13/SIX2/TUBB2B/CAMK2A/SIX1/RACK1/KARS/GLIPR2/TMSB4X/LIMA1/DDR1/RHOB/FSCN1/CTNNB1/PHLDA2/LMNA/DPCD/APBB2/ZFAND5	23	Biological Process
GO:0051674	localization of cell	23/141	454/6006	0.000322206	0.0164241	0.0146363	PDGFA/JAM3/ITGA4/SEMA6A/FGF13/SIX2/TUBB2B/CAMK2A/SIX1/RACK1/KARS/GLIPR2/TMSB4X/LIMA1/DDR1/RHOB/FSCN1/CTNNB1/PHLDA2/LMNA/DPCD/APBB2/ZFAND5	23	Biological Process
GO:0030036	actin cytoskeleton organization	14/141	207/6006	0.000324482	0.0164241	0.0146363	ACTC1/TNNT1/ACTN2/KLHL41/JAM3/PDLIM3/CFL2/CDC42EP3/TPM1/TMSB4X/LIMA1/PFN1/RHOB/FSCN1	14	Biological Process
GO:0010092	specification of animal organ identity	4/141	15/6006	0.000324872	0.0164241	0.0146363	MEF2C/SIX1/RBPJ/CTNNB1	4	Biological Process
GO:0035850	epithelial cell differentiation involved in kidney development	4/141	15/6006	0.000324872	0.0164241	0.0146363	ACTA2/MEF2C/SIX2/CTNNB1	4	Biological Process
GO:0031329	regulation of cellular catabolic process	14/141	208/6006	0.000340967	0.0168631	0.0150275	RBM24/SH3GLB1/LZTS1/CSDC2/PCBP4/RACK1/RRAGD/FOXO1/SCARB2/CIDEA/TIMP2/PABPC1/PIP4K2A/DDIT4	14	Biological Process
GO:0003002	regionalization	10/141	117/6006	0.000387069	0.0187358	0.0166964	MEF2C/HES6/SIX2/SIX1/MYF6/MIB1/RBPJ/CTNNB1/DPCD/ATP6AP2	10	Biological Process
GO:0051493	regulation of cytoskeleton organization	12/141	163/6006	0.000409156	0.0193923	0.0172815	ACTN2/JAM3/FGF13/CFL2/CDC42EP3/TMSB4X/LIMA1/PFN1/RHOB/FSCN1/CAPN6/CTNNB1	12	Biological Process
GO:0007520	myoblast fusion	4/141	16/6006	0.00042531	0.0197465	0.0175971	MYMK/MYOD1/MYOG/MYF6	4	Biological Process
GO:0032970	regulation of actin filament-based process	10/141	119/6006	0.000443649	0.020186	0.0179888	ACTN2/JAM3/FGF13/CFL2/CDC42EP3/TMSB4X/LIMA1/PFN1/RHOB/FSCN1	10	Biological Process
GO:0051015	actin filament binding	7/144	64/6590	0.000450872	0.0348299	0.0325103	ACTN2/FLNC/CFL2/TPM1/LIMA1/FSCN1/TNNC1	7	Molecular Function
GO:0010463	mesenchymal cell proliferation	4/141	17/6006	0.000546099	0.0243603	0.0217087	SIX2/SIX1/CTNNB1/LMNA	4	Biological Process
GO:0007010	cytoskeleton organization	20/141	383/6006	0.000560652	0.0245285	0.0218586	ACTC1/TNNT1/ACTN2/DES/KLHL41/JAM3/PDLIM3/FGF13/CFL2/CDC42EP3/MAP4/TPM1/TMSB4X/LIMA1/PFN1/RHOB/FSCN1/CAPN6/CTNNB1/LMNA	20	Biological Process
GO:0015629	actin cytoskeleton	10/153	132/6990	0.000596498	0.0121288	0.0105172	ACTC1/TNNT1/ACTA2/TNNI1/PDLIM3/CFL2/CDC42EP3/TPM1/FSCN1/TNNC1	10	Cell Component
GO:0044291	cell-cell contact zone	4/153	19/6990	0.000661954	0.0124244	0.0107735	DES/JAM3/FGF13/CTNNB1	4	Cell Component
GO:0010831	positive regulation of myotube differentiation	4/141	18/6006	0.000689415	0.0289151	0.0257678	RBM24/MYOD1/MYOG/MYF6	4	Biological Process
GO:0030239	myofibril assembly	5/141	31/6006	0.000690004	0.0289151	0.0257678	ACTC1/TNNT1/ACTN2/KLHL41/CFL2	5	Biological Process
GO:0043065	positive regulation of apoptotic process	11/141	149/6006	0.000699047	0.0289151	0.0257678	GADD45G/SH3GLB1/MEF2C/SEPTIN4/ITGA4/RASSF2/CAMK2A/RACK1/FOXO1/CTNNB1/APBB2	11	Biological Process
GO:0043068	positive regulation of programmed cell death	11/141	150/6006	0.000739426	0.0300392	0.0267694	GADD45G/SH3GLB1/MEF2C/SEPTIN4/ITGA4/RASSF2/CAMK2A/RACK1/FOXO1/CTNNB1/APBB2	11	Biological Process
GO:0003730	mRNA 3'-UTR binding	5/144	34/6590	0.000775823	0.0479459	0.0447527	RBM24/CSDC2/PCBP4/FXR1/PABPC1	5	Molecular Function
GO:0032989	cellular component morphogenesis	17/141	309/6006	0.000839832	0.0330858	0.0294845	ACTC1/TNNT1/ACTN2/KLHL41/MEF2C/ITGA4/SEMA6A/TUBB2B/CAMK2A/PALMD/CFL2/CDC42EP3/DDR1/RHOB/CTNNB1/APBB2/KLF2	17	Biological Process
GO:0061005	cell differentiation involved in kidney development	4/141	19/6006	0.000857461	0.0330858	0.0294845	ACTA2/MEF2C/SIX2/CTNNB1	4	Biological Process
GO:0030029	actin filament-based process	14/141	228/6006	0.00085805	0.0330858	0.0294845	ACTC1/TNNT1/ACTN2/KLHL41/JAM3/PDLIM3/CFL2/CDC42EP3/TPM1/TMSB4X/LIMA1/PFN1/RHOB/FSCN1	14	Biological Process
GO:0061053	somite development	5/141	33/6006	0.000928171	0.0351932	0.0313624	HES6/SIX1/MYF6/MIB1/RBPJ	5	Biological Process
GO:0003008	system process	21/141	430/6006	0.00097277	0.0358068	0.0319093	ACTC1/TNNT1/ACTA2/ACTN2/MYOG/PGAM2/JAM3/MEF2C/FGF13/GNAL/SLC8A3/SIX1/CCND2/NCALD/TPM1/LIMA1/TNNC1/LMNA/ZFAND5/ATP6AP2/AKR1B1	21	Biological Process
GO:0003012	muscle system process	9/141	109/6006	0.000975834	0.0358068	0.0319093	TNNT1/ACTA2/ACTN2/MYOG/PGAM2/SLC8A3/TPM1/TNNC1/LMNA	9	Biological Process
GO:0032956	regulation of actin cytoskeleton organization	9/141	110/6006	0.00104194	0.0368357	0.0328262	ACTN2/JAM3/CFL2/CDC42EP3/TMSB4X/LIMA1/PFN1/RHOB/FSCN1	9	Biological Process
GO:0045214	sarcomere organization	4/141	20/6006	0.00105245	0.0368357	0.0328262	TNNT1/ACTN2/KLHL41/CFL2	4	Biological Process
GO:0090183	regulation of kidney development	4/141	20/6006	0.00105245	0.0368357	0.0328262	PDGFA/SIX2/SIX1/CTNNB1	4	Biological Process
GO:0022603	regulation of anatomical structure morphogenesis	16/141	290/6006	0.00116573	0.0401822	0.0358084	MYOD1/MYOG/MEF2C/SEMA6A/SIX2/TUBB2B/PALMD/SIX1/MYF6/RACK1/CDC42EP3/VASH2/RHOB/RBPJ/CTNNB1/KLF2	16	Biological Process
GO:0055007	cardiac muscle cell differentiation	5/141	35/6006	0.00122266	0.0415157	0.0369968	ACTC1/ACTN2/MEF2C/RBPJ/LMNA	5	Biological Process
GO:0010942	positive regulation of cell death	11/141	161/6006	0.00132691	0.0431542	0.0384569	GADD45G/SH3GLB1/MEF2C/SEPTIN4/ITGA4/RASSF2/CAMK2A/RACK1/FOXO1/CTNNB1/APBB2	11	Biological Process
GO:0061323	cell proliferation involved in heart morphogenesis	3/141	10/6006	0.00134679	0.0431542	0.0384569	SIX1/RBPJ/CTNNB1	3	Biological Process
GO:1901741	positive regulation of myoblast fusion	3/141	10/6006	0.00134679	0.0431542	0.0384569	MYOD1/MYOG/MYF6	3	Biological Process
GO:2000136	regulation of cell proliferation involved in heart morphogenesis	3/141	10/6006	0.00134679	0.0431542	0.0384569	SIX1/RBPJ/CTNNB1	3	Biological Process
GO:0072006	nephron development	5/141	36/6006	0.00139341	0.0440278	0.0392354	ACTA2/MEF2C/SIX2/SIX1/CTNNB1	5	Biological Process
GO:0043009	chordate embryonic development	13/141	214/6006	0.00145273	0.0452736	0.0403456	IGF2/HES6/SIX2/SIX1/MYF6/VASH2/MIB1/RBPJ/CTNNB1/PHLDA2/ZFAND5/ATP6AP2/KLF2	13	Biological Process
GO:0009952	anterior/posterior pattern specification	7/141	73/6006	0.00151418	0.0465508	0.0414837	HES6/SIX2/MYF6/MIB1/RBPJ/CTNNB1/ATP6AP2	7	Biological Process
GO:0033043	regulation of organelle organization	19/141	387/6006	0.00162361	0.0492494	0.0438886	ACTN2/IGF2/SH3GLB1/JAM3/CCNG2/FGF13/CFL2/CCND2/CDC42EP3/TMSB4X/LIMA1/PFN1/TERF2IP/RHOB/FSCN1/CAPN6/CTNNB1/LMNA/PIP4K2A	19	Biological Process
GO:0099513	polymeric cytoskeletal fiber	10/153	154/6990	0.00194617	0.0317312	0.027515	ACTC1/DES/FGF13/TUBB2B/MAP4/TPM1/TUBA4A/CAPN6/LMNA/IGBP1	10	Cell Component
GO:0042383	sarcolemma	4/153	25/6990	0.00195069	0.0317312	0.027515	DES/SGCA/SLC8A3/FLNC	4	Cell Component
GO:0005865	striated muscle thin filament	3/153	13/6990	0.00250295	0.0381701	0.0330983	TNNT1/TNNI1/TNNC1	3	Cell Component
GO:0014704	intercalated disc	3/153	14/6990	0.0031348	0.0424939	0.0368476	DES/FGF13/CTNNB1	3	Cell Component
GO:0036379	myofilament	3/153	14/6990	0.0031348	0.0424939	0.0368476	TNNT1/TNNI1/TNNC1	3	Cell Component

[truncated: 2 more sheets: Chondrocytes_GO-sorted, Muscle_cells_GO-sorted]
