# Supplementary material for: Integrative single-cell RNA-seq and ATAC-seq analysis of myogenic differentiation in pig
Source: BMC Biol. 2023 Feb 1;21:19. doi: 10.1186/s12915-023-01519-z (PMC9893630; doi:10.1186/s12915-023-01519-z)
Supplement: Supplementary file 4 — Additional file 4: Supplementary Table S3. The 1,700 top DEGs among 4 myogenic cell types were analyzed and clustered into five major categories of transcriptional gene clusters according to their expression changes. Related to Figure 3. [file 12915_2023_1519_MOESM4_ESM.xlsx]

## Sheet: sheet1
Supplementary Table S3
gene	gene_cluster	Pax3+ progenitors	Myogenic progenitors	Myoblasts	Myocytes
RPL34	2	32.1889	36.2149	42.0151	38.9638
RPL23A	2	28.318	31.4673	34.1593	33.2781
PRXL2B	2	0.588215	1.57446	1.85523	1.68112
LAPTM4A	2	1.22409	1.33992	1.66173	1.54295
EGR1	2	1.14223	2.41815	2.66735	2.8024
OBSL1	2	0.538108	1.15611	1.2537	1.30702
DCTN3	2	1.37345	1.85987	2.19317	2.0381
ENSSSCG00000035293	2	4.50076	18.8549	19.4887	21.6996
PCGF3	2	1.00101	1.37157	1.60907	1.47948
ENSSSCG00000017164	2	0.805781	1.46739	1.45424	1.52823
MSTN	2	0.0540687	0.695806	0.892957	0.755778
CHD3	2	0.909397	1.60715	1.81318	1.77887
RPL38	2	7.19324	8.13483	9.42852	9.18293
FOSB	2	0.660691	0.956618	1.22543	1.10885
TLE5	2	0.705094	0.958507	1.09996	1.03727
TAF7	2	0.674759	0.764008	0.963117	0.819455
USE1	2	0.310918	0.334348	0.493975	0.414758
PITX2	2	0.284424	1.13044	1.26672	0.977609
NEDD4L	2	0.184469	0.479661	0.516623	0.475186
TGFB2	2	0.526343	0.947287	1.44496	1.20191
ENSSSCG00000027124	2	0.259336	0.714716	0.764524	0.662751
PACSIN3	2	0.150578	0.289314	0.420902	0.320809
ENHO	2	0.795012	1.12309	1.3378	1.11023
DNAJB1	2	0.468124	0.785891	0.509934	0.621945
LIMCH1	2	0.556885	1.31403	1.70571	1.44574
ENSSSCG00000037251	2	0.361084	0.444538	0.597414	0.497971
RUNX1T1	2	0.346097	0.7142	0.962131	0.416111
RNF150	2	0.160155	0.378685	0.478244	0.277651
SMDT1	2	2.21868	2.50375	2.77978	2.50723
TM2D2	2	0.518536	0.838696	0.90874	0.719422
ENSSSCG00000039894	2	0.809142	1.92297	1.93648	1.50435
TCF7L2	2	0.422913	1.04259	1.21986	0.776638
GPRC5C	2	0.195814	0.416314	0.466409	0.300851
TMSB4X	2	15.9363	38.2792	38.224	27.3594
ENSSSCG00000007336	2	2.01362	3.26059	2.8351	2.72267
TMEM47	2	0.95186	2.45059	2.59049	1.95485
ATP6V1F	2	1.11372	1.32456	1.69286	1.46625
CGGBP1	2	1.72396	2.51248	2.46461	2.27962
PDGFD	2	0.214983	1.0317	1.11571	0.925579
PMEPA1	2	0.159671	0.469164	0.533546	0.332821
VGLL3	2	0.223891	1.55473	1.34107	0.574204
PARM1	2	0.348837	2.15108	2.62044	1.09815
MPPED2	2	0.36495	0.994267	1.19711	0.528634
MAFF	2	0.120122	0.257952	0.304165	0.169191
EFEMP2	2	0.432431	0.574501	0.856503	0.53429
DTWD1	2	0.222641	0.446411	0.556798	0.332536
ITM2B	2	0.978842	1.70815	2.2414	1.43373
FHL3	2	0.621797	1.1282	1.34624	0.869551
CHD9	2	0.592239	1.01578	1.16582	0.835825
SRI	2	1.069	1.44216	1.5954	1.29288
ENSSSCG00000020830	2	29.6349	30.5634	35.871	35.722
SSR2	2	7.40535	7.22876	8.55722	8.42079
CST3	2	4.40351	4.00526	5.68908	5.59486
SMIM7	2	1.48471	1.6031	1.95219	1.89433
MAX	2	0.481607	0.535898	0.790847	0.842559
NSA2	2	2.8964	2.9285	4.1237	4.26299
CCND2	2	2.94503	4.20386	4.24152	5.41158
NDUFB9	2	2.00343	2.20214	2.61448	2.43293
ZNF277	2	0.657888	0.796292	1.18958	1.03159
ENSSSCG00000027270	2	0.683821	0.903388	1.0982	1.00616
EIF3E	2	2.83197	3.57052	4.22588	3.91396
MAPK8IP1	2	0.354856	0.624982	0.807076	0.784703
ENSSSCG00000003132	2	2.38256	2.25075	2.76517	2.59195
DLK2	2	0.0209364	0.109644	0.248435	0.234843
REEP5	2	0.460401	0.761395	0.81913	1.00628
FAM110A	2	0.10391	0.600255	0.609354	0.655724
SIX2	2	0.0520226	0.392833	0.366711	0.532946
YPEL3	2	0.232923	0.415223	0.824532	0.778227
FGF9	2	0.0748799	0.236574	0.348591	0.338578
MFAP4	2	0.113412	0.360712	0.682321	0.622289
EIF4A2	2	3.67307	4.52771	5.58161	5.58072
FOXO1	2	0.160657	0.563572	0.642896	0.735985
FOS	2	4.05689	7.10211	9.25323	9.04235
SMC6	2	1.14725	2.11099	1.59337	1.94237
ACVR2A	2	0.356304	1.14089	1.51182	1.45994
ENSSSCG00000040273	2	23.8808	28.8476	33.7826	33.8612
EIF3H	2	2.95257	3.59701	4.21167	4.29949
VPS28	2	2.11174	2.20346	2.58232	2.49972
NPC2	2	0.354341	0.649955	0.786853	0.831764
SLC25A6	2	17.7011	22.7424	24.6766	25.675
RARA	2	0.31166	0.596818	0.676713	0.71521
TCF12	2	1.1923	2.05784	2.38732	2.61279
ZYX	2	1.01025	1.52315	1.70126	1.92415
CDH15	2	0.752696	3.17944	3.53166	5.81727
ATP2B4	2	0.384079	0.890883	0.870349	1.20409
PNRC1	2	1.14649	1.20998	1.65216	1.81056
GSN	2	0.305401	1.62771	1.70879	3.02672
INKA2	2	0.053815	0.50948	0.607096	0.962243
CCND3	2	0.201093	0.435999	0.560966	0.922135
PRR5	2	0.267335	0.897998	0.980033	1.65349
ARMCX2	2	0.274204	0.651303	0.827549	1.19656
UBE2B	2	1.07632	1.07492	1.38274	1.37487
SRP19	2	1.93442	2.2644	2.80589	3.46504
TSC22D4	2	0.209076	0.337105	0.417201	0.609243
SERINC2	2	0.311793	0.824397	1.07832	1.40911
ZEB2	2	0.312053	0.977136	0.992766	1.32214
TUBB2B	2	3.48373	8.1809	8.8405	15.148
PDLIM7	2	2.35312	2.35156	2.93312	3.27027
PGM5	2	0.304196	0.913939	0.976607	1.41796
ANXA6	2	1.94672	3.84752	4.48848	6.10406
TMEM123	2	0.595366	1.30863	1.47256	1.93035
SEMA6A	2	0.254463	1.12254	1.21759	1.93317
ITGA4	2	0.173658	0.882615	0.961205	1.56001
SYTL2	2	0.129834	0.795932	0.719917	1.38458
CLCN5	2	0.18219	0.706762	0.668716	1.09125
NCOA1	2	0.200681	0.803643	0.816907	1.58588
ACTA2	2	1.31835	5.97793	5.9657	18.4525
MORC3	2	0.205439	0.384857	0.41103	0.624104
TRIM44	2	0.553092	0.728251	0.933718	1.11421
RBPJ	2	1.63113	2.38719	2.4577	3.28256
HMG20B	2	0.462177	0.728282	0.838681	1.17509
RTRAF	2	5.88423	5.41317	7.16556	6.61745
OXA1L	2	1.27728	1.17235	1.65508	1.55757
POLR2G	2	1.87728	1.83294	2.21483	1.92851
ENSSSCG00000037399	2	0.148259	0.122249	0.265993	0.16603
ESD	2	2.09857	2.0303	2.69919	2.23943
MFSD3	2	0.427352	0.350885	0.636126	0.525123
BAZ2B	2	0.368838	0.467158	0.634909	0.464361
SPRY1	2	0.437566	1.26769	1.52284	0.858653
ANKRD50	2	0.319239	0.722027	0.80152	0.571551
VIM	2	17.1828	25.9021	32.166	19.4311
COL1A2	2	4.55519	10.8259	14.0885	5.98366
FAM92A	2	0.430636	1.18232	1.27593	0.879474
ENSSSCG00000012916	2	0.199424	0.362703	0.623303	0.354447
NRK	2	0.132598	0.808821	0.727116	0.46311
PDGFA	2	0.329743	1.91361	2.16097	1.541
ENSSSCG00000024162	2	0.134723	0.558778	0.507699	0.373554
PITX1	2	0.124442	0.395599	0.57157	0.355402
APP	2	1.36236	2.04103	2.24348	2.07563
SPARC	2	1.16968	1.94095	2.12937	2.11732
ENSSSCG00000034448	2	36.699	41.3679	46.3883	44.8853
ENSSSCG00000039544	2	20.8945	22.8875	24.9052	24.2449
ENSSSCG00000032480	2	0.0939465	0.627486	0.465274	0.453192
RPS28	2	14.1714	13.8054	16.2612	15.6405
ENSSSCG00000010104	2	1.35156	2.02316	2.2377	2.08561
GLIPR2	2	0.877668	1.86171	2.03441	2.03317
SPATS2L	2	0.621281	2.3437	2.38772	1.97202
PNISR	2	2.49648	3.05618	3.47729	3.15532
GSTA4	2	1.18592	1.55347	1.8113	1.6271
TBCA	2	3.86081	4.0103	4.72258	4.29351
ADCY3	2	0.450001	0.408458	0.66498	0.502324
UBALD1	2	0.281257	0.390055	0.524864	0.348681
MAP1LC3A	2	0.843728	0.970999	1.57402	1.06406
ENSSSCG00000038829	2	0.260638	0.253921	0.434155	0.314719
NGFR	2	0.174423	1.51959	1.4093	0.872833
LHFPL6	2	0.423705	0.827833	0.849854	0.697045
RXRG	2	0.104261	1.0316	1.13335	0.715772
MAGED1	2	2.14253	2.47757	2.92633	2.68827
RPS11	2	34.7922	34.0763	38.7863	36.4168
BIRC3	2	0.32653	0.466835	0.555079	0.456711
SH3BGRL3	2	3.58927	3.81831	4.10086	4.86166
NREP	2	5.56739	6.50755	7.91676	7.16018
ENSSSCG00000002963	2	5.88694	6.19011	7.01938	6.65232
SOX8	5	0.0213629	0.183915	0.182597	0.381785
SMOX	5	0.0914899	0.197852	0.256181	0.425442
ACAT1	5	0.693622	0.840229	1.08238	1.35322
KDM5B	5	1.00748	0.810099	1.32713	1.33951
TMEM52	5	0.0403933	0.0993387	0.139907	0.309795
MTFR1L	5	0.50842	0.49534	0.650428	0.961306
FH	5	1.10957	1.20265	1.42727	1.81113
ENSSSCG00000012382	5	1.00505	0.824908	1.36085	1.65636
ERBB3	5	10.2803	10.6056	11.0302	13.1788
ENSSSCG00000011272	5	34.5682	35.3948	39.3085	43.9349
ARHGAP1	5	0.181267	0.295777	0.431448	0.81409
SUPT4H1	5	0.868428	0.88997	1.06896	1.38894
ATP8A1	5	0.42888	1.22896	1.22522	3.3321
IL13RA1	5	0.0404606	0.158591	0.21445	0.49677
ENSSSCG00000017643	5	0.0711269	0.438928	0.434051	1.21601
MICAL1	5	0.0341594	0.238635	0.288181	0.626009
NKAIN4	5	0.130757	0.654003	0.383222	1.64775
TNK2	5	0.0588093	0.172703	0.193479	0.52401
GADD45G	5	0.278009	0.777395	0.910693	2.72646
TEX14	5	0.0138237	0.0935799	0.0868695	0.309861
COX7A2L	5	1.83138	1.93694	2.18663	2.84364
ENSSSCG00000015083	5	0.980768	1.33452	1.17631	2.10032
CDKN1C	5	1.93117	7.01073	5.82434	23.6985
NDUFAF3	5	0.60656	0.660112	0.827011	1.07192
TRIM8	5	0.089056	0.0814098	0.0935628	0.330288
SOX6	5	0.12141	0.204093	0.201938	0.787662
RHBDD2	5	0.396031	0.464082	0.633426	1.27922
CITED1	5	0.18664	0.277697	0.239375	0.503842
LDLRAD3	5	0.389251	0.411226	0.47834	0.751691
FNDC5	5	0.125928	0.558421	0.481297	4.39149
OLFML2B	5	0.0164543	0.10842	0.099647	0.747683
RASSF4	5	0.0663582	0.414417	0.314011	3.34865
SHD	5	0.0198793	0.174436	0.172051	1.83377
ENSSSCG00000038404	5	0.37505	0.384648	0.494596	0.924629
MYMK	5	0.0767655	1.12904	1.25019	13.5975
JAM3	5	0.620716	1.08856	0.98792	2.90224
ENSSSCG00000037566	5	0.0721233	0.160245	0.203455	0.781197
ENSSSCG00000032235	5	0.941285	1.03492	0.997987	1.64527
PCBP4	5	0.968496	1.27753	1.4513	3.41576
YPEL5	5	0.168415	0.135305	0.263579	0.533114
ENSSSCG00000029251	5	0.502353	0.857978	0.772709	1.85263
TRAF4	5	0.532691	0.63057	0.792162	1.29283
ZNF106	5	1.02311	2.06371	2.18747	7.66107
MTSS2	5	0.0745199	0.146207	0.130254	0.344583
TMEM109	5	0.138729	0.315084	0.192505	0.495346
FITM1	5	0.0573489	0.36964	0.501397	2.45375
CYB5R1	5	0.184149	0.52673	0.480874	2.04122
MEF2D	5	0.0889272	0.156554	0.208018	0.544573
ENSSSCG00000046579	5	0.0147675	0.0838223	0.0625434	0.256027
CTSB	5	0.541178	0.585897	0.578451	1.05422
RASSF2	5	0.0587523	0.149152	0.164262	0.819672
SLC38A10	5	0.351527	0.47321	0.465359	0.861169
SERHL2	5	0.785647	1.72701	1.23927	4.51391
ATP6AP2	5	0.52075	0.57812	0.760251	1.2773
SYNE3	5	0.0345848	0.103696	0.109831	0.468365
ACAP3	5	0.0484643	0.218308	0.195523	0.770954
ZSWIM6	5	0.230358	0.237284	0.264153	1.02156
RIOK3	5	0.4979	0.432592	0.535327	0.781821
PLS3	5	0.297289	0.907962	0.809502	5.43551
CCSER2	5	0.232826	0.600807	0.471749	2.55218
PSEN2	5	0.0720016	0.126784	0.152761	0.810576
ENSSSCG00000002637	5	0.192401	0.269169	0.387166	1.43443
PLXNA2	5	0.205745	0.311387	0.240852	0.526886
DYRK1B	5	0.288737	0.231192	0.373447	0.706816
SREBF1	5	0.202684	0.298786	0.228622	0.486976
FXR1	5	2.29382	2.12134	2.64242	3.81303
GNAL	5	0.0125227	0.118553	0.0839461	0.760219
GOLGB1	5	0.789359	0.80597	1.00102	3.06081
GPC1	5	0.778175	0.815733	0.835626	1.19365
PKIA	5	0.323953	1.12278	1.18082	3.07305
RBFOX2	5	1.33177	2.19777	2.48751	5.09023
CCNG2	5	0.428785	1.24298	1.01746	2.36104
ENSSSCG00000046092	5	0.140796	0.251461	0.279926	0.483668
OLFML3	5	0.563512	0.994205	0.977737	2.53098
CRYL1	5	0.268079	0.73237	0.660651	1.42884
MOCS2	5	0.367592	0.60444	0.694506	1.17294
ENSSSCG00000023228	5	0.108384	0.129416	0.165769	0.358701
SH3GLB1	5	0.714516	1.67481	1.61093	3.69769
ARMCX6	5	0.192966	0.276434	0.371928	0.55179
ACTC1	5	3.38449	22.5403	20.1199	154.114
SPART	5	0.867001	1.3737	1.47007	2.18047
SEMA6B	5	0.0639752	0.358831	0.317659	0.877523
CSDC2	5	0.0731305	0.262874	0.437044	0.767759
CD82	5	0.123691	0.778533	0.764736	2.20057
KLF2	5	0.249612	0.471744	0.732648	1.69502
ENSSSCG00000003042	5	42.0856	43.6329	47.4397	53.6616
ATOH8	5	0.18324	0.539949	0.479427	1.03506
NCALD	5	0.0757248	0.292118	0.321877	0.86374
PLPP1	5	0.186932	0.246934	0.306901	0.531529
VGLL2	5	0.102333	1.7095	1.31847	4.9161
KARS	5	4.85707	5.90655	6.73663	9.06938
ENSSSCG00000048477	5	0.0151946	0.121375	0.160884	0.413843
ENSSSCG00000014314	5	0.120608	0.20792	0.203177	0.437602
DCPS	5	0.865197	1.04635	0.986658	1.3588
SH3BGR	5	0.50439	0.616981	1.03436	2.34314
PFN1	5	0.857777	1.20933	1.02612	1.82402
SPG21	5	0.489432	1.38802	1.35804	6.18884
ENSSSCG00000038455	5	0.232734	1.20663	1.05801	6.36937
PAK3	5	0.300861	0.373363	0.459855	1.0112
TSPAN3	5	2.58726	2.73973	3.29522	4.12031
DBN1	5	2.1323	3.4668	3.41937	8.32842
ENSSSCG00000032877	5	0.120267	0.42021	0.431068	1.22959
MYOD1	5	0.0993568	1.33921	1.03759	5.44823
CAP2	5	0.088099	0.300212	0.296461	0.922589
PRKAR1B	5	0.134129	0.303219	0.296204	0.75094
OLFML2A	5	0.0700035	0.279975	0.258019	0.974297
JSRP1	5	0.00770684	0.113841	0.12499	0.416728
HES6	5	0.390081	1.31896	0.979149	2.30882
ANKRD13A	5	0.227437	0.344404	0.392997	0.714924
MYL12A	5	3.55815	4.42175	4.53644	8.11091
SKP2	5	0.521579	0.872756	0.597839	0.986225
DDR1	5	0.161359	0.339784	0.416128	0.852179
TERF2IP	5	1.1249	1.57192	1.85677	3.04338
ZFAND5	5	0.646423	0.922792	1.01912	1.71535
AKIRIN2	5	0.931622	1.50624	1.35006	2.07752
SGCA	5	0.0245227	0.280953	0.296298	0.908222
VSTM4	5	0.079191	0.29483	0.309238	0.906208
RNF217	5	0.312049	0.572703	0.64364	1.34407
ENSSSCG00000024791	5	0.140693	0.231791	0.321363	0.752849
ADAMTS20	5	0.0230125	0.136854	0.139561	0.374681
CNOT6L	5	0.226294	0.483756	0.448227	1.03688
MED30	5	0.195104	0.38275	0.273186	0.610985
SERPINF1	5	0.822655	0.711953	1.25246	1.071
FOXN3	5	0.584462	0.82089	0.987746	0.963286
SKIL	5	0.555017	1.23116	1.33469	1.67372
RGMB	5	0.316219	0.79897	0.787687	1.23527
SMARCD3	5	0.343456	1.31111	1.36335	1.89626
PTPRD	5	0.276575	0.794758	0.678651	0.994422
CUEDC1	5	0.41574	0.926908	0.857464	1.06364
TNNT1	5	1.62802	8.92887	12.8119	31.9707
ENSSSCG00000001064	5	0.254853	0.533904	0.620849	0.93702
ENSSSCG00000021374	5	0.287848	0.397249	0.595731	0.824324
CDC42EP3	5	0.304433	0.636029	0.672707	1.00426
CUX1	5	0.272711	0.619712	0.558298	0.848016
DYRK2	5	0.29275	0.408897	0.401155	0.635388
ENSSSCG00000039139	5	1.20013	1.85795	1.68161	2.46708
ENSSSCG00000012046	5	0.332166	0.507007	0.518167	0.803919
NIN	5	0.461161	0.843904	0.711932	0.988938
ENSSSCG00000004570	5	7.62554	9.96075	10.6156	19.6375
AMOTL2	5	1.11787	1.36085	1.50723	1.8873
FBN3	5	0.318651	0.517061	0.422437	0.709339
ENSSSCG00000009281	5	0.040459	0.271237	0.434611	0.791161
ENSSSCG00000011121	5	0.151508	0.869099	0.872319	2.29411
IL18	5	0.067257	0.380072	0.425614	1.0379
TAGLN3	5	0.158637	0.34444	0.364012	0.609449
DCAKD	5	0.305703	0.547642	0.539206	0.963376
RNF11	5	0.17826	0.330885	0.371602	0.592005
JAK1	5	0.366878	0.681974	0.755531	1.20471
DIPK2A	5	0.149675	0.424795	0.413215	0.675685
CDK14	5	0.30835	0.629993	0.632255	1.03781
CHRNB1	5	0.154026	0.30957	0.342811	0.595344
RHOB	5	0.870451	1.80582	1.82721	3.14612
EPB41L2	5	0.760719	1.21752	1.09847	1.54668
PPP1R14B	5	4.65414	10.8296	11.6827	19.9339
P3H2	5	0.499342	1.16315	1.04038	1.50105
ST6GAL2	5	0.254498	0.669808	0.662857	1.06352
EEF2K	5	0.0822749	0.410748	0.421557	0.827403
LIMA1	5	0.25773	0.717389	0.819106	1.40196
NEXN	5	0.443104	1.76179	1.86438	3.75539
ENSSSCG00000009125	5	0.0808799	0.372128	0.425947	0.721837
MICAL2	5	0.011769	0.0965717	0.0768102	0.296488
AGXT	5	0.017895	0.0679969	0.0666288	0.252326
NEB	5	0.190581	1.63552	1.60333	8.76145
PALMD	5	0.0268098	0.239313	0.300103	0.649131
MUSK	5	0.0185134	0.155405	0.210554	0.500521
CFL2	5	0.949108	1.57597	1.67905	3.25134
FOXP1	5	0.6085	0.89931	0.862804	1.46564
PDZRN3	5	0.163629	0.224188	0.26342	0.567357
RALGPS2	5	0.46041	0.936713	1.17735	2.78987
HSPG2	5	0.384387	0.633545	0.55553	1.24635
GIT2	5	0.166317	0.525562	0.431297	1.02939
SCARB2	5	0.156714	0.365733	0.394588	0.856908
SEMA3C	5	0.0737715	0.143478	0.16497	0.3575
SSX2IP	5	0.21702	0.425776	0.382823	0.620616
DES	5	1.65848	3.48222	3.33444	9.20698
CMC1	5	0.391591	0.520924	0.584178	0.798393
EYA4	5	0.0268526	0.196185	0.206283	0.433915
LRRN1	5	0.443298	1.36963	1.40067	2.97583
SEPTIN11	5	2.07658	2.41426	2.4364	3.23109
SHISA2	5	0.583164	1.19342	1.46025	3.01718
ARL6IP5	5	0.870492	1.34923	1.58663	2.8815
C1orf198	5	0.719295	1.3661	1.257	2.49544
ENSSSCG00000007705	5	0.374135	0.645497	0.502418	0.8375
ACSL3	5	0.732498	0.932939	0.884423	1.33241
SCP2	5	0.63003	0.682564	0.816306	1.1255
VASP	5	0.508217	0.582477	0.587124	2.01373
ZBTB18	5	0.120155	0.182998	0.186351	0.855476
EPN1	5	1.62597	1.76599	1.70426	2.62598
ENSSSCG00000006061	5	1.19827	1.44508	1.24712	1.9889
DEPP1	5	0.00824745	0.0186524	0.0116671	0.312585
CLIP2	5	0.208329	0.197229	0.230777	0.682552
ACTN2	5	0.0626322	0.409102	0.198999	7.5093
PLXNA1	5	0.211432	0.298992	0.255826	0.957557
DGKZ	5	0.285779	0.350569	0.266956	0.822693
MAP1A	5	0.208316	0.252648	0.202081	2.84263
ARHGAP9	5	0.016419	0.02804	0.0471453	0.260537
CDC25B	5	0.107496	0.286605	0.135889	0.951598
ADAM12	5	0.0525348	0.0575247	0.0636873	0.312222
GYS1	5	0.0877882	0.148142	0.152242	0.379835
B3GALNT2	5	0.131847	0.204387	0.176811	0.408478
APBB2	5	0.242381	0.341247	0.302744	0.686838
PRDM2	5	0.275965	0.336484	0.341055	0.68672
NES	5	3.81669	6.11832	6.19614	15.5838
ANXA2	5	3.28391	3.3892	3.27939	7.05214
AKAP9	5	1.27285	1.33914	1.62432	2.52071
FLNC	5	0.632183	0.93361	0.994872	2.7524
QKI	5	1.19307	1.47788	1.47124	3.08556
XPO4	5	1.05723	1.13571	1.25302	1.6992
MYOG	5	0.0158443	0.249287	0.2516	3.00862
SPATA24	5	0.274635	0.262572	0.328462	0.604289
SVIL	5	0.168939	0.401903	0.312884	1.89842
EYA2	5	0.14689	0.280515	0.297671	1.20565
FZD9	5	0.00511972	0.0356528	0.0301879	0.240486
RRAD	5	0.0737824	0.160154	0.229046	1.81988
ARPP21	5	0.0484632	0.382093	0.408929	4.18871
HIPK3	5	0.165795	0.295701	0.310597	1.40702
ENSSSCG00000016444	5	0.0377524	0.131286	0.170527	0.876202
SLC8A3	5	0.0134493	0.0836986	0.0916521	0.386181
NEURL1	5	0.0123994	0.0608498	0.0617113	0.286818
APOBEC2	5	0.107414	0.391289	0.511348	2.41922
PHLPP1	5	0.0434996	0.0834397	0.0994262	0.298931
NDUFA8	5	1.25071	1.37377	1.39531	2.96828
ENSSSCG00000039506	5	9.55473	8.72533	10.1622	16.9426
MACF1	5	0.509744	0.715618	0.665117	2.21522
YES1	5	0.349875	0.430731	0.45679	0.772658
TNNI1	5	0.322239	0.796675	0.74548	17.0878
UACA	5	0.474587	0.722991	0.616479	1.92166
ANKMY2	5	0.311441	0.509539	0.387117	1.24274
ENSSSCG00000010931	5	0.242779	0.333911	0.30695	0.961985
COX6A2	5	0.278306	0.359919	0.445786	1.34629
ATP2A1	5	0.00567529	0.0902189	0.049587	1.33478
EAF2	5	0.0040455	0.0149671	0.0179356	0.426188
ADAMTS5	5	0.0377142	0.0788263	0.0911463	0.484298
SYNPO2L	5	0.0787301	0.145609	0.227512	1.97072
N4BP3	5	0.0261898	0.0847225	0.062003	0.404816
ENSSSCG00000041322	5	0.0279571	0.103875	0.097319	0.505826
INPP4B	5	0.0465507	0.0695057	0.0697689	0.353766
REEP1	5	0.0203003	0.0779166	0.0708223	0.55306
ALPK2	5	0.0136657	0.0523938	0.0758793	0.459703
PGAM2	5	0.0339262	0.26338	0.363259	5.75173
SMYD1	5	0.0448242	0.118032	0.121123	1.48669
PDLIM3	5	0.0661252	0.202186	0.197074	1.51492
MIB1	5	0.812242	0.91466	0.92832	2.99475
ENSSSCG00000016096	5	0.425849	0.409586	0.519948	1.04661
ENSSSCG00000033786	5	0.137832	0.184352	0.154837	0.557892
LMNA	5	0.387061	0.447465	0.433433	2.61018
C1orf74	5	0.329254	0.463044	0.412698	1.70104
GYG1	5	0.364568	0.490973	0.425501	5.01755
C11orf1	5	0.156039	0.204233	0.265011	2.5937
ENSSSCG00000005241	5	0.18398	0.27117	0.224866	1.20903
ATL2	5	0.288917	0.343518	0.274827	0.865088
TM7SF2	5	0.202259	0.12963	0.190273	0.519871
WWTR1	5	0.117164	0.117216	0.146815	0.701152
DTNA	5	0.129361	0.0959862	0.148234	0.494387
ASPDH	5	0.759507	0.650845	0.483493	6.21527
TRIM55	5	0.121916	0.258257	0.234012	2.43916
TUBB6	5	0.142921	1.04851	0.641811	3.8855
SYNPO2	5	0.0548028	0.196225	0.268089	0.729299
MACROD1	5	0.413949	0.866778	0.77102	2.0738
VASH2	5	0.297498	0.582993	0.606883	1.35226
WDR44	5	0.114358	0.270641	0.250833	0.70627
C5orf30	5	0.093937	0.161045	0.144441	0.359109
ZFAND3	5	0.282388	0.35065	0.342524	0.643899
PTBP2	5	0.379345	0.527312	0.483376	0.836593
ENSSSCG00000005316	5	1.37138	2.14259	2.31167	8.37826
ST6GALNAC4	5	0.387011	0.546963	0.626299	1.85961
ENSSSCG00000047927	5	0.157479	0.192653	0.178095	0.454115
CYP7B1	5	0.153701	0.339693	0.285165	0.753278
HOMER1	5	0.269835	0.305229	0.384137	0.627478
GPR37	5	0.0271641	0.10662	0.166904	0.621591
VEGFD	5	0.0424513	0.0824924	0.107984	0.299766
CAMK2A	5	0.0697294	0.192982	0.249952	1.01396
ADGRE5	5	0.0672383	0.107743	0.104066	0.432009
CCDC28B	5	0.172729	0.186893	0.248022	0.587557
HRC	5	0.144125	0.189078	0.297382	0.798575
ATP1B1	5	0.156428	0.235501	0.201927	0.660322
ENSSSCG00000006592	5	0.00512468	0.0730481	0.0861868	0.692577
ABLIM3	5	0.0647819	0.170528	0.181357	1.57632
GCNT1	5	0.0270407	0.0436352	0.0362554	0.252355
ENSSSCG00000017783	5	0.144828	0.175748	0.195469	0.596747
FGF13	5	0.270525	0.496212	0.414779	1.73658
KIAA1217	5	0.18956	0.312147	0.261404	1.1806
BTBD11	5	0.0190603	0.0471264	0.0395021	0.242602
MFSD2A	5	0.0254264	0.0652095	0.0579352	0.255401
MYL1	5	0.0480333	0.51093	0.436048	10.2408
CHRNA1	5	0.0109044	0.193593	0.211768	2.95184
KREMEN2	5	0.0024863	0.0522176	0.0644898	0.618462
ARHGEF3	5	0.0160882	0.0382585	0.0309081	0.320354
LZTS1	5	0.0594827	0.136328	0.0808643	1.0387
ENSSSCG00000016002	5	0.0238664	0.049993	0.0475822	0.613291
ENSSSCG00000033385	5	0.0836467	0.124246	0.162762	0.575929
PPM1L	5	0.0606813	0.0792587	0.0729324	0.322488
SASH1	5	0.29557	0.359433	0.368428	1.58527
AGPAT5	5	0.165155	0.23667	0.250752	0.92786
LARP1B	5	0.117001	0.230716	0.185494	0.641707
RTN2	5	0.101259	0.248796	0.275521	1.08287
PTPRU	5	0.052263	0.100259	0.0845427	0.429097
TMEM176A	5	0.0173992	0.0564859	0.0482357	0.330617
RRAGD	5	0.0508716	0.165216	0.132353	0.687496
MKX	5	0.023786	0.0719401	0.0546361	0.280399
ATP2B1	5	1.33894	1.71997	1.48075	4.81305
CNN3	5	1.98885	2.18765	2.3016	4.44875
YIPF2	5	0.49317	0.549643	0.594288	0.869039
RAB5C	5	0.802133	0.897588	0.871986	1.65872
PIP4K2A	5	0.517823	0.674509	0.571812	0.983396
PARD3	5	0.303088	0.449204	0.382547	0.760508
FYN	5	0.312135	0.368869	0.390563	0.741653
CDC40	5	0.363083	0.401725	0.441878	0.803447
GRB2	5	0.644179	0.658365	0.723585	1.18291
PRKAR1A	5	1.15446	1.3395	1.17721	1.75107
INPPL1	5	0.517814	0.679826	0.654497	1.64748
PPP1R18	5	0.360082	0.421115	0.450498	1.00877
ARHGEF2	5	0.615481	0.655411	0.69185	1.02402
PSENEN	5	0.639759	0.65358	0.820025	1.38153
WASF2	5	0.596007	0.598818	0.672063	1.16073
CTNNB1	5	3.31277	2.99425	3.16767	5.34027
ENAH	5	0.901123	0.79152	0.770948	1.71121
MOSPD1	5	0.272738	0.265472	0.264807	0.69143
BIN1	5	0.897835	0.836009	0.937186	2.01726
COPS3	5	2.02534	2.1329	1.84779	3.04565
AKR1B1	5	1.69695	1.34022	1.22617	2.91087
CCNG1	5	1.6291	1.17144	1.3704	2.17332
TP53I11	5	0.289962	0.171553	0.124426	0.77835
PELI3	5	0.0612659	0.0453161	0.0473653	0.314136
CTRC	5	0.193404	0.16204	0.126942	0.526751
ADAMTS1	5	0.236531	0.132176	0.10968	0.402055
TEAD4	5	0.526793	0.454219	0.404201	1.16331
ENO3	5	0.269324	0.172639	0.198974	0.653244
NDUFA10	5	2.01604	1.74379	1.7262	2.55099
CSDE1	5	2.99153	2.46351	2.5948	3.42984
EEF1B2	5	21.9878	19.0232	19.8614	29.4254
ENSSSCG00000002296	5	0.267778	0.209723	0.264358	0.497446
SOAT1	5	0.284265	0.27758	0.182578	0.872671
EIF3I	5	2.6831	2.68514	2.65062	4.19573
BZW2	5	1.55945	1.44414	1.64546	2.63444
USO1	5	0.66182	0.685186	0.691398	1.9784
ARAF	5	0.323579	0.284824	0.36893	0.606816
WDR83OS	5	3.0433	2.57529	2.87654	4.0001
LRPAP1	5	1.25201	0.908898	1.17661	2.09664
MAP1LC3B	5	1.25886	0.916577	1.18088	1.78408
MYO10	5	0.289354	0.2408	0.268906	0.552838
PSMC3	5	2.76889	2.74665	2.59314	4.26536
ATP6V1E1	5	1.53587	1.32763	1.58783	2.03528
ENSSSCG00000034709	5	3.56495	3.89986	3.43121	4.49254
KLHL40	5	0.00298021	0.00555219	0.00781193	0.34953
MYOM1	5	0.041402	0.0169427	0.0155946	0.872931
CRYAB	5	0.0140477	0.0101097	0.0169892	0.480389
RAMP1	5	0.0246188	0.0249558	0.0337514	0.703133
TMEM182	5	0.0080804	0.00881889	0.0120698	0.385862
SMPX	5	0.0484396	0.0158001	0.0226293	0.64615
TNNT2	5	0.985352	0.0654632	0.0537356	5.9909
MYL4	5	0.753462	0.113335	0.113461	6.27404
MYH3	5	0.0490667	0.155652	0.148568	10.1464
ENSSSCG00000010190	5	0.067784	0.0398882	0.0596457	2.68075
MYL2	5	0.0300779	0.0462942	0.0537624	1.70825
ENSSSCG00000038561	5	0.00458852	0.0110431	0.0110743	0.353431
ENSSSCG00000010077	5	0.000492851	0.00327596	0.00212569	0.256732
RAB9B	5	0.0127023	0.0407729	0.0161832	0.250976
TNNI2	5	0.0364156	0.0426831	0.0705559	1.60429
CDKN1A	5	0.0109286	0.0410089	0.0324362	1.61644
TRIM54	5	0.0131335	0.00630524	0.0225507	0.251105
MYH7	5	0.965981	0.0414884	0.037447	1.49282
MYOT	5	0.00141069	0.00233183	0.0104974	0.693106
KLHL31	5	0.00296966	0.00444825	0.0077996	0.425991
SRL	5	0.00317612	0.00945768	0.0124506	0.734084
HSPB3	5	0.00864919	0.00823147	0.00945207	0.685442
MYOZ2	5	0.0023203	0.0195404	0.0208289	1.97084
XIRP2	5	0.00466456	0.0105387	0.00785912	0.423923
TCAP	5	0.067078	0.0163975	0.0145981	0.586093
ACHE	5	0.0466697	0.0223439	0.0184466	0.406816
MYBPH	5	0.00538065	0.0281314	0.0356847	2.93857
FAM78A	5	0.0200211	0.00421887	0.00445116	0.276564
FILIP1	5	0.0219755	0.00654674	0.00531986	0.445599
CSRP3	5	0.0183879	0.0157453	0.0141457	0.735622
SRPK3	5	0.124582	0.19604	0.147892	1.16049
COL25A1	5	0.126915	0.140679	0.142199	0.618497
GRINA	5	0.0824297	0.0515896	0.0785793	0.310744
ENSSSCG00000006156	5	0.182356	0.145004	0.103868	0.865375
ISYNA1	5	0.997293	1.14929	0.455048	7.61129
PNKD	5	0.20408	0.159034	0.156618	0.599096
KLHL41	5	0.113945	0.252352	0.329945	5.40908
FRMD4B	5	0.0992188	0.216917	0.17425	1.36053
CCDC3	5	0.0869801	0.128279	0.110533	0.959805
HOOK2	5	0.0363425	0.0662861	0.0368807	0.266507
UNC45B	5	0.0846729	0.0834594	0.0865803	1.64831
CACNB1	5	0.0464702	0.0543664	0.0694996	0.543057
CD36	5	0.0180583	0.0380908	0.0591943	0.497662
SLC15A2	5	0.0021984	0.0147007	0.0111551	0.307418
IL17B	5	0.0352933	0.0542583	0.0865181	0.762991
HJV	5	0.00325366	0.00510678	0.0154074	1.15556
STUM	5	0.0306879	0.0310016	0.00570919	0.840529
MYO18B	5	0.00253138	0.00808531	0.0105892	0.278864
ENSSSCG00000031163	5	0.00795829	0.0451079	0.0601546	0.925814
MYPN	5	0.00258803	0.0268421	0.0385695	0.51474
TNNC2	5	0.0472084	0.182505	0.221063	7.71416
MYH8	5	0.0309948	0.146161	0.127551	2.39264
PHLDA2	5	0.07297	0.0334147	0.0200775	0.786596
ENSSSCG00000024914	5	0.0189475	0.0237661	0.0183614	0.466666
AFAP1L1	5	0.0153309	0.0125218	0.0159835	0.239052
PRR32	5	0.00157168	0.00836428	0.00781906	0.325822
STAC3	5	0.00081409	0.0132515	0.0158149	0.269263
ENSSSCG00000038281	5	0.00552942	0.0276949	0.0173111	0.568269
CYTL1	5	0.0233245	0.020606	0.0417874	0.724552
PTGES3L	5	0.0523214	0.0261118	0.0257835	0.259835
ENSSSCG00000031903	5	0.147355	0.086188	0.0775806	0.707269
MGP	5	0.229541	0.215808	0.150483	1.18689
TNNC1	5	0.735739	0.375616	0.483314	11.6561
ENSSSCG00000032029	5	0.11939	0.188421	0.120552	0.828621
DUSP27	5	0.0182372	0.0298122	0.0394892	0.238985
AGL	5	0.0487438	0.0573897	0.05594	0.360346
ENSSSCG00000036052	5	0.104991	0.138992	0.109728	4.06664
PDE4DIP	5	0.0391027	0.0611798	0.0565388	0.420647
ENSSSCG00000039658	5	0.652845	0.692995	0.779647	1.04735
TUBA4A	5	0.384307	0.576573	0.549511	1.1061
FBXW7	5	0.386304	0.398955	0.384327	0.738181
ARL4A	5	0.319947	0.513704	0.489248	1.01234
MTURN	5	0.221433	0.303753	0.313633	0.589688
CACNA2D1	5	0.0540095	0.126937	0.0896828	0.393684
FRMD3	5	0.0729284	0.130339	0.14279	0.372291
PCBP1	5	3.22844	3.88714	3.16518	4.34636
PREPL	5	0.449791	0.371615	0.481981	1.01156
RTN4	5	1.6792	1.7288	1.47915	3.29562
KIF1B	5	0.550579	0.570377	0.50208	1.10538
JPT1	5	2.93916	4.4836	2.84006	7.09658
CBX5	5	1.26235	1.81202	1.32406	2.17838
MAP7D1	5	1.59283	1.63514	1.49899	2.32505
NFRKB	5	0.248289	0.288805	0.252157	0.774535
MEF2A	5	0.428783	0.471632	0.47404	1.18757
CIAO2B	5	0.876439	1.03336	1.01971	1.60879
PALLD	5	0.290483	0.358685	0.367627	0.646056
DAG1	5	0.510599	0.523534	0.56604	0.915274
NET1	5	0.629123	1.15461	0.853706	1.82958
SS18L2	5	0.597296	0.616289	0.726104	1.02444
MYLPF	5	0.270561	0.932008	1.14061	35.3877
ANKRD6	5	0.0917186	0.0954549	0.111416	0.387212
MEF2C	5	0.196447	0.253697	0.315431	4.31594
ARMH3	5	0.122876	0.16052	0.183159	0.783151
NPNT	5	0.0425953	0.0928762	0.119814	0.474236
CPE	5	0.126666	0.234579	0.086721	0.449074
DST	5	0.154148	0.200948	0.187926	0.435412
RPS2	5	85.8648	63.3413	64.1159	75.5674
FST	5	1.34761	0.628139	0.869976	1.17427
ENSSSCG00000040118	5	5.45612	4.47777	5.00817	6.61947
DPCD	5	0.976836	0.738791	0.891655	1.4052
DDIT4	5	0.920918	0.607089	0.794252	1.23646
NECTIN3	5	1.04976	0.709724	0.607872	2.69628
PPP1R1A	5	0.389009	0.145928	0.142844	0.713476
SPCS3	5	1.65343	1.67554	1.28161	2.07451
YWHAZ	5	2.68399	2.30899	2.34397	4.10891
SEPTIN9	5	1.71049	1.47611	1.36381	2.2253
PSAP	5	0.614904	0.421675	0.452539	0.875728
ATP2A2	5	0.750471	0.670149	0.524796	1.14498
SPTBN1	5	0.639977	0.565564	0.473656	1.53815
CKB	5	1.7779	0.828526	0.923942	8.22739
MLLT3	5	0.336073	0.250559	0.237655	1.34621
ITGA6	5	0.261864	0.257591	0.256629	0.518085
RNH1	5	2.30885	1.77256	1.73715	2.74556
YBX3	5	2.05187	1.53055	1.63787	2.43992
ENO1	5	19.0714	13.5216	12.3758	18.5744
NR2F2	5	1.25237	0.591089	0.545137	1.28312
CRIP2	5	0.285902	0.0755618	0.0307309	0.249686
STRA6	5	0.513251	0.126493	0.146846	0.684664
DUSP4	5	0.462532	0.205572	0.184438	0.580434
ENSSSCG00000012088	1	0.847595	1.01065	1.16273	0.803414
VCAN	1	1.78462	3.10634	3.25903	0.891684
PGLS	1	1.83544	1.94575	2.33319	1.59137
WBP1	1	0.834856	0.654341	0.985379	0.799574
PTN	1	1.86775	1.86626	2.86299	0.46781
GPC3	1	1.77933	4.33303	4.72599	1.05877
HEBP1	1	0.694445	0.805605	1.1786	0.451698
ATXN10	1	2.52136	2.89015	3.16384	2.36208
ARF5	1	1.29168	1.27741	1.4982	1.179
ANXA5	1	0.725893	0.971482	1.16656	0.467555
PLAAT3	1	0.281428	0.345004	0.476996	0.184436
PEG10	1	3.30833	6.80671	7.96668	2.75412
TMEM9	1	0.735241	0.908834	0.995588	0.545981
ENSSSCG00000024669	1	0.602417	0.948494	0.99886	0.241938
SMARCD2	1	0.265995	0.475532	0.474072	0.183059
ZFP36L2	1	0.887499	1.63704	1.87412	0.426171
LGMN	1	0.192556	0.339183	0.359179	0.136324
FNDC3A	1	0.483638	0.630523	0.777201	0.360874
HSPB1	1	3.99697	2.63001	4.54506	3.23323
MGST3	1	0.838184	1.09587	1.24527	0.593214
CAPZB	1	1.09073	1.3112	1.41598	0.878598
COX20	1	0.630866	0.742418	0.854717	0.538703
HOXC5	1	0.346151	0.443196	0.688871	0.171191
CALD1	1	1.42493	1.80408	1.96815	0.711517
GAREM1	1	0.161259	0.329143	0.352483	0.102863
HOXC4	1	0.37368	0.624685	0.758989	0.264113
ENSSSCG00000004656	1	0.314259	0.454732	0.490186	0.249238
RHOC	1	0.837577	1.0295	1.24972	0.604448
ENSSSCG00000002972	1	0.663068	0.990419	1.11593	0.719131
NTF3	1	0.0802503	0.46527	0.465501	0.0413287
PAX7	1	0.43993	1.5367	1.79732	0.168347
EBF3	1	0.289767	0.560394	0.576551	0.135033
GXYLT2	1	0.415597	1.24381	1.4655	0.209687
TSPO	1	0.168404	0.470991	0.323063	0.0796809
SCAND1	1	2.35322	2.16086	2.85926	2.17948
CCN1	1	1.76904	4.20826	4.87346	1.43025
KMT2E	1	0.836569	1.23921	1.38089	0.818075
MEX3B	1	0.157571	0.261938	0.358623	0.0960647
PDGFC	1	0.510098	1.52466	1.7738	0.431792
AKAP7	1	0.167174	0.368473	0.399203	0.169717
MXI1	1	0.242969	0.245965	0.439431	0.195979
OLFM2	1	0.258558	0.413129	0.482213	0.225601
RND3	1	1.41393	2.28454	3.0257	1.3826
ENSSSCG00000016823	1	1.04014	3.28977	4.27765	0.905682
IGSF3	1	0.312892	0.675635	0.791324	0.254064
SIX1	1	1.45703	2.8505	3.13384	1.55293
TNRC6B	1	0.545204	0.771141	0.845271	0.56105
TSPAN9	1	0.257631	0.952291	1.04336	0.375044
PCDH18	1	0.251135	0.559331	0.574531	0.262324
RGMA	1	0.266505	0.564057	0.571081	0.299073
URI1	1	0.509858	0.773718	0.823458	0.591346
RSU1	1	0.548753	0.636906	0.791891	0.626064
PCDHGA4	1	0.587125	0.80299	0.925067	0.675996
SEPTIN7	1	3.19979	5.14503	5.03683	3.46885
DACT3	1	0.406216	0.520213	0.718577	0.436065
ZFHX4	1	0.455207	0.98643	1.09924	0.48598
TRIO	1	0.45886	0.964704	1.00358	0.558807
ENSSSCG00000032383	1	0.101646	0.212281	0.32912	0.0625651
ENSSSCG00000048266	1	0.0369472	0.255117	0.378906	0.0229746
SERTAD4	1	0.146577	0.469434	0.463454	0.0302858
CTSC	1	0.523343	0.730035	1.03958	0.65223
TCAF1	1	1.09111	1.27992	1.43142	1.09778
PSME1	1	0.309991	0.381611	0.492997	0.363186
PEA15	1	0.933433	1.38815	1.09685	0.874119
GPX7	1	0.467592	0.807261	0.767502	0.382197
EMILIN1	1	0.751475	1.08828	1.20675	0.570001
ATF3	1	0.274665	0.333785	0.465776	0.173051
UBC	1	3.55508	5.36941	5.27768	3.27686
ATF4	1	3.20193	3.99972	3.4203	2.96398
RYBP	1	0.506181	0.788199	0.945615	0.499624
DNMT3A	1	0.457624	0.713845	0.735784	0.438764
ARID5B	1	0.134619	0.151477	0.282718	0.105071
HOXC6	1	0.488198	0.911202	1.11964	0.330364
PCDH7	1	0.220262	0.425085	0.456081	0.245058
ENSSSCG00000039222	1	4.14341	5.3749	5.6577	3.92985
ENSSSCG00000027988	1	0.416051	0.657799	0.506018	0.38278
SPARCL1	1	0.216487	0.763219	0.90361	0.0215382
MATN2	1	0.103924	0.367212	0.480733	0.0884251
LRRN3	1	0.223784	0.904154	1.28512	0.282867
GHR	1	0.101509	0.410118	0.453891	0.136832
SELENOP	1	0.351988	1.23781	1.60471	0.229368
MSC	1	0.74513	5.39036	6.06507	0.378414
NFIA	1	0.141377	0.442638	0.498391	0.0869506
NFIB	1	0.296182	0.958109	0.991473	0.178788
EN1	1	0.130691	0.517851	0.587251	0.0974228
LFNG	1	0.291083	1.02779	1.00433	0.148451
COL6A1	1	0.448392	1.27714	1.70799	0.19619
LAMA4	1	0.10072	0.236916	0.291953	0.0432833
AOPEP	1	0.50943	1.27935	1.49232	0.448534
P3H4	1	0.864554	1.18007	1.269	0.862004
TSC22D1	1	1.26276	1.33827	1.97473	1.07173
MEST	1	1.14389	2.03266	2.15732	1.25375
RSL24D1	1	1.67927	1.93623	2.10743	1.76544
IFT46	1	0.648342	0.603508	0.89392	0.659977
MARCKS	1	7.61658	11.1918	12.3107	7.46463
TUT4	1	0.723067	0.860947	1.11123	0.772424
RFTN2	1	0.150515	0.252508	0.357456	0.090774
WSB1	1	0.65237	0.949107	1.11179	0.543772
TAGLN	1	2.76491	5.63142	6.89546	2.15942
ZNF428	1	0.902604	1.0802	1.25043	0.901112
MYF5	1	1.09345	5.53545	5.82367	2.0465
IGFBP5	1	1.25878	3.23248	4.0957	2.00095
NEK6	1	0.457586	0.904605	0.968902	0.512604
KAT6B	1	0.403776	0.599421	0.774955	0.482364
DYNC1I2	1	1.1815	1.43632	1.55237	1.28565
DCN	1	0.98459	3.90722	5.20916	1.15336
LUM	1	0.705986	2.3862	3.04333	0.662031
CCDC8	1	0.0514408	0.246109	0.278325	0.0957338
RCHY1	1	0.38109	0.621008	0.730167	0.462718
STOM	1	0.356962	0.451273	0.641183	0.374466
PMM1	1	0.192141	0.344261	0.442457	0.212412
IFNAR1	1	0.29679	0.395093	0.504321	0.318555
LRRC17	1	0.421556	1.16152	1.30203	0.540967
STK26	1	0.198625	0.595463	0.570695	0.321462
CDC42EP5	1	0.419518	0.381162	0.73666	0.36267
KANK2	1	0.152687	0.224808	0.339378	0.179962
CPM	1	0.121277	0.415462	0.59784	0.149159
ENSSSCG00000012238	1	0.323058	0.804928	0.822863	0.373282
ARF4	1	2.00072	2.17739	2.43337	2.07094
LTBP4	1	0.452524	1.19865	1.10867	0.600506
ENSSSCG00000048408	1	0.397091	0.525848	0.728804	0.47023
ZNF32	1	0.470427	0.510068	0.701835	0.484615
ENSSSCG00000023322	1	0.250643	0.651974	0.583419	0.21469
FGFR4	1	0.101359	0.872597	0.883554	0.366907
SOCS3	1	0.120781	0.229574	0.291141	0.129081
ENSSSCG00000034868	1	0.615249	0.865934	1.07332	0.721356
CDK9	1	0.952253	1.24333	1.37408	1.02619
ENSSSCG00000008981	1	0.141905	0.481434	0.642945	0.282803
MYC	1	0.21428	0.635552	0.642401	0.397742
HNRNPDL	1	5.66497	5.98188	6.59192	4.6522
FBXL20	1	0.529768	0.358916	0.653121	0.379874
LGALS1	1	4.01121	3.15692	4.53132	2.29064
ACTG1	1	38.4927	40.0424	51.828	33.8696
ZFP36L1	1	2.85089	3.10562	3.61393	2.23357
CAPNS1	1	1.20917	1.18546	1.47924	1.09416
NDFIP1	1	1.53421	1.21034	1.66378	1.34962
TPGS1	1	0.385206	0.39988	0.559035	0.308809
FKBP7	1	0.416065	0.467607	0.614965	0.407305
DAZAP1	1	4.68068	5.32194	6.05929	4.53711
CITED2	1	0.838775	1.29669	1.74194	0.873431
COL1A1	1	1.50631	0.874526	1.11567	0.289762
RAC3	1	1.97064	2.19683	2.85707	0.924962
CYB5A	1	1.25453	1.25983	1.59497	1.08381
PPFIA3	1	0.227916	0.207707	0.340019	0.115589
ID3	1	3.342	4.21156	4.5227	1.87
POP7	1	1.70788	1.80284	1.98347	1.40243
AP1S2	1	1.79576	1.79931	2.29042	0.886444
NTAN1	1	0.595062	0.502517	0.719727	0.336089
CLTA	1	3.25196	2.9913	3.60834	2.31464
ENSSSCG00000006324	1	1.2286	1.11139	1.48805	0.754334
TMEM98	1	2.32438	2.22412	2.52128	1.76864
ENSSSCG00000032073	1	1.5803	1.40991	1.69233	0.99687
MAMDC4	1	3.86933	3.35429	3.87791	2.7198
ENSSSCG00000010954	1	1.81875	1.55695	1.88896	1.15034
IGFBP2	1	8.02605	13.4057	15.0775	4.7333
CCS	1	0.500954	0.61178	0.770189	0.392144
ENSSSCG00000007322	1	0.661953	0.727894	0.966971	0.51881
RRBP1	1	1.25857	1.49841	1.56906	0.684324
GPX8	1	1.41012	1.56723	1.79904	1.1998
TRMT112	1	4.16429	4.76671	5.15951	3.65423
ILK	1	1.41937	1.64137	1.73603	1.21348
SERPINH1	1	1.7341	2.17264	2.39368	1.14954
DEAF1	1	0.561694	0.618772	0.778136	0.390528
EMP3	1	0.462875	0.478818	0.65208	0.191631
PAPSS1	1	0.460838	0.607742	0.693503	0.311384
FRMD4A	1	0.31093	0.462115	0.56011	0.150174
AGRN	1	0.360448	0.520324	0.532436	0.12154
DIPK1B	1	0.27592	0.393882	0.452205	0.111089
SNTB2	1	0.669747	1.35252	1.1236	0.29188
TPM3	1	6.69531	8.04761	9.25866	6.8161
NDN	1	1.61733	1.7563	2.06823	1.26562
COLGALT1	1	0.781652	1.05914	0.888763	0.586696
ID2	1	2.16895	2.9391	4.10461	0.824262
COL3A1	1	3.65199	4.0641	5.7778	1.30287
TMEM131	1	0.446584	0.638477	0.719491	0.334219
BPTF	1	1.43261	1.64351	1.73441	1.24664
CLIP3	1	0.472249	0.449441	0.664295	0.375256
PLOD1	1	0.451946	0.629417	0.649471	0.224757
CAPG	1	0.452154	0.346933	0.545035	0.122779
ENSSSCG00000012452	1	0.751717	0.77849	0.936446	0.370309
EML4	1	1.3931	1.862	1.73176	0.869901
ACTB	1	1.43994	1.55458	1.79607	1.00782
CDK2AP1	1	3.54839	4.64229	3.73242	2.85004
AKR1A1	1	1.5362	1.5501	1.78026	1.11951
S100A11	1	12.9648	13.3783	14.4412	9.74412
ID1	1	3.78594	4.25518	4.26721	1.91136
HDAC7	1	0.408216	0.579461	0.639809	0.167482
CDC42EP1	1	0.478811	0.658993	0.663656	0.2663
DDX17	1	3.45331	3.55149	4.02325	3.07891
DNLZ	1	1.05221	1.01907	1.25173	0.763777
MDFI	1	1.97435	2.30879	2.55642	0.875224
BBX	1	0.742096	0.91435	0.973893	0.425198
ENSSSCG00000021591	1	3.94647	5.02151	4.00608	3.22324
MMP2	1	1.12028	0.901388	1.19005	0.462558
ITM2C	1	1.01704	0.559104	0.927906	0.417169
DRAP1	1	2.92095	3.3757	3.61349	3.30627
ROBO1	1	0.659117	1.12911	1.27733	0.953724
ANKRD12	1	0.741152	1.27003	1.23655	0.959627
DDAH2	1	2.23716	3.55012	3.58882	2.86602
ZNF827	1	0.237178	0.381674	0.470392	0.362953
TCEA2	1	0.57785	0.934209	0.706688	0.53877
MPDZ	1	0.509812	0.916417	0.771359	0.566048
BCL11A	1	0.0655329	0.200699	0.243518	0.0743805
HOXA7	1	0.467017	0.741804	0.841992	0.497
MDM4	1	0.589828	0.923064	0.765153	0.656689
OBI1	1	0.238309	0.428968	0.248187	0.209526
DHRS3	1	0.133506	0.256653	0.300938	0.0616046
NSD3	1	0.812472	1.11006	0.908784	0.763311
DAAM1	1	0.646496	0.955517	1.12636	0.411257
GOLM1	1	0.562119	0.891948	0.794648	0.296468
ENSSSCG00000033298	1	0.496689	0.971614	0.565343	0.310779
NEDD1	1	0.270768	0.568952	0.404496	0.175984
CALU	1	0.752193	1.02837	0.770392	0.681854
YY1	1	1.44741	1.81926	1.54821	1.29129
THBS1	1	0.385549	0.674309	0.697308	0.300227
MBNL3	1	0.214416	0.482636	0.329813	0.0673194
SEC62	1	1.30049	1.53185	1.63318	1.27966
ARHGAP42	1	0.173903	0.272004	0.342411	0.130306
HOXC9	1	0.263615	0.543967	0.512409	0.159229
FAP	1	0.20043	0.332488	0.524243	0.0834425
STMN2	1	1.45158	2.04701	3.43888	0.457126
HOXC8	1	0.621574	1.27123	1.42277	0.332113
THRA	1	0.314615	0.461534	0.542903	0.186514
ENSSSCG00000008241	1	0.513049	1.05106	0.918314	0.388874
KLF12	1	0.316554	0.474604	0.510685	0.255011
PAM	1	0.420649	0.898713	0.995854	0.320439
KLF6	1	0.50668	1.07669	0.956852	0.319199
SLIT2	1	0.194099	0.337718	0.375321	0.0908822
ITGB1	1	2.33995	2.86218	2.84889	1.96242
SRGAP1	1	0.294029	0.238175	0.436393	0.191048
RDX	1	1.63226	2.1651	1.9021	1.35563
EYA1	1	0.224798	0.263977	0.394553	0.152757
CNDP2	1	0.453634	0.709589	0.565971	0.381405
HEY1	1	0.247254	0.726958	0.8502	0.0528281
NOTCH3	1	0.327153	0.845353	0.882758	0.110039
TSHZ3	1	0.106417	0.206177	0.277907	0.0519081
CXCL12	1	0.603654	0.932325	1.1268	0.26661
INTS6L	1	0.127736	0.21932	0.263664	0.0508514
FBLIM1	1	0.425378	0.492256	0.755956	0.204788
DYNLT3	1	0.465836	0.651977	0.69968	0.290991
HES1	1	0.560305	1.00001	1.28019	0.324248
FOLR2	1	0.177203	0.225861	0.301857	0.0688746
FLOT1	1	0.445461	0.621849	0.667098	0.325897
GPSM2	1	0.209164	0.430373	0.313417	0.156853
RABGAP1L	1	0.182681	0.27311	0.363081	0.130415
LPGAT1	1	0.36158	0.632729	0.512571	0.243173
YBX1	4	18.9644	15.1379	13.5605	16.9073
ENSSSCG00000002907	4	4.5901	3.46287	3.45385	4.15653
ENSSSCG00000013919	4	1.85113	0.958708	1.05954	1.503
ASPSCR1	4	1.02464	0.666471	0.666532	0.879283
CYCS	4	2.51484	1.8223	1.68034	2.43174
BNIP3	4	3.6056	2.76566	2.57548	2.79801
REC8	4	0.309824	0.0751353	0.118785	0.184693
NAP1L1	4	10.7763	8.85357	8.49665	9.31257
COX7A2	4	7.32365	5.81976	5.86263	6.56227
ADGRA3	4	0.624395	0.377071	0.296441	0.54253
ENSSSCG00000016791	4	1.13679	0.805293	0.801179	0.879936
MYL9	4	1.32847	0.545571	0.684909	1.08528
IGFBP7	4	0.35692	0.133317	0.144662	0.139669
DSC2	4	0.256378	0.0501932	0.0618519	0.0996756
GAPDH	4	60.8845	38.6944	32.6703	38.6717
NKD1	4	0.57727	0.072508	0.108207	0.116648
COX5B	4	6.71942	5.01794	5.39873	5.89581
COX1	4	55.6589	43.418	43.1521	46.5803
PRDX1	4	4.83814	2.66909	2.60341	3.36297
SPSB4	4	0.79149	0.431781	0.354196	0.591149
NDUFS6	4	2.52837	1.91446	1.75912	1.99687
PSMB7	4	3.20847	2.38192	2.53325	2.59558
SKAP2	4	0.681155	0.250449	0.234767	0.414579
ARID3B	4	0.378922	0.0986811	0.106325	0.14576
LEF1	4	0.330938	0.0943549	0.0984397	0.127737
SLC9A3R1	4	0.598105	0.26713	0.322183	0.311821
PDLIM4	4	0.583631	0.270741	0.37	0.349307
KRT18	4	3.28687	0.14256	0.120984	0.22991
GREB1L	4	0.203104	0.029532	0.0297358	0.0274974
GCK	4	1.89858	0.0226862	0.0282756	1.62857
HOXB8	4	0.264395	0.0931955	0.0779541	0.0732332
NRP2	4	1.03332	0.125998	0.162066	0.0413489
SELENOM	4	0.332432	0.0672881	0.0912481	0.0675337
ENSSSCG00000007978	4	1.17743	0.385744	0.442624	0.398152
IGDCC4	4	2.28504	0.638145	0.726153	0.575078
CADM1	4	2.05152	0.496244	0.523669	0.864134
HBZ	4	2.01193	0.423039	0.475005	0.4452
LRRC10B	4	0.20999	0.026898	0.0343512	0.0080757
ITPR2	4	0.231281	0.0450862	0.0265423	0.0298959
ENSSSCG00000025483	4	0.236558	0.0509578	0.0373167	0.0299313
RBPMS	4	0.449626	0.0621226	0.0514581	0.0925526
CXCL14	4	0.686433	0.0228742	0.0579527	0.0408049
SPCS1	4	2.23571	1.68246	1.77355	1.76577
HBE1	4	3.94135	0.885651	1.02522	0.90778
TFDP2	4	1.78805	0.963127	1.10883	1.0066
PAICS	4	2.89089	2.1804	1.9601	1.99569
ENSSSCG00000000576	4	16.0263	9.8248	10.4453	10.0458
KRT8	4	8.11331	0.3821	0.365197	0.661997
ENSSSCG00000030300	4	0.71173	0.0217858	0.0278085	0.0169294
UQCRC1	4	2.60498	1.81443	2.02068	1.83528
DDRGK1	4	0.718426	0.404227	0.475763	0.353205
PDGFRA	4	0.287811	0.0700103	0.0594102	0.0528692
MICALL2	4	0.300995	0.0690282	0.0961273	0.0340722
CLU	4	0.263583	0.082121	0.0647956	0.0336818
S100A10	4	0.897426	0.188567	0.243894	0.162568
COL9A1	4	0.478574	0.133381	0.146888	0.115121
ARID3A	4	0.575067	0.218587	0.195693	0.186074
HOXA3	4	0.38998	0.117347	0.117369	0.12652
DSP	4	0.725743	0.141093	0.112318	0.0526052
PAWR	4	0.343473	0.111741	0.112649	0.0862743
LIN28B	4	0.978874	0.264461	0.224454	0.193006
NDUFA13	4	2.12968	1.28819	1.61313	1.45643
TXNDC17	4	3.02796	1.74679	2.0594	1.76458
ENSSSCG00000000405	4	8.112	6.68994	6.9251	6.5488
ENSSSCG00000017913	4	4.93264	3.84381	4.15487	3.86139
RFXANK	4	2.53806	1.44388	1.76278	1.5939
UQCRQ	4	3.14803	2.54641	2.46144	2.38396
SLC25A39	4	0.673645	0.389975	0.451177	0.386465
RPS27L	4	2.91208	2.14907	2.44357	2.16106
ENSSSCG00000038359	4	5.32566	3.79633	3.4153	3.05528
VARS	4	1.1983	0.881531	0.825235	0.760397
QPRT	4	0.391573	0.165807	0.190293	0.191035
EGFL7	4	0.516085	0.133887	0.15621	0.0644723
EGFL8	4	0.344259	0.0972558	0.118601	0.0412262
TSTD1	4	0.425781	0.189365	0.137627	0.0955631
BAMBI	4	0.275017	0.0496235	0.0576428	0.0423526
ALCAM	4	0.373169	0.0902714	0.0802619	0.0404238
KIF5C	4	0.593219	0.263174	0.247381	0.275988
FABP5	4	1.722	0.584621	0.265264	0.0981805
DRAXIN	4	0.5345	0.133213	0.139608	0.0206697
ENSSSCG00000033310	4	76.945	59.8329	63.2795	62.2555
ENSSSCG00000027907	4	2.34248	1.64059	1.69697	1.65144
ODC1	4	2.95053	2.05505	2.11038	1.96753
FBL	4	4.56141	3.51558	3.53078	3.20509
PLVAP	4	0.376105	0.0425427	0.0281434	0.0486993
APOA1	4	0.588815	0.0705485	0.0608894	0.0928788
HOXA1	4	0.26561	0.0417329	0.0484618	0.0788848
PRTG	4	1.1185	0.195473	0.196938	0.196239
LSR	4	0.216664	0.0182417	0.0185903	0.00654957
MARVELD2	4	0.214577	0.0236286	0.0198741	0.0115121
HAPLN1	4	0.498131	0.0846147	0.0670961	0.171225
HOXB9	4	0.895487	0.207287	0.0921225	0.0661833
CLDN6	4	0.326922	0.0198117	0.013103	0.0244737
NR6A1	4	0.314078	0.0696476	0.059712	0.111535
ALDH1A2	4	0.309059	0.0434552	0.0180847	0.0573444
DACT2	4	0.862495	0.0318498	0.0404021	0.02034
WFIKKN1	4	0.309299	0.0488383	0.0411186	0.0774844
LMO2	4	0.471557	0.0871818	0.104012	0.109927
ENSSSCG00000022842	4	0.27642	0.0538013	0.0438041	0.0784499
SLC25A3	4	10.8063	8.83626	10.9827	9.09744
NDUFS4	4	2.9973	2.55807	3.28748	2.84016
SFRP2	4	0.688547	0.244171	0.297229	0.123291
LAPTM4B	4	2.64158	2.04122	2.2206	1.34572
ENSSSCG00000014540	4	56.3321	46.2685	52.7412	41.312
BGN	4	0.717437	0.454878	0.481611	0.351859
NPM1	4	21.0022	15.7765	17.1737	15.2498
APOE	4	1.21086	0.32776	0.515564	0.169385
ENSSSCG00000011676	4	1.85151	1.58431	1.22696	1.44801
RCC2	4	1.18766	0.990414	0.725572	0.797881
HSPA8	4	13.0104	13.3751	9.54116	10.9335
OTUB1	4	1.58557	1.13669	1.01274	1.04407
GLUL	4	1.88674	1.29027	1.09557	1.06313
ATP5ME	4	4.54383	3.46922	3.63954	3.77527
LDHA	4	5.39662	3.26086	2.3342	2.8136
CRMP1	4	0.564334	0.294646	0.296708	0.285718
MICOS13	4	1.2913	0.967872	0.909807	0.915793
HMGA1	4	14.2203	7.42656	5.70279	6.21303
VPS25	4	1.79696	1.43021	1.3048	1.37918
ALDH2	4	0.991256	0.235015	0.213073	0.151266
PLAT	4	0.412109	0.111862	0.133585	0.094125
CEND1	4	0.27053	0.066767	0.0593979	0.0407416
ENSSSCG00000020808	4	3.42887	2.97678	2.51819	2.56855
PERP	4	0.444107	0.0648669	0.0703417	0.0707334
DUS1L	4	0.686829	0.4812	0.380505	0.409287
COX3	4	150.316	117.819	121.974	121.908
SLC25A13	4	0.483786	0.207957	0.145848	0.14926
ENSSSCG00000026414	4	2.81465	1.5979	1.43557	1.40492
ENSSSCG00000034019	4	9.00473	6.98978	7.84857	7.54462
CYC1	4	2.90355	2.47374	2.17927	2.15511
RDH10	4	0.345484	0.0735245	0.115179	0.0329116
ND6	4	1.68081	0.937583	0.823337	0.755503
SMARCC1	4	1.74875	1.39079	1.3491	1.26498
AIF1L	4	0.738364	0.286593	0.193663	0.204785
DACH1	4	0.357672	0.121979	0.165745	0.0351295
EFNB2	4	0.311051	0.112282	0.0803398	0.0806192
SLIT3	4	0.274777	0.10918	0.0863006	0.055135
AHCY	4	1.70809	1.11333	0.564969	0.57303
PLEKHG3	4	0.432109	0.170631	0.0913801	0.0425412
CCDC181	4	0.298953	0.106306	0.0902539	0.0273135
NEFL	4	0.347616	0.0964626	0.10378	0.0558296
UCHL1	4	2.75214	1.26838	1.26886	0.893508
ENSSSCG00000018055	4	0.774882	0.469528	0.344771	0.292597
C11orf98	4	0.819031	0.55301	0.499363	0.428414
SLC16A3	4	0.784956	0.408899	0.306179	0.230403
LSAMP	4	0.876659	0.191863	0.194374	0.0949763
NT5C	4	0.626055	0.338953	0.221995	0.173678
BCKDK	4	1.17525	0.719237	0.735876	0.650851
PCBP2	4	2.63897	1.97015	2.06944	1.90759
FAH	4	0.457941	0.17882	0.175622	0.118023
MRPL20	4	3.03882	2.45613	2.06006	1.97993
IDH2	4	2.44263	2.37126	1.61945	1.86942
RFC2	4	2.61688	2.49523	1.52784	2.03279
VCL	4	1.09968	0.72964	0.7248	0.954211
ENSSSCG00000014031	4	4.14994	3.9864	2.8258	2.64744
CNIH4	4	0.822848	0.668121	0.55192	0.434743
LSM6	4	1.11272	1.04999	0.563863	0.433227
PIMREG	4	0.830062	0.858277	0.349397	0.307063
ENSSSCG00000016737	4	26.6164	28.3991	23.2418	23.3664
ENSSSCG00000035209	4	2.66742	2.63763	1.38497	1.22243
HNRNPA2B1	4	11.6122	11.5286	9.03774	8.70209
KHSRP	4	1.06071	0.904976	0.732388	0.59455
NT5DC2	4	2.01592	1.78587	1.32421	1.01682
YAP1	4	0.887103	0.627446	0.543697	0.329213
RANBP1	4	10.16	8.45862	4.93862	3.80309
RFC4	4	1.29168	1.09305	0.512698	0.315196
ENSSSCG00000035836	4	4.96505	4.43634	3.40473	3.08602
SNRPF	4	4.00274	3.58107	2.93714	2.61631
ORC1	4	0.631418	0.605352	0.115665	0.0425219
TMEM254	4	0.635571	0.399632	0.243218	0.115611
TST	4	0.389839	0.332039	0.128348	0.066388
PHGDH	4	0.729848	0.453892	0.283307	0.101025
ENSSSCG00000022773	4	0.400989	0.259795	0.158737	0.0618839
GREM1	4	0.266236	0.0998766	0.0984489	0.001289
CSRP2	4	2.63777	2.07112	1.25521	0.981155
ENSSSCG00000035908	4	1.98918	1.86552	1.21173	1.02021
TMEM160	4	1.47107	0.919722	0.804625	0.718069
ENSSSCG00000000697	4	3.61973	2.89207	2.49065	2.34822
SNRPB	4	2.9285	2.73546	2.01095	2.05912
COX17	4	0.905698	0.670817	0.58238	0.571641
FLRT2	4	0.510038	0.265144	0.299609	0.261038
BRD7	4	1.87371	1.57613	1.36979	1.337
FABP3	4	3.11534	2.30402	0.919144	1.0688
HOMER2	4	0.470495	0.376482	0.207285	0.194084
ENSSSCG00000049515	4	0.64515	0.589958	0.244676	0.347438
ND1	4	8.8642	7.61232	7.34409	7.04042
ABLIM1	4	0.64728	0.277861	0.389603	0.298133
RNASEH2B	4	0.768519	0.963594	0.524983	0.589571
LTA4H	4	0.987964	0.683601	0.808481	0.426847
GDI2	4	3.44873	2.91548	2.98191	2.24933
ENSSSCG00000009746	4	19.2971	17.3223	16.4861	13.7317
H2AFJ	4	0.589342	0.27935	0.436478	0.264132
CYBA	4	0.927315	0.419248	0.717611	0.310705
GPX4	4	5.91068	4.1213	4.60586	2.88927
ENSSSCG00000013318	4	1.7642	1.36578	1.269	0.620985
DCTPP1	4	1.9266	1.59357	1.26028	0.738742
GPX1	4	3.47176	2.64471	2.62733	1.54111
GNAI2	4	1.5075	1.12226	1.2326	0.721863
ENSSSCG00000022176	4	5.2307	3.37652	4.80687	2.16477
UBL5	4	4.38441	3.8193	4.60973	3.81122
SERPING1	4	2.06201	1.25464	1.78768	0.77958
CD81	4	3.49018	2.50345	2.8786	1.74446
FTL	4	23.1702	16.518	18.9039	9.66487
PFN2	4	2.43238	1.97293	2.0942	1.3628
C12orf57	4	2.64745	1.79238	2.42336	1.35478
NCL	4	5.33843	5.68525	4.80958	3.70162
ENSSSCG00000006564	4	1.15083	0.844373	0.968701	0.533264
ALDH18A1	4	0.910581	0.72466	0.721152	0.359249
IDI1	4	3.96963	3.4881	3.05679	1.60105
DKC1	4	1.75776	1.92095	1.34442	1.11997
UNC119	4	1.21608	0.887921	0.858538	0.189975
SFRP1	4	2.57282	1.29971	1.83158	0.535736
ACAT2	4	2.9005	2.25893	2.23931	0.61019
FLNA	4	2.76992	2.06255	2.09677	0.926642
ENSSSCG00000038144	4	2.74256	2.25762	2.06388	0.812253
FUS	4	5.74467	6.38536	4.68201	3.29567
HNRNPD	4	5.00063	5.69529	4.72171	3.8356
PTMA	4	61.957	61.7754	46.6889	19.7404
ENSSSCG00000005453	4	6.3876	6.50704	5.08922	2.80768
ENSSSCG00000034610	4	3.99839	2.78236	2.57305	0.553888
ENSSSCG00000039071	4	1.37726	1.25878	1.00501	0.3926
ENSSSCG00000033733	4	12.8641	10.0726	8.9158	5.16505
ENSSSCG00000032768	4	1.23256	0.990996	0.946996	0.498993
HSP90B1	4	8.2237	6.98072	6.50847	4.75204
BANF1	4	8.41408	7.85304	6.95588	5.44211
POLR2F	4	3.71534	3.47396	3.08707	2.13113
CA14	4	1.00141	0.52533	0.640502	0.134164
DMRT2	4	0.545552	0.232243	0.35093	0.0471179
ENSSSCG00000044051	4	0.892925	0.59915	0.666469	0.24457
BCAS4	4	0.544409	0.360171	0.349496	0.139083
FBLN1	4	4.44701	2.67293	2.35973	0.656703
GJA1	4	1.19525	0.688382	0.760446	0.234726
PRDX4	4	2.83741	2.28839	1.88435	0.970466
H2AFY2	4	3.25286	2.29926	2.10905	0.87126
HMGCR	4	1.04239	0.804345	0.769835	0.335921
AKAP12	4	0.649974	0.316798	0.366063	0.0561434
CD248	4	0.434035	0.178763	0.233422	0.0524104
ACTN1	4	1.01083	0.72639	0.676825	0.255693
MAPRE2	4	0.544786	0.414093	0.34352	0.105276
HACD2	4	0.765896	0.644399	0.540088	0.241164
CNBP	4	5.24791	5.48759	4.28548	3.6018
NASP	4	11.3339	9.18908	6.35301	3.26681
RNPS1	4	3.46011	3.42539	2.62091	1.97299
PTBP1	4	3.3428	2.70729	1.8245	0.577202
ADD3	4	0.514753	0.38193	0.271362	0.148403
PSMG4	4	2.71076	2.65979	1.71112	0.892502
ENSSSCG00000026064	4	3.57158	3.38294	2.45941	1.49663
TRIM28	4	3.84985	3.45993	3.03244	2.02348
ENSSSCG00000022925	4	1.60981	1.00286	0.917217	0.402418
SSB	4	4.6491	4.65389	3.69817	2.98778
GPI	4	1.44636	1.25723	1.12202	0.825618
PGRMC1	4	2.46262	1.86896	1.93431	0.959285
PRDX2	4	11.4555	9.70302	10.3757	7.84169
PSIP1	4	3.1811	3.15427	2.2671	1.05232
MSH6	4	1.86847	1.74705	1.3231	0.644825
ENSSSCG00000039273	4	1.13191	0.879435	0.850898	0.321481
SQLE	4	0.974936	0.842538	0.789502	0.283705
COL5A2	4	1.27124	0.700643	0.813951	0.421896
NMRAL1	4	0.48511	0.228759	0.339152	0.169013
ENSSSCG00000026446	4	1.07685	0.817086	0.732744	0.535078
NME2	4	14.44	9.52924	8.98584	6.58423
YWHAB	4	4.86282	4.08475	4.03941	3.63092
SLC25A1	4	2.33827	1.29093	1.28616	0.733295
PPA1	4	2.06021	1.41185	1.29362	0.896626
NTN5	4	1.08577	0.338818	0.498751	0.0730401
DUSP15	4	0.412483	0.146899	0.216648	0.0557149
SHF	4	0.467518	0.202923	0.19733	0.0976644
JAG1	4	0.272062	0.10196	0.0876521	0.0403148
FMOD	4	0.733584	0.321948	0.30154	0.141748
ZNF703	4	0.66105	0.320538	0.394302	0.227898
GARS	4	1.06801	0.847442	0.772441	0.649383
NPM3	4	1.79027	1.51296	1.2721	1.13378
FN1	4	2.46676	0.693648	0.582615	0.32203
KRT14	4	0.967534	0.25851	0.475354	0.148212
HSPD1	4	7.92057	6.4831	5.47946	4.99348
PRMT1	4	5.37509	4.24334	4.34127	3.88245
MRPS15	4	1.55443	1.01629	1.05619	0.864227
ENSSSCG00000031381	4	1.00916	0.603844	0.632785	0.481843
ENSSSCG00000031023	4	3.69015	2.35205	2.42023	1.90184
ENSSSCG00000004963	4	2.7205	2.30531	1.89156	1.35308
HDGF	4	4.19639	3.26539	3.03612	2.33754
SRPK1	4	1.43298	1.17207	0.980975	0.606766
E2F5	4	0.461725	0.259652	0.275973	0.0995748
SOD2	4	0.693677	0.436011	0.420621	0.202361
MEIS2	4	1.16525	0.588306	0.714512	0.312208
ACADS	4	0.503961	0.292646	0.341364	0.18339
HMGCS1	4	1.32988	0.936992	0.905271	0.502471
TXNL4A	4	1.31717	1.02953	1.02246	0.720429
CTHRC1	4	0.678676	0.359481	0.384544	0.178473
THYN1	4	0.826652	0.582528	0.499606	0.260166
ATIC	4	1.23671	0.943975	0.929337	0.626746
MDK	4	30.7071	15.8389	16.8114	10.3458
BCL7C	4	2.27396	1.37517	1.62526	1.03151
SIGMAR1	4	1.02971	0.777712	0.702413	0.471901
HSP90AA1	4	23.5475	21.5186	20.2929	17.4874
TPI1	4	10.0527	7.63189	6.80559	4.89516
RSL1D1	4	4.30225	3.97447	3.24826	2.53988
WDR18	4	1.28493	1.06595	0.896402	0.611222
NOP56	4	2.04215	2.10816	1.48438	1.26948
SSRP1	4	3.13505	2.94405	2.34124	1.72608
P3H1	4	1.29229	1.03932	1.00958	0.693257
PLPPR3	4	1.02271	0.513748	0.756612	0.309206
ARG2	4	0.873576	0.629338	0.633077	0.303007
EHMT2	4	0.800285	0.598129	0.566661	0.316177
ENSSSCG00000032067	4	1.82942	1.46597	1.03119	0.806259
NR2F1	4	3.18989	1.71395	1.83738	0.637756
CD151	4	0.487274	0.302307	0.256946	0.0922588
SCG5	4	0.639605	0.338033	0.250361	0.103145
ABI2	4	0.519962	0.361228	0.296076	0.222951
RAB1B	4	1.61565	1.33525	1.13825	0.910333
FKBP5	4	0.398736	0.32093	0.16451	0.0535313
ENSSSCG00000000194	4	0.689211	0.568626	0.287037	0.116449
ENSSSCG00000021560	4	4.11123	3.77851	2.99115	2.45138
KPNB1	4	4.62977	4.65189	3.09686	2.66674
ITGB5	4	0.34964	0.168753	0.180645	0.0474104
ENSSSCG00000046182	4	0.85407	0.665796	0.56286	0.346962
MEOX1	4	1.41828	0.804306	0.834823	0.232371
PTPN13	4	0.388708	0.206121	0.187346	0.0550392
PRDX6	4	0.609525	0.463671	0.356667	0.189106
ENSSSCG00000002855	4	0.253485	0.338584	0.119345	0.0845463
ENSSSCG00000026981	4	2.13193	1.61714	1.1366	0.737763
RPS17	4	10.7775	8.82767	8.69858	7.35885
MCM7	4	3.77187	3.05765	1.67433	0.968246
PTPN18	4	0.446895	0.256579	0.223861	0.11277
ENSSSCG00000005656	4	11.7881	10.3207	8.10492	6.29491
TALDO1	4	4.72684	3.88353	3.90637	3.2591
COL26A1	4	0.838691	0.43028	0.433148	0.185528
PTPRF	4	0.697444	0.373962	0.374146	0.119165
COL4A2	4	1.3846	0.859927	0.761653	0.574592
CTSV	4	2.70019	1.47919	1.63678	0.800288
HINT1	4	6.23621	5.83285	4.58268	4.00302
PA2G4	4	3.35353	3.41973	2.3106	1.98557
NOLC1	4	2.44635	2.33122	1.71809	1.247
ENOPH1	4	0.831752	0.683124	0.556811	0.403039
ENSSSCG00000033734	4	1.67765	1.13972	0.998739	0.396323
ENSSSCG00000006395	4	2.09283	1.1998	0.917539	0.315386
PTPRS	4	0.784665	0.46933	0.523685	0.176008
SERPINE2	4	0.66708	0.471218	0.343164	0.188448
ALDH3A2	4	0.681763	0.441664	0.411227	0.208998
ENSSSCG00000044700	4	0.921053	0.671514	0.599042	0.323898
NANS	4	6.75854	6.4925	4.98552	3.76271
NR2F6	4	1.87389	1.23906	1.25346	0.582869
FASN	4	1.9561	1.43388	1.23698	0.644099
SNRNP200	4	1.5902	1.31813	1.22588	0.909454
MFGE8	4	0.474611	0.315529	0.279044	0.114824
SLC22A17	4	0.577434	0.314681	0.416341	0.245705
SLC1A5	4	0.861373	0.820192	0.511385	0.391835
ARHGDIA	4	3.15219	2.6461	1.95462	1.37907
KNOP1	4	1.58592	1.37108	1.06707	0.693984
CISD3	4	0.986667	0.75595	0.572424	0.299776
ENSSSCG00000008686	4	2.74663	1.27559	1.71045	0.698176
MCM2	4	1.10834	0.902464	0.537362	0.246639
GCAT	4	0.407711	0.201212	0.186869	0.114588
SORD	4	0.628764	0.293867	0.243492	0.0962412
SLIT1	4	0.566384	0.203184	0.276596	0.0736294
AP2S1	4	2.66302	1.96153	2.01801	1.78774
BCLAF1	4	3.03679	2.6656	2.37768	2.24236
ENSSSCG00000031299	4	2.33692	1.31136	1.2666	0.967226
PTPMT1	4	0.553972	0.36796	0.321035	0.254828
MRPL11	4	1.95569	1.50142	1.51262	1.29301
PSMD2	4	2.78259	2.30182	2.26131	2.06928
TES	4	0.367602	0.110754	0.147489	0.0685484
TKT	4	3.52947	1.0628	0.90269	0.32782
EPHX2	4	0.346056	0.117928	0.119114	0.0695211
NAMPT	4	0.510556	0.311084	0.327353	0.201006
NUDT5	4	1.25651	0.804823	0.885866	0.605189
RESF1	4	0.639849	0.344946	0.384086	0.254479
GOT2	4	1.14555	0.835313	0.847156	0.702918
ENSSSCG00000024144	4	2.47112	1.9385	1.97562	1.64595
ARL2-SNX15	4	1.08046	0.729917	0.825335	0.596525
SNRNP25	4	3.0359	2.06298	1.87218	1.4748
ENSSSCG00000013232	4	1.6803	1.32756	1.19394	0.985645
NID2	4	0.293832	0.117401	0.103839	0.0307217
LOXL2	4	1.75939	0.7512	0.687812	0.371005
FKBP4	4	3.20373	2.17221	1.76644	1.30569
SELENOF	4	2.36152	1.84082	1.8412	1.64669
PPM1G	4	0.629072	0.466678	0.389631	0.231398
COL18A1	4	2.7511	1.05268	1.07512	0.921627
ENSSSCG00000001930	4	16.8315	10.696	9.98786	8.09674
PGAM1	4	3.53178	2.51621	2.05139	1.68514
EDNRA	4	0.337507	0.1112	0.121438	0.0949145
NTN1	4	0.347562	0.152318	0.167709	0.0714744
SCD	4	1.07857	0.529528	0.473338	0.205698
SLC16A1	4	0.51359	0.298477	0.251604	0.121985
PLTP	4	0.336211	0.147401	0.147693	0.0537221
LRRC59	4	1.14146	0.916857	0.807161	0.680235
ATP5IF1	4	5.02423	3.48188	3.851	3.29101
MRPL43	4	0.788557	0.537678	0.493995	0.345473
ATP1A1	4	0.940838	0.571099	0.454056	0.377427
EIF4EBP2	4	1.97462	1.69592	1.18592	1.09915
SMS	4	1.60784	1.19601	1.04932	0.892923
FKBP3	4	2.46374	1.99802	1.85443	1.67833
MAD2L2	4	1.25241	0.915726	0.693282	0.474671
ZIC2	4	0.483367	0.243717	0.177805	0.135954
COL2A1	4	2.20327	0.770397	0.813923	0.356285
NSG1	4	2.38217	0.965401	0.833993	0.218679
CYYR1	4	0.603158	0.335679	0.262012	0.124506
CDH2	4	0.711715	0.317774	0.216149	0.0818883
SAP18	4	7.61534	6.05528	6.01766	5.19226
SNRPD1	4	5.54415	5.27582	4.14369	3.91169
STRBP	4	0.649297	0.496955	0.41812	0.283955
ACER3	4	0.72153	0.562143	0.403485	0.268165
PPIH	4	1.0634	0.87677	0.75007	0.633981
AURKAIP1	4	1.28315	1.0534	0.885419	0.732012
ENSSSCG00000032702	4	0.915065	0.477961	0.506645	0.211182
ENSSSCG00000012257	4	0.663547	0.460372	0.302491	0.145709
ENSSSCG00000035762	4	0.965592	0.741284	0.675417	0.479956
PFKL	4	1.31453	0.843014	0.751846	0.446713
XPO5	4	1.55108	1.41891	1.03	0.694747
ENSSSCG00000028092	4	0.441018	0.13563	0.198765	0.0631022
AMOT	4	0.467396	0.182101	0.190328	0.0634913
MRPL40	4	2.27062	1.99626	1.64283	1.55545
ENSSSCG00000031636	4	1.2218	0.924013	0.891398	0.772428
COX5A	4	4.25883	3.50163	3.01691	2.61364
MDH1	4	2.76343	2.35019	2.04272	1.77422
MEIS1	4	1.37891	0.54203	0.643443	0.287665
EZR	4	1.19958	1.06949	0.718443	0.652664
CISD2	4	0.729696	0.502174	0.38082	0.256156
MIF	4	10.8057	8.39399	7.54676	6.77536
SMARCA4	4	2.6307	2.02263	1.87077	1.60274
MEOX2	4	0.373784	0.14489	0.118149	0.0813687
ACOT7	4	0.455353	0.309832	0.221198	0.195658
COX8A	4	8.93637	6.41112	5.92765	5.18325
SLC25A5	4	0.942829	0.712845	0.473607	0.453938
ENSSSCG00000037979	4	1.71139	1.38605	1.20225	1.04594
CRABP2	4	12.4649	2.96185	3.74697	2.56233
DSG2	4	0.41448	0.156611	0.159539	0.0653365
LSM7	4	3.11916	2.43636	2.47569	2.12073
HSD17B12	4	0.679555	0.463428	0.398552	0.28976
SMIM1	4	0.395594	0.163062	0.197863	0.0859565
UQCR10	4	4.01773	2.94579	3.25514	2.7944
SLF1	3	0.277964	0.370785	0.187675	0.631943
CCN2	3	0.363742	0.283232	0.243578	0.74131
SHMT1	3	0.387	0.765457	0.271563	0.625688
SPTAN1	3	0.688949	0.624894	0.68837	1.05353
LMNB2	3	0.561315	1.08215	0.396739	0.924005
H2AFV	3	4.50197	6.75931	4.41356	5.89881
NCAM1	3	1.47149	2.2554	1.84458	2.57645
RSRC1	3	0.389244	0.672118	0.404395	0.521973
YWHAH	3	1.13219	1.59614	1.16434	1.31732
PPIG	3	2.20432	2.9629	2.18826	2.26361
ARL6IP1	3	1.00579	2.96405	0.989374	1.71374
CXXC5	3	1.58024	2.1638	1.83897	1.8111
BAZ1A	3	0.546189	0.966295	0.72006	0.749469
HP1BP3	3	0.808315	1.23444	1.05038	0.987254
RNASEH2C	3	2.13277	2.50484	2.03265	1.25245
PITHD1	3	0.590629	0.780303	0.507738	0.370175
MAP2K6	3	0.310138	0.206315	0.348341	0.0729657
MAP1B	3	2.22844	1.61364	2.31329	0.589579
NUCKS1	3	8.66131	11.5255	7.41845	5.04106
TOP2B	3	1.93942	1.76811	2.07531	1.30621
SRSF7	3	4.86937	6.02444	4.12511	3.4374
TIMP1	3	1.26498	0.743609	1.34671	0.862038
HNRNPA0	3	2.59008	3.12284	2.52078	1.8804
IVD	3	0.549425	0.714926	0.419055	0.258636
CDK4	3	2.49811	3.21575	2.08649	1.45394
TPR	3	1.87719	2.32663	1.79317	1.44763
HNRNPUL1	3	1.07629	1.27659	0.991405	0.659282
TUBB	3	25.2211	29.1396	19.7468	14.1473
RBMX	3	4.06246	4.69186	3.61621	2.92628
SEPTIN10	3	1.13399	1.1739	0.82119	0.379129
HDGFL3	3	1.69802	1.93803	1.4485	0.99242
H1F0	3	1.46217	2.01723	1.67202	1.29702
PARP2	3	0.282761	0.453092	0.265996	0.141718
ENSSSCG00000005478	3	0.587983	0.871106	0.561609	0.365291
PCSK1N	3	0.406807	0.331425	0.547889	0.110024
STAG1	3	0.701899	0.982863	0.741112	0.473754
CNTLN	3	0.294519	0.492641	0.340781	0.180343
HBQ1	3	0.261178	0.413852	0.213923	0.10489
BTG3	3	0.445151	0.662621	0.370399	0.175152
POLD2	3	0.434751	0.641645	0.360283	0.252724
TMPO	3	0.552183	0.968289	0.485334	0.20954
TOE1	3	0.223518	0.368336	0.197499	0.125531
HNRNPA3	3	5.48194	6.43978	5.42476	4.23291
LRRCC1	3	0.486007	0.686857	0.484768	0.321504
SLC25A29	3	0.500928	0.622546	0.391439	0.246897
PLIN2	3	0.573633	0.751592	0.510736	0.37112
PCM1	3	1.4551	1.74479	1.46658	1.0898
ZNF395	3	0.663086	0.829871	0.694264	0.290346
HNRNPR	3	3.19555	3.78179	3.25635	2.44665
PTP4A2	3	2.05686	2.434	2.13082	1.50054
SRSF10	3	2.09183	2.94432	2.03994	1.51612
PBX1	3	1.25507	1.21961	1.53206	0.542598
TRA2B	3	4.0418	5.11396	3.93825	2.90621
MAZ	3	1.99775	2.41442	2.08685	1.74766
ARMH4	3	0.485051	0.489705	0.591639	0.169143
PHIP	3	0.859785	1.24327	1.0332	0.622165
PTX3	3	0.519975	0.743175	0.836185	0.0734841
METRNL	3	0.274314	0.284536	0.387486	0.0733711
TMSB10	3	74.5127	75.7733	81.6711	40.5669
ENSSSCG00000032003	3	10.7612	9.6018	11.4108	7.34423
PAFAH1B3	3	1.13846	1.01021	1.26817	0.56124
TMEM106C	3	1.32414	1.37368	1.49952	0.935554
TPM4	3	8.89254	9.20616	9.0137	4.26368
RAB34	3	0.775649	0.764488	0.881619	0.387142
CCDC80	3	2.027	1.32836	2.09773	0.24009
PCOLCE	3	1.52905	1.05695	1.59418	0.380879
FSTL1	3	1.80711	1.3033	1.58075	0.555621
CNN2	3	1.23759	1.13104	1.31833	0.564352
MFAP2	3	2.14972	1.42914	1.76185	0.335723
GLI3	3	1.03958	0.951321	0.837199	0.191868
ENSSSCG00000004123	3	0.861298	1.17404	0.84906	0.192055
NECTIN1	3	0.65923	0.737889	0.635155	0.0597628
MCM6	3	1.45524	1.73881	0.883591	0.526327
PHF5A	3	2.59747	2.85999	2.01466	1.50578
SMC3	3	2.83919	3.27242	2.02926	1.57303
POLD3	3	0.623099	0.832398	0.377678	0.166374
NUDT1	3	1.06956	1.24622	0.762929	0.588652
LRIG3	3	0.814426	0.640786	0.650567	0.194094
KPNA3	3	0.723665	0.81452	0.565626	0.367884
SIVA1	3	3.05362	3.60651	1.87247	1.14003
DESI2	3	0.545568	0.65579	0.423589	0.297314
STPG4	3	6.32613	6.36449	3.94819	2.43259
ENSSSCG00000008035	3	0.867533	0.947969	0.539218	0.334142
DNMT1	3	2.10295	2.32633	1.06888	0.531927
RPA1	3	0.516463	0.58371	0.322242	0.214718
ENSSSCG00000026055	3	0.862693	1.02423	0.366305	0.0947731
TMEM88	3	0.44698	0.303708	0.265839	0.072279
H2AFZ	3	19.3266	19.5248	8.23159	3.83365
CALM1	3	4.81324	4.63725	3.72882	3.24923
PAX3	3	1.11304	0.536277	0.808898	0.0707924
MCM5	3	1.76812	1.83003	0.60689	0.176329
PARP1	3	2.08796	2.08551	1.53828	1.01145
PDCD5	3	2.95915	3.19654	2.40046	2.07329
MCM3	3	0.927862	0.86646	0.339552	0.1048
ENSSSCG00000002651	3	0.750819	0.892071	0.228181	0.0991154
ENSSSCG00000031117	3	1.62592	1.90295	0.597391	0.245786
HELLS	3	0.899031	0.973487	0.376018	0.163335
MRPS25	3	1.16002	1.34679	0.599596	0.397847
MCM10	3	0.414728	0.524723	0.0959864	0.0261114
DYNLT1	3	2.22591	1.99047	1.63328	1.07445
ENSSSCG00000036592	3	5.07316	5.86488	3.73795	3.33897
HAT1	3	0.704134	0.744257	0.366946	0.198703
RFC1	3	1.12129	1.19909	0.78885	0.582586
PRTFDC1	3	1.34515	1.37147	0.624299	0.314823
H2AFY	3	2.23961	2.13459	1.59797	1.10719
LSM4	3	1.86955	1.96428	1.08954	0.893301
SUPT16H	3	2.15586	2.29384	1.52305	1.05415
HAUS1	3	0.520821	0.488098	0.264041	0.0879287
RRM1	3	1.33233	1.50519	0.563771	0.318434
SNRPA1	3	1.78484	1.77226	1.09857	0.79918
PRRX1	3	0.313582	0.0803458	0.0999689	0.0286047
SAT1	3	0.540167	0.392502	0.32664	0.193363
PTGR1	3	0.54662	0.444641	0.225182	0.0718642
ENSSSCG00000031741	3	1.51862	1.59981	0.289809	0.0798274
LYAR	3	1.2271	1.32905	0.512615	0.38165
MCM4	3	0.91626	0.926811	0.368715	0.146659
SNRPG	3	8.89492	7.89066	6.64092	5.21993
ENSSSCG00000031169	3	1.63998	1.60725	1.14679	0.832466
NUDC	3	3.22134	3.14065	2.41376	2.03327
ENSSSCG00000003261	3	3.37218	2.7868	2.8591	2.34763
RALY	3	4.60871	4.27478	3.63596	3.22487
CSE1L	3	1.31979	1.35802	0.791296	0.630638
SLC20A1	3	0.577104	0.623365	0.284382	0.186792
DTL	3	0.385276	0.394886	0.0908255	0.0274605
LARS	3	1.22953	1.11663	0.865598	0.623481
DDX39A	3	0.987306	1.1812	0.608775	0.544716
SMC1A	3	2.26599	2.90211	1.39617	1.25596
DUT	3	6.05537	7.3458	3.34045	3.10256
LSM3	3	1.41675	1.45562	0.97067	0.846031
RPA3	3	1.90433	2.42839	1.04595	1.07858
HMGN2	3	0.478533	0.557803	0.279128	0.266145
ENSSSCG00000026719	3	0.906037	1.10544	0.540215	0.574342
DTYMK	3	1.41361	1.58931	0.960757	0.882598
GINS1	3	0.796665	1.01472	0.217806	0.105024
RFC3	3	0.840291	1.08461	0.303808	0.166437
DNAJC9	3	0.516809	0.59573	0.238078	0.126631
TOPBP1	3	0.58043	0.653019	0.27016	0.189012
AAAS	3	0.371646	0.458711	0.176496	0.112892
FANCI	3	0.288036	0.403957	0.100028	0.0565586
SPC24	3	1.32329	1.70238	0.384948	0.17839
CHAF1A	3	0.672536	0.832224	0.160811	0.0515431
PSMC3IP	3	0.327687	0.397353	0.0826087	0.0269598
MYBL2	3	0.99422	1.11386	0.174494	0.0896334
BRCA1	3	0.371383	0.387355	0.11468	0.0580502
RPA2	3	1.12493	1.3439	0.491412	0.405078
MIS18A	3	0.460491	0.528144	0.109949	0.0351118
ENSSSCG00000012997	3	0.544811	0.613261	0.184343	0.116564
PRIM2	3	0.465451	0.679636	0.221201	0.189028
ENSSSCG00000014969	3	0.474787	0.653473	0.309131	0.29306
NSD2	3	0.512912	0.634595	0.315438	0.2341
BUB3	3	1.38084	1.96406	0.850756	0.721581
RAD21	3	1.51773	2.02319	1.04827	0.853418
ALYREF	3	3.7004	4.57028	2.93691	2.67433
ENSSSCG00000035728	3	2.64091	2.85811	2.15541	1.83763
CCNE2	3	0.134538	0.244815	0.0351274	0.0300888
CDCA5	3	0.291792	0.557176	0.0286664	0.0141914
EXO1	3	0.199024	0.332605	0.0222878	0.0124803
VRK1	3	0.315759	0.535344	0.0731649	0.0645085
TONSL	3	0.288618	0.384638	0.105109	0.0822676
CENPA	3	0.374575	0.583408	0.0996393	0.0568582
ENSSSCG00000033451	3	0.193923	0.355186	0.0439668	0.0227993
ENSSSCG00000032946	3	0.603139	0.659047	0.33698	0.176069
PCLAF	3	1.53824	2.65547	0.15987	0.0815787
HIST1H1D	3	0.32806	0.546682	0.0666019	0.0345844
CLSPN	3	0.573447	0.822442	0.159455	0.0256887
PLK1	3	0.751199	1.41244	0.170709	0.0645164
NCAPH2	3	0.374376	0.539238	0.188488	0.149729
RAD51	3	0.405586	0.655572	0.104561	0.0533902
CENPU	3	0.774233	1.21479	0.23484	0.0989986
NUF2	3	0.748621	1.20969	0.220531	0.119752
UBE2S	3	3.8355	5.82508	2.28824	1.80561
SF3B3	3	0.830943	1.01075	0.674153	0.564811
CDC6	3	0.217349	0.448033	0.0633632	0.0483942
CENPM	3	0.206385	0.33715	0.0859928	0.0477052
TPX2	3	1.13488	2.28488	0.41453	0.157438
BUB1	3	0.315602	0.644829	0.113394	0.0426679
DLGAP5	3	1.02239	1.78043	0.361528	0.115812
POC1A	3	0.512085	0.746027	0.270201	0.177597
ATAD5	3	0.509966	0.77614	0.221602	0.113198
ENSSSCG00000002460	3	0.243969	0.361268	0.13971	0.0888567
BLM	3	0.358126	0.575142	0.141055	0.0609545
RAD54L	3	0.200567	0.302803	0.0753891	0.0363971
LIG1	3	0.738355	1.1257	0.301578	0.167588
TRIP13	3	0.498631	0.754655	0.19338	0.0823246
CEP72	3	0.267788	0.384632	0.101527	0.037318
TK1	3	1.08443	1.76558	0.213376	0.114108
EZH2	3	0.984703	1.30093	0.473872	0.254227
POLD1	3	0.696749	0.974722	0.285397	0.11442
FANCD2	3	0.418067	0.582461	0.177389	0.0463939
SYNE2	3	1.43029	2.17956	0.587702	0.244246
GINS2	3	0.893668	1.28447	0.444987	0.368712
CENPS	3	0.668745	0.777811	0.445876	0.247243
UHRF1	3	1.18235	1.69856	0.432242	0.105336
CENPH	3	0.725366	1.00877	0.32557	0.148602
MAD2L1	3	0.901448	1.4444	0.329772	0.181851
CCNB1	3	0.937172	1.70557	0.245942	0.125848
ENSSSCG00000017032	3	1.66526	2.1968	0.795649	0.474279
SKA2	3	1.39148	1.97605	0.770438	0.476853
ENSSSCG00000010058	3	2.63733	3.09404	2.12167	1.80248
ENSSSCG00000002459	3	1.07854	1.20394	0.825068	0.640097
MAGOHB	3	2.34916	2.80268	1.78837	1.39573
HMGB2	3	5.59403	8.74085	1.57896	0.91633
NUP93	3	0.733262	0.847089	0.562569	0.35943
WDHD1	3	0.358486	0.468091	0.152492	0.0498675
ENSSSCG00000016679	3	0.927066	1.03109	0.483531	0.151439
CBX2	3	0.574318	0.625075	0.373794	0.188054
GJC1	3	1.18923	1.42846	0.69983	0.42228
CCP110	3	0.278513	0.36359	0.16055	0.0768044
PCNA	3	3.01437	4.55778	0.869454	0.392978
LBR	3	0.495662	0.632714	0.243294	0.150723
TERF1	3	0.807714	1.0006	0.529608	0.373915
CTCF	3	0.851514	1.05492	0.609535	0.452777
CEP295	3	0.287591	0.542234	0.334091	0.299001
ENSSSCG00000011732	3	0.122181	0.586533	0.13297	0.0868438
KMT5A	3	0.395671	0.658332	0.431996	0.388124
MXD3	3	0.361957	1.58461	0.244823	0.324197
HYLS1	3	0.0533256	0.20332	0.028673	0.037541
CENPL	3	0.0576683	0.313765	0.0139145	0.0130435
CKAP2L	3	0.0430104	0.259276	0.00688435	0.00924737
HOXA5	3	0.710053	0.714882	0.890781	0.291728
HLTF	3	0.421217	0.612549	0.4352	0.303482
PCP4	3	0.232458	0.372672	0.488241	0.0840113
ZWINT	3	0.222691	0.676239	0.243763	0.0820375
ENSSSCG00000037185	3	0.155874	0.372343	0.127484	0.069997
E2F2	3	0.0808698	0.257212	0.045003	0.0766639
PGAP1	3	0.338014	0.536591	0.36256	0.291954
RHEB	3	1.22546	1.64473	1.28319	1.07098
SRSF4	3	1.51188	1.83512	1.45585	1.37898
ATF7IP	3	0.703689	0.904266	0.652382	0.528332
JADE1	3	0.305402	0.509098	0.255679	0.136891
CENPC	3	0.412376	0.635022	0.351128	0.260237
NCAPD3	3	0.228608	0.507842	0.148655	0.197534
CCDC167	3	0.643424	1.15307	0.519832	0.50825
PBRM1	3	1.17609	1.50031	1.17003	1.08247
GEN1	3	0.141636	0.465945	0.0377832	0.0374321
CDCA8	3	0.240684	0.778907	0.0714571	0.0358021
PLK4	3	0.202341	0.38344	0.152008	0.0817929
UBE2C	3	1.05888	4.3564	0.352438	0.183707
DBF4B	3	0.107149	0.251655	0.0563844	0.0390216
ENSSSCG00000020870	3	0.262448	0.733896	0.15631	0.0975191
KIF23	3	0.386196	1.32623	0.1323	0.0349328
DEPDC1	3	0.0827996	0.244045	0.0139084	0.00804372
FBXO5	3	0.165791	0.65909	0.0396109	0.0201062
RACGAP1	3	0.189043	0.641137	0.072198	0.0756071
CDK5RAP2	3	0.20628	0.511817	0.130932	0.0858696
FAM83D	3	0.110814	0.495494	0.0285001	0.011512
KIF18A	3	0.0661538	0.238596	0.019342	0.014198
KIF18B	3	0.064983	0.257642	0.020068	0.00720926
CCNF	3	0.11774	0.46192	0.0246322	0.02499
HIST1H2AH	3	0.0650676	0.207544	0.0132883	0.00717564
NCAPG	3	0.492712	1.48248	0.168136	0.0544364
KIFC1	3	0.112418	0.366216	0.0369091	0.00960917
TCF19	3	0.137141	0.368242	0.0350369	0.012423
ENSSSCG00000007493	3	0.252829	0.881232	0.0675309	0.0610327
CEP128	3	0.0905857	0.222814	0.0554498	0.0464924
CDC20	3	1.5115	2.11999	0.624616	0.165645
BIRC5	3	1.69124	2.36051	0.934096	0.407718
MND1	3	0.434135	0.542295	0.264607	0.0931596
ENSSSCG00000009327	3	22.1153	28.4094	16.9064	11.4096
HMGXB4	3	0.605791	0.740774	0.462319	0.296194
TMED4	3	1.50115	1.70489	1.33581	1.12796
DEK	3	4.37025	5.86697	2.90308	1.82382
LSM2	3	0.749719	0.846895	0.593295	0.388237
NDE1	3	0.479643	0.626854	0.295154	0.14001
CDK2	3	0.478893	0.591519	0.282725	0.0917845
USP1	3	1.46321	2.20084	0.840795	0.415429
FLAD1	3	2.05891	2.72419	1.45725	0.899008
CDCA4	3	0.944398	1.74029	0.499651	0.200614
SAE1	3	0.765293	0.975188	0.623376	0.496343
ENSSSCG00000030122	3	0.400749	0.648186	0.25616	0.108259
CCDC34	3	1.11037	1.62651	0.820116	0.458298
SRBD1	3	0.436339	0.589026	0.371	0.281813
CIP2A	3	0.434795	0.740631	0.231678	0.112241
TIPIN	3	0.315273	0.421138	0.197953	0.0999673
CENPF	3	2.70284	6.82181	0.709481	0.246664
SUV39H2	3	0.545759	0.762395	0.365674	0.309183
SMC2	3	2.01782	3.24584	0.816752	0.383231
GINS4	3	0.343074	0.50952	0.135484	0.0452576
RFC5	3	0.505155	0.729977	0.26403	0.162696
QSER1	3	0.823661	0.945347	0.649991	0.505457
HAUS6	3	0.374417	0.52915	0.246842	0.1382
MGME1	3	0.214232	0.33299	0.131157	0.0586601
MRE11	3	0.278896	0.425072	0.192459	0.0880308
SUZ12	3	0.40288	0.600452	0.383552	0.293971
STMN1	3	1.20047	1.59666	1.09088	0.904907
PDS5B	3	0.531004	0.756125	0.446225	0.45231
NUP35	3	0.237701	0.45037	0.17121	0.117864
KPNA2	3	1.25538	3.75844	0.62937	0.472184
SUN2	3	0.209848	0.387656	0.164868	0.0739015
IWS1	3	0.577296	0.754107	0.525694	0.430682
TGFBI	3	0.645335	0.360909	0.44832	0.14851
WEE1	3	0.328186	0.600411	0.184675	0.0429939
LMNB1	3	1.60973	2.64708	1.29654	0.958326
ORC6	3	0.315143	0.618195	0.203175	0.12433
RAD18	3	0.298653	0.540234	0.224764	0.116678
ENSSSCG00000013155	3	1.05521	1.36454	1.03422	0.865288
CASP8AP2	3	0.512435	0.717387	0.34471	0.205476
STAG2	3	0.687475	0.945739	0.598466	0.439292
LSM8	3	0.78706	1.05131	0.658085	0.42444
MPHOSPH9	3	0.425129	0.610211	0.301851	0.210135
TOP2A	3	2.7761	9.91626	0.353046	0.221825
BARD1	3	0.442124	0.633629	0.306512	0.190031
HAUS5	3	0.154147	0.287229	0.0872891	0.0351184
KIF20A	3	0.306206	0.560505	0.156169	0.0433114
SKA1	3	0.141382	0.293423	0.0818286	0.0203693
ENSSSCG00000008677	3	0.334707	0.681109	0.163635	0.0657194
KIF22	3	0.448644	0.980458	0.143217	0.1136
CDCA3	3	0.487968	1.371	0.0989188	0.0397702
KIF15	3	0.471959	1.06656	0.137909	0.0486801
HMMR	3	0.600076	1.29658	0.186611	0.0839783
FAAP24	3	0.123703	0.244401	0.0504161	0.0264552
ATAD2	3	0.614495	1.37061	0.222888	0.108376
BBS7	3	0.461332	1.01436	0.157256	0.0824089
ASPM	3	0.394207	0.939504	0.136434	0.0443894
ENSSSCG00000035544	3	1.092	3.32571	0.339784	0.185511
C18orf54	3	0.247618	0.487704	0.116515	0.0560478
REEP4	3	0.172157	0.342606	0.0922832	0.0900329
DSN1	3	0.208628	0.332452	0.151298	0.0850246
CENPE	3	0.598415	1.49102	0.258931	0.0731641
CEP78	3	0.191626	0.321705	0.111559	0.0447543
SGO2	3	0.674517	1.96127	0.223617	0.079879
PSRC1	3	0.129444	0.299235	0.0748508	0.0410257
CDKN3	3	0.343616	0.668478	0.203295	0.223549
TUBA1B	3	43.2787	57.0774	35.1096	39.0997
ENSSSCG00000028423	3	2.39446	2.78006	2.19197	2.15641
CKAP2	3	0.169371	0.628746	0.0320481	0.013589
SHCBP1	3	0.0738081	0.265781	0.0107229	0.006253
CCSAP	3	0.185971	0.485287	0.0769302	0.094481
ARHGAP11A	3	0.155288	0.50249	0.050035	0.0594854
PHF1	3	0.107685	0.227277	0.0416116	0.047446
HIST1H1E	3	0.154035	0.44536	0.0463703	0.0357559
ARHGEF39	3	0.148927	0.335707	0.0834069	0.0555195
KIF11	3	0.37592	1.08449	0.0632936	0.0263363
SPC25	3	0.284892	0.701043	0.0657474	0.0308216
ENSSSCG00000000002	3	0.248273	0.57972	0.0635296	0.0433815
E2F8	3	0.0728426	0.22594	0.00501228	0.00261002
TTK	3	0.205151	0.600325	0.0302554	0.0179716
ANLN	3	0.152758	0.350595	0.0338016	0.0185049
CDK1	3	0.0692981	0.194883	0.00687042	0.00872137
KIF2C	3	0.378019	0.747809	0.109702	0.127696
ECT2	3	0.268475	0.52991	0.0981676	0.0987772
SASS6	3	0.312255	0.588588	0.160452	0.141347
ENSSSCG00000039370	3	0.116096	0.264635	0.0309875	0.0611181
FANCM	3	0.163423	0.283867	0.0999132	0.0785511
UBE2T	3	0.30104	0.593206	0.162682	0.187218
TAF5	3	0.162483	0.30665	0.101228	0.0873485
NCAPD2	3	0.128182	0.302635	0.0585352	0.0299261
PARPBP	3	0.126691	0.241376	0.0475972	0.018153
PRC1	3	0.124458	0.361226	0.0301873	0.0210345
POLQ	3	0.101131	0.295394	0.0165161	0.0100207
NCAPH	3	0.206564	0.524	0.024884	0.0247514
NEK2	3	0.195761	0.484837	0.0465304	0.0212615
AURKB	3	0.541068	1.52453	0.120152	0.077828
HIST2H2AC	3	0.416121	1.1231	0.135471	0.0704462
SGO1	3	0.465905	1.2577	0.0711075	0.0387803
ASF1B	3	0.19051	0.514183	0.0349073	0.00961125
MIS18BP1	3	0.359914	0.61185	0.201469	0.141966
G2E3	3	0.252607	0.524757	0.112678	0.0903696
SKA3	3	0.151694	0.285103	0.0692198	0.067152
UBALD2	3	0.646385	1.01986	0.471082	0.470095
ENSSSCG00000032060	3	0.574342	0.970841	0.343958	0.347968
TLNRD1	3	0.349266	0.507906	0.224979	0.229328
TUBB4B	3	3.76628	6.91911	2.37022	2.3268
MGMT	3	0.74371	0.930512	0.676024	0.544413
TMEM129	3	1.57343	2.33389	1.12437	1.07418
MTHFD1	3	0.625104	0.836111	0.516643	0.458255
GMNN	3	0.558893	0.928905	0.308035	0.268397
ZWILCH	3	0.446148	0.561507	0.2922	0.244403
CKAP5	3	0.68783	1.02882	0.488021	0.325103
E2F3	3	0.349734	0.502417	0.279347	0.193913
IQGAP3	3	0.139597	0.264148	0.0265428	0.0150348
RTKN2	3	0.188324	0.387101	0.0356626	0.0127972
DNA2	3	0.13869	0.246527	0.0307181	0.0168339
ESPL1	3	0.0888932	0.205413	0.0149931	0.0106417
TICRR	3	0.111295	0.22925	0.0198722	0.00746433
KIF4A	3	0.365196	0.67956	0.0934618	0.0351523
TRAIP	3	0.180675	0.358918	0.0318562	0.0108643
NEIL3	3	0.121037	0.242398	0.0162769	0.00472526
CCNB2	3	0.28539	0.702258	0.0300323	0.0174235
MELK	3	0.191325	0.370143	0.0522312	0.0233182
PKMYT1	3	0.149769	0.225925	0.0267846	0.00829102
SMC4	3	1.45788	2.858	0.48307	0.353397
CKS2	3	1.75613	3.32867	0.596016	0.460426
E2F1	3	0.37553	0.619768	0.152709	0.111688
ZNF367	3	0.160631	0.27219	0.0423464	0.0283323
OIP5	3	0.249559	0.342379	0.106581	0.0485757
NDC80	3	0.539619	1.10097	0.102483	0.0348951
CDC45	3	0.471253	0.87693	0.125631	0.0442314
KIF20B	3	0.838528	1.72799	0.275851	0.183301
CENPN	3	0.189062	0.337338	0.042292	0.0179667
SAPCD2	3	0.130769	0.23576	0.0392797	0.0153751
DIAPH3	3	0.327889	0.66074	0.0591365	0.0303208
NCAPG2	3	0.19335	0.389065	0.0488225	0.0329106
RHNO1	3	0.287731	0.652332	0.0998213	0.0287907
STIL	3	0.133574	0.249227	0.0565229	0.0294289
CENPT	3	0.251284	0.502182	0.0449973	0.0227527
PRR11	3	0.252955	0.466912	0.0876726	0.0309561
SPDL1	3	0.212619	0.405212	0.0760483	0.0416644
PBK	3	0.385461	0.977769	0.0818495	0.0311303
ENSSSCG00000004782	3	0.301599	0.646785	0.0863893	0.0475145
KNTC1	3	0.172846	0.321543	0.0541006	0.0122536
ENSSSCG00000039107	3	0.102744	0.240214	0.0227155	0.010644
CIT	3	0.162795	0.367958	0.0354049	0.0172203
ENSSSCG00000009670	3	0.0777452	0.196796	0.00861231	0.00821061
XRCC2	3	0.166722	0.289222	0.0525074	0.044136
INCENP	3	0.450901	1.00639	0.09256	0.052046
ENSSSCG00000026302	3	0.517387	1.2916	0.10114	0.041097
RAD51AP1	3	0.299489	0.662124	0.0506746	0.0241895
ZGRF1	3	0.21062	0.424158	0.0471828	0.027171

## Sheet: Sheet2
	标黄对应GO富集BP内的基因
