# Supplementary material for: Integrative single-cell RNA-seq and ATAC-seq analysis of myogenic differentiation in pig
Source: BMC Biol. 2023 Feb 1;21:19. doi: 10.1186/s12915-023-01519-z (PMC9893630; doi:10.1186/s12915-023-01519-z)
Supplement: Supplementary file 5 — Additional file 5: Supplementary Table S4. Differentially accessible peaks between 15 distinct clusters in scATAC-seq data. Related to Figure 4. [file 12915_2023_1519_MOESM5_ESM.xlsx]

## Sheet: 说明
					表头	说明
					Peaks	peaks名称，格式：染色体-起始位置-终止位置
					cluster	亚群名
					avg_logFC	平均差异倍数
					pct.1	亚群细胞里面该peaks开放的比例
					pct.2	亚群外的细胞里面该peaks开放的比例
					p_val	p值
					p_val_adj	校正p值
					gene_id	基因Ensembl ID
					gene_name	基因名称
					Location	基因在染色体上的位置
					gene_biotype	基因类型
					Distance_to_promoter	该peaks距离基因promoter的碱基数，promoter定义为基因起始转录位点的上游2000bp至转录起始位点下游200bp

## Sheet: 差异peaks
Supplementary Table S4
# 基因promoter在此处定义为转录起始位置上游2000bp至下游200bp的位置；Distance_to_promoter越小说明peaks越靠近promoter区域，0表示peaks在promoter区域内部
Peaks	cluster	avg_logFC	pct.1	pct.2	p_val	p_val_adj	gene_id	gene_name	Location	gene_biotype	Distance_to_promoter
9-87971341-87972659	0	1.01826	0.275	0.065	0	0	ENSSSCG00000015368	HDAC9	9-87449359-88186965:+	protein_coding	311205
14-9167499-9168513	0	0.98152	0.235	0.057	0	0	ENSSSCG00000009650	DOCK5	14-9197394-9434993:+	protein_coding	26880
17-9975566-9977702	0	0.890083	0.241	0.065	0	0	ENSSSCG00000007010	ZMAT4	17-9789826-10196473:-	protein_coding	93935
17-29591142-29593624	0	0.847275	0.236	0.073	0	0	ENSSSCG00000047906		17-29710192-29719790:-	lncRNA	125966
3-52288412-52290953	0	0.826103	0.233	0.077	0	0	ENSSSCG00000008162	IL1R1	3-52192914-52288515:-	protein_coding	0
14-120378685-120381203	0	0.749025	0.293	0.102	0	0	ENSSSCG00000010620	XPNPEP1	14-120315910-120367780:-	protein_coding	8904
7-62942649-62944503	0	0.729757	0.281	0.108	0	0	ENSSSCG00000039317	SLC25A21	7-62811190-63325625:+	protein_coding	27815
14-130765167-130766417	0	0.653424	0.295	0.109	0	0	ENSSSCG00000046006		14-130707962-130788189:+	lncRNA	57005
1-268688072-268693807	0	0.456227	0.494	0.251	0	0	ENSSSCG00000019744	MIR199B	1-268691502-268691610:-	miRNA	0
14-107029754-107031478	0	0.734912	0.213	0.073	2.40774e-293	1.88981e-288	ENSSSCG00000010494	SORBS1	14-106895763-107137767:-	protein_coding	105233
7-50326914-50329446	0	0.505304	0.329	0.15	4.73868e-280	3.71934e-275	ENSSSCG00000001789	TMC3	7-50124860-50263705:-	protein_coding	61208
4-22038876-22039932	0	0.63563	0.249	0.099	6.29003e-275	4.93698e-270	ENSSSCG00000006016	EIF3H	4-21955042-22058707:+	protein_coding	44988
6-166788109-166791916	0	0.637694	0.244	0.099	1.34524e-265	1.05587e-260	ENSSSCG00000037341	RNF220	6-166666138-166910873:-	protein_coding	0
1-235033256-235035723	0	0.534252	0.337	0.172	5.57021e-256	4.372e-251	ENSSSCG00000049366		1-235275594-235524760:-	lncRNA	258652
9-55719542-55724195	0	0.51434	0.295	0.133	2.4948e-250	1.95815e-245	ENSSSCG00000015237	FLI1	9-55612902-55749781:+	protein_coding	29673
18-45545981-45548019	0	0.65947	0.201	0.072	2.34179e-242	1.83804e-237	ENSSSCG00000016708	SKAP2	18-45562381-45790259:+	protein_coding	12361
7-99039336-99040876	0	0.616766	0.222	0.086	5.75906e-241	4.52023e-236	ENSSSCG00000025984	TTLL5	7-98822306-99130915:+	protein_coding	61470
15-93661091-93662520	0	0.666289	0.201	0.074	3.56771e-240	2.80026e-235	ENSSSCG00000016035	COL5A2	15-93611856-93981110:-	protein_coding	38222
8-83903209-83905293	0	0.651691	0.214	0.085	1.05101e-233	8.24925e-229	ENSSSCG00000043663		8-83754497-83989925:+	lncRNA	8990
16-65154825-65157629	0	0.538189	0.232	0.091	6.96773e-233	5.4689e-228	ENSSSCG00000043829		16-65048770-65052814:-	lncRNA	100010
5-74146917-74148018	0	0.653365	0.205	0.079	2.65006e-231	2.08e-226	ENSSSCG00000049745		5-73975267-74088901:+	lncRNA	128828
6-164049783-164053032	0	0.407537	0.381	0.206	7.24397e-230	5.68572e-225	ENSSSCG00000035459		6-164025930-164034440:+	lncRNA	23653
2-82496131-82498369	0	0.60431	0.23	0.096	5.68601e-229	4.46289e-224	ENSSSCG00000043452		2-82441287-82447492:+	lncRNA	54644
9-114742407-114745809	0	0.499755	0.266	0.117	1.48779e-225	1.16775e-220	ENSSSCG00000038958	DNM3	9-114262782-114805242:+	protein_coding	31878
9-114705315-114708038	0	0.470465	0.325	0.164	2.68596e-225	2.10819e-220	ENSSSCG00000038958	DNM3	9-114262782-114805242:+	protein_coding	290
9-55611231-55623507	0	0.350009	0.487	0.309	1.22372e-222	9.60483e-218	ENSSSCG00000015237	FLI1	9-55612902-55749781:+	protein_coding	0
10-47686201-47689860	0	0.404303	0.368	0.199	1.26392e-214	9.92039e-210	ENSSSCG00000011056	FRMD4A	10-47385718-48049718:+	protein_coding	0
3-54620626-54621584	0	0.628547	0.208	0.084	5.01493e-214	3.93617e-209	ENSSSCG00000008179	REV1	3-54135532-54862224:+	protein_coding	38910
1-208899140-208901933	0	0.5404	0.231	0.099	4.88537e-209	3.83448e-204	ENSSSCG00000051701		1-208915182-209169748:+	lncRNA	11248
5-30427842-30431535	0	0.523572	0.236	0.104	1.85365e-201	1.45491e-196	ENSSSCG00000050538		5-30461143-30467255:+	lncRNA	27607
1-206276396-206277668	0	0.607769	0.205	0.085	8.7028e-200	6.83074e-195	ENSSSCG00000005180	BNC2	1-205924881-206372152:+	protein_coding	157924
1-194843444-194845172	0	0.500864	0.241	0.108	3.0012e-196	2.35561e-191	ENSSSCG00000022804	RHOJ	1-194760939-194844356:-	protein_coding	0
6-89420945-89425515	0	0.424154	0.318	0.175	5.96738e-183	4.68374e-178	ENSSSCG00000003620	TRIM62	6-89406478-89442746:-	protein_coding	10594
5-11683930-11687205	0	0.445276	0.275	0.139	2.76823e-179	2.17276e-174	ENSSSCG00000000152	RBFOX2	5-11633519-11905311:+	protein_coding	50093
3-118550691-118552456	0	0.560427	0.215	0.097	6.15731e-175	4.83281e-170	ENSSSCG00000008606	OSR1	3-118521296-118932446:+	protein_coding	29195
2-26666568-26668107	0	0.534276	0.205	0.09	8.02412e-174	6.29805e-169	ENSSSCG00000013303	ABTB2	2-26548852-26782178:+	protein_coding	14544
7-58529353-58532459	0	0.528329	0.22	0.104	2.19051e-173	1.71931e-168	ENSSSCG00000027478	PPCDC	7-58525141-58549323:-	protein_coding	4236
12-5907438-5908487	0	0.523051	0.208	0.092	3.41147e-173	2.67763e-168	ENSSSCG00000034608	TMEM94	12-5870115-5905350:-	protein_coding	87
8-125032598-125035390	0	0.510285	0.244	0.122	1.64114e-172	1.28811e-167	ENSSSCG00000009192	PDLIM5	8-125044028-125259948:-	protein_coding	189067
9-114532538-114535394	0	0.37665	0.35	0.202	5.55526e-172	4.36027e-167	ENSSSCG00000019027	MIR199A-1	9-114533777-114533880:-	miRNA	0
14-28860490-28862054	0	0.51096	0.225	0.108	1.82795e-167	1.43474e-162	ENSSSCG00000035760		14-28823569-28841235:-	protein_coding	17254
2-87712201-87714488	0	0.377035	0.342	0.197	3.70601e-167	2.90881e-162	ENSSSCG00000014110	DMGDH	2-87678811-87866856:-	protein_coding	24613
14-80839675-80841859	0	0.512074	0.209	0.096	1.13384e-164	8.89941e-160	ENSSSCG00000039544		14-80473889-81067417:+	protein_coding	247505
7-120728596-120730757	0	0.425819	0.248	0.122	2.31267e-161	1.81519e-156	ENSSSCG00000027667	EML1	7-120703313-120890794:+	protein_coding	5150
13-139872464-139874366	0	0.473512	0.226	0.109	8.52099e-159	6.68804e-154	ENSSSCG00000039426	FSTL1	13-139847438-139901960:+	protein_coding	24521
15-105490325-105494922	0	0.452939	0.258	0.136	2.81835e-158	2.21209e-153	ENSSSCG00000022296	CDK15	15-105401164-105506117:+	protein_coding	71650
6-17082214-17086093	0	0.429172	0.258	0.133	2.89518e-157	2.2724e-152	ENSSSCG00000022609	WWP2	6-17066799-17227926:-	protein_coding	2593
7-36676546-36678600	0	0.447286	0.24	0.119	2.75938e-156	2.16581e-151	ENSSSCG00000032274		7-36628049-36635812:-	lncRNA	38733
7-36625645-36629130	0	0.426642	0.282	0.155	6.97169e-156	5.47201e-151	ENSSSCG00000032274		7-36628049-36635812:-	lncRNA	6482
15-136979988-136982043	0	0.410103	0.252	0.127	4.44721e-154	3.49057e-149	ENSSSCG00000032204	ssc-mir-7141	15-136990091-136990160:+	miRNA	6047
7-1016258-1018647	0	0.434592	0.248	0.127	8.67362e-153	6.80784e-148	ENSSSCG00000000994	GMDS	7-752239-1285550:-	protein_coding	178887
1-104794499-104796333	0	0.437172	0.249	0.129	2.06527e-151	1.62101e-146	ENSSSCG00000004535	TCF4	1-104719137-105079919:-	protein_coding	19965
6-92427580-92435222	0	0.258847	0.5	0.344	5.80672e-148	4.55763e-143	ENSSSCG00000033892	EVA1B	6-92430469-92432133:-	protein_coding	0
17-51608037-51611266	0	0.459056	0.224	0.112	1.98458e-145	1.55768e-140	ENSSSCG00000048670		17-51604351-51613617:+	lncRNA	0
9-120680094-120682528	0	0.469676	0.215	0.107	4.86355e-144	3.81735e-139	ENSSSCG00000015522	ANGPTL1	9-120654075-120680494:-	protein_coding	0
5-24249134-24251313	0	0.435507	0.22	0.107	6.11241e-144	4.79757e-139	ENSSSCG00000047124		5-24299793-24318329:-	lncRNA	51975
10-58888435-58890923	0	0.406059	0.239	0.12	1.63921e-142	1.2866e-137	ENSSSCG00000042415		10-58817088-58969273:+	lncRNA	71147
14-456256-459027	0	0.429569	0.225	0.112	2.38912e-141	1.8752e-136	ENSSSCG00000051563		14-459892-462905:-	lncRNA	3678
13-75587580-75589110	0	0.334247	0.334	0.198	8.47636e-141	6.65301e-136	ENSSSCG00000033057	ANAPC13	13-75599800-75605140:-	protein_coding	14578
3-97085520-97087502	0	0.362334	0.318	0.189	2.01967e-140	1.58522e-135	ENSSSCG00000038549	ZFP36L2	3-97200406-97204700:+	protein_coding	110903
1-270388744-270391126	0	0.452138	0.203	0.1	5.87701e-136	4.61281e-131	ENSSSCG00000005699	HMCN2	1-270364033-270523287:+	protein_coding	24511
2-116486990-116490091	0	0.370164	0.262	0.14	4.38857e-134	3.44455e-129	ENSSSCG00000014203	MCC	2-116287198-116741955:+	protein_coding	0
9-132717609-132720189	0	0.398892	0.246	0.134	2.47401e-130	1.94183e-125	ENSSSCG00000026404	SERTAD4	9-132737295-132748448:-	protein_coding	28059
2-138160534-138163070	0	0.411012	0.224	0.118	3.48165e-126	2.73271e-121	ENSSSCG00000042290		2-138143944-138155074:-	lncRNA	3459
16-43673688-43677244	0	0.435064	0.219	0.116	5.12401e-126	4.02179e-121	ENSSSCG00000016943	ADAMTS6	16-43663002-44080499:-	protein_coding	135014
9-49519992-49521806	0	0.367284	0.266	0.149	1.01795e-125	7.98981e-121	ENSSSCG00000015136	UBASH3B	9-49630793-49770923:+	protein_coding	106986
18-14506729-14508627	0	0.421528	0.221	0.116	2.93572e-124	2.30422e-119	ENSSSCG00000016535	CALD1	18-14267955-14539017:-	protein_coding	30190
8-138877249-138879306	0	0.381046	0.231	0.122	2.21424e-122	1.73793e-117	ENSSSCG00000042512		8-138910758-138917478:+	lncRNA	29451
4-494896-499619	0	0.252367	0.431	0.289	3.21504e-122	2.52345e-117	ENSSSCG00000050178		4-490740-498081:-	lncRNA	0
1-254233354-254236788	0	0.36676	0.247	0.138	1.59949e-116	1.25542e-111	ENSSSCG00000005480	RGS3	1-254067492-254211805:+	protein_coding	25005
14-7488733-7493724	0	0.269628	0.389	0.254	2.88482e-116	2.26427e-111	ENSSSCG00000033608	LOXL2	14-7435863-7540704:-	protein_coding	46778
15-109037959-109041255	0	0.367596	0.253	0.145	6.30174e-115	4.94617e-110	ENSSSCG00000026383	NRP2	15-108974816-109092309:+	protein_coding	62940
1-95225157-95227214	0	0.447647	0.229	0.127	2.78538e-114	2.18622e-109	ENSSSCG00000004491		1-95255632-95320607:+	protein_coding	26417
2-151188097-151196413	0	0.262412	0.416	0.285	2.37739e-113	1.86599e-108	ENSSSCG00000022741	PDGFRB	2-151155754-151192647:-	protein_coding	0
1-166395509-166398557	0	0.43507	0.209	0.115	1.06316e-112	8.34465e-108	ENSSSCG00000004962	CORO2B	1-166465953-166608367:+	protein_coding	65395
9-41743362-41745383	0	0.362107	0.235	0.129	5.64751e-112	4.43268e-107	ENSSSCG00000030095	ZBTB16	9-41639701-41836742:+	protein_coding	101915
9-57363080-57364870	0	0.302215	0.32	0.199	1.50567e-111	1.18179e-106	ENSSSCG00000042049		9-57354294-57356359:-	lncRNA	4720
7-86162906-86164539	0	0.332764	0.265	0.154	1.33697e-109	1.04937e-104	ENSSSCG00000045730		7-86183193-86189973:+	lncRNA	16653
12-18714896-18717969	0	0.388079	0.218	0.121	8.84244e-109	6.94034e-104	ENSSSCG00000029838	FZD2	12-18740653-18742420:-	protein_coding	24251
16-45644731-45646957	0	0.364838	0.232	0.13	4.06071e-107	3.18721e-102	ENSSSCG00000046694		16-45640183-45646686:-	lncRNA	0
4-107438418-107440508	0	0.295689	0.323	0.206	1.42621e-105	1.11941e-100	ENSSSCG00000034581	LRIG2	4-107348662-107493948:-	protein_coding	16479
2-69555903-69559057	0	0.316264	0.284	0.17	3.50334e-105	2.74973e-100	ENSSSCG00000018132	ssc-mir-199a-2	2-69558050-69558131:-	miRNA	0
1-16853060-16856224	0	0.373386	0.238	0.138	7.10848e-105	5.57938e-100	ENSSSCG00000028974	UST	1-16840530-17138393:-	protein_coding	45978
6-98326683-98329262	0	0.369385	0.235	0.134	1.66232e-104	1.30474e-99	ENSSSCG00000037264	RAB31	6-98278647-98423203:-	protein_coding	25342
7-36691343-36694756	0	0.320466	0.276	0.166	2.26004e-103	1.77388e-98	ENSSSCG00000032274		7-36628049-36635812:-	lncRNA	53530
6-842640-845621	0	0.365407	0.233	0.134	3.63812e-103	2.85553e-98	ENSSSCG00000002648	CBFA2T3	6-778967-852821:+	protein_coding	11266
9-48740367-48742155	0	0.279628	0.298	0.182	1.27987e-101	1.00456e-96	ENSSSCG00000015135	SORL1	9-48435016-48653655:+	protein_coding	209546
15-47935642-47937224	0	0.371162	0.207	0.114	1.47076e-99	1.15439e-94	ENSSSCG00000049772		15-47861136-47865621:+	lncRNA	72584
3-52569022-52573467	0	0.381801	0.208	0.114	4.18779e-99	3.28696e-94	ENSSSCG00000008164	MAP4K4	3-52484274-52649410:-	protein_coding	74694
13-67720036-67722659	0	0.315019	0.259	0.152	5.30856e-98	4.16664e-93	ENSSSCG00000030581	VGLL4	13-67698082-67876257:-	protein_coding	16138
14-80403476-80405294	0	0.260488	0.288	0.173	1.82984e-97	1.43622e-92	ENSSSCG00000010327	POLR3A	14-80410147-80471700:-	protein_coding	23970
7-112245141-112248343	0	0.366803	0.23	0.138	4.26318e-97	3.34613e-92	ENSSSCG00000002436	TTC7B	7-112270161-112519208:-	protein_coding	82044
15-48814601-48816996	0	0.384777	0.228	0.129	5.4218e-97	4.25551e-92	ENSSSCG00000040467		15-48784307-48833086:+	lncRNA	0
3-94651601-94652948	0	0.377992	0.21	0.121	4.42728e-95	3.47493e-90	ENSSSCG00000008444	PRKCE	3-94349889-94909020:-	protein_coding	23862
4-8256914-8260621	0	0.357384	0.21	0.117	6.07957e-95	4.77179e-90	ENSSSCG00000005948	TG	4-8158396-8382435:-	protein_coding	14313
9-139167326-139170809	0	0.297245	0.261	0.156	5.15378e-91	4.04515e-86	ENSSSCG00000045646		9-139178581-139183890:-	protein_coding	12881
3-14373121-14377174	0	0.308097	0.252	0.151	9.11578e-91	7.15489e-86	ENSSSCG00000007727	AUTS2	3-13565480-14794365:+	protein_coding	38326
16-51432740-51434287	0	0.371065	0.216	0.127	1.43639e-90	1.12741e-85	ENSSSCG00000042480		16-51431909-51457661:-	lncRNA	21732
10-65370131-65376793	0	0.327901	0.235	0.14	1.25795e-89	9.87356e-85	ENSSSCG00000031414		10-65369047-65383169:-	lncRNA	0
2-138178772-138183276	0	0.31299	0.25	0.151	1.22232e-88	9.59388e-84	ENSSSCG00000014316	TGFBI	2-138191804-138225366:+	protein_coding	6527
3-121649319-121652681	0	0.325282	0.223	0.132	3.74274e-86	2.93764e-81	ENSSSCG00000041395		3-121685293-121706445:-	lncRNA	35642
5-24267765-24270850	0	0.295841	0.248	0.15	4.52122e-86	3.54866e-81	ENSSSCG00000047124		5-24299793-24318329:-	lncRNA	32438
1-138629403-138632068	0	0.329656	0.211	0.123	1.29405e-85	1.01569e-80	ENSSSCG00000038452	ADAMTS17	1-138619701-139016125:-	protein_coding	25251
9-114735276-114737124	0	0.307937	0.232	0.138	1.38337e-84	1.08579e-79	ENSSSCG00000038958	DNM3	9-114262782-114805242:+	protein_coding	24747
2-150560154-150564219	0	0.317029	0.215	0.124	1.08837e-82	8.54251e-78	ENSSSCG00000032383		2-150561304-150578201:+	protein_coding	0
13-139858295-139861953	0	0.309855	0.21	0.121	1.09972e-82	8.63158e-78	ENSSSCG00000039426	FSTL1	13-139847438-139901960:+	protein_coding	10352
4-90582136-90586223	0	0.280991	0.298	0.198	1.33005e-82	1.04394e-77	ENSSSCG00000006395		4-90566846-90574762:+	protein_coding	5634
14-41454531-41456579	0	0.329478	0.23	0.141	1.42405e-82	1.11772e-77	ENSSSCG00000009934	KCTD10	14-41442278-41470210:+	protein_coding	10053
15-120153087-120158308	0	0.274934	0.275	0.174	1.89715e-82	1.48905e-77	ENSSSCG00000027669	TNS1	15-119949528-120177353:-	protein_coding	0
9-66891721-66893633	0	0.3535	0.203	0.119	5.30038e-82	4.16021e-77	ENSSSCG00000015645		9-66838123-67117315:+	protein_coding	51047
5-80420899-80423743	0	0.291298	0.233	0.139	1.43123e-81	1.12336e-76	ENSSSCG00000000848	GLT8D2	5-80410372-80473282:+	protein_coding	9112
9-120772310-120773522	0	0.334504	0.204	0.116	3.73309e-81	2.93006e-76	ENSSSCG00000049217		9-120729835-120746504:+	lncRNA	34441
13-32636009-32638793	0	0.339668	0.208	0.123	1.00507e-80	7.8887e-76	ENSSSCG00000011398	SEMA3F	13-32641423-32671223:+	protein_coding	629
4-95042724-95044605	0	0.299701	0.245	0.152	3.18157e-79	2.49718e-74	ENSSSCG00000006542	KCNN3	4-94915965-95113276:+	protein_coding	27549
14-35973685-35977236	0	0.326727	0.222	0.136	1.00867e-78	7.91697e-74	ENSSSCG00000035873	C12orf49	14-35705918-36045750:+	protein_coding	84830
1-74728286-74731276	0	0.308865	0.243	0.153	6.42731e-78	5.04473e-73	ENSSSCG00000004387		1-74628217-74760328:+	protein_coding	36204
14-50822190-50826661	0	0.305424	0.232	0.144	2.08465e-77	1.63622e-72	ENSSSCG00000010109	SCARF2	14-50813127-50825893:+	protein_coding	8863
9-107840246-107843246	0	0.361226	0.201	0.122	7.3077e-77	5.73574e-72	ENSSSCG00000032905		9-107834756-107887735:-	protein_coding	44289
7-63336529-63342892	0	0.277176	0.283	0.188	3.64334e-76	2.85962e-71	ENSSSCG00000001942	PAX9	7-63324710-63346310:-	protein_coding	3178
13-135569454-135574070	0	0.312242	0.219	0.136	2.2442e-73	1.76145e-68	ENSSSCG00000037905	ITGB5	13-135467798-135587483:+	protein_coding	10705
12-48271646-48275520	0	0.302622	0.215	0.131	2.79694e-72	2.19529e-67	ENSSSCG00000017826	SMG6	12-48172706-48386886:-	protein_coding	45467
13-131227779-131229857	0	0.307521	0.206	0.127	2.04502e-68	1.60512e-63	ENSSSCG00000049789		13-131288975-131292594:+	lncRNA	57117
3-39938404-39943643	0	0.28182	0.221	0.137	4.57147e-68	3.5881e-63	ENSSSCG00000008038	SLC9A3R2	3-39942366-39952825:-	protein_coding	0
9-55155002-55156338	0	0.284581	0.228	0.146	5.92189e-67	4.64803e-62	ENSSSCG00000048184		9-55092350-55101124:-	lncRNA	51877
9-85008381-85012130	0	0.254072	0.282	0.193	2.91588e-66	2.28864e-61	ENSSSCG00000041560		9-85012018-85020122:+	lncRNA	0
11-63490890-63494190	0	0.292378	0.206	0.124	5.56418e-66	4.36727e-61	ENSSSCG00000009489	GPC6	11-62438652-63560903:+	protein_coding	100787
13-38967340-38973112	0	0.289403	0.22	0.14	1.09204e-64	8.57132e-60	ENSSSCG00000011463	IL17RD	13-38939279-39006690:-	protein_coding	33378
14-76670197-76674236	0	0.271257	0.245	0.162	4.24167e-63	3.32925e-58	ENSSSCG00000010313	VCL	14-76700168-76811875:+	protein_coding	23931
13-131243913-131247800	0	0.268943	0.233	0.15	5.56977e-63	4.37166e-58	ENSSSCG00000049789		13-131288975-131292594:+	lncRNA	39174
12-14305446-14307552	0	0.299714	0.205	0.129	3.19936e-62	2.51115e-57	ENSSSCG00000029005	KPNA2	12-14283087-14297769:+	protein_coding	6422
8-32697890-32700690	0	0.273531	0.214	0.134	1.76849e-61	1.38807e-56	ENSSSCG00000008799	LIMCH1	8-32433030-32792546:+	protein_coding	0
1-265069658-265071322	0	0.273808	0.216	0.139	6.28039e-60	4.92942e-55	ENSSSCG00000005587	NEK6	1-265077588-265176903:+	protein_coding	4265
10-27188158-27190357	0	0.266615	0.229	0.15	1.62103e-59	1.27233e-54	ENSSSCG00000010943	AOPEP	10-27078113-27472310:-	protein_coding	24688
12-236383-238251	0	0.250829	0.209	0.135	2.28118e-53	1.79047e-48	ENSSSCG00000017137	METRNL	12-228503-241496:-	protein_coding	2820
6-10116874-10121212	0	0.257818	0.211	0.138	1.39454e-52	1.09456e-47	ENSSSCG00000002696	VAT1L	6-9957763-10120510:-	protein_coding	0
6-79495110-79497177	0	0.2571	0.203	0.131	2.91721e-51	2.28969e-46	ENSSSCG00000044801		6-79489846-79492926:-	lncRNA	183
13-132754028-132756506	0	0.264222	0.22	0.15	7.34408e-51	5.76429e-46	ENSSSCG00000011833	DLG1	13-132820870-133086843:+	protein_coding	62363
15-95648446-95650543	0	0.251054	0.202	0.134	5.87078e-47	4.60792e-42	ENSSSCG00000016057	STAT1	15-95593211-95646260:-	protein_coding	185
9-13327495-13334227	0	0.258082	0.203	0.15	1.58604e-35	1.24487e-30	ENSSSCG00000044510		9-13343987-13350490:-	pseudogene	16063
14-103237568-103241786	1	0.341731	0.257	0.185	2.76645e-90	2.17136e-85	ENSSSCG00000010464	PPP1R3C	14-103273401-103278763:-	protein_coding	36777
5-11384095-11390307	1	0.253545	0.221	0.173	3.63347e-57	2.85188e-52	ENSSSCG00000000145		5-11264590-11422660:+	protein_coding	18297
13-200227846-200229371	2	1.16985	0.207	0.046	0	0	ENSSSCG00000020680	CLDN14	13-200128475-200145526:-	protein_coding	80319
17-10521085-10523142	2	1.09639	0.228	0.056	0	0	ENSSSCG00000025822	SFRP1	17-10436426-10489748:-	protein_coding	29336
6-10611123-10612604	2	1.0944	0.201	0.052	0	0	ENSSSCG00000038627	ADAMTS18	6-10173263-10652504:+	protein_coding	91819
1-168289616-168293731	2	0.797993	0.316	0.12	0	0	ENSSSCG00000050602		1-168258621-168281142:-	lncRNA	6473
9-55144477-55145630	2	0.912604	0.219	0.074	3.54763e-268	2.7845e-263	ENSSSCG00000048184		9-55092350-55101124:-	lncRNA	41352
17-53627798-53630102	2	0.842133	0.232	0.079	1.54643e-265	1.21378e-260	ENSSSCG00000048872		17-53564305-53730987:+	lncRNA	1631
1-255638473-255641819	2	0.797283	0.228	0.081	3.96159e-246	3.10941e-241	ENSSSCG00000048522		1-255643988-255676070:+	lncRNA	168
4-85554003-85555834	2	0.86884	0.204	0.069	2.65525e-240	2.08408e-235	ENSSSCG00000006329	LMX1A	4-85406223-85571448:+	protein_coding	146274
13-195083104-195084776	2	0.705014	0.257	0.102	1.1918e-235	9.35433e-231	ENSSSCG00000012034	TIAM1	13-194745850-195234325:-	protein_coding	76014
2-17837034-17842016	2	0.586961	0.347	0.172	1.03587e-234	8.13043e-230	ENSSSCG00000020526	U5	2-17831977-17832090:-	snRNA	2943
6-163724203-163727561	2	0.816426	0.218	0.079	1.33248e-234	1.04585e-229	ENSSSCG00000037318	TRABD2B	6-163624060-163837868:+	protein_coding	98242
1-1189956-1193038	2	0.790851	0.209	0.072	1.43204e-228	1.12399e-223	ENSSSCG00000004013	SMOC2	1-1193163-1333092:-	protein_coding	3152
6-16168219-16169795	2	0.835207	0.208	0.073	1.19889e-227	9.41e-223	ENSSSCG00000041519		6-16167839-16173305:+	lncRNA	180
13-195800065-195802070	2	0.701549	0.264	0.115	6.19948e-218	4.86591e-213	ENSSSCG00000034229	MIS18A	13-195911299-195928292:-	protein_coding	126022
1-183640646-183644424	2	0.656255	0.284	0.132	1.17308e-217	9.20736e-213	ENSSSCG00000005045	BMP4	1-183416134-183792417:-	protein_coding	146248
11-67222851-67224809	2	0.688011	0.229	0.092	7.93526e-203	6.2283e-198	ENSSSCG00000026863	FARP1	11-67144103-67457548:+	protein_coding	76378
2-43147705-43150718	2	0.676112	0.239	0.103	2.65887e-194	2.08692e-189	ENSSSCG00000045584		2-43172356-43174446:-	lncRNA	23528
18-12119177-12120251	2	0.789841	0.206	0.09	6.47038e-184	5.07854e-179	ENSSSCG00000016521	DGKI	18-11705113-12178947:+	protein_coding	63555
14-123795348-123797015	2	0.687184	0.205	0.079	1.20463e-182	9.45504e-178	ENSSSCG00000045365		14-123834677-123837196:+	lncRNA	35661
10-51202483-51204500	2	0.582646	0.267	0.126	2.60292e-180	2.043e-175	ENSSSCG00000011075	KIAA1217	10-50706711-51205618:-	protein_coding	918
4-101642141-101643799	2	0.671107	0.221	0.094	1.83102e-178	1.43715e-173	ENSSSCG00000006720	HAO2	4-101588861-101787823:-	protein_coding	27064
9-20375333-20377892	2	0.654629	0.23	0.103	2.34539e-174	1.84088e-169	ENSSSCG00000014920	FZD4	9-20294885-20721766:-	protein_coding	84405
2-137595285-137601852	2	0.661429	0.219	0.096	1.05044e-171	8.24479e-167	ENSSSCG00000014307	MACROH2A1	2-137535131-137623889:-	protein_coding	0
13-44903171-44905140	2	0.606413	0.236	0.108	3.61054e-166	2.83388e-161	ENSSSCG00000027617	SYNPR	13-44841225-45167638:+	protein_coding	0
1-190003898-190005652	2	0.662923	0.204	0.086	3.1103e-164	2.44125e-159	ENSSSCG00000005092	SLC38A6	1-189923306-189991442:+	protein_coding	26708
8-39335644-39337891	2	0.605959	0.226	0.102	3.70618e-160	2.90894e-155	ENSSSCG00000048738		8-39291018-39300743:+	lncRNA	44422
6-16606085-16609286	2	0.639645	0.209	0.091	2.60718e-159	2.04635e-154	ENSSSCG00000048283		6-16501522-16642653:-	lncRNA	33167
2-148830145-148831903	2	0.628031	0.211	0.094	8.61925e-155	6.76516e-150	ENSSSCG00000014420	JAKMIP2	2-148781723-149045927:-	protein_coding	36048
6-147855023-147856472	2	0.588419	0.219	0.099	5.63423e-151	4.42225e-146	ENSSSCG00000004829	CACHD1	6-147775042-148305330:-	protein_coding	130593
10-40855427-40857721	2	0.455505	0.322	0.182	6.20183e-149	4.86775e-144	ENSSSCG00000011018	MTPAP	10-40764362-40872854:+	protein_coding	90831
14-513547-514629	2	0.627081	0.201	0.088	1.14444e-148	8.98262e-144	ENSSSCG00000020609		14-538627-538735:+	snRNA	21997
2-138178772-138183276	2	0.468634	0.288	0.154	4.64196e-146	3.64342e-141	ENSSSCG00000014316	TGFBI	2-138191804-138225366:+	protein_coding	6527
1-268688072-268693807	2	0.350629	0.438	0.281	6.59295e-145	5.17474e-140	ENSSSCG00000019744	MIR199B	1-268691502-268691610:-	miRNA	0
6-153426304-153427725	2	0.583917	0.223	0.106	8.77518e-145	6.88755e-140	ENSSSCG00000049208		6-153213257-153515040:+	lncRNA	17825
15-47942793-47944451	2	0.617264	0.205	0.093	1.66129e-142	1.30393e-137	ENSSSCG00000049772		15-47861136-47865621:+	lncRNA	79735
8-5799971-5802825	2	0.543273	0.239	0.121	2.5002e-142	1.96239e-137	ENSSSCG00000046120		8-5777049-5786840:-	lncRNA	11130
7-92279622-92282434	2	0.507642	0.261	0.135	2.5094e-142	1.9696e-137	ENSSSCG00000028877	RAD51B	7-91592424-92345294:+	protein_coding	74651
14-16457402-16473741	2	0.328833	0.473	0.341	9.43438e-132	7.40495e-127	ENSSSCG00000031537	HAND2	14-16460119-16462735:+	protein_coding	0
9-13224455-13226030	2	0.593767	0.201	0.096	2.93258e-130	2.30175e-125	ENSSSCG00000014894		9-13045171-13282186:-	pseudogene	55956
4-93378851-93390152	2	0.338697	0.454	0.318	3.63571e-129	2.85364e-124	ENSSSCG00000006472	CRABP2	4-93388092-93394155:+	protein_coding	0
1-208227863-208228995	2	0.533596	0.223	0.112	6.73758e-129	5.28826e-124	ENSSSCG00000005190	NFIB	1-208175194-208421643:+	protein_coding	38583
8-96468853-96471970	2	0.512447	0.24	0.126	1.37661e-127	1.08049e-122	ENSSSCG00000009071	JADE1	8-96118610-96692407:-	protein_coding	91942
9-49519992-49521806	2	0.424712	0.278	0.157	3.23153e-115	2.53639e-110	ENSSSCG00000015136	UBASH3B	9-49630793-49770923:+	protein_coding	106986
3-127951716-127953560	2	0.501493	0.204	0.102	1.91882e-110	1.50607e-105	ENSSSCG00000031948		3-127890401-127939870:+	lncRNA	19781
14-28744038-28746875	2	0.38785	0.3	0.181	3.00833e-108	2.36121e-103	ENSSSCG00000009761	NCOR2	14-28624702-28819404:+	protein_coding	84514
13-146777644-146782975	2	0.365971	0.331	0.211	4.36325e-107	3.42467e-102	ENSSSCG00000036952	GTPBP8	13-146715642-146932367:-	protein_coding	71707
1-233502559-233505013	2	0.471666	0.235	0.133	5.41197e-106	4.2478e-101	ENSSSCG00000044537		1-233373070-233375646:-	processed_pseudogene	124912
12-21958411-21966703	2	0.380428	0.306	0.191	2.46172e-105	1.93218e-100	ENSSSCG00000017472	IGFBP4	12-21961645-21980211:-	protein_coding	13308
14-81158555-81162758	2	0.480759	0.216	0.116	5.19957e-105	4.08109e-100	ENSSSCG00000039704		14-81095439-81390924:-	lncRNA	27258
13-130780674-130784949	2	0.448569	0.246	0.143	4.24728e-102	3.33365e-97	ENSSSCG00000049168		13-130800378-130843293:+	lncRNA	13428
1-30631479-30634006	2	0.466079	0.232	0.134	4.76344e-99	3.73878e-94	ENSSSCG00000044729		1-30631026-30645089:-	lncRNA	10883
2-9778613-9787249	2	0.402442	0.237	0.132	8.64138e-99	6.78254e-94	ENSSSCG00000013078		2-9761232-9795843:-	protein_coding	4873
9-120772310-120773522	2	0.397455	0.224	0.12	1.38127e-98	1.08415e-93	ENSSSCG00000049217		9-120729835-120746504:+	lncRNA	34441
15-66067697-66070351	2	0.398008	0.276	0.171	1.59266e-98	1.25006e-93	ENSSSCG00000015880		15-65920219-66203512:+	protein_coding	66978
1-251570204-251572142	2	0.4789	0.212	0.117	1.61343e-98	1.26637e-93	ENSSSCG00000005455	SVEP1	1-251368830-251571415:-	protein_coding	0
6-26530454-26533330	2	0.459803	0.224	0.126	4.82531e-98	3.78734e-93	ENSSSCG00000047161		6-26570471-26581160:+	lncRNA	35140
13-39746916-39753717	2	0.391938	0.249	0.143	9.69874e-97	7.61244e-92	ENSSSCG00000038873	SLMAP	13-39571987-39721895:+	protein_coding	33985
14-42188161-42194796	2	0.403373	0.25	0.148	4.17498e-96	3.2769e-91	ENSSSCG00000027124		14-42179813-42197378:+	protein_coding	8148
1-169126250-169130056	2	0.356262	0.285	0.171	8.6937e-94	6.8236e-89	ENSSSCG00000004980	THSD4	1-168751423-169323977:+	protein_coding	0
3-118550691-118552456	2	0.420488	0.203	0.109	4.20368e-90	3.29943e-85	ENSSSCG00000008606	OSR1	3-118521296-118932446:+	protein_coding	29195
1-269841583-269845700	2	0.377136	0.254	0.152	1.26132e-88	9.9e-84	ENSSSCG00000005679	ASB6	1-269828984-269834271:-	protein_coding	5311
1-104794499-104796333	2	0.373197	0.242	0.141	6.93745e-88	5.44514e-83	ENSSSCG00000004535	TCF4	1-104719137-105079919:-	protein_coding	19965
13-131243913-131247800	2	0.375252	0.255	0.154	7.88827e-87	6.19142e-82	ENSSSCG00000049789		13-131288975-131292594:+	lncRNA	39174
12-22099054-22101164	2	0.453171	0.219	0.133	2.77928e-85	2.18143e-80	ENSSSCG00000017471	CDC6	12-22101282-22118593:-	protein_coding	11379
14-37770229-37779803	2	0.435535	0.231	0.142	4.5528e-84	3.57345e-79	ENSSSCG00000009867	TBX5	14-37773605-37824400:+	protein_coding	0
9-52469138-52470922	2	0.417788	0.215	0.127	2.24708e-81	1.76371e-76	ENSSSCG00000015211	PKNOX2	9-52349717-52610680:+	protein_coding	71130
2-18035429-18044669	2	0.337124	0.29	0.195	6.73708e-80	5.28787e-75	ENSSSCG00000040329	ALX4	2-18037578-18085868:+	protein_coding	0
16-51630144-51634625	2	0.411336	0.21	0.122	3.07076e-79	2.41021e-74	ENSSSCG00000045680		16-51581215-51618881:+	lncRNA	14416
14-78121968-78124410	2	0.410892	0.217	0.13	3.4616e-79	2.71697e-74	ENSSSCG00000034308	LRMDA	14-77957851-79051453:+	protein_coding	163917
9-55155002-55156338	2	0.35604	0.246	0.15	7.65091e-79	6.00513e-74	ENSSSCG00000048184		9-55092350-55101124:-	lncRNA	51877
6-86029822-86035935	2	0.303677	0.35	0.248	1.03481e-78	8.1221e-74	ENSSSCG00000003589	SRSF4	6-85891364-86131682:-	protein_coding	48180
9-3104912-3109428	2	0.328117	0.298	0.199	1.39856e-77	1.09772e-72	ENSSSCG00000029189	DCHS1	9-3113451-3134821:+	protein_coding	2022
14-33481044-33485089	2	0.373384	0.248	0.159	5.20938e-75	4.08879e-70	ENSSSCG00000009842	CCDC60	14-33224397-33514722:-	protein_coding	29433
15-124917019-124918655	2	0.385915	0.218	0.13	1.1345e-74	8.90456e-70	ENSSSCG00000038149	KCNE4	15-124912405-124915780:+	protein_coding	4414
6-74253248-74259493	2	0.334543	0.281	0.189	2.87439e-74	2.25608e-69	ENSSSCG00000037676	KAZN	6-73297158-74402790:+	protein_coding	5695
3-52569022-52573467	2	0.405352	0.203	0.123	2.44562e-72	1.91954e-67	ENSSSCG00000008164	MAP4K4	3-52484274-52649410:-	protein_coding	74694
6-93978907-93981378	2	0.299097	0.323	0.228	6.46698e-72	5.07587e-67	ENSSSCG00000003644	FHL3	6-93980639-93988573:-	protein_coding	577
5-11683930-11687205	2	0.334171	0.247	0.155	5.19575e-71	4.07809e-66	ENSSSCG00000000152	RBFOX2	5-11633519-11905311:+	protein_coding	50093
14-7488733-7493724	2	0.266201	0.369	0.269	7.73755e-71	6.07312e-66	ENSSSCG00000033608	LOXL2	14-7435863-7540704:-	protein_coding	46778
14-78755371-78757728	2	0.277386	0.32	0.223	2.66732e-68	2.09356e-63	ENSSSCG00000034308	LRMDA	14-77957851-79051453:+	protein_coding	59673
3-98348063-98350445	2	0.37233	0.217	0.136	1.68609e-66	1.3234e-61	ENSSSCG00000045166		3-98366645-98370290:+	lncRNA	14199
18-19708290-19714356	2	0.296859	0.279	0.187	2.09287e-66	1.64267e-61	ENSSSCG00000016574	KCP	18-19711112-19741637:+	protein_coding	0
16-65841887-65844032	2	0.370918	0.215	0.137	6.15504e-65	4.83103e-60	ENSSSCG00000048894		16-65846416-65850478:+	lncRNA	383
6-54264428-54269157	2	0.257836	0.364	0.273	1.56524e-63	1.22854e-58	ENSSSCG00000031086		6-54263576-54268293:-	protein_coding	0
1-116097242-116101697	2	0.429448	0.201	0.13	1.26422e-62	9.92277e-58	ENSSSCG00000037499	NEDD4	1-115941937-116070317:+	protein_coding	28402
9-132694090-132698917	2	0.304191	0.253	0.17	1.59063e-62	1.24847e-57	ENSSSCG00000015607	HHAT	9-132347028-132666867:-	protein_coding	25222
14-456256-459027	2	0.349796	0.202	0.125	1.01813e-60	7.99119e-56	ENSSSCG00000051563		14-459892-462905:-	lncRNA	3678
4-97701033-97704387	2	0.28366	0.333	0.248	1.27371e-60	9.99719e-56	ENSSSCG00000034472		4-97701010-97701138:-	snoRNA	0
9-88278513-88285799	2	0.305001	0.283	0.201	2.29213e-60	1.79907e-55	ENSSSCG00000015371	FERD3L	9-88321883-88322377:-	protein_coding	36378
9-74171875-74176236	2	0.273856	0.296	0.211	1.0811e-58	8.48548e-54	ENSSSCG00000015326	COL1A2	9-74173931-74210398:+	protein_coding	0
12-26406079-26409026	2	0.318458	0.226	0.149	6.92491e-58	5.43529e-53	ENSSSCG00000036135	COL1A1	12-26379090-26397003:-	protein_coding	7075
6-75611834-75617202	2	0.308577	0.242	0.163	1.61407e-57	1.26687e-52	ENSSSCG00000003479	MFAP2	6-75607513-75615641:-	protein_coding	0
5-80420899-80423743	2	0.310186	0.226	0.148	2.3907e-56	1.87644e-51	ENSSSCG00000000848	GLT8D2	5-80410372-80473282:+	protein_coding	9112
13-131309357-131314694	2	0.350518	0.215	0.141	3.43523e-56	2.69628e-51	ENSSSCG00000025128	CPN2	13-131325039-131337672:-	protein_coding	19321
14-57678596-57681007	2	0.333063	0.201	0.127	1.42144e-54	1.11567e-49	ENSSSCG00000041774		14-57676334-57685499:+	lncRNA	2036
4-79439096-79444053	2	0.272403	0.275	0.195	1.73813e-53	1.36424e-48	ENSSSCG00000022190	UBE2V2	4-79419358-79652471:-	protein_coding	49198
10-47686201-47689860	2	0.253414	0.306	0.223	7.62252e-52	5.98284e-47	ENSSSCG00000011056	FRMD4A	10-47385718-48049718:+	protein_coding	0
14-37578832-37585675	2	0.250261	0.308	0.23	9.93009e-51	7.79403e-46	ENSSSCG00000009865	TBX3	14-37582822-37596767:+	protein_coding	0
8-132823708-132828455	2	0.36817	0.203	0.138	3.85149e-50	3.02299e-45	ENSSSCG00000009229	ARHGAP24	8-132761689-133242298:-	protein_coding	0
13-32613779-32619856	2	0.262005	0.278	0.204	2.37391e-48	1.86326e-43	ENSSSCG00000011395	RBM5	13-32579983-32612712:+	protein_coding	19566
9-46610778-46613072	2	0.297058	0.214	0.145	3.53792e-48	2.77688e-43	ENSSSCG00000032330	THY1	9-46607494-46612269:-	protein_coding	0
2-69555903-69559057	2	0.263011	0.257	0.184	1.64994e-47	1.29502e-42	ENSSSCG00000018132	ssc-mir-199a-2	2-69558050-69558131:-	miRNA	0
15-136979988-136982043	2	0.290075	0.214	0.144	2.50202e-47	1.96381e-42	ENSSSCG00000032204	ssc-mir-7141	15-136990091-136990160:+	miRNA	6047
17-32022186-32027716	2	0.320941	0.228	0.163	4.21572e-47	3.30888e-42	ENSSSCG00000007145	ADAM33	17-32023072-32037884:+	protein_coding	0
15-120153087-120158308	2	0.261553	0.26	0.185	2.32407e-46	1.82414e-41	ENSSSCG00000027669	TNS1	15-119949528-120177353:-	protein_coding	0
5-4573591-4579299	2	0.292477	0.241	0.172	2.07744e-45	1.63056e-40	ENSSSCG00000051360		5-4589167-4619980:+	lncRNA	7867
2-118225558-118227903	2	0.305406	0.206	0.14	3.37172e-44	2.64643e-39	ENSSSCG00000014211	YTHDC2	2-117871336-118104508:+	protein_coding	162396
6-74432153-74436446	2	0.281241	0.221	0.154	1.83315e-43	1.43882e-38	ENSSSCG00000021026	TMEM51	6-74434050-74486781:+	protein_coding	0
3-97325678-97329198	2	0.277717	0.221	0.156	1.34672e-42	1.05703e-37	ENSSSCG00000050679		3-97256379-97277660:-	lncRNA	46017
9-50090924-50094655	2	0.259184	0.237	0.171	2.87855e-42	2.25934e-37	ENSSSCG00000022961	CLMP	9-49989767-50093417:-	protein_coding	0
18-20027071-20032633	2	0.285731	0.218	0.157	8.12353e-41	6.37608e-36	ENSSSCG00000037087	PRRT4	18-20018513-20029686:+	protein_coding	0
9-40888291-40891312	2	0.25496	0.244	0.176	1.32168e-40	1.03737e-35	ENSSSCG00000015045	NCAM1	9-40628750-40960608:+	protein_coding	0
14-103237568-103241786	2	0.270108	0.249	0.189	4.99862e-39	3.92337e-34	ENSSSCG00000010464	PPP1R3C	14-103273401-103278763:-	protein_coding	36777
6-100607755-100612655	2	0.28726	0.214	0.155	1.34745e-38	1.0576e-33	ENSSSCG00000021612	ARHGAP28	6-100493261-100655708:-	protein_coding	0
2-6900868-6904424	2	0.252389	0.243	0.181	3.30995e-38	2.59795e-33	ENSSSCG00000012996	CDC42EP2	2-6895817-6904040:-	protein_coding	0
8-5715985-5722502	2	0.282518	0.209	0.148	3.08362e-37	2.4203e-32	ENSSSCG00000049930		8-5671152-5674599:-	lncRNA	39385
1-267118561-267123892	2	0.258562	0.234	0.176	3.90289e-36	3.06334e-31	ENSSSCG00000036926	MVB12B	1-266933542-267105788:+	protein_coding	25825
13-200323747-200326799	2	0.252484	0.204	0.148	9.11728e-34	7.15606e-29	ENSSSCG00000027179	SIM2	13-200354920-200403247:+	protein_coding	26120
2-69610293-69616181	2	0.292373	0.204	0.153	5.21211e-32	4.09093e-27	ENSSSCG00000013633	CARM1	2-69602130-69644862:+	protein_coding	7957
1-273866875-273869929	2	0.269222	0.205	0.163	9.22219e-27	7.2384e-22	ENSSSCG00000038220	RXRA	1-273705503-273797622:+	protein_coding	96117
4-94148788-94150443	3	1.52866	0.279	0.025	0	0	ENSSSCG00000006506	SYT11	4-94139347-94163050:-	protein_coding	5113
6-73273559-73274802	3	1.52317	0.244	0.021	0	0	ENSSSCG00000037676	KAZN	6-73297158-74402790:+	protein_coding	20355
2-12223180-12225227	3	1.49245	0.262	0.024	0	0	ENSSSCG00000013145	DTX4	2-12199229-12237615:-	protein_coding	11639
1-78870572-78871763	3	1.48687	0.233	0.024	0	0	ENSSSCG00000048426		1-78588018-78589136:-	processed_pseudogene	279435
17-53786917-53788286	3	1.47467	0.22	0.028	0	0	ENSSSCG00000051401		17-53746659-53753192:+	pseudogene	40058
7-60426998-60428173	3	1.46322	0.236	0.023	0	0	ENSSSCG00000043364		7-60477691-60488248:-	lncRNA	59875
8-121794724-121796337	3	1.45972	0.228	0.024	0	0	ENSSSCG00000029813	TSPAN5	8-121657322-121843242:+	protein_coding	30494
9-49394898-49396008	3	1.45873	0.225	0.022	0	0	ENSSSCG00000050772		9-49098669-49373356:-	lncRNA	19541
2-95449402-95450653	3	1.44878	0.264	0.033	0	0	ENSSSCG00000042432		2-95480165-95483807:-	protein_coding	32954
4-110973807-110975063	3	1.42816	0.3	0.033	0	0	ENSSSCG00000020842	TAF13	4-110971573-110992019:+	protein_coding	325
5-49812909-49813751	3	1.41269	0.218	0.021	0	0	ENSSSCG00000000567	SOX5	5-49160723-50161570:+	protein_coding	16828
10-43294874-43296381	3	1.40766	0.367	0.039	0	0	ENSSSCG00000011030	CUBN	10-43102946-43414613:-	protein_coding	45027
6-25877487-25878613	3	1.39763	0.217	0.026	0	0	ENSSSCG00000002795	CDH11	6-25783595-25933634:-	protein_coding	53624
13-70628031-70629319	3	1.39573	0.212	0.024	0	0	ENSSSCG00000039010	WNT7A	13-70538894-70602455:+	protein_coding	40435
1-83605096-83606249	3	1.38626	0.214	0.022	0	0	ENSSSCG00000042605		1-83527506-83532354:-	lncRNA	70741
8-134288813-134290818	3	1.38167	0.239	0.032	0	0	ENSSSCG00000047937		8-134281625-134286676:+	lncRNA	6988
8-134285248-134287098	3	1.36372	0.25	0.033	0	0	ENSSSCG00000047937		8-134281625-134286676:+	lncRNA	3423
1-2628277-2629235	3	1.35943	0.202	0.021	0	0	ENSSSCG00000049363		1-2627904-2636689:-	lncRNA	2606
1-4263629-4264694	3	1.35518	0.209	0.032	0	0	ENSSSCG00000050396		1-4253143-4262861:+	lncRNA	10220
3-27210620-27212255	3	1.34892	0.296	0.034	0	0	ENSSSCG00000007872	XYLT1	3-27158874-27492892:-	protein_coding	113344
9-89997668-90000537	3	1.33918	0.247	0.028	0	0	ENSSSCG00000045940		9-89887473-89889927:-	processed_pseudogene	105740
11-50205533-50206662	3	1.33713	0.223	0.024	0	0	ENSSSCG00000009477	EDNRB	11-50072554-50102884:-	protein_coding	100648
5-75963899-75965993	3	1.33035	0.219	0.027	0	0	ENSSSCG00000035938	DBX2	5-75944758-75980496:-	protein_coding	14303
14-103479143-103480924	3	1.31357	0.277	0.036	0	0	ENSSSCG00000010465	TNKS2	14-103395689-103461821:+	protein_coding	31216
16-48475713-48477284	3	1.31305	0.287	0.034	0	0	ENSSSCG00000016974	MAP1B	16-48403526-48498896:+	protein_coding	71872
2-40233972-40235423	3	1.31001	0.229	0.028	0	0	ENSSSCG00000013354	CSRP3	2-40215353-40240618:+	protein_coding	18419
13-71513726-71515025	3	1.30875	0.237	0.033	0	0	ENSSSCG00000024000	EFCC1	13-71505035-71540592:+	protein_coding	8099
4-3271778-3273849	3	1.3087	0.248	0.042	0	0	ENSSSCG00000005934	TRAPPC9	4-3065236-3533668:+	protein_coding	52871
2-108868399-108869868	3	1.303	0.204	0.026	0	0	ENSSSCG00000014186		2-108907001-108965206:-	protein_coding	47292
12-25958719-25960969	3	1.2963	0.264	0.03	0	0	ENSSSCG00000017553	KAT7	12-25970941-26008302:+	protein_coding	7971
6-112302328-112303615	3	1.29507	0.209	0.037	0	0	ENSSSCG00000003722	CDH2	6-112396721-112628432:-	protein_coding	297006
13-81821995-81823021	3	1.28974	0.231	0.027	0	0	ENSSSCG00000047050		13-81827741-81836521:-	lncRNA	13300
11-49862502-49863642	3	1.28715	0.211	0.025	0	0	ENSSSCG00000009475	SLAIN1	11-49807994-49886820:+	protein_coding	852
9-25233997-25235520	3	1.28192	0.338	0.059	0	0	ENSSSCG00000014935		9-25408721-25472174:+	protein_coding	171200
13-45222881-45225148	3	1.27791	0.278	0.042	0	0	ENSSSCG00000011492	SNTN	13-45187411-45199870:+	protein_coding	35270
15-105572366-105574964	3	1.27726	0.254	0.03	0	0	ENSSSCG00000049993		15-105569564-105572585:-	lncRNA	0
6-30970062-30972284	3	1.26945	0.258	0.03	0	0	ENSSSCG00000048061		6-30929185-30933415:-	lncRNA	34646
13-195766137-195767296	3	1.26514	0.237	0.041	0	0	ENSSSCG00000029392	HUNK	13-195528938-195663902:+	protein_coding	160796
4-56653155-56654149	3	1.26121	0.231	0.028	0	0	ENSSSCG00000037782	MRPS28	4-56607714-56703516:+	protein_coding	45241
2-37944146-37946182	3	1.25747	0.212	0.029	0	0	ENSSSCG00000039940	NELL1	2-37809007-38754540:-	protein_coding	500722
10-9272295-9273854	3	1.25164	0.218	0.034	0	0	ENSSSCG00000049856		10-9238449-9243283:+	lncRNA	33646
18-55422264-55423779	3	1.25081	0.213	0.024	0	0	ENSSSCG00000016772	VPS41	18-55301619-55466628:+	protein_coding	69127
9-64051035-64053156	3	1.24275	0.285	0.041	0	0	ENSSSCG00000015270	FMOD	9-64062999-64073859:-	protein_coding	11237
17-30886558-30888941	3	1.23912	0.242	0.037	0	0	ENSSSCG00000027070	ENTPD6	17-30908252-30934189:+	protein_coding	17310
14-134226710-134228101	3	1.23806	0.23	0.03	0	0	ENSSSCG00000010738	ZRANB1	14-134253972-134329066:+	protein_coding	23870
8-75572651-75575608	3	1.23656	0.265	0.041	0	0	ENSSSCG00000009007	TMEM131L	8-75466134-75645030:-	protein_coding	69014
18-19813065-19814388	3	1.23172	0.204	0.033	0	0	ENSSSCG00000016579	CCDC136	18-19793780-19824458:-	protein_coding	6689
13-125010738-125013496	3	1.22818	0.3	0.046	0	0	ENSSSCG00000011806	MASP1	13-124955029-125054463:-	protein_coding	14459
7-45677484-45679367	3	1.22805	0.344	0.06	0	0	ENSSSCG00000001746	PKHD1	7-45447357-45925113:-	protein_coding	140477
15-30411886-30413860	3	1.22009	0.306	0.048	0	0	ENSSSCG00000015733	GLI2	15-30313817-30579306:-	protein_coding	165246
1-144420400-144421772	3	1.21427	0.205	0.029	0	0	ENSSSCG00000004850	FAM189A1	1-144316121-144788091:-	protein_coding	348261
7-115202475-115207107	3	1.2132	0.464	0.085	0	0	ENSSSCG00000040253		7-115184995-115206690:+	protein_coding	16808
2-28909869-28911713	3	1.21184	0.292	0.053	0	0	ENSSSCG00000013320	PAX6	2-28971567-29001200:+	protein_coding	57853
5-15017798-15021119	3	1.21109	0.32	0.052	0	0	ENSSSCG00000000183	WNT1	5-15010985-15014079:+	protein_coding	1878
5-12065312-12066818	3	1.2094	0.257	0.036	0	0	ENSSSCG00000040453	SYN3	5-12017784-12578953:+	protein_coding	36594
7-92173862-92177909	3	1.19948	0.276	0.043	0	0	ENSSSCG00000028877	RAD51B	7-91592424-92345294:+	protein_coding	179176
7-6169583-6171159	3	1.19422	0.258	0.037	0	0	ENSSSCG00000050229		7-6145397-6158069:+	lncRNA	23986
14-1240838-1242841	3	1.19021	0.262	0.056	0	0	ENSSSCG00000049716		14-1267628-1270502:+	lncRNA	22786
14-40377808-40379110	3	1.18863	0.217	0.032	0	0	ENSSSCG00000043997		14-40356813-40358622:+	lncRNA	19017
6-58885747-58887936	3	1.18292	0.242	0.05	0	0	ENSSSCG00000003271	TTYH1	6-58871660-58891519:-	protein_coding	0
15-30827155-30830109	3	1.18106	0.202	0.031	0	0	ENSSSCG00000042991		15-30691093-30839866:+	lncRNA	6380
9-65833451-65835941	3	1.17846	0.202	0.032	0	0	ENSSSCG00000015286	DSTYK	9-65833052-65891999:-	protein_coding	9554
7-83549897-83551232	3	1.17771	0.228	0.033	0	0	ENSSSCG00000042413		7-83590178-83592511:-	processed_pseudogene	41079
13-65488450-65489631	3	1.17667	0.244	0.049	0	0	ENSSSCG00000033624	SRGAP3	13-65367608-65721406:-	protein_coding	25105
7-92429149-92430723	3	1.17385	0.281	0.046	0	0	ENSSSCG00000051041		7-92417302-92466259:-	lncRNA	3947
4-90066451-90068340	3	1.17358	0.342	0.071	0	0	ENSSSCG00000006383	VANGL2	4-90053380-90080656:-	protein_coding	12116
17-61041042-61043463	3	1.17318	0.221	0.049	0	0	ENSSSCG00000025784	CDH4	17-60959274-61454191:+	protein_coding	81568
11-10463823-10465301	3	1.17294	0.237	0.036	0	0	ENSSSCG00000009349	RFC3	11-10145974-10527268:+	protein_coding	98233
15-42615633-42617183	3	1.16478	0.239	0.039	0	0	ENSSSCG00000046000		15-42426480-42431390:-	protein_coding	182242
2-95828362-95830444	3	1.16388	0.25	0.043	0	0	ENSSSCG00000038476		2-95824275-95866630:+	lncRNA	3780
2-51493803-51495309	3	1.16211	0.215	0.035	0	0	ENSSSCG00000034569		2-51307201-51519405:+	protein_coding	22316
1-79524653-79526315	3	1.15784	0.214	0.038	0	0	ENSSSCG00000046480		1-79658651-79662521:-	lncRNA	136006
1-116553208-116554578	3	1.157	0.249	0.039	0	0	ENSSSCG00000004612	RAB27A	1-116533024-116605199:+	protein_coding	18273
10-26648039-26650959	3	1.15401	0.271	0.051	0	0	ENSSSCG00000027312	PTCH1	10-26627325-26703225:+	protein_coding	9435
7-18207647-18208871	3	1.14486	0.312	0.06	0	0	ENSSSCG00000047111		7-18145465-18150285:-	lncRNA	55361
13-135207906-135210779	3	1.13894	0.355	0.067	0	0	ENSSSCG00000011860	SLC12A8	13-135105800-135249120:+	protein_coding	101810
13-65660330-65662328	3	1.13431	0.337	0.063	0	0	ENSSSCG00000033624	SRGAP3	13-65367608-65721406:-	protein_coding	19349
13-87722758-87725319	3	1.13367	0.254	0.051	0	0	ENSSSCG00000011693	ZIC4	13-87722067-87742262:-	protein_coding	2594
1-167488043-167491971	3	1.13315	0.364	0.073	0	0	ENSSSCG00000045133		1-167501911-167515786:-	lncRNA	23615
14-34777891-34779288	3	1.12201	0.204	0.036	0	0	ENSSSCG00000009855	KSR2	14-34675813-35089984:+	protein_coding	16276
13-22579724-22580854	3	1.12126	0.22	0.033	0	0	ENSSSCG00000011245	ITGA9	13-22182321-22655704:+	protein_coding	88139
2-3932347-3934250	3	1.11989	0.265	0.054	0	0	ENSSSCG00000046954		2-3929531-3951077:-	lncRNA	11867
17-46420339-46422780	3	1.11978	0.215	0.038	0	0	ENSSSCG00000022202	TOX2	17-46433027-46577076:+	protein_coding	8246
1-231261712-231265215	3	1.11279	0.332	0.064	0	0	ENSSSCG00000005287	PSAT1	1-231142625-231172363:+	protein_coding	118751
7-14155671-14156813	3	1.11255	0.232	0.039	0	0	ENSSSCG00000001076	RNF144B	7-13947304-14586092:+	protein_coding	22574
3-14583386-14587118	3	1.10233	0.337	0.067	0	0	ENSSSCG00000007727	AUTS2	3-13565480-14794365:+	protein_coding	116665
2-99915018-99917797	3	1.10204	0.305	0.055	0	0	ENSSSCG00000043879		2-99863453-99867540:+	protein_coding	51365
9-46398399-46401656	3	1.09823	0.231	0.046	0	0	ENSSSCG00000027710	PDZD3	9-46401422-46411823:+	protein_coding	0
5-2581587-2582872	3	1.09701	0.237	0.036	0	0	ENSSSCG00000000955	TBC1D22A	5-2528921-2787304:-	protein_coding	3069
9-60528999-60531601	3	1.09623	0.288	0.064	0	0	ENSSSCG00000015255	IGSF9B	9-60479030-60522066:-	protein_coding	4932
1-99092273-99094708	3	1.0929	0.315	0.056	0	0	ENSSSCG00000004509	LIPG	1-99081938-99110876:+	protein_coding	9929
18-19500498-19503344	3	1.08671	0.218	0.036	0	0	ENSSSCG00000016570	TSPAN33	18-19491332-19514361:-	protein_coding	0
2-86718563-86720859	3	1.08552	0.269	0.051	0	0	ENSSSCG00000014100	TBCA	2-86579118-86665646:-	protein_coding	50916
7-91956340-91959984	3	1.08239	0.279	0.071	0	0	ENSSSCG00000028877	RAD51B	7-91592424-92345294:+	protein_coding	363292
1-66534457-66541388	3	1.07872	0.462	0.122	0	0	ENSSSCG00000004354	PRDM13	1-66539061-66546409:+	protein_coding	0
15-139276470-139278830	3	1.0735	0.218	0.05	0	0	ENSSSCG00000047413	OTOS	15-139268929-139277541:-	protein_coding	0
7-82358082-82359411	3	1.06713	0.207	0.035	0	0	ENSSSCG00000048658		7-82012338-82255611:-	lncRNA	100470
14-483207-485255	3	1.06485	0.205	0.033	0	0	ENSSSCG00000051563		14-459892-462905:-	lncRNA	18301
1-268437289-268439003	3	1.06177	0.207	0.041	0	0	ENSSSCG00000005631	FAM102A	1-268427704-268465789:-	protein_coding	11736
6-55947454-55949635	3	1.05409	0.204	0.041	0	0	ENSSSCG00000003267	MBOAT7	6-55939450-55955739:+	protein_coding	0
6-31355990-31359063	3	1.0535	0.275	0.085	0	0	ENSSSCG00000035949	FTO	6-31174569-31564707:-	protein_coding	100158
2-17591066-17593181	3	1.05349	0.282	0.063	0	0	ENSSSCG00000013278	TSPAN18	2-17465632-17671594:-	protein_coding	78213
3-49869988-49872758	3	1.05065	0.21	0.04	0	0	ENSSSCG00000042134		3-49841851-49862294:+	lncRNA	10968
9-49317598-49319851	3	1.04773	0.215	0.04	0	0	ENSSSCG00000050772		9-49098669-49373356:-	lncRNA	31801
12-34051651-34054932	3	1.04091	0.259	0.054	0	0	ENSSSCG00000035193	MRPS23	12-34016994-34132840:-	protein_coding	74351
12-8557717-8559512	3	1.03566	0.252	0.055	0	0	ENSSSCG00000044392		12-8558507-8566985:-	lncRNA	0
18-1367042-1370841	3	1.03347	0.324	0.071	0	0	ENSSSCG00000026661	PTPRN2	18-721131-1392870:+	protein_coding	5160
1-21336751-21339127	3	1.03279	0.316	0.076	0	0	ENSSSCG00000004127	PLAGL1	1-21304042-21370614:+	protein_coding	32509
5-90852259-90855484	3	1.02925	0.212	0.046	0	0	ENSSSCG00000041252		5-90820798-90963134:+	protein_coding	27930
13-48174987-48177287	3	1.02475	0.27	0.069	0	0	ENSSSCG00000020125		13-48132610-48132742:-	snoRNA	40244
12-24358987-24361974	3	1.02165	0.233	0.054	0	0	ENSSSCG00000017528	SNX11	12-24351390-24362933:+	protein_coding	4154
13-76758313-76760423	3	1.01985	0.216	0.036	0	0	ENSSSCG00000043053		13-76766377-76769869:-	lncRNA	9246
6-166020442-166021756	3	1.01794	0.22	0.041	0	0	ENSSSCG00000003920		6-166012601-166014323:-	pseudogene	4118
17-37195903-37198130	3	1.01402	0.221	0.05	0	0	ENSSSCG00000034625		17-37199003-37218126:-	protein_coding	4061
12-19859859-19863835	3	1.00577	0.359	0.08	0	0	ENSSSCG00000024059	VAT1	12-19806402-19879231:+	protein_coding	4476
4-69973634-69980190	3	1.00193	0.419	0.093	0	0	ENSSSCG00000040677		4-69940389-69975007:-	lncRNA	0
1-1874360-1876960	3	1.00169	0.28	0.07	0	0	ENSSSCG00000051690		1-1874583-1882754:+	lncRNA	0
13-82756729-82758829	3	0.999035	0.249	0.055	0	0	ENSSSCG00000037647	TFDP2	13-82752446-82937683:-	protein_coding	18838
2-130370423-130371742	3	0.998531	0.201	0.039	0	0	ENSSSCG00000032877		2-130026612-130401158:+	protein_coding	69874
14-131386612-131390215	3	0.987845	0.274	0.058	0	0	ENSSSCG00000010699	ATE1	14-131354013-131609139:-	protein_coding	45344
1-264994882-264996725	3	0.98159	0.262	0.061	0	0	ENSSSCG00000005586	LHX2	1-264900591-264920913:+	protein_coding	78862
17-52234063-52235523	3	0.976688	0.209	0.04	0	0	ENSSSCG00000007472	BCAS4	17-52239399-52307308:+	protein_coding	1875
1-254153082-254157069	3	0.975895	0.327	0.076	0	0	ENSSSCG00000005480	RGS3	1-254067492-254211805:+	protein_coding	15510
13-120146654-120147999	3	0.973276	0.326	0.08	0	0	ENSSSCG00000037596		13-120073923-120091416:-	lncRNA	53237
3-125241196-125242687	3	0.972969	0.207	0.038	0	0	ENSSSCG00000041285		3-125239594-125249231:-	lncRNA	4580
9-134721628-134723785	3	0.970822	0.252	0.065	0	0	ENSSSCG00000026412	PLXNA2	9-134584406-134796064:+	protein_coding	93830
3-33968162-33971176	3	0.970066	0.244	0.056	0	0	ENSSSCG00000007909	ABAT	3-33908965-34015469:-	protein_coding	15516
14-41226079-41229998	3	0.964743	0.305	0.066	0	0	ENSSSCG00000009927	FAM222A	14-41177362-41234244:-	protein_coding	4046
9-52687542-52688874	3	0.961873	0.225	0.047	0	0	ENSSSCG00000015212	FEZ1	9-52621178-52672660:-	protein_coding	12881
17-11211551-11216060	3	0.958668	0.354	0.083	0	0	ENSSSCG00000007032	PLAT	17-11195602-11224032:-	protein_coding	7772
1-232389082-232391175	3	0.957715	0.27	0.064	0	0	ENSSSCG00000005288	TLE4	1-232355959-232504763:+	protein_coding	31687
13-124013488-124015621	3	0.952179	0.281	0.06	0	0	ENSSSCG00000022550	DGKG	13-123961763-124183005:-	protein_coding	4385
9-53538336-53542328	3	0.951208	0.271	0.071	0	0	ENSSSCG00000015234	KIRREL3	9-53491950-54063480:-	protein_coding	52973
11-63815904-63823185	3	0.950033	0.451	0.137	0	0	ENSSSCG00000009494	SOX21	11-63825637-63826467:-	protein_coding	3082
7-54969518-54972369	3	0.944537	0.293	0.07	0	0	ENSSSCG00000046185		7-54952428-54978146:+	lncRNA	1328
14-88624310-88625981	3	0.943601	0.208	0.037	0	0	ENSSSCG00000010376	GDF10	14-88517068-88534874:-	protein_coding	87435
6-95697505-95700298	3	0.935939	0.35	0.101	0	0	ENSSSCG00000039761	MYCL	6-95696094-95702648:-	protein_coding	2032
8-110280330-110282999	3	0.933816	0.261	0.071	0	0	ENSSSCG00000031348	ALPK1	8-110241619-110367993:-	protein_coding	52292
13-34457021-34461799	3	0.933528	0.278	0.063	0	0	ENSSSCG00000028184	DNAH1	13-34445336-34544149:+	protein_coding	11485
1-78459491-78462671	3	0.928885	0.343	0.091	0	0	ENSSSCG00000051414		1-78456729-78461842:-	lncRNA	0
12-6768065-6771263	3	0.927373	0.282	0.067	0	0	ENSSSCG00000026789	BTBD17	12-6770174-6777187:+	protein_coding	0
13-146672177-146673972	3	0.927359	0.315	0.077	0	0	ENSSSCG00000025826	BOC	13-146625957-146703936:-	protein_coding	5427
9-8107547-8109030	3	0.920136	0.283	0.069	0	0	ENSSSCG00000014827	PLEKHB1	9-8102326-8117816:+	protein_coding	1143
4-103920197-103922246	3	0.918919	0.296	0.086	0	0	ENSSSCG00000006736	CD2	4-103962319-103977292:-	protein_coding	54543
2-32894837-32897873	3	0.907408	0.291	0.075	0	0	ENSSSCG00000013335	LGR4	2-32871871-32979148:+	protein_coding	22239
2-127308147-127311273	3	0.904872	0.246	0.061	0	0	ENSSSCG00000040936		2-127279958-127522152:-	lncRNA	105102
1-21350076-21354988	3	0.903194	0.242	0.056	0	0	ENSSSCG00000004127	PLAGL1	1-21304042-21370614:+	protein_coding	45834
5-67504977-67508608	3	0.897885	0.336	0.089	0	0	ENSSSCG00000000748	IQSEC3	5-67445836-67540486:+	protein_coding	43723
2-28987660-28993944	3	0.894704	0.36	0.105	0	0	ENSSSCG00000013320	PAX6	2-28971567-29001200:+	protein_coding	2403
8-131829362-131831995	3	0.894567	0.291	0.077	0	0	ENSSSCG00000023593	AFF1	8-131728873-131924826:-	protein_coding	10448
13-12199550-12202597	3	0.890168	0.282	0.087	0	0	ENSSSCG00000051554		13-12167206-12173003:+	lncRNA	32144
13-147742761-147744866	3	0.883169	0.258	0.069	0	0	ENSSSCG00000037190	TAGLN3	13-147740917-147754849:-	protein_coding	9253
4-86089435-86094211	3	0.879404	0.305	0.08	0	0	ENSSSCG00000006331	PBX1	4-85824666-86170191:-	protein_coding	75243
13-71232070-71237085	3	0.869492	0.306	0.081	0	0	ENSSSCG00000027812	IQSEC1	13-71030878-71366685:+	protein_coding	0
8-861906-868737	3	0.852234	0.403	0.11	0	0	ENSSSCG00000030827	FGFR3	8-879151-895912:+	protein_coding	8413
3-131499593-131502776	3	0.84305	0.281	0.083	0	0	ENSSSCG00000049225		3-131510829-131513927:-	lncRNA	10951
1-31285249-31288652	3	0.841419	0.299	0.091	0	0	ENSSSCG00000004191	MOXD1	1-31282506-31369408:+	protein_coding	2543
4-815788-818678	3	0.838657	0.31	0.09	0	0	ENSSSCG00000038800	PUF60	4-812130-824319:+	protein_coding	2974
9-64658914-64660973	3	0.835992	0.32	0.088	0	0	ENSSSCG00000015277	SOX13	9-64731969-64844183:+	protein_coding	68995
14-140855644-140861324	3	0.835823	0.327	0.087	0	0	ENSSSCG00000010765	INPP5A	14-140736735-140898726:+	protein_coding	37591
1-232081207-232084428	3	0.83571	0.287	0.086	0	0	ENSSSCG00000041713		1-232163134-232165135:-	lncRNA	80507
13-12069772-12072371	3	0.833943	0.283	0.073	0	0	ENSSSCG00000042838		13-11969901-12090355:+	lncRNA	46273
8-124521131-124523576	3	0.832949	0.391	0.124	0	0	ENSSSCG00000021874	UNC5C	8-124149968-124530603:+	protein_coding	127002
1-268826823-268831404	3	0.827125	0.374	0.105	0	0	ENSSSCG00000005650	CERCAM	1-268830049-268847230:+	protein_coding	0
14-50362588-50366045	3	0.820099	0.279	0.076	0	0	ENSSSCG00000036472	HIC2	14-50365851-50368634:+	protein_coding	0
5-14933804-14936585	3	0.817307	0.317	0.094	0	0	ENSSSCG00000038562	RND1	5-14914642-14937020:-	protein_coding	235
3-59548300-59550351	3	0.814004	0.249	0.061	0	0	ENSSSCG00000049517		3-59527370-59530881:+	lncRNA	20730
17-57395267-57396531	3	0.812533	0.321	0.089	0	0	ENSSSCG00000007500		17-57480404-57480813:+	pseudogene	81872
5-3598155-3603756	3	0.807469	0.304	0.099	0	0	ENSSSCG00000045416		5-3602888-3604271:+	lncRNA	0
16-57459287-57461761	3	0.806176	0.263	0.07	0	0	ENSSSCG00000041053		16-57535279-57539556:+	lncRNA	71517
11-78023194-78029082	3	0.793006	0.332	0.116	0	0	ENSSSCG00000037959		11-78000576-78025223:+	protein_coding	22418
9-129549089-129554660	3	0.786904	0.288	0.079	0	0	ENSSSCG00000015584	PROX1	9-129532164-129580979:-	protein_coding	26119
1-268812868-268818773	3	0.785335	0.329	0.102	0	0	ENSSSCG00000027037	MIR219B	1-268816961-268817057:-	miRNA	0
6-157999925-158004775	3	0.780269	0.378	0.12	0	0	ENSSSCG00000039594	SSBP3	6-157911651-158081420:+	protein_coding	88073
5-69537204-69539911	3	0.765165	0.344	0.102	0	0	ENSSSCG00000035218	ADA2	5-69526434-69554661:-	protein_coding	14550
11-68812793-68821271	3	0.754964	0.418	0.161	0	0	ENSSSCG00000009521	ZIC5	11-68821735-68830341:-	protein_coding	8870
12-33697440-33702637	3	0.751718	0.411	0.137	0	0	ENSSSCG00000038505	MSI2	12-33537193-33975558:+	protein_coding	118168
1-219571107-219573393	3	0.743388	0.47	0.196	0	0	ENSSSCG00000005232	SMARCA2	1-219573535-219815421:-	protein_coding	69681
3-1788489-1799322	3	0.740008	0.472	0.197	0	0	ENSSSCG00000048179		3-1804705-1809126:-	lncRNA	6342
8-110192498-110197230	3	0.736939	0.385	0.145	0	0	ENSSSCG00000033479	NEUROG2	8-110201161-110201979:+	protein_coding	1930
6-166772633-166774993	3	0.71962	0.35	0.128	0	0	ENSSSCG00000037341	RNF220	6-166666138-166910873:-	protein_coding	12176
13-119677740-119685983	3	0.709387	0.41	0.159	0	0	ENSSSCG00000051441		13-119654240-119768720:+	lncRNA	6331
9-65992314-65994727	3	0.702015	0.373	0.14	0	0	ENSSSCG00000038471	NUAK2	9-65980040-66001718:-	protein_coding	6791
18-1268180-1274482	3	0.687753	0.431	0.187	0	0	ENSSSCG00000026661	PTPRN2	18-721131-1392870:+	protein_coding	85199
1-111998131-112008337	3	0.653464	0.479	0.202	0	0	ENSSSCG00000048340		1-112000639-112293487:+	lncRNA	0
1-192215-203894	3	0.570799	0.558	0.301	0	0	ENSSSCG00000027726	DLL1	1-199231-211344:+	protein_coding	0
3-130033055-130035441	3	0.879606	0.258	0.072	0	3.87787e-319	ENSSSCG00000043096		3-129869862-129875734:-	lncRNA	155320
17-48503958-48505612	3	0.997142	0.203	0.04	1.97626e-323	1.55115e-318	ENSSSCG00000022777	SLC35C2	17-48509578-48525150:-	protein_coding	6167
14-81248054-81250706	3	0.972342	0.227	0.055	2.47033e-323	1.93894e-318	ENSSSCG00000039704		14-81095439-81390924:-	lncRNA	48403
16-55002859-55005137	3	0.872006	0.262	0.072	5.73116e-322	4.49833e-317	ENSSSCG00000017012	SLIT3	16-54553933-55220310:+	protein_coding	108788
9-53254619-53256769	3	0.883598	0.263	0.074	1.03754e-321	8.14353e-317	ENSSSCG00000015233	RPUSD4	9-53296538-53309180:-	protein_coding	50490
9-67332427-67337994	3	0.870996	0.246	0.062	2.95451e-321	2.31897e-316	ENSSSCG00000015650	MAPKAPK2	9-67314484-67365061:+	protein_coding	17743
6-30780368-30783533	3	0.886984	0.269	0.082	2.37413e-319	1.86343e-314	ENSSSCG00000041426		6-30832022-30834170:-	lncRNA	50437
6-61427335-61430044	3	0.96358	0.221	0.052	2.94407e-318	0	ENSSSCG00000035785		6-61308456-61489219:+	lncRNA	8247
6-92040235-92042408	3	0.890642	0.237	0.06	3.29922e-318	0	ENSSSCG00000003630	AGO1	6-92036834-92215149:+	protein_coding	0
9-64763126-64764984	3	0.931761	0.228	0.054	1.75761e-317	0	ENSSSCG00000015277	SOX13	9-64731969-64844183:+	protein_coding	1349
1-94355948-94360538	3	0.801703	0.297	0.098	1.954e-317	0	ENSSSCG00000004490	SETBP1	1-94295637-94663029:+	protein_coding	41743
5-14155921-14160748	3	0.662881	0.361	0.138	0	1.43974e-307	ENSSSCG00000032861	NUAK1	5-14102205-14177588:+	protein_coding	53311
18-25295363-25298357	3	1.02778	0.207	0.045	0	1.25296e-306	ENSSSCG00000048651		18-25265872-25271408:+	protein_coding	29291
13-137574849-137577120	3	0.851881	0.281	0.091	0	3.27109e-306	ENSSSCG00000011872	SEMA5B	13-137455343-137590841:+	protein_coding	81272
5-30297490-30300394	3	1.00191	0.236	0.066	0	4.05398e-305	ENSSSCG00000034610		5-30187970-30332703:+	protein_coding	108916
4-90429712-90432185	3	0.683124	0.337	0.121	0	5.06715e-305	ENSSSCG00000031858	KCNJ10	4-90422025-90457407:+	protein_coding	0
14-81027924-81030521	3	0.644684	0.319	0.108	0	7.17112e-305	ENSSSCG00000039544		14-80473889-81067417:+	protein_coding	58843
13-97174968-97176618	3	0.92598	0.209	0.047	0	2.42725e-304	ENSSSCG00000011726	VEPH1	13-97075270-97366195:-	protein_coding	60838
1-57501355-57504362	3	0.847461	0.254	0.07	0	1.47353e-303	ENSSSCG00000004322	ANKRD6	1-57438000-57645958:+	protein_coding	34334
12-3404984-3407029	3	0.800863	0.283	0.092	1.38362e-306	1.08599e-301	ENSSSCG00000017167	CYTH1	12-3355954-3432644:+	protein_coding	0
3-121329333-121331020	3	0.805057	0.277	0.083	2.25271e-306	1.76813e-301	ENSSSCG00000043156		3-121440309-121456818:-	lncRNA	125598
8-110198875-110202933	3	0.636192	0.382	0.155	6.03426e-306	4.73623e-301	ENSSSCG00000033479	NEUROG2	8-110201161-110201979:+	protein_coding	0
14-60064939-60067038	3	1.05481	0.204	0.049	1.00356e-304	7.87684e-300	ENSSSCG00000010185	GALNT2	14-59961255-60141261:-	protein_coding	56933
15-65739159-65740690	3	0.960351	0.217	0.052	3.49864e-304	2.74605e-299	ENSSSCG00000038605		15-65792089-65832941:-	protein_coding	63379
13-78709063-78710546	3	0.92927	0.209	0.047	1.90592e-303	1.49594e-298	ENSSSCG00000011657	CLDN18	13-78794579-78822821:+	protein_coding	82032
6-20245695-20249459	3	0.747891	0.333	0.128	7.6207e-303	5.98141e-298	ENSSSCG00000021911	NDRG4	6-20223871-20265577:+	protein_coding	489
15-128500708-128502771	3	0.958784	0.205	0.044	2.27916e-302	1.78889e-297	ENSSSCG00000016244	COL4A4	15-128472228-128612379:-	protein_coding	40997
6-94042768-94044605	3	0.889579	0.222	0.053	3.2584e-302	2.55749e-297	ENSSSCG00000003646	POU3F1	6-94026675-94028030:-	protein_coding	12737
2-28968487-28982122	3	0.527673	0.508	0.269	1.01851e-301	7.99417e-297	ENSSSCG00000013320	PAX6	2-28971567-29001200:+	protein_coding	0
9-82247077-82248687	3	0.877758	0.202	0.04	1.3301e-301	1.04398e-296	ENSSSCG00000015353	SCIN	9-82103087-82363745:+	protein_coding	20827
9-52138195-52140414	3	0.781281	0.268	0.078	2.16294e-298	1.69767e-293	ENSSSCG00000015206	CCDC15	9-52146348-52217676:+	protein_coding	3933
7-47622335-47625368	3	0.709279	0.299	0.098	3.15846e-298	2.47904e-293	ENSSSCG00000021873	CRABP1	7-47602192-47608970:-	protein_coding	11364
11-2973006-2974976	3	0.956244	0.206	0.047	3.87074e-298	3.0381e-293	ENSSSCG00000009293		11-2806674-3047354:-	protein_coding	72178
1-256663814-256671109	3	0.603794	0.315	0.101	1.29377e-295	1.01546e-290	ENSSSCG00000005498	PAPPA	1-256544928-256780779:+	protein_coding	118686
1-270718475-270727674	3	0.611471	0.415	0.197	1.43509e-293	1.12639e-288	ENSSSCG00000005703	PRDM12	1-270723880-270739468:+	protein_coding	0
4-121110816-121112138	3	0.661145	0.262	0.077	3.33183e-293	2.61512e-288	ENSSSCG00000006879	PTBP2	4-120961042-121041911:-	protein_coding	66904
3-81430278-81431737	3	0.873001	0.209	0.05	5.74848e-292	4.51193e-287	ENSSSCG00000008392	BCL11A	3-81196294-81296165:+	protein_coding	225947
14-89707083-89709616	3	0.899347	0.238	0.067	2.10238e-291	1.65014e-286	ENSSSCG00000010385	VSTM4	14-89607608-89739272:-	protein_coding	18468
9-24869961-24871763	3	0.806383	0.232	0.06	3.10771e-290	2.43921e-285	ENSSSCG00000045215		9-24453721-24497018:+	lncRNA	416040
7-92075261-92077228	3	0.820558	0.251	0.074	4.14858e-290	3.25618e-285	ENSSSCG00000028877	RAD51B	7-91592424-92345294:+	protein_coding	279857
6-64832660-64839213	3	0.709437	0.33	0.13	1.63152e-289	1.28057e-284	ENSSSCG00000021490	PRDM16	6-64704468-65012575:+	protein_coding	127577
18-52487031-52492835	3	0.65184	0.371	0.16	4.30201e-288	3.3766e-283	ENSSSCG00000016763	GLI3	18-52404071-52697903:+	protein_coding	601
8-131899115-131902310	3	0.901238	0.208	0.049	3.20163e-286	2.51293e-281	ENSSSCG00000023593	AFF1	8-131728873-131924826:-	protein_coding	22278
2-96075093-96077798	3	0.898907	0.21	0.05	4.14369e-283	3.25234e-278	ENSSSCG00000018888		2-96076347-96076444:+	miRNA	0
6-155948008-155952520	3	0.618971	0.349	0.137	7.91881e-280	6.2154e-275	ENSSSCG00000041720		6-155908424-156023632:-	lncRNA	0
14-133246225-133248410	3	0.921401	0.247	0.081	6.72463e-279	5.2781e-274	ENSSSCG00000010728	CPXM2	14-133246526-133376603:-	protein_coding	71392
6-158009635-158012635	3	0.81995	0.256	0.081	6.18123e-277	4.85159e-272	ENSSSCG00000039594	SSBP3	6-157911651-158081420:+	protein_coding	97783
7-54947562-54949942	3	0.777263	0.247	0.074	1.20751e-275	9.47766e-271	ENSSSCG00000019173	ssc-mir-9-3	7-54948447-54948536:+	miRNA	0
4-110837497-110841897	3	0.693671	0.274	0.088	1.67033e-274	1.31103e-269	ENSSSCG00000034360	CELSR2	4-110819427-110845493:-	protein_coding	3396
14-115266172-115268402	3	0.845974	0.222	0.057	3.62516e-274	2.84535e-269	ENSSSCG00000010613	ITPRIP	14-115252517-115277672:-	protein_coding	0
5-13823680-13825647	3	0.879723	0.226	0.066	2.17014e-272	1.70332e-267	ENSSSCG00000024881	TCP11L2	5-13821275-13983005:-	protein_coding	63112
1-232442760-232445282	3	0.849621	0.219	0.058	2.86575e-272	2.2493e-267	ENSSSCG00000005288	TLE4	1-232355959-232504763:+	protein_coding	42465
10-28541337-28543015	3	0.804325	0.267	0.093	1.00858e-271	7.91626e-267	ENSSSCG00000045319		10-28578098-28587807:+	lncRNA	33082
6-146186582-146188552	3	0.930424	0.219	0.061	5.48037e-270	4.30149e-265	ENSSSCG00000003805	PDE4B	6-146166681-146720127:-	protein_coding	0
10-32219331-32227543	3	0.517065	0.45	0.22	1.41533e-269	1.11088e-264	ENSSSCG00000010974	CNTFR	10-32211764-32251504:+	protein_coding	7367
7-85949807-85952958	3	0.719234	0.292	0.105	2.67967e-269	2.10324e-264	ENSSSCG00000002267	RGMA	7-85921586-85968888:+	protein_coding	16615
2-87477711-87483174	3	0.826223	0.223	0.062	5.15542e-269	4.04644e-264	ENSSSCG00000028536	LHFPL2	2-87322934-87498724:-	protein_coding	15350
4-93690150-93692075	3	0.845984	0.22	0.061	2.26607e-267	1.77862e-262	ENSSSCG00000035121	RHBG	4-93694264-93707822:-	protein_coding	11997
6-13739912-13743582	3	0.793421	0.242	0.074	3.35742e-266	2.63521e-261	ENSSSCG00000002729	VAC14	6-13683799-13791241:-	protein_coding	47421
6-70966831-70968462	3	0.946394	0.201	0.054	1.38655e-264	1.08829e-259	ENSSSCG00000003407	CASZ1	6-70879984-70995922:-	protein_coding	27260
12-42643467-42645840	3	0.679778	0.262	0.085	5.55266e-264	4.35822e-259	ENSSSCG00000017734	RHBDL3	12-42627452-42677645:-	protein_coding	29070
2-3759562-3762704	3	0.86549	0.211	0.058	1.27258e-261	9.98837e-257	ENSSSCG00000046960		2-3865674-3868788:-	lncRNA	105884
9-1002506-1006863	3	0.767717	0.257	0.084	1.66911e-261	1.31007e-256	ENSSSCG00000023057	LMO1	9-945111-1082976:+	protein_coding	36314
10-26735644-26738653	3	0.798657	0.221	0.059	5.45811e-261	4.28402e-256	ENSSSCG00000027312	PTCH1	10-26627325-26703225:+	protein_coding	55925
6-166805531-166808726	3	0.796757	0.236	0.071	1.79139e-259	1.40604e-254	ENSSSCG00000037341	RNF220	6-166666138-166910873:-	protein_coding	16161
6-158930930-158936288	3	0.716486	0.259	0.083	2.17253e-259	1.7052e-254	ENSSSCG00000003848	LRP8	6-158905460-158982873:+	protein_coding	24089
15-15764981-15766349	3	0.642371	0.338	0.142	6.34147e-259	4.97736e-254	ENSSSCG00000015689	DARS1	15-15810628-15885706:+	protein_coding	42278
4-40032359-40035498	3	0.822622	0.237	0.073	1.5901e-258	1.24805e-253	ENSSSCG00000006088	SDC2	4-40002749-40129697:-	protein_coding	62729
2-137773199-137779792	3	0.739238	0.272	0.096	8.30103e-258	6.5154e-253	ENSSSCG00000014309	NEUROG1	2-137765942-137766682:-	protein_coding	4516
12-22622992-22625215	3	0.747972	0.227	0.063	6.86522e-256	5.38844e-251	ENSSSCG00000017497	ERBB2	12-22590725-22621351:-	protein_coding	0
5-23156300-23158607	3	0.696255	0.287	0.106	3.51365e-254	2.75783e-249	ENSSSCG00000031707	CTDSP2	5-23105172-23132592:-	protein_coding	21707
12-59108470-59111241	3	0.765433	0.217	0.058	7.70096e-250	6.0444e-245	ENSSSCG00000036776	LRRC75A	12-59094833-59132505:+	protein_coding	13437
1-57575174-57578280	3	0.602381	0.316	0.125	3.53173e-247	2.77202e-242	ENSSSCG00000004322	ANKRD6	1-57438000-57645958:+	protein_coding	38169
9-20492560-20494667	3	0.737769	0.233	0.067	6.02187e-247	4.7265e-242	ENSSSCG00000014920	FZD4	9-20294885-20721766:-	protein_coding	107065
5-13752692-13760751	3	0.550993	0.404	0.203	2.87935e-246	2.25998e-241	ENSSSCG00000000169	POLR3B	5-13590851-13926604:-	protein_coding	0
5-7061313-7062732	3	0.744535	0.211	0.057	3.36992e-246	2.64501e-241	ENSSSCG00000000064	ACO2	5-7002124-7070999:-	protein_coding	6538
8-72123695-72125148	3	0.863119	0.209	0.06	1.05683e-243	8.29499e-239	ENSSSCG00000008983	CCDC158	8-71990113-72088968:-	protein_coding	32726
3-49805809-49813774	3	0.50388	0.444	0.234	3.99458e-242	3.1353e-237	ENSSSCG00000022096	POU3F3	3-49806161-49807666:-	protein_coding	0
4-122428391-122431100	3	0.840088	0.206	0.058	8.39666e-241	6.59045e-236	ENSSSCG00000006885	ALG14	4-122343405-122459131:+	protein_coding	60683
6-15926485-15935110	3	0.517706	0.392	0.187	1.91453e-239	1.5027e-234	ENSSSCG00000002752	ZFHX3	6-15698176-16023169:-	protein_coding	66023
6-70944334-70945897	3	0.733517	0.229	0.07	4.20138e-239	3.29762e-234	ENSSSCG00000003407	CASZ1	6-70879984-70995922:-	protein_coding	8339
11-16813855-16815586	3	0.761714	0.262	0.098	3.07524e-237	2.41373e-232	ENSSSCG00000024765		11-16776188-16811779:+	protein_coding	37467
7-84071269-84073334	3	0.841051	0.21	0.062	5.52262e-237	4.33465e-232	ENSSSCG00000051256		7-84031986-84039818:-	lncRNA	29450
4-2099394-2102923	3	0.729552	0.201	0.052	1.30606e-236	1.02511e-231	ENSSSCG00000043193		4-2132474-2139218:-	lncRNA	36095
6-67128802-67137780	3	0.538216	0.394	0.197	2.66591e-234	2.09245e-229	ENSSSCG00000003370	HES3	6-67131570-67135292:+	protein_coding	0
2-77031914-77041625	3	0.426716	0.51	0.292	5.37026e-234	4.21507e-229	ENSSSCG00000023329	APC2	2-77005706-77038009:-	protein_coding	0
12-47067942-47073993	3	0.669904	0.27	0.1	1.41594e-233	1.11136e-228	ENSSSCG00000028720	NXN	12-46909224-47075433:+	protein_coding	11486
14-22939603-22945713	3	0.566776	0.311	0.122	2.69457e-233	2.11494e-228	ENSSSCG00000023569	FBRSL1	14-22887227-22977450:-	protein_coding	31516
9-66352713-66358171	3	0.558422	0.377	0.181	3.18897e-233	2.50299e-228	ENSSSCG00000026547	SLC45A3	9-66344745-66365966:-	protein_coding	7550
7-100062934-100067900	3	0.575352	0.387	0.204	9.73421e-232	7.64029e-227	ENSSSCG00000048500		7-100075977-100080596:+	lncRNA	6076
2-87470205-87474096	3	0.725203	0.215	0.063	1.18564e-231	9.30596e-227	ENSSSCG00000028536	LHFPL2	2-87322934-87498724:-	protein_coding	24428
1-225032320-225034727	3	0.647211	0.24	0.078	2.90168e-231	2.2775e-226	ENSSSCG00000024257	CEMIP2	1-224961059-225041575:-	protein_coding	6612
15-32851326-32853482	3	0.775277	0.265	0.107	1.56678e-228	1.22975e-223	ENSSSCG00000015746		15-32600234-33267332:+	protein_coding	0
7-92105004-92108476	3	0.748048	0.214	0.064	3.44246e-227	2.70196e-222	ENSSSCG00000028877	RAD51B	7-91592424-92345294:+	protein_coding	248609
3-10751267-10755603	3	0.549547	0.367	0.177	3.95007e-225	3.10037e-220	ENSSSCG00000023004	FZD9	3-10754783-10757147:+	protein_coding	0
15-75752806-75757237	3	0.470116	0.482	0.28	5.26855e-225	4.13523e-220	ENSSSCG00000040746	LRP2	15-75565301-75716694:-	protein_coding	34111
5-93322492-93327994	3	0.525315	0.386	0.186	6.90423e-225	5.41906e-220	ENSSSCG00000037910	DUSP6	5-93302975-93307504:+	protein_coding	18398
1-11771205-11774976	3	0.627353	0.271	0.099	1.09035e-224	8.55807e-220	ENSSSCG00000004070	SCAF8	1-11767640-12122348:-	protein_coding	9855
1-35692698-35694791	3	0.71337	0.204	0.058	1.42905e-224	1.12165e-219	ENSSSCG00000038602		1-35694269-35775069:+	protein_coding	0
6-151149421-151153304	3	0.591471	0.293	0.117	7.35959e-219	5.77647e-214	ENSSSCG00000023243	NFIA	6-150835464-151426550:-	protein_coding	71293
13-197302482-197305154	3	0.790046	0.204	0.062	2.69958e-217	2.11888e-212	ENSSSCG00000024614	ITSN1	13-197249061-197491830:+	protein_coding	52075
12-25035386-25036867	3	0.671711	0.212	0.064	1.08357e-216	8.5048e-212	ENSSSCG00000017543	CALCOCO2	12-24867138-25088925:+	protein_coding	10769
8-137617662-137626090	3	0.530159	0.41	0.228	1.29916e-216	1.0197e-211	ENSSSCG00000009256	ANTXR2	8-137618616-137926894:+	protein_coding	0
6-31150095-31152707	3	0.707232	0.217	0.07	6.28888e-215	4.93608e-210	ENSSSCG00000050675		6-31128594-31132538:+	lncRNA	19251
14-123512021-123516183	3	0.727056	0.258	0.105	1.39827e-214	1.09749e-209	ENSSSCG00000010638	TCF7L2	14-123343694-123546417:+	protein_coding	80988
6-64420715-64425116	3	0.596713	0.325	0.152	1.23707e-211	9.70967e-207	ENSSSCG00000026554	PRXL2B	6-64432148-64435320:+	protein_coding	5031
5-68661542-68665019	3	0.605679	0.216	0.064	2.5412e-210	1.99456e-205	ENSSSCG00000000759	WNT5B	5-68627151-68731935:+	protein_coding	13077
11-22808167-22812434	3	0.617101	0.332	0.164	4.88899e-210	3.83732e-205	ENSSSCG00000051361		11-22810407-22899899:+	lncRNA	0
8-76146024-76150948	3	0.487264	0.381	0.185	6.44468e-210	5.05836e-205	ENSSSCG00000009011	FHDC1	8-76104853-76148616:-	protein_coding	0
13-47135986-47139716	3	0.500453	0.368	0.177	5.10542e-209	4.00719e-204	ENSSSCG00000011497	MAGI1	13-46896518-47567518:-	protein_coding	42909
9-105868531-105870497	3	0.664858	0.241	0.086	1.2647e-208	9.92647e-204	ENSSSCG00000015433	CDHR3	9-105822868-105893688:+	protein_coding	18724
12-18760168-18763654	3	0.623587	0.271	0.109	2.03753e-208	1.59923e-203	ENSSSCG00000017357	ITGA2B	12-18775422-18877381:+	protein_coding	9767
17-40536437-40540071	3	0.632482	0.292	0.129	3.76979e-206	2.95887e-201	ENSSSCG00000045623		17-40525173-40527911:+	lncRNA	11064
2-68852161-68853643	3	0.752626	0.224	0.082	8.59307e-203	6.74461e-198	ENSSSCG00000013667	COL5A3	2-68827562-68869884:-	protein_coding	8620
6-80299571-80302034	3	0.640997	0.236	0.086	2.81214e-201	2.20722e-196	ENSSSCG00000026276	ZBTB40	6-80450052-80485378:+	protein_coding	146017
12-40513631-40516428	3	0.459015	0.256	0.088	2.04839e-199	1.60776e-194	ENSSSCG00000022987	TMEM132E	12-40481784-40494148:-	protein_coding	17482
7-112359480-112362396	3	0.726828	0.215	0.074	5.14807e-199	4.04067e-194	ENSSSCG00000002436	TTC7B	7-112270161-112519208:-	protein_coding	70790
2-143652108-143656893	3	0.402569	0.518	0.327	2.11215e-198	1.65781e-193	ENSSSCG00000025295	NDFIP1	2-143628784-143734525:+	protein_coding	23124
6-19939353-19946907	3	0.50431	0.37	0.189	4.6503e-198	3.64998e-193	ENSSSCG00000002805	CFAP20	6-19854236-19969347:-	protein_coding	22240
9-66118498-66122165	3	0.60449	0.265	0.106	5.45589e-198	4.28227e-193	ENSSSCG00000035140	MIR135B	9-66118639-66118727:-	miRNA	0
12-54181641-54184037	3	0.61676	0.255	0.101	8.08094e-198	6.34265e-193	ENSSSCG00000017993	NTN1	12-54089472-54308355:+	protein_coding	57622
11-2067858-2070886	3	0.623156	0.236	0.083	1.2509e-197	9.81822e-193	ENSSSCG00000046898		11-2053759-2066646:+	lncRNA	13899
16-18962262-18965106	3	0.735626	0.219	0.079	2.06995e-197	1.62469e-192	ENSSSCG00000036201	NPR3	16-18842039-18929813:+	protein_coding	117826
5-56058664-56063748	3	0.537234	0.319	0.145	6.72621e-197	5.27933e-192	ENSSSCG00000036499		5-56056531-56118809:+	protein_coding	0
1-184084035-184087731	3	0.586662	0.226	0.075	3.82215e-196	2.99997e-191	ENSSSCG00000023408	SAMD4A	1-183915339-184140122:+	protein_coding	34602
7-120769615-120772333	3	0.723083	0.217	0.077	1.38923e-195	1.09039e-190	ENSSSCG00000027667	EML1	7-120703313-120890794:+	protein_coding	88
18-18500739-18504203	3	0.619226	0.248	0.094	3.17526e-195	2.49223e-190	ENSSSCG00000016557	CPA1	18-18461721-18598032:-	protein_coding	22411
8-854505-860039	3	0.564904	0.263	0.104	8.76941e-195	6.88303e-190	ENSSSCG00000008677		8-824999-837322:+	protein_coding	17111
7-1933540-1935706	3	0.746523	0.218	0.08	4.70417e-194	3.69225e-189	ENSSSCG00000033655	TUBB2B	7-1910585-1956119:-	protein_coding	16778
7-10924281-10926529	3	0.703315	0.219	0.08	7.63604e-194	5.99345e-189	ENSSSCG00000044834		7-10797875-10925845:-	lncRNA	0
16-50237255-50240227	3	0.660042	0.218	0.075	1.15681e-193	9.07969e-189	ENSSSCG00000016979	NSG2	16-50206076-50362213:-	protein_coding	46131
5-80981316-80982880	3	0.675951	0.211	0.071	1.6764e-193	1.31579e-188	ENSSSCG00000034578		5-81098537-81201272:+	lncRNA	113656
17-28952299-28959900	3	0.574214	0.29	0.13	1.10506e-191	8.67348e-187	ENSSSCG00000048962		17-28975243-28980208:+	protein_coding	13342
9-39695745-39699281	3	0.564518	0.285	0.123	1.22321e-190	9.60083e-186	ENSSSCG00000015036		9-39699597-39731036:+	protein_coding	0
15-105469512-105474343	3	0.62744	0.279	0.124	2.16425e-190	1.6987e-185	ENSSSCG00000022296	CDK15	15-105401164-105506117:+	protein_coding	50837
1-270561718-270565310	3	0.700019	0.22	0.081	2.95895e-190	2.32245e-185	ENSSSCG00000005701	ASS1	1-270531589-270586361:+	protein_coding	29186
16-51294736-51296211	3	0.698728	0.223	0.083	5.06915e-190	3.97872e-185	ENSSSCG00000016988	ERGIC1	16-51283272-51403520:-	protein_coding	8002
7-1954180-1960467	3	0.444705	0.473	0.304	5.87183e-190	4.60874e-185	ENSSSCG00000033655	TUBB2B	7-1910585-1956119:-	protein_coding	0
1-264275167-264288002	3	0.336406	0.561	0.351	1.37184e-189	1.07674e-184	ENSSSCG00000005584	CRB2	1-264276572-264301725:+	protein_coding	0
17-62312923-62320791	3	0.600919	0.274	0.118	2.11669e-189	1.66137e-184	ENSSSCG00000034439	MIR124-3	17-62318724-62318810:+	miRNA	0
3-131607415-131611024	3	0.572258	0.283	0.123	5.85001e-189	4.59161e-184	ENSSSCG00000047579		3-131598134-131600744:+	lncRNA	9081
13-135281491-135285063	3	0.486275	0.246	0.085	6.88757e-188	5.40599e-183	ENSSSCG00000011860	SLC12A8	13-135105800-135249120:+	protein_coding	63602
15-109019672-109024146	3	0.677165	0.232	0.089	1.25691e-187	9.86537e-183	ENSSSCG00000026383	NRP2	15-108974816-109092309:+	protein_coding	44653
1-268786954-268793597	3	0.46993	0.342	0.165	7.94619e-187	6.23688e-182	ENSSSCG00000005648	SLC27A4	1-268756680-268788791:+	protein_coding	2864
6-31238336-31241977	3	0.645269	0.245	0.1	1.43135e-186	1.12346e-181	ENSSSCG00000035949	FTO	6-31174569-31564707:-	protein_coding	107492
9-60593409-60595217	3	0.565635	0.26	0.104	4.07923e-185	3.20175e-180	ENSSSCG00000042033		9-60558560-60590761:-	lncRNA	647
6-158036412-158039616	3	0.597756	0.237	0.089	4.40947e-185	3.46095e-180	ENSSSCG00000039594	SSBP3	6-157911651-158081420:+	protein_coding	102009
7-88221784-88225540	3	0.636432	0.241	0.096	6.48144e-185	5.08722e-180	ENSSSCG00000045612		7-88221438-88222850:-	lncRNA	0
17-29272497-29282877	3	0.587689	0.294	0.141	1.34842e-184	1.05836e-179	ENSSSCG00000040017	NKX2-2	17-29275682-29278606:-	protein_coding	0
17-40524460-40534899	3	0.465536	0.434	0.268	4.70932e-184	3.6963e-179	ENSSSCG00000045623		17-40525173-40527911:+	lncRNA	0
9-41839417-41845920	3	0.508914	0.282	0.118	1.52332e-182	1.19564e-177	ENSSSCG00000030095	ZBTB16	9-41639701-41836742:+	protein_coding	7269
8-4353268-4355751	3	0.656565	0.245	0.103	7.20572e-182	5.6557e-177	ENSSSCG00000008712	PPP2R2C	8-4218823-4352040:+	protein_coding	29321
7-31062902-31065835	3	0.5472	0.23	0.082	1.87239e-181	1.46962e-176	ENSSSCG00000001535	TCP11	7-30994661-31161045:-	protein_coding	26834
1-37358496-37359961	3	0.608596	0.22	0.082	2.69055e-180	2.11179e-175	ENSSSCG00000004223	HEY2	1-37219883-37231385:-	protein_coding	125110
12-59925912-59929195	3	0.583886	0.243	0.097	5.71987e-179	4.48947e-174	ENSSSCG00000018042	SLC47A2	12-59920770-59935894:+	protein_coding	4942
15-30845746-30847974	3	0.578407	0.212	0.073	2.44092e-176	1.91585e-171	ENSSSCG00000042991		15-30691093-30839866:+	lncRNA	7056
15-33178860-33181884	3	0.587344	0.201	0.072	6.22725e-172	4.88771e-167	ENSSSCG00000015746		15-32600234-33267332:+	protein_coding	87194
14-130802291-130806344	3	0.511075	0.278	0.121	6.55162e-172	5.1423e-167	ENSSSCG00000046006		14-130707962-130788189:+	lncRNA	94129
15-105672554-105674420	3	0.711512	0.21	0.082	8.39472e-171	6.58893e-166	ENSSSCG00000016110	KIAA2012	15-105681265-105819069:+	protein_coding	4844
14-123129685-123130931	3	0.601054	0.231	0.092	1.18302e-170	9.2854e-166	ENSSSCG00000032968	VTI1A	14-122849004-123215942:+	protein_coding	126601
16-5033665-5035609	3	0.690255	0.214	0.085	4.60722e-170	3.61616e-165	ENSSSCG00000028239	FBXL7	16-4784380-5194189:+	protein_coding	249085
6-75239720-75244556	3	0.491277	0.327	0.166	2.37074e-168	1.86077e-163	ENSSSCG00000003471	EPHA2	6-75251467-75279314:-	protein_coding	24572
4-106489816-106492861	3	0.571779	0.265	0.121	1.07516e-165	8.43878e-161	ENSSSCG00000042123		4-106490860-106519829:-	lncRNA	26768
1-21344066-21348837	3	0.61957	0.217	0.084	3.1556e-165	2.4768e-160	ENSSSCG00000004127	PLAGL1	1-21304042-21370614:+	protein_coding	39824
8-32953057-32957479	3	0.574345	0.232	0.092	9.49398e-165	7.45173e-160	ENSSSCG00000019028		8-32926404-32926557:+	snoRNA	26453
1-138760116-138762075	3	0.573627	0.214	0.08	3.18538e-164	2.50017e-159	ENSSSCG00000050967		1-138740921-138799705:-	protein_coding	37430
11-50101060-50103869	3	0.423917	0.32	0.151	4.55722e-164	3.57692e-159	ENSSSCG00000009477	EDNRB	11-50072554-50102884:-	protein_coding	0
6-157934727-157942664	3	0.489831	0.277	0.123	1.98742e-163	1.55991e-158	ENSSSCG00000039594	SSBP3	6-157911651-158081420:+	protein_coding	22875
5-66751465-66755506	3	0.588969	0.268	0.127	2.74011e-163	2.15069e-158	ENSSSCG00000000730	PRMT8	5-66665263-66838922:-	protein_coding	0
6-64404515-64412230	3	0.371289	0.495	0.328	1.81498e-162	1.42456e-157	ENSSSCG00000037304	HES5	6-64409115-64411006:-	protein_coding	0
2-3617612-3622660	3	0.487002	0.236	0.093	1.99123e-162	1.56289e-157	ENSSSCG00000037900	CCND1	2-3621246-3633296:-	protein_coding	9809
6-64741645-64747144	3	0.526105	0.237	0.096	5.58537e-162	4.3839e-157	ENSSSCG00000021490	PRDM16	6-64704468-65012575:+	protein_coding	36562
8-75888570-75890662	3	0.610575	0.226	0.093	8.15807e-162	6.40319e-157	ENSSSCG00000029200	TRIM2	8-75770345-75890235:-	protein_coding	0
2-8040406-8044532	3	0.532245	0.289	0.143	8.45358e-162	6.63513e-157	ENSSSCG00000013044		2-7976275-8052352:-	protein_coding	7620
15-33506821-33509747	3	0.666608	0.203	0.079	8.79737e-162	6.90497e-157	ENSSSCG00000015747		15-33496988-33606928:+	protein_coding	9633
7-32751964-32753295	3	0.547491	0.224	0.085	1.14631e-161	8.99726e-157	ENSSSCG00000051635		7-32738909-32757377:+	lncRNA	12657
2-137763232-137767678	3	0.582162	0.232	0.095	1.19552e-161	9.38351e-157	ENSSSCG00000014309	NEUROG1	2-137765942-137766682:-	protein_coding	0
15-124183024-124197551	3	0.441742	0.406	0.248	1.74824e-161	1.37217e-156	ENSSSCG00000028418	PAX3	15-124095224-124193011:-	protein_coding	0
11-78262303-78265430	3	0.584825	0.228	0.092	4.55357e-161	3.57405e-156	ENSSSCG00000031704		11-78264018-78272717:-	lncRNA	6712
12-24781934-24789135	3	0.478192	0.29	0.135	5.10865e-161	4.00973e-156	ENSSSCG00000017532	HOXB1	12-24784953-24786377:-	protein_coding	0
8-100778548-100780036	3	0.646844	0.21	0.083	5.15171e-160	4.04353e-155	ENSSSCG00000009083	SPRY1	8-100450247-100863446:-	protein_coding	61940
3-27149673-27151121	3	0.616572	0.247	0.113	7.3234e-160	5.74806e-155	ENSSSCG00000042476		3-27097076-27156749:+	lncRNA	52397
3-3530205-3533473	3	0.660034	0.222	0.097	1.64016e-159	1.28735e-154	ENSSSCG00000049539		3-3383118-3552591:+	lncRNA	20533
10-24280038-24287210	3	0.501127	0.263	0.117	1.98464e-159	1.55772e-154	ENSSSCG00000046368		10-24261618-24265804:+	lncRNA	17846
9-41789657-41793309	3	0.457136	0.252	0.103	2.00769e-159	1.57582e-154	ENSSSCG00000030095	ZBTB16	9-41639701-41836742:+	protein_coding	59880
3-795771-799639	3	0.524412	0.261	0.117	2.19408e-159	1.72211e-154	ENSSSCG00000007555	UNCX	3-804177-809770:+	protein_coding	2537
12-8461066-8463167	3	0.584464	0.263	0.126	2.67677e-159	2.10097e-154	ENSSSCG00000033537		12-8243627-8585314:+	lncRNA	11074
16-55441402-55443002	3	0.699409	0.24	0.117	1.51099e-158	1.18596e-153	ENSSSCG00000035456	WWC1	16-55418397-55595189:-	protein_coding	14011
15-44404013-44409934	3	0.492017	0.295	0.14	2.30127e-158	1.80625e-153	ENSSSCG00000015774	TENM3	15-43787465-44399718:+	protein_coding	82207
1-206736125-206737734	3	0.613041	0.218	0.087	5.08602e-158	3.99196e-153	ENSSSCG00000042090		1-206700201-206719166:-	lncRNA	14958
9-46410126-46413385	3	0.621232	0.241	0.108	5.72339e-157	4.49223e-152	ENSSSCG00000015109	CCDC153	9-46406977-46411768:-	protein_coding	0
6-93122867-93132799	3	0.494117	0.286	0.136	8.45689e-156	6.63773e-151	ENSSSCG00000003640	GRIK3	6-92880301-93128582:-	protein_coding	0
5-81354082-81357056	3	0.56855	0.245	0.11	1.26508e-155	9.92948e-151	ENSSSCG00000000856	PAH	5-81236096-81463452:+	protein_coding	26378
1-143586407-143590694	3	0.530326	0.283	0.14	2.08546e-155	1.63686e-150	ENSSSCG00000048005		1-143594463-143623170:-	lncRNA	12266
8-89243321-89246071	3	0.575015	0.248	0.113	2.97629e-155	2.33606e-150	ENSSSCG00000032749	PCDH18	8-89321491-89335395:+	protein_coding	73419
7-29007119-29009975	3	0.630412	0.224	0.097	3.11223e-155	2.44276e-150	ENSSSCG00000001499	DST	7-28812334-29300153:+	protein_coding	55652
18-41954745-41958464	3	0.529957	0.249	0.11	1.68306e-153	1.32101e-148	ENSSSCG00000016672	ADCYAP1R1	18-41917402-41972301:-	protein_coding	13167
14-134023598-134028136	3	0.530088	0.209	0.078	1.89074e-153	1.48402e-148	ENSSSCG00000010732	FAM53B	14-134002216-134154604:-	protein_coding	31680
8-124653307-124655966	3	0.53275	0.245	0.108	3.22095e-153	2.52809e-148	ENSSSCG00000029621	BMPR1B	8-124536648-124841530:-	protein_coding	528
11-3165537-3167201	3	0.616726	0.204	0.081	3.96431e-153	3.11155e-148	ENSSSCG00000041154		11-3131758-3165233:-	lncRNA	0
5-80933736-80935744	3	0.561593	0.228	0.096	6.89235e-153	5.40974e-148	ENSSSCG00000000854		5-80694230-80858598:-	protein_coding	73137
11-77983989-77988727	3	0.609289	0.22	0.094	1.35611e-151	1.0644e-146	ENSSSCG00000037959		11-78000576-78025223:+	protein_coding	9848
5-69058230-69062439	3	0.488871	0.209	0.078	9.90328e-151	7.77299e-146	ENSSSCG00000027725		5-69017664-69399613:+	protein_coding	40366
14-141278184-141286173	3	0.431957	0.323	0.166	1.35219e-150	1.06132e-145	ENSSSCG00000033363		14-141265486-141270145:-	protein_coding	6038
1-261306651-261308200	3	0.574395	0.222	0.092	1.72864e-150	1.35679e-145	ENSSSCG00000037508	GSN	1-261295713-261385287:+	protein_coding	10738
6-68379008-68382088	3	0.60004	0.227	0.099	3.45757e-150	2.71381e-145	ENSSSCG00000036772	CAMTA1	6-67605862-68470410:+	protein_coding	89916
2-127991049-127993180	3	0.486265	0.314	0.166	7.55581e-150	5.93048e-145	ENSSSCG00000046335		2-127888405-127949449:-	lncRNA	39599
13-18735559-18737924	3	0.48746	0.268	0.123	1.34275e-149	1.05391e-144	ENSSSCG00000032220	CNOT10	13-18649746-18736075:+	protein_coding	21520
13-197541880-197543815	3	0.556035	0.268	0.131	7.35903e-148	5.77603e-143	ENSSSCG00000043154		13-197552789-197571353:+	lncRNA	6973
3-1806459-1817556	3	0.360995	0.478	0.322	8.91773e-148	6.99944e-143	ENSSSCG00000007572	LFNG	3-1810892-1820048:+	protein_coding	0
1-235905032-235908949	3	0.366707	0.438	0.27	2.23586e-147	1.7549e-142	ENSSSCG00000005301	FAM214B	1-235895621-235907110:-	protein_coding	0
7-25246961-25252142	3	0.398224	0.453	0.306	9.93555e-147	7.79831e-142	ENSSSCG00000001477	RING1	7-25251486-25255526:+	protein_coding	0
14-33815869-33818410	3	0.573682	0.228	0.1	8.46581e-146	6.64473e-141	ENSSSCG00000009845	SRRM4	14-33657134-34317064:-	protein_coding	173076
2-1986740-1994288	3	0.437153	0.311	0.159	1.92316e-145	1.50947e-140	ENSSSCG00000039556	KCNQ1	2-1675360-1989111:+	protein_coding	27032
14-40346641-40351912	3	0.38806	0.351	0.188	3.5988e-145	2.82466e-140	ENSSSCG00000029365	MSI1	14-40331376-40356790:-	protein_coding	2900
13-48105643-48107734	3	0.590087	0.238	0.114	1.12009e-143	8.79149e-139	ENSSSCG00000046980		13-48118721-48123125:-	protein_coding	15191
8-844744-853090	3	0.532634	0.256	0.124	1.15711e-143	9.08204e-139	ENSSSCG00000008677		8-824999-837322:+	protein_coding	16551
4-84083355-84085311	3	0.455606	0.277	0.134	4.24007e-143	3.32799e-138	ENSSSCG00000035124	ILDR2	4-84056728-84117112:+	protein_coding	23455
6-67244102-67245769	3	0.469126	0.213	0.085	4.66039e-143	3.65789e-138	ENSSSCG00000003377	ACOT7	6-67152428-67254103:-	protein_coding	0
1-114733255-114736260	3	0.582166	0.215	0.091	5.43297e-143	4.26428e-138	ENSSSCG00000004600	TCF12	1-114682295-115056366:-	protein_coding	15279
2-99966259-99968106	3	0.433244	0.23	0.099	7.0682e-143	5.54776e-138	ENSSSCG00000043879		2-99863453-99867540:+	protein_coding	102606
10-39875030-39876188	3	0.280228	0.578	0.395	2.11564e-142	1.66054e-137	ENSSSCG00000050251		10-39878643-39888857:+	lncRNA	454
4-94161366-94163423	3	0.567918	0.239	0.112	1.0795e-141	8.4729e-137	ENSSSCG00000006510		4-94163110-94248779:+	protein_coding	0
6-4590051-4596493	3	0.476498	0.256	0.117	3.81168e-141	2.99175e-136	ENSSSCG00000039218	SLC38A8	6-4564541-4600789:+	protein_coding	24012
6-64861896-64866135	3	0.487248	0.269	0.131	1.06374e-140	8.34919e-136	ENSSSCG00000021490	PRDM16	6-64704468-65012575:+	protein_coding	156813
13-119665632-119669625	3	0.458503	0.29	0.147	6.18263e-140	4.85268e-135	ENSSSCG00000051441		13-119654240-119768720:+	lncRNA	0
14-33979864-33981175	3	0.536504	0.212	0.088	3.86389e-139	3.03273e-134	ENSSSCG00000009845	SRRM4	14-33657134-34317064:-	protein_coding	125837
9-53216653-53218803	3	0.622999	0.215	0.097	1.91463e-138	1.50278e-133	ENSSSCG00000022504	CDON	9-53079550-53178881:-	protein_coding	35771
9-52670913-52673337	3	0.513796	0.279	0.144	1.96175e-138	1.53976e-133	ENSSSCG00000015212	FEZ1	9-52621178-52672660:-	protein_coding	0
12-38552566-38556391	3	0.565241	0.206	0.084	4.90794e-138	3.85219e-133	ENSSSCG00000017693	AATF	12-38461797-38585132:+	protein_coding	50229
15-45241416-45244676	3	0.643252	0.221	0.105	6.27326e-138	4.92382e-133	ENSSSCG00000015780	STOX2	15-45083606-45301158:+	protein_coding	20303
1-241566479-241574143	3	0.284507	0.638	0.505	1.19548e-137	9.38322e-133	ENSSSCG00000005385	NR4A3	1-241569905-241611734:+	protein_coding	0
12-24245138-24248020	3	0.394976	0.262	0.12	2.99469e-137	2.3505e-132	ENSSSCG00000017524	CDK5RAP3	12-24224256-24234467:+	protein_coding	18365
9-89777116-89779404	3	0.434254	0.263	0.121	7.05331e-137	5.53607e-132	ENSSSCG00000031078	SP8	9-89764764-89767425:-	protein_coding	7690
2-7401230-7410752	3	0.438785	0.302	0.16	1.52379e-136	1.19601e-131	ENSSSCG00000013022	PYGM	2-7391064-7421261:+	protein_coding	0
6-4174651-4179998	3	0.375305	0.383	0.23	1.64821e-136	1.29366e-131	ENSSSCG00000002672	MEAK7	6-4204078-4228590:+	protein_coding	22079
4-123512866-123517953	3	0.482071	0.23	0.101	1.9981e-136	1.56828e-131	ENSSSCG00000006893	BCAR3	4-123440571-123666598:+	protein_coding	28592
1-65831815-65838534	3	0.315167	0.479	0.31	2.35627e-136	1.84942e-131	ENSSSCG00000049318		1-65834183-65836238:+	lncRNA	0
15-103924645-103928762	3	0.503759	0.207	0.083	3.7034e-136	2.90676e-131	ENSSSCG00000016090	SPATS2L	15-103879356-104060525:+	protein_coding	603
14-82312165-82318478	3	0.462708	0.27	0.132	3.19011e-135	2.50389e-130	ENSSSCG00000010341	TSPAN14	14-82305714-82364661:+	protein_coding	5678
5-23676570-23677962	3	0.559508	0.207	0.088	6.67481e-135	5.23899e-130	ENSSSCG00000046236		5-23306221-23306970:-	protein_coding	367599
12-24265348-24270658	3	0.465925	0.305	0.168	1.94166e-134	1.52399e-129	ENSSSCG00000017526	COPZ2	12-24280662-24292820:-	protein_coding	21478
16-18746112-18749068	3	0.529895	0.223	0.098	2.80271e-134	2.19982e-129	ENSSSCG00000032650		16-18758962-18779419:+	protein_coding	7893
10-32175109-32178395	3	0.478705	0.221	0.094	2.82559e-133	2.21777e-128	ENSSSCG00000010971	ARID3C	10-32172012-32180015:+	protein_coding	156
7-17348799-17353321	3	0.501802	0.317	0.191	1.03674e-132	8.13726e-128	ENSSSCG00000049691		7-16945438-17346011:+	protein_coding	1087
12-54221834-54228088	3	0.529509	0.234	0.111	4.90986e-132	3.8537e-127	ENSSSCG00000017993	NTN1	12-54089472-54308355:+	protein_coding	13571
7-36763321-36767284	3	0.431896	0.255	0.12	1.61882e-130	1.27059e-125	ENSSSCG00000001619	FOXP4	7-36754754-36793527:+	protein_coding	2478
2-140650432-140652393	3	0.527025	0.226	0.103	1.88287e-130	1.47785e-125	ENSSSCG00000014339	CTNNA1	2-140682371-140871334:+	protein_coding	27977
6-67211522-67215176	3	0.513462	0.216	0.095	9.14852e-130	7.18058e-125	ENSSSCG00000003377	ACOT7	6-67152428-67254103:-	protein_coding	12671
6-165191729-165193904	3	0.554259	0.22	0.101	1.58511e-129	1.24414e-124	ENSSSCG00000026991	LURAP1	6-165187726-165207756:-	protein_coding	4952
11-74225449-74234567	3	0.357764	0.449	0.306	2.35825e-129	1.85096e-124	ENSSSCG00000009535	EFNB2	11-74186640-74233354:-	protein_coding	0
1-163368966-163371892	3	0.410366	0.268	0.128	1.23234e-128	9.67254e-124	ENSSSCG00000004931	IGDCC4	1-163348790-163436063:-	protein_coding	19777
10-16417433-16420724	3	0.542054	0.203	0.087	1.2373e-128	9.71142e-124	ENSSSCG00000035136	SDCCAG8	10-16191156-16441819:+	protein_coding	22767
5-78560289-78564206	3	0.469764	0.301	0.17	1.57575e-127	1.23679e-122	ENSSSCG00000039340	CCDC184	5-78561700-78562287:+	protein_coding	0
5-3010123-3012147	3	0.498275	0.209	0.091	1.77193e-127	1.39077e-122	ENSSSCG00000031361	CELSR1	5-2980069-3204803:+	protein_coding	29854
14-141080435-141083649	3	0.454306	0.23	0.104	3.49022e-126	2.73944e-121	ENSSSCG00000047411		14-141070526-141082154:-	lncRNA	0
4-77182758-77188608	3	0.303255	0.429	0.264	5.90226e-126	4.63262e-121	ENSSSCG00000006262	RGS20	4-77141945-77210150:-	protein_coding	0
2-116702250-116703868	3	0.483488	0.253	0.125	5.90735e-126	4.63662e-121	ENSSSCG00000014203	MCC	2-116287198-116741955:+	protein_coding	64239
7-36755996-36762781	3	0.476831	0.221	0.097	1.61882e-125	1.27059e-120	ENSSSCG00000001619	FOXP4	7-36754754-36793527:+	protein_coding	0
15-49017676-49020274	3	0.51579	0.22	0.101	2.41994e-125	1.89939e-120	ENSSSCG00000049254		15-49029987-49075413:+	lncRNA	7712
4-122556308-122559572	3	0.516993	0.211	0.093	4.57013e-125	3.58705e-120	ENSSSCG00000050293		4-122557256-122562893:-	pseudogene	3121
14-131284654-131291808	3	0.341506	0.408	0.255	5.96295e-125	4.68026e-120	ENSSSCG00000010698	FGFR2	14-131181710-131579703:-	protein_coding	0
4-110816413-110819257	3	0.577251	0.212	0.099	9.78942e-125	7.68362e-120	ENSSSCG00000036975	PSRC1	4-110813339-110821216:+	protein_coding	2555
4-92192860-92195540	3	0.454027	0.221	0.096	1.02425e-124	8.03924e-120	ENSSSCG00000006453	KIRREL1	4-92176745-92290610:-	protein_coding	25459
18-1422080-1424430	3	0.541888	0.272	0.155	2.70786e-123	2.12537e-118	ENSSSCG00000033272	DNAJB6	18-1444737-1630889:-	protein_coding	60198
15-136023470-136034599	3	0.326292	0.415	0.263	5.00483e-123	3.92824e-118	ENSSSCG00000016319	GBX2	15-136028865-136032117:-	protein_coding	0
12-34174079-34175942	3	0.445674	0.277	0.147	1.21566e-122	9.54161e-118	ENSSSCG00000017624	CUEDC1	12-34141649-34167959:-	protein_coding	4119
3-68276129-68279146	3	0.428792	0.275	0.143	2.13968e-120	1.67942e-115	ENSSSCG00000008261	HK2	3-68145890-68231615:-	protein_coding	42513
13-64975011-64980935	3	0.418365	0.254	0.125	2.27955e-120	1.7892e-115	ENSSSCG00000011538	LMCD1	13-64933526-64994652:+	protein_coding	7748
18-8268378-8269755	3	0.576904	0.202	0.094	1.62732e-119	1.27726e-114	ENSSSCG00000016492	AGK	18-8263896-8368972:-	protein_coding	62654
3-132171992-132178013	3	0.44033	0.232	0.11	1.97799e-119	1.55251e-114	ENSSSCG00000029334	MYT1L	3-132168043-132294015:+	protein_coding	3749
2-17669421-17673658	3	0.397299	0.321	0.185	3.71119e-119	2.91287e-114	ENSSSCG00000013278	TSPAN18	2-17465632-17671594:-	protein_coding	0
10-60711824-60715816	3	0.422767	0.263	0.133	5.26376e-119	4.13147e-114	ENSSSCG00000011121	CELF2	10-60506482-61084861:-	protein_coding	0
5-51290756-51293319	3	0.548261	0.228	0.116	4.7159e-118	3.70146e-113	ENSSSCG00000031329	ST8SIA1	5-51211302-51361387:+	protein_coding	78966
15-81946148-81968591	3	0.251729	0.594	0.449	5.24424e-118	4.11615e-113	ENSSSCG00000015985	HOXD3	15-81953834-81973816:+	protein_coding	0
5-19409869-19414881	3	0.429126	0.273	0.147	7.18816e-118	5.64192e-113	ENSSSCG00000024221	SMUG1	5-19398248-19412606:-	protein_coding	0
7-91849155-91850994	3	0.488265	0.243	0.124	1.23218e-117	9.67125e-113	ENSSSCG00000028877	RAD51B	7-91592424-92345294:+	protein_coding	256107
14-30319403-30322151	3	0.447957	0.271	0.146	3.09228e-117	2.4271e-112	ENSSSCG00000009793	CLIP1	14-30320958-30467686:+	protein_coding	0
5-5615600-5621899	3	0.431525	0.283	0.155	4.73197e-117	3.71408e-112	ENSSSCG00000000029	SCUBE1	5-5561504-5692330:+	protein_coding	53896
6-56156664-56161731	3	0.364636	0.286	0.148	1.06202e-115	8.33571e-111	ENSSSCG00000021876	ssc-mir-935	6-56157660-56157739:-	miRNA	0
3-109071297-109073007	3	0.430402	0.213	0.094	1.61952e-115	1.27114e-110	ENSSSCG00000047344		3-109010643-109105529:-	protein_coding	32322
6-166395075-166398920	3	0.535372	0.206	0.098	1.75548e-114	1.37786e-109	ENSSSCG00000029808	EIF2B3	6-166353934-166494698:+	protein_coding	0
16-78736309-78740905	3	0.385419	0.236	0.112	2.78566e-114	2.18644e-109	ENSSSCG00000048570		16-78732809-78735021:-	lncRNA	0
13-95641648-95648137	3	0.330383	0.362	0.212	5.35434e-114	4.20257e-109	ENSSSCG00000026718	PLCH1	13-95308160-95643193:-	protein_coding	0
14-40392844-40394340	3	0.498145	0.209	0.097	3.02203e-113	2.37196e-108	ENSSSCG00000039265	COX6A1	14-40408631-40423629:+	protein_coding	12290
12-6830275-6834668	3	0.499979	0.299	0.193	6.58188e-113	5.16605e-108	ENSSSCG00000024357	DNAI2	12-6809299-6832766:-	protein_coding	0
12-24255503-24259983	3	0.41222	0.267	0.142	1.38922e-111	1.09039e-106	ENSSSCG00000017526	COPZ2	12-24280662-24292820:-	protein_coding	28730
9-46582879-46588484	3	0.414224	0.256	0.134	4.81084e-111	3.77598e-106	ENSSSCG00000015120	USP2	9-46563480-46590265:-	protein_coding	0
8-4379020-4382930	3	0.413763	0.25	0.126	1.06286e-110	8.34229e-106	ENSSSCG00000032452	WFS1	8-4362678-4385272:-	protein_coding	2142
8-32841771-32850559	3	0.413857	0.27	0.144	2.62753e-110	2.06232e-105	ENSSSCG00000038488	PHOX2B	8-32841396-32846215:-	protein_coding	0
5-49755191-49758484	3	0.404942	0.269	0.145	5.42622e-109	4.25898e-104	ENSSSCG00000000567	SOX5	5-49160723-50161570:+	protein_coding	0
11-76709560-76711637	3	0.498129	0.221	0.112	1.12246e-108	8.81007e-104	ENSSSCG00000034763	IRS2	11-76626179-76653881:-	protein_coding	53678
16-5949053-5951410	3	0.508344	0.203	0.098	6.20565e-108	4.87075e-103	ENSSSCG00000016794	MYO10	16-5907116-6145442:-	protein_coding	67537
12-54088602-54092998	3	0.431308	0.259	0.142	1.00226e-107	7.86664e-103	ENSSSCG00000017993	NTN1	12-54089472-54308355:+	protein_coding	0
12-22052692-22064768	3	0.252139	0.562	0.423	1.05955e-107	8.31633e-103	ENSSSCG00000017475	RARA	12-22047442-22085674:-	protein_coding	0
14-103491020-103491946	3	0.451964	0.223	0.11	2.12756e-107	1.6699e-102	ENSSSCG00000046988		14-103509276-103512340:-	lncRNA	20194
4-94622472-94626699	3	0.380371	0.373	0.252	8.39137e-107	6.5863e-102	ENSSSCG00000006525		4-94626371-94631192:+	protein_coding	0
15-49190512-49192721	3	0.396186	0.256	0.135	8.86042e-107	6.95445e-102	ENSSSCG00000049254		15-49029987-49075413:+	lncRNA	160209
6-175272-180122	3	0.349364	0.285	0.154	1.1577e-106	9.08669e-102	ENSSSCG00000002639		6-169068-178462:-	protein_coding	0
6-19065815-19070873	3	0.48049	0.214	0.105	1.27863e-106	1.00359e-101	ENSSSCG00000021519	CPNE2	6-19046795-19098915:+	protein_coding	18820
2-39625149-39631067	3	0.360522	0.233	0.107	1.37694e-106	1.08075e-101	ENSSSCG00000013351	NAV2	2-39266913-40077925:-	protein_coding	0
12-7607493-7613531	3	0.345583	0.408	0.282	1.8631e-106	1.46233e-101	ENSSSCG00000046071		12-7575644-7619440:+	protein_coding	22553
13-34444329-34446925	3	0.415077	0.261	0.138	2.27835e-106	1.78826e-101	ENSSSCG00000028184	DNAH1	13-34445336-34544149:+	protein_coding	0
6-64937883-64942638	3	0.454452	0.238	0.127	1.6237e-105	1.27443e-100	ENSSSCG00000021490	PRDM16	6-64704468-65012575:+	protein_coding	81882
13-70537810-70540989	3	0.46288	0.221	0.11	3.0212e-105	2.37131e-100	ENSSSCG00000039010	WNT7A	13-70538894-70602455:+	protein_coding	0
12-8542557-8546252	3	0.450232	0.21	0.103	2.30549e-104	1.80955e-99	ENSSSCG00000033537		12-8243627-8585314:+	lncRNA	10254
10-17099641-17103082	3	0.401405	0.275	0.154	4.11781e-104	3.23203e-99	ENSSSCG00000041281		10-17154603-17156909:-	lncRNA	53627
1-188924392-188926721	3	0.394184	0.214	0.1	4.26894e-104	3.35065e-99	ENSSSCG00000025013	RTN1	1-188704260-188926087:-	protein_coding	0
13-151951283-151953215	3	0.477238	0.201	0.094	4.32084e-104	3.39139e-99	ENSSSCG00000011943	BBX	13-151722085-152005073:-	protein_coding	51366
5-17205619-17210626	3	0.302656	0.378	0.239	6.44574e-104	5.05919e-99	ENSSSCG00000043036		5-17174628-17175588:-	pseudogene	28030
12-12366676-12371622	3	0.465636	0.206	0.099	2.10353e-103	1.65104e-98	ENSSSCG00000043117		12-12363349-12369517:+	lncRNA	1876
16-17531128-17533165	3	0.433855	0.216	0.106	5.70063e-103	4.47437e-98	ENSSSCG00000032931	CDH6	16-17531952-17660079:+	protein_coding	0
7-23372990-23379591	3	0.350248	0.387	0.262	1.27489e-102	1.00065e-97	ENSSSCG00000001382	DDR1	7-23373808-23394965:+	protein_coding	0
11-26127976-26135628	3	0.281416	0.434	0.289	1.98266e-102	1.55617e-97	ENSSSCG00000009445	PCDH8	11-26127399-26132123:-	protein_coding	0
3-132225898-132230846	3	0.385623	0.258	0.138	3.16142e-102	2.48137e-97	ENSSSCG00000029334	MYT1L	3-132168043-132294015:+	protein_coding	57655
6-3524419-3527460	3	0.425578	0.247	0.133	3.3021e-102	2.59178e-97	ENSSSCG00000042639		6-3465478-3494198:-	lncRNA	28220
16-35068929-35072011	3	0.536909	0.201	0.101	4.63993e-102	3.64184e-97	ENSSSCG00000016915	IL31RA	16-35012094-35071384:+	protein_coding	56635
6-121266613-121269032	3	0.373007	0.266	0.144	5.16288e-102	4.0523e-97	ENSSSCG00000003748	CELF4	6-121066749-121381029:-	protein_coding	110926
10-41516817-41523117	3	0.292345	0.465	0.337	9.01467e-102	7.07552e-97	ENSSSCG00000041664		10-41521849-41534440:-	lncRNA	11123
14-74965370-74969491	3	0.407686	0.247	0.13	1.04317e-101	8.18775e-97	ENSSSCG00000010283	SPOCK2	14-74938179-74968388:-	protein_coding	0
1-137537880-137540074	3	0.544522	0.23	0.133	2.77948e-101	2.18159e-96	ENSSSCG00000030560	IGF1R	1-137387925-137690666:-	protein_coding	36615
13-147751798-147756250	3	0.368674	0.283	0.158	1.20051e-100	9.42267e-96	ENSSSCG00000037190	TAGLN3	13-147740917-147754849:-	protein_coding	0
6-103125456-103128513	3	0.447798	0.212	0.106	1.25965e-98	9.88684e-94	ENSSSCG00000003690	DLGAP1	6-102333403-103199838:+	protein_coding	107143
14-28626572-28629457	3	0.370386	0.222	0.107	1.33686e-98	1.04929e-93	ENSSSCG00000009761	NCOR2	14-28624702-28819404:+	protein_coding	1670
6-73017889-73021730	3	0.345125	0.323	0.198	1.58545e-98	1.24441e-93	ENSSSCG00000003451		6-73019057-73049998:+	protein_coding	0
9-9782013-9787053	3	0.392812	0.308	0.194	3.67439e-98	2.88399e-93	ENSSSCG00000039468	SERPINH1	9-9783036-9794483:+	protein_coding	0
2-80479304-80485971	3	0.337702	0.375	0.252	1.49137e-97	1.17056e-92	ENSSSCG00000040706	DBN1	2-80479460-80496873:+	protein_coding	0
4-129041159-129045926	3	0.462791	0.215	0.111	2.27595e-97	1.78637e-92	ENSSSCG00000042007		4-129032496-129090079:-	lncRNA	10675
17-28378009-28381920	3	0.470074	0.204	0.101	8.15951e-97	6.40432e-92	ENSSSCG00000038858	CFAP61	17-28111660-28399114:+	protein_coding	261339
18-18548156-18550110	3	0.580554	0.237	0.148	9.81367e-97	7.70265e-92	ENSSSCG00000016555	CPA4	18-18530759-18581003:-	protein_coding	3194
4-93419269-93423703	3	0.430047	0.218	0.112	1.15561e-95	9.07029e-91	ENSSSCG00000006474	NES	4-93412557-93421895:+	protein_coding	2367
7-63421871-63425851	3	0.430081	0.209	0.103	1.51605e-95	1.18993e-90	ENSSSCG00000001944	NKX2-8	7-63423058-63425513:+	protein_coding	0
5-416893-423617	3	0.403529	0.252	0.14	2.8154e-95	2.20978e-90	ENSSSCG00000033171	MAPK11	5-421783-428100:+	protein_coding	0
6-71785021-71789053	3	0.356576	0.276	0.158	2.01839e-94	1.58421e-89	ENSSSCG00000003423	DRAXIN	6-71786435-71814680:+	protein_coding	0
1-269770502-269776168	3	0.344905	0.243	0.127	2.80657e-94	2.20285e-89	ENSSSCG00000050745		1-269783363-269786306:+	lncRNA	5194
5-27360368-27364704	3	0.421496	0.276	0.166	4.00858e-94	3.14629e-89	ENSSSCG00000036751	PPM1H	5-27299778-27572618:-	protein_coding	107381
16-27857377-27860319	3	0.357606	0.248	0.133	1.73268e-93	1.35997e-88	ENSSSCG00000016873	NIM1K	16-27858157-27930361:+	protein_coding	0
6-88320011-88322744	3	0.425563	0.226	0.121	2.0334e-93	1.59599e-88	ENSSSCG00000003606	SPOCD1	6-88323286-88349963:-	protein_coding	8780
1-63293742-63296020	3	0.360391	0.25	0.132	3.12083e-93	2.44951e-88	ENSSSCG00000049406		1-63306362-63312418:-	lncRNA	16198
11-75738944-75741436	3	0.437084	0.201	0.1	2.06248e-92	1.61882e-87	ENSSSCG00000009543		11-75739318-76135265:+	protein_coding	0
3-37994574-38001061	3	0.42054	0.215	0.113	1.39657e-91	1.09615e-86	ENSSSCG00000023653	GLIS2	3-37998068-38009024:-	protein_coding	0
11-77989408-77994895	3	0.428426	0.21	0.109	2.5431e-91	1.99606e-86	ENSSSCG00000037959		11-78000576-78025223:+	protein_coding	3680
14-81574632-81580174	3	0.255174	0.407	0.269	4.67017e-91	3.66557e-86	ENSSSCG00000010329	ZMIZ1	14-81455127-81647949:+	protein_coding	85496
15-76898209-76905664	3	0.280413	0.337	0.205	5.5136e-90	4.32757e-85	ENSSSCG00000038355	SP5	15-76902387-76905023:+	protein_coding	0
6-137594193-137597256	3	0.35401	0.25	0.137	5.79309e-90	4.54694e-85	ENSSSCG00000003777	SLC44A5	6-137595524-138010444:+	protein_coding	0
10-24033083-24037801	3	0.281945	0.283	0.156	1.12693e-89	8.84518e-85	ENSSSCG00000010915	NAV1	10-23885797-24102341:+	protein_coding	0
3-1818366-1823860	3	0.440722	0.235	0.135	1.33212e-89	1.04557e-84	ENSSSCG00000007572	LFNG	3-1810892-1820048:+	protein_coding	7239
17-36087676-36090759	3	0.404481	0.209	0.108	1.8143e-88	1.42402e-83	ENSSSCG00000007249	NOL4L	17-36072122-36325074:-	protein_coding	61463
12-47817494-47821298	3	0.396286	0.233	0.129	1.13897e-87	8.93963e-83	ENSSSCG00000024108	SLC43A2	12-47791911-47838946:-	protein_coding	17448
3-114938148-114940895	3	0.406238	0.277	0.174	1.94062e-87	1.52318e-82	ENSSSCG00000008593	KLHL29	3-114871161-115177467:-	protein_coding	83500
13-31774999-31778581	3	0.487686	0.204	0.113	5.33605e-87	4.18821e-82	ENSSSCG00000011379	KLHDC8B	13-31775694-31780484:+	protein_coding	0
11-70858622-70862289	3	0.363864	0.28	0.171	8.16457e-87	6.40829e-82	ENSSSCG00000009527	FGF14	11-70251375-70861064:-	protein_coding	0
8-117096406-117102383	3	0.272348	0.438	0.315	2.13523e-86	1.67592e-81	ENSSSCG00000025621	CXXC4	8-117097853-117121310:+	protein_coding	0
15-127558055-127560950	3	0.364525	0.327	0.222	6.88116e-86	5.40095e-81	ENSSSCG00000042182		15-127578267-127578351:-	snoRNA	17201
16-72140165-72142282	3	0.31862	0.375	0.26	8.46608e-86	6.64494e-81	ENSSSCG00000017094	MARCHF6	16-72044869-72127864:-	protein_coding	10300
1-17507249-17513543	3	0.324587	0.282	0.165	2.68987e-85	2.11125e-80	ENSSSCG00000033175	SASH1	1-17306372-17662825:-	protein_coding	0
13-87740199-87749669	3	0.370472	0.351	0.261	4.86712e-85	3.82015e-80	ENSSSCG00000011692	ZIC1	13-87745751-87749403:+	protein_coding	0
8-137605250-137613202	3	0.364314	0.297	0.192	5.51211e-85	4.3264e-80	ENSSSCG00000036555	PRDM8	8-137603847-137612651:-	protein_coding	0
17-13820463-13823505	3	0.428511	0.245	0.147	1.08635e-84	8.52664e-80	ENSSSCG00000032601	RASSF2	17-13773292-13822208:-	protein_coding	0
1-65842795-65847564	3	0.398689	0.239	0.138	2.82124e-84	2.21436e-79	ENSSSCG00000049318		1-65834183-65836238:+	lncRNA	7412
4-86141222-86144532	3	0.381969	0.279	0.175	2.39898e-83	1.88293e-78	ENSSSCG00000006331	PBX1	4-85824666-86170191:-	protein_coding	24922
13-131285876-131290177	3	0.327516	0.284	0.172	8.45654e-83	6.63745e-78	ENSSSCG00000049789		13-131288975-131292594:+	lncRNA	0
14-51401039-51412722	3	0.26521	0.339	0.214	2.96286e-82	2.32552e-77	ENSSSCG00000010133	ARVCF	14-51403923-51440059:-	protein_coding	2469
8-83675643-83679949	3	0.352662	0.293	0.185	5.14465e-82	4.03798e-77	ENSSSCG00000009045	HHIP	8-83583737-83679136:-	protein_coding	0
1-264293872-264306666	3	0.28741	0.295	0.178	9.06574e-82	7.11561e-77	ENSSSCG00000005585	DENND1A	1-264300343-264824193:-	protein_coding	9415
2-42112246-42114063	3	0.383382	0.221	0.121	1.26033e-81	9.89217e-77	ENSSSCG00000013382	PLEKHA7	2-42081530-42311547:+	protein_coding	30285
11-63824807-63828581	3	0.38158	0.235	0.135	7.4006e-81	5.80866e-76	ENSSSCG00000009494	SOX21	11-63825637-63826467:-	protein_coding	0
3-121428648-121430639	3	0.413715	0.209	0.115	8.43218e-80	6.61833e-75	ENSSSCG00000043156		3-121440309-121456818:-	lncRNA	25979
13-67736776-67738879	3	0.366036	0.277	0.173	8.51581e-80	6.68398e-75	ENSSSCG00000030581	VGLL4	13-67698082-67876257:-	protein_coding	0
2-128070538-128073152	3	0.306594	0.286	0.173	9.73057e-80	7.63743e-75	ENSSSCG00000014242		2-128053517-128156733:-	protein_coding	28610
5-2975855-2981879	3	0.317625	0.275	0.164	2.86843e-79	2.2514e-74	ENSSSCG00000031361	CELSR1	5-2980069-3204803:+	protein_coding	0
9-122495366-122498487	3	0.420182	0.244	0.15	9.6373e-78	7.56422e-73	ENSSSCG00000015538	KIAA1614	9-122484004-122523068:+	protein_coding	11162
13-25785921-25788118	3	0.430842	0.251	0.162	9.90426e-78	7.77376e-73	ENSSSCG00000011278	TRAK1	13-25773981-25935828:+	protein_coding	8956
14-14665007-14667930	3	0.377295	0.233	0.136	1.6494e-77	1.2946e-72	ENSSSCG00000032852	FAM167A	14-14627225-14667458:-	protein_coding	0
3-126147319-126150581	3	0.373448	0.201	0.109	4.78193e-77	3.75329e-72	ENSSSCG00000003663	HPCAL1	3-126107412-126220309:-	protein_coding	58539
6-77165624-77177471	3	0.363576	0.299	0.204	5.6352e-77	4.42301e-72	ENSSSCG00000034627	PAX7	6-77161097-77267415:+	protein_coding	4327
1-131030126-131037697	3	0.266882	0.34	0.222	2.63996e-76	2.07208e-71	ENSSSCG00000004779	PLCB2	1-131005408-131028690:+	protein_coding	18771
18-6056989-6060297	3	0.343974	0.225	0.126	3.5776e-76	2.80802e-71	ENSSSCG00000032249	GBX1	18-6058929-6080906:+	protein_coding	0
1-138566597-138568564	3	0.294151	0.302	0.192	1.76542e-74	1.38566e-69	ENSSSCG00000030487		1-138560995-138567562:-	protein_coding	0
9-65978293-65980098	3	0.357125	0.213	0.119	1.32096e-73	1.03681e-68	ENSSSCG00000038471	NUAK2	9-65980040-66001718:-	protein_coding	21420
14-56390102-56394409	3	0.390831	0.263	0.173	3.5388e-73	2.77757e-68	ENSSSCG00000044112		14-56392547-56398491:+	lncRNA	0
14-46454791-46458976	3	0.351403	0.202	0.108	4.59643e-73	3.60769e-68	ENSSSCG00000009977	RASL10A	14-46455817-46457977:-	protein_coding	0
9-103962752-103965782	3	0.350332	0.202	0.109	2.67129e-72	2.09667e-67	ENSSSCG00000015427	ORC5	9-103708728-104166724:-	protein_coding	0
14-24918537-24924656	3	0.29501	0.277	0.172	9.54165e-72	7.48915e-67	ENSSSCG00000009751	FZD10	14-24920679-24922424:-	protein_coding	0
8-86798583-86800981	3	0.363662	0.229	0.136	1.15675e-71	9.07923e-67	ENSSSCG00000048695		8-86825325-86874462:+	lncRNA	22343
12-34203779-34208367	3	0.288093	0.304	0.197	1.99043e-71	1.56227e-66	ENSSSCG00000050061		12-34229480-34231674:+	lncRNA	19112
15-115093705-115097605	3	0.344843	0.259	0.162	2.34985e-71	1.84437e-66	ENSSSCG00000037703		15-115351289-115352877:+	protein_coding	251683
5-17174456-17183412	3	0.262922	0.331	0.219	6.88907e-71	5.40716e-66	ENSSSCG00000043036		5-17174628-17175588:-	pseudogene	0
15-48077156-48080778	3	0.305186	0.3	0.198	9.31694e-71	7.31278e-66	ENSSSCG00000015815	FGFR1	15-48053340-48106746:+	protein_coding	22671
7-30309633-30311750	3	0.289543	0.247	0.144	1.28939e-70	1.01203e-65	ENSSSCG00000031593	NUDT3	7-30320307-30443535:-	protein_coding	6703
2-141504378-141510271	3	0.300967	0.297	0.194	3.35475e-70	2.63311e-65	ENSSSCG00000037898	CXXC5	2-141480395-141514324:+	protein_coding	0
7-121723706-121729552	3	0.405541	0.213	0.128	4.43435e-70	3.48048e-65	ENSSSCG00000018179	SNORD112	7-121724050-121724126:+	snoRNA	0
11-3045935-3047682	3	0.347385	0.233	0.14	4.99237e-70	3.91846e-65	ENSSSCG00000009293		11-2806674-3047354:-	protein_coding	0
14-141313358-141316885	3	0.37357	0.23	0.139	1.37444e-69	1.07878e-64	ENSSSCG00000034701	CALY	14-141307090-141316292:-	protein_coding	0
2-100483095-100485545	3	0.341561	0.221	0.127	4.50551e-69	3.53633e-64	ENSSSCG00000027608	FAM172A	2-100477775-100893580:-	protein_coding	34147
2-81122152-81127503	3	0.254057	0.293	0.186	8.89165e-67	6.97896e-62	ENSSSCG00000014049	UNC5A	2-81060802-81126196:-	protein_coding	0
3-59322620-59326128	3	0.2898	0.276	0.175	1.62467e-66	1.27519e-61	ENSSSCG00000008240		3-59319981-59327062:-	protein_coding	0
8-5715985-5722502	3	0.29835	0.242	0.146	2.86404e-66	2.24796e-61	ENSSSCG00000049930		8-5671152-5674599:-	lncRNA	39385
8-74418307-74421841	3	0.287831	0.291	0.189	3.04996e-66	2.39388e-61	ENSSSCG00000008995	LRAT	8-74409459-74419682:-	protein_coding	0
14-23503651-23507911	3	0.270535	0.305	0.203	7.69051e-65	6.03621e-60	ENSSSCG00000024236	MMP17	14-23481225-23506919:-	protein_coding	0
6-45285215-45287613	3	0.300203	0.221	0.13	5.25791e-64	4.12688e-59	ENSSSCG00000002916	APLP1	6-45285698-45295352:+	protein_coding	0
7-78037308-78041663	3	0.31076	0.261	0.168	1.57716e-63	1.23789e-58	ENSSSCG00000038313	ZNF219	7-78035226-78043467:+	protein_coding	1882
5-58235310-58237162	3	0.35429	0.25	0.166	6.18414e-63	4.85387e-58	ENSSSCG00000051714		5-58171319-58173673:-	lncRNA	59636
15-120987197-120989271	3	0.299228	0.205	0.117	1.95701e-62	1.53604e-57	ENSSSCG00000021584	CDK5R2	15-120985245-120991318:+	protein_coding	1752
6-123712945-123715545	3	0.292626	0.268	0.172	3.00731e-62	2.36041e-57	ENSSSCG00000033723		6-123634856-123714470:-	lncRNA	0
2-327983-330943	3	0.263849	0.337	0.238	4.48051e-62	3.51671e-57	ENSSSCG00000012854	RASSF7	2-329711-332522:+	protein_coding	0
9-9899302-9901869	3	0.331911	0.226	0.138	5.9977e-62	4.70753e-57	ENSSSCG00000014860	MAP6	9-9810926-9901494:-	protein_coding	0
6-161611755-161617733	3	0.308164	0.236	0.146	1.4508e-61	1.13872e-56	ENSSSCG00000030552	DMRTA2	6-161616646-161621904:+	protein_coding	0
13-189198374-189201206	3	0.318798	0.253	0.165	6.82184e-61	5.3544e-56	ENSSSCG00000023028	JAM2	13-189165968-189275839:+	protein_coding	0
11-52172945-52174839	3	0.348459	0.229	0.146	1.15597e-60	9.07309e-56	ENSSSCG00000050522		11-52175808-52356741:+	protein_coding	0
14-78755371-78757728	3	0.304208	0.313	0.226	1.18735e-60	9.31936e-56	ENSSSCG00000034308	LRMDA	14-77957851-79051453:+	protein_coding	59673
11-68826215-68831473	3	0.259042	0.335	0.239	1.34004e-60	1.05178e-55	ENSSSCG00000009521	ZIC5	11-68821735-68830341:-	protein_coding	0
1-215608181-215610288	3	0.303906	0.216	0.128	7.48024e-60	5.87116e-55	ENSSSCG00000005199	GLDC	1-215608849-215715061:+	protein_coding	0
17-11148956-11151046	3	0.309676	0.314	0.229	1.08091e-59	8.48397e-55	ENSSSCG00000007033	AP3M2	17-11167161-11190856:+	protein_coding	14114
9-134582864-134592202	3	0.277524	0.33	0.24	1.11028e-59	8.71444e-55	ENSSSCG00000026412	PLXNA2	9-134584406-134796064:+	protein_coding	0
13-24760973-24766971	3	0.306389	0.214	0.127	1.18557e-59	9.30545e-55	ENSSSCG00000026550	ZNF621	13-24737062-24744558:+	protein_coding	23659
13-129502073-129505662	3	0.261676	0.263	0.168	2.57534e-59	2.02136e-54	ENSSSCG00000038584	FGF12	13-129240067-129817466:-	protein_coding	0
7-100070391-100074507	3	0.259955	0.226	0.136	2.75477e-59	2.16219e-54	ENSSSCG00000048500		7-100075977-100080596:+	lncRNA	0
17-62034090-62042008	3	0.321807	0.232	0.147	3.12521e-59	2.45295e-54	ENSSSCG00000034173	GID8	17-62033014-62181480:+	protein_coding	876
15-83406042-83408056	3	0.317207	0.205	0.123	7.59345e-59	5.96002e-54	ENSSSCG00000038903		15-83366724-83757934:-	protein_coding	47258
13-123918152-123920593	3	0.307605	0.224	0.136	9.43701e-59	7.40702e-54	ENSSSCG00000023229	ETV5	13-123873349-123930298:-	protein_coding	9505
8-30106563-30109298	3	0.31687	0.237	0.152	3.69131e-58	2.89727e-53	ENSSSCG00000008785	FAM114A1	8-30114602-30274165:+	protein_coding	3303
6-3336598-3344626	3	0.330745	0.203	0.123	5.08185e-58	3.98869e-53	ENSSSCG00000002664	GSE1	6-3246731-3424495:-	protein_coding	4033
3-79448278-79450019	3	0.342891	0.214	0.132	2.82433e-57	2.21679e-52	ENSSSCG00000026713	TMEM17	3-79415717-79422393:+	protein_coding	32278
13-78622523-78628448	3	0.313896	0.214	0.131	5.36713e-57	4.2126e-52	ENSSSCG00000031721	SOX14	13-78620984-78622577:+	protein_coding	1339
3-75478250-75484552	3	0.250216	0.351	0.26	9.51799e-57	7.47057e-52	ENSSSCG00000051490		3-75475750-75478552:+	lncRNA	0
9-78660140-78663450	3	0.307558	0.216	0.131	1.09113e-56	8.5642e-52	ENSSSCG00000037207	NXPH1	9-78654778-78960847:+	protein_coding	5162
14-42105224-42109222	3	0.265649	0.386	0.302	1.38553e-56	1.08749e-51	ENSSSCG00000009944	CORO1C	14-42062893-42145125:+	protein_coding	9434
2-137729376-137735125	3	0.257539	0.269	0.176	4.37582e-56	3.43454e-51	ENSSSCG00000041215		2-137681884-137730652:+	lncRNA	31357
11-46632136-46634647	3	0.349096	0.228	0.15	5.8822e-56	4.61688e-51	ENSSSCG00000042071		11-46595611-46655369:-	lncRNA	13414
15-118819764-118826183	3	0.262096	0.315	0.224	8.23736e-56	6.46542e-51	ENSSSCG00000035392	IGFBP2	15-118822047-118850976:+	protein_coding	0
8-364231-370028	3	0.319726	0.247	0.168	8.82481e-56	6.92651e-51	ENSSSCG00000036512	FGFRL1	8-365181-378381:+	protein_coding	0
6-167935655-167941957	3	0.337513	0.203	0.126	1.41e-55	1.10669e-50	ENSSSCG00000003950	TIE1	6-167919668-167940874:-	protein_coding	0
5-71028458-71030902	3	0.282721	0.255	0.166	1.92722e-55	1.51265e-50	ENSSSCG00000000779	KIF21A	5-70888999-71029809:-	protein_coding	0
1-95949985-95953361	3	0.262843	0.283	0.193	2.7049e-55	2.12305e-50	ENSSSCG00000004502	RNF165	1-95951414-96066949:+	protein_coding	0
9-60628781-60630760	3	0.355166	0.223	0.149	3.79648e-55	2.97982e-50	ENSSSCG00000015256	JAM3	9-60613400-60738924:+	protein_coding	0
9-53444634-53447578	3	0.283842	0.259	0.173	1.00372e-54	7.87813e-50	ENSSSCG00000015232	ST3GAL4	9-53445591-53486010:+	protein_coding	0
15-45189238-45192143	3	0.281416	0.317	0.232	1.20869e-54	9.48692e-50	ENSSSCG00000015780	STOX2	15-45083606-45301158:+	protein_coding	0
8-86936573-86940094	3	0.305332	0.269	0.187	1.57096e-54	1.23303e-49	ENSSSCG00000009060	MAML3	8-86880173-87322847:+	protein_coding	56200
5-19343888-19348298	3	0.325121	0.215	0.138	1.9776e-54	1.5522e-49	ENSSSCG00000024221	SMUG1	5-19398248-19412606:-	protein_coding	48547
13-45463398-45468091	3	0.285115	0.222	0.138	4.78699e-54	3.75726e-49	ENSSSCG00000011493		13-45401127-45498067:+	protein_coding	59040
7-59301057-59306961	3	0.267536	0.3	0.211	8.09855e-54	6.35647e-49	ENSSSCG00000049240		7-59313353-59317802:+	lncRNA	4391
9-61017343-61021230	3	0.294255	0.206	0.125	9.40952e-54	7.38544e-49	ENSSSCG00000015259	B3GAT1	9-60995280-61010468:-	protein_coding	4874
7-16942565-16947805	3	0.266515	0.242	0.154	1.15298e-53	9.04965e-49	ENSSSCG00000049691		7-16945438-17346011:+	protein_coding	0
13-60392630-60396778	3	0.269751	0.305	0.22	1.79069e-53	1.4055e-48	ENSSSCG00000023806	LRRN1	13-60393647-60432808:+	protein_coding	0
3-59500617-59503849	3	0.262274	0.216	0.131	2.63677e-53	2.06957e-48	ENSSSCG00000047948		3-59495511-59498249:-	lncRNA	367
1-247497766-247501855	3	0.254467	0.268	0.177	2.88018e-53	2.26062e-48	ENSSSCG00000051198		1-247479418-247493291:+	lncRNA	18148
6-3536933-3541882	3	0.298419	0.225	0.144	1.77582e-52	1.39383e-47	ENSSSCG00000042639		6-3465478-3494198:-	lncRNA	40734
2-62363760-62367354	3	0.286581	0.276	0.196	2.56465e-52	2.01297e-47	ENSSSCG00000025176	NOTCH3	2-62364501-62402344:+	protein_coding	0
2-96081382-96086083	3	0.312641	0.205	0.129	4.30145e-52	3.37616e-47	ENSSSCG00000041042		2-96075870-96100685:-	lncRNA	784
14-56147914-56150858	3	0.329533	0.202	0.125	1.28839e-51	1.01124e-46	ENSSSCG00000010158		14-56113192-56127677:+	protein_coding	32191
13-143674359-143678745	3	0.268049	0.267	0.182	2.2088e-51	1.73367e-46	ENSSSCG00000027941	LSAMP	13-143676005-144304151:+	protein_coding	0
12-7358836-7363040	3	0.294231	0.211	0.134	7.46699e-51	5.86077e-46	ENSSSCG00000045799		12-7164750-7185764:+	lncRNA	193886
6-40291884-40297469	3	0.270515	0.299	0.221	7.99644e-51	6.27633e-46	ENSSSCG00000029234	ZNF536	6-40292351-40771730:+	protein_coding	0
4-56069961-56072991	3	0.276329	0.258	0.176	3.20474e-50	2.51537e-45	ENSSSCG00000043865		4-56115021-56116905:+	lncRNA	40029
7-113042683-113047519	3	0.256102	0.264	0.181	9.229e-50	7.24375e-45	ENSSSCG00000002440	CCDC88C	7-112917448-113045686:-	protein_coding	0
7-66800047-66803397	3	0.314119	0.202	0.129	3.11364e-49	2.44387e-44	ENSSSCG00000001964	NPAS3	7-65928075-66801611:-	protein_coding	0
1-271214183-271217183	3	0.254849	0.214	0.133	3.30799e-49	2.59641e-44	ENSSSCG00000041350		1-271213537-271217599:+	lncRNA	446
1-254077503-254080932	3	0.262068	0.224	0.145	1.15858e-48	9.09359e-44	ENSSSCG00000005480	RGS3	1-254067492-254211805:+	protein_coding	0
12-52700204-52703754	3	0.358587	0.204	0.139	2.74794e-47	2.15683e-42	ENSSSCG00000017945	TMEM95	12-52701251-52702717:+	protein_coding	0
4-66994461-66998234	3	0.262032	0.248	0.169	3.4482e-46	2.70646e-41	ENSSSCG00000006199	PREX2	4-66715234-67116135:-	protein_coding	0
2-77635569-77638383	3	0.270158	0.22	0.145	1.0536e-45	8.26958e-41	ENSSSCG00000039575	PALM	2-77619196-77644673:-	protein_coding	6054
12-33759113-33767703	3	0.32453	0.225	0.161	1.53856e-44	1.2076e-39	ENSSSCG00000038505	MSI2	12-33537193-33975558:+	protein_coding	179841
8-72250331-72253468	3	0.317917	0.207	0.141	1.73373e-44	1.36079e-39	ENSSSCG00000041895		8-72243667-72250021:+	lncRNA	2080
15-48668478-48670285	3	0.293098	0.218	0.148	2.61836e-44	2.05513e-39	ENSSSCG00000039480	ERLIN2	15-48643724-48662536:-	protein_coding	3941
16-79933551-79936639	3	0.271042	0.239	0.166	4.52443e-44	3.55118e-39	ENSSSCG00000039089		16-79890727-79935013:-	protein_coding	0
7-31111839-31115860	3	0.253083	0.211	0.137	6.60472e-44	5.18398e-39	ENSSSCG00000001536	SCUBE3	7-31114209-31150000:+	protein_coding	0
7-121251983-121260689	3	0.307148	0.205	0.138	7.53378e-44	5.91319e-39	ENSSSCG00000002517	WDR25	7-121238268-121384293:+	protein_coding	5848
X-30611383-30615912	3	0.313147	0.212	0.146	3.74463e-43	2.93912e-38	ENSSSCG00000024132	TMEM47	X-30584044-30615232:-	protein_coding	0
6-144372004-144376425	3	0.257418	0.263	0.188	5.63214e-43	4.42061e-38	ENSSSCG00000003795	WLS	6-144242656-144555880:+	protein_coding	45410
1-107581644-107584628	3	0.268304	0.268	0.198	4.72493e-42	3.70855e-37	ENSSSCG00000004551	ZNF609	1-107340541-107583273:-	protein_coding	0
7-3339637-3343064	3	0.275874	0.214	0.146	1.81804e-41	1.42696e-36	ENSSSCG00000038717		7-3192894-3593896:+	protein_coding	144290
8-87213685-87217324	3	0.286342	0.238	0.175	4.55272e-40	3.57339e-35	ENSSSCG00000009060	MAML3	8-86880173-87322847:+	protein_coding	136299
5-18894978-18898015	3	0.270124	0.218	0.151	7.75865e-39	6.08969e-34	ENSSSCG00000028481	CALCOCO1	5-18910701-18930316:-	protein_coding	14139
1-35696109-35698841	3	0.257849	0.205	0.138	5.91171e-38	4.64004e-33	ENSSSCG00000004215	KIAA0408	1-35697065-35774488:+	protein_coding	0
5-14918685-14922593	3	0.279493	0.235	0.171	1.75815e-37	1.37995e-32	ENSSSCG00000038562	RND1	5-14914642-14937020:-	protein_coding	14227
15-111308805-111310416	3	0.265886	0.229	0.167	6.98115e-36	5.47944e-31	ENSSSCG00000032040	C2orf80	15-111281122-111303915:-	protein_coding	2889
6-154935104-154938814	3	0.262086	0.205	0.143	1.67564e-35	1.3152e-30	ENSSSCG00000003833	DAB1	6-154936439-155374403:+	protein_coding	0
10-41853236-41856924	3	0.258919	0.212	0.15	1.70053e-35	1.33473e-30	ENSSSCG00000043553		10-41869969-41874651:-	lncRNA	17527
12-2565004-2570514	3	0.253213	0.229	0.167	2.03407e-35	1.59652e-30	ENSSSCG00000034146	CBX8	12-2562393-2566145:+	protein_coding	2364
13-87731437-87734539	3	0.265442	0.212	0.188	1.36023e-18	1.06763e-13	ENSSSCG00000011693	ZIC4	13-87722067-87742262:-	protein_coding	0
1-75532302-75532967	4	1.73658	0.236	0.033	0	0	ENSSSCG00000004411	ZBTB24	1-75531035-75548785:-	protein_coding	7536
13-54228754-54229970	4	1.52954	0.303	0.045	0	0	ENSSSCG00000011519	GXYLT2	13-54205582-54302234:+	protein_coding	22972
9-46821977-46824103	4	1.24268	0.324	0.066	0	0	ENSSSCG00000015125	NECTIN1	9-46789726-46891233:-	protein_coding	66396
14-108590140-108591226	4	1.64828	0.21	0.026	1.01895e-306	7.99767e-302	ENSSSCG00000010512	SLIT1	14-108446003-108624305:-	protein_coding	32879
2-39126083-39127971	4	1.37098	0.259	0.044	1.01626e-301	7.97649e-297	ENSSSCG00000013349	HTATIP2	2-39034013-39189152:-	protein_coding	14780
1-220486557-220488924	4	1.23386	0.266	0.055	6.99785e-272	5.49254e-267	ENSSSCG00000033488	U6	1-220492017-220492103:-	snRNA	2979
13-146730348-146732735	4	1.03945	0.332	0.09	4.78547e-270	3.75607e-265	ENSSSCG00000036952	GTPBP8	13-146715642-146932367:-	protein_coding	24411
9-46789681-46791842	4	1.22792	0.271	0.055	6.44941e-270	5.06208e-265	ENSSSCG00000015125	NECTIN1	9-46789726-46891233:-	protein_coding	98657
17-49187260-49188480	4	1.35027	0.232	0.04	1.03731e-267	8.14176e-263	ENSSSCG00000007453	EYA2	17-48966814-49243747:+	protein_coding	14340
1-190102371-190103303	4	1.26396	0.25	0.048	6.49542e-262	5.09819e-257	ENSSSCG00000051207		1-190034361-190144184:+	lncRNA	67810
1-202649498-202650549	4	1.28097	0.24	0.044	2.37869e-261	1.86701e-256	ENSSSCG00000045852		1-202649938-202695913:+	lncRNA	0
14-123907525-123909314	4	0.982586	0.318	0.086	8.46064e-246	6.64067e-241	ENSSSCG00000010639	HABP2	14-123893989-123932962:+	protein_coding	13290
6-91795280-91796870	4	1.05839	0.282	0.068	6.03305e-240	4.73528e-235	ENSSSCG00000035914	PSMB2	6-91783057-91829909:-	protein_coding	30646
10-11723187-11724306	4	1.26018	0.224	0.042	4.42051e-229	3.46962e-224	ENSSSCG00000035479	DISP1	10-11526619-11709888:+	protein_coding	68701
12-12903422-12904972	4	1.16732	0.24	0.052	2.49834e-225	1.96092e-220	ENSSSCG00000017268	PRKCA	12-12882064-13263554:+	protein_coding	21158
12-36961282-36962522	4	1.23532	0.229	0.049	2.83832e-225	2.22777e-220	ENSSSCG00000017676	BCAS3	12-36895053-37475187:-	protein_coding	13639
13-130830419-130833986	4	1.27856	0.219	0.047	1.8011e-217	1.41366e-212	ENSSSCG00000049168		13-130800378-130843293:+	lncRNA	29841
10-51942752-51944929	4	0.979042	0.272	0.068	1.12844e-209	8.85703e-205	ENSSSCG00000011078	ARMC3	10-51959608-52049425:-	protein_coding	30359
4-61713326-61715122	4	1.12547	0.241	0.058	5.70003e-209	4.4739e-204	ENSSSCG00000006174	JPH1	4-61628299-61716546:+	protein_coding	6526
14-93381679-93382457	4	1.18674	0.24	0.059	6.11705e-209	4.80121e-204	ENSSSCG00000044126		14-93354860-93361244:+	protein_coding	26619
8-83749156-83750120	4	1.22485	0.205	0.042	7.51021e-205	5.89469e-200	ENSSSCG00000043663		8-83754497-83989925:+	lncRNA	2376
2-33153420-33154888	4	0.842644	0.344	0.119	6.75835e-204	5.30457e-199	ENSSSCG00000013337	BBOX1	2-33227974-33296559:-	protein_coding	105297
9-53216653-53218803	4	0.865831	0.308	0.097	2.12539e-196	1.6682e-191	ENSSSCG00000022504	CDON	9-53079550-53178881:-	protein_coding	35771
11-15131675-15133080	4	0.908757	0.281	0.083	1.12248e-190	8.81024e-186	ENSSSCG00000046714		11-15124083-15136074:+	lncRNA	2378
6-74896238-74897575	4	1.07343	0.217	0.048	9.1702e-186	7.1976e-181	ENSSSCG00000003468	PLEKHM2	6-74864230-74907768:+	protein_coding	10129
2-30203619-30206839	4	0.819569	0.322	0.113	2.763e-184	2.16865e-179	ENSSSCG00000013327	MPPED2	2-30040337-30288102:+	protein_coding	104433
10-21009602-21011027	4	1.07372	0.221	0.054	7.00821e-184	5.50067e-179	ENSSSCG00000010904	NEK7	10-20997243-21124283:+	protein_coding	12159
1-246910625-246912820	4	1.12296	0.205	0.046	5.66779e-182	4.44859e-177	ENSSSCG00000005426	FSD1L	1-246768150-246916650:+	protein_coding	18420
4-72588693-72591476	4	0.88629	0.276	0.086	1.50315e-178	1.17981e-173	ENSSSCG00000006231	CHD7	4-72571874-72754432:-	protein_coding	49735
14-130111-131577	4	0.646729	0.417	0.18	1.79387e-174	1.40799e-169	ENSSSCG00000047635		14-115020-119291:-	lncRNA	8819
13-21650125-21651954	4	0.870087	0.281	0.093	6.196e-167	4.86318e-162	ENSSSCG00000048558		13-21501663-21670393:-	lncRNA	6037
5-100753619-100758621	4	0.769873	0.315	0.116	1.81291e-163	1.42294e-158	ENSSSCG00000000937	MYF5	5-100752890-100755494:-	protein_coding	0
2-40075398-40076596	4	0.989273	0.203	0.047	1.74058e-162	1.36616e-157	ENSSSCG00000013351	NAV2	2-39266913-40077925:-	protein_coding	1129
16-46473254-46474915	4	0.972182	0.23	0.065	7.96676e-161	6.25303e-156	ENSSSCG00000016958	PIK3R1	16-46434873-46523609:+	protein_coding	26671
9-46808539-46809964	4	0.950777	0.227	0.065	3.13541e-159	2.46095e-154	ENSSSCG00000015125	NECTIN1	9-46789726-46891233:-	protein_coding	80535
4-90102310-90104927	4	0.780489	0.302	0.111	3.93657e-158	3.08978e-153	ENSSSCG00000006384	NHLH1	4-90109057-90109458:-	protein_coding	4331
1-270561718-270565310	4	0.844815	0.263	0.085	1.90369e-157	1.49419e-152	ENSSSCG00000005701	ASS1	1-270531589-270586361:+	protein_coding	29186
16-20056829-20061344	4	0.742827	0.321	0.122	2.30683e-157	1.81061e-152	ENSSSCG00000016823		16-20005744-20060164:-	protein_coding	0
17-13616002-13618008	4	0.740513	0.311	0.114	3.79479e-157	2.97849e-152	ENSSSCG00000048399		17-13614366-13623115:-	lncRNA	4907
6-77869571-77871778	4	0.737163	0.312	0.117	8.55091e-155	6.71152e-150	ENSSSCG00000003493	CAPZB	6-77780681-77912617:-	protein_coding	3337
2-30245258-30246814	4	0.873986	0.232	0.065	2.20079e-153	1.72738e-148	ENSSSCG00000013327	MPPED2	2-30040337-30288102:+	protein_coding	64458
1-136276115-136277844	4	0.818997	0.265	0.086	7.89255e-153	6.19478e-148	ENSSSCG00000004803	ACTC1	1-136281167-136286545:+	protein_coding	1322
10-56198418-56200781	4	0.97013	0.25	0.083	5.89589e-152	4.62763e-147	ENSSSCG00000042668		10-56194940-56246491:+	lncRNA	3278
6-646006-654672	4	0.626095	0.373	0.166	3.14209e-145	2.46619e-140	ENSSSCG00000002642	CDH15	6-636350-652165:-	protein_coding	0
2-69641470-69645964	4	0.882977	0.221	0.064	3.20384e-142	2.51466e-137	ENSSSCG00000013634	YIPF2	2-69641052-69717535:-	protein_coding	1381
2-1366966-1377030	4	0.546257	0.453	0.236	1.30567e-141	1.02481e-136	ENSSSCG00000050649		2-1381838-1384446:-	lncRNA	2810
10-47926538-47928465	4	0.906943	0.237	0.082	1.79552e-137	1.40929e-132	ENSSSCG00000011056	FRMD4A	10-47385718-48049718:+	protein_coding	7471
13-48105643-48107734	4	0.697846	0.3	0.116	2.73406e-137	2.14594e-132	ENSSSCG00000046980		13-48118721-48123125:-	protein_coding	15191
12-34160050-34165561	4	0.532075	0.413	0.197	3.47654e-136	2.7287e-131	ENSSSCG00000017624	CUEDC1	12-34141649-34167959:-	protein_coding	2198
4-56798511-56801500	4	0.602577	0.377	0.182	1.85849e-132	1.45871e-127	ENSSSCG00000050145		4-56728636-56814393:+	lncRNA	1449
3-121456309-121459174	4	0.923929	0.207	0.064	3.33358e-131	2.61649e-126	ENSSSCG00000043156		3-121440309-121456818:-	lncRNA	0
1-163250767-163253967	4	0.755533	0.263	0.098	3.45962e-131	2.71542e-126	ENSSSCG00000004928	CILP	1-163237100-163271164:-	protein_coding	0
1-188391134-188392960	4	0.834201	0.234	0.078	6.02187e-131	4.7265e-126	ENSSSCG00000005078	DAAM1	1-188335384-188511096:+	protein_coding	5150
1-458139-459913	4	0.782676	0.248	0.087	3.18881e-130	2.50287e-125	ENSSSCG00000035944		1-470506-475345:+	lncRNA	8592
9-13465544-13467949	4	0.767832	0.273	0.107	1.98945e-128	1.5615e-123	ENSSSCG00000044510		9-13343987-13350490:-	pseudogene	113053
13-190397202-190398453	4	0.714413	0.264	0.097	5.00324e-125	3.927e-120	ENSSSCG00000012027	ADAMTS5	13-190361449-190412949:-	protein_coding	14296
8-76378253-76380204	4	0.576367	0.353	0.163	7.68766e-124	6.03397e-119	ENSSSCG00000009012	TMEM154	8-76355135-76397799:+	protein_coding	22918
1-167563487-167564898	4	0.728832	0.24	0.081	3.40614e-123	2.67344e-118	ENSSSCG00000044280		1-167523662-167554950:+	lncRNA	39528
8-100523561-100524829	4	0.699932	0.298	0.125	1.88503e-121	1.47954e-116	ENSSSCG00000009083	SPRY1	8-100450247-100863446:-	protein_coding	9695
6-80805025-80806304	4	0.815839	0.219	0.075	2.18655e-118	1.71621e-113	ENSSSCG00000003527	EPHB2	6-80649143-80843567:+	protein_coding	75887
16-39368052-39369427	4	0.733848	0.238	0.085	4.36891e-117	3.42911e-112	ENSSSCG00000049042		16-39368009-39373997:+	lncRNA	0
6-77200933-77204379	4	0.808212	0.208	0.068	1.73642e-116	1.3629e-111	ENSSSCG00000034627	PAX7	6-77161097-77267415:+	protein_coding	39636
3-121329333-121331020	4	0.810941	0.242	0.096	1.57377e-115	1.23524e-110	ENSSSCG00000043156		3-121440309-121456818:-	lncRNA	125598
13-97123395-97124982	4	0.862237	0.237	0.095	4.04856e-112	3.17768e-107	ENSSSCG00000011726	VEPH1	13-97075270-97366195:-	protein_coding	9265
9-113788719-113791430	4	0.652839	0.27	0.106	5.28714e-112	4.14982e-107	ENSSSCG00000034654	MYOG	9-113782469-113785362:-	protein_coding	1356
18-39798631-39800015	4	0.841489	0.201	0.068	8.50903e-111	6.67865e-106	ENSSSCG00000024754	BBS9	18-39675497-40393985:-	protein_coding	133038
6-148579312-148584646	4	0.785267	0.216	0.08	5.40025e-109	4.2386e-104	ENSSSCG00000003811	ROR1	6-148315283-148761721:-	protein_coding	155598
1-252824268-252825983	4	0.656255	0.259	0.104	8.90258e-108	6.98754e-103	ENSSSCG00000005465	SUSD1	1-252754818-252956341:-	protein_coding	129955
4-37935766-37937307	4	0.662612	0.231	0.082	4.56395e-105	3.5822e-100	ENSSSCG00000006074	STK3	4-37945597-38306775:+	protein_coding	6289
14-11929429-11931944	4	0.679741	0.239	0.092	2.56276e-104	2.01149e-99	ENSSSCG00000009674	ELP3	14-11832134-11940069:+	protein_coding	79011
3-95411956-95414505	4	0.48472	0.342	0.157	1.05182e-103	8.25559e-99	ENSSSCG00000043255		3-95394485-95397466:-	lncRNA	12489
14-123409996-123411655	4	0.743863	0.214	0.079	8.14614e-102	6.39383e-97	ENSSSCG00000010638	TCF7L2	14-123343694-123546417:+	protein_coding	20502
9-55100652-55102321	4	0.524507	0.319	0.149	1.21072e-99	9.50279e-95	ENSSSCG00000048184		9-55092350-55101124:-	lncRNA	0
1-220776135-220777327	4	0.696053	0.223	0.086	3.04674e-98	2.39136e-93	ENSSSCG00000005233	DMRT2	1-220745492-220757313:-	protein_coding	16821
1-119969157-119971126	4	0.734624	0.216	0.084	1.59094e-97	1.24871e-92	ENSSSCG00000004628	TMOD2	1-119956588-120009364:-	protein_coding	18273
10-14512129-14513451	4	0.716222	0.22	0.083	1.7171e-97	1.34773e-92	ENSSSCG00000050349		10-14496602-14502598:+	lncRNA	15327
14-111969775-111971154	4	0.640883	0.223	0.082	9.10905e-97	7.1496e-92	ENSSSCG00000038321		14-111977882-111979967:-	lncRNA	8613
10-28541337-28543015	4	0.664703	0.243	0.104	3.85717e-94	3.02745e-89	ENSSSCG00000045319		10-28578098-28587807:+	lncRNA	33082
8-71976205-71978232	4	0.626282	0.232	0.09	5.36786e-94	4.21318e-89	ENSSSCG00000008981		8-71940500-71987535:+	protein_coding	2587
17-57917749-57919732	4	0.681627	0.206	0.073	1.73116e-93	1.35877e-88	ENSSSCG00000007507	PCK1	17-57930432-57938896:+	protein_coding	8699
9-120489523-120490867	4	0.689303	0.218	0.084	2.46e-93	1.93083e-88	ENSSSCG00000015523	RALGPS2	9-120398944-120723312:+	protein_coding	52984
13-81904368-81906785	4	0.642185	0.237	0.098	3.86048e-92	3.03005e-87	ENSSSCG00000034369	SPSB4	13-81867740-81926762:+	protein_coding	36428
13-25818637-25820268	4	0.603921	0.252	0.108	1.86909e-89	1.46703e-84	ENSSSCG00000011278	TRAK1	13-25773981-25935828:+	protein_coding	4272
4-117928416-117930713	4	0.611187	0.243	0.103	1.34279e-88	1.05395e-83	ENSSSCG00000006866	DBT	4-117875002-117937561:+	protein_coding	7182
15-66067697-66070351	4	0.482306	0.34	0.174	1.35385e-88	1.06262e-83	ENSSSCG00000015880		15-65920219-66203512:+	protein_coding	66978
10-1008584-1010726	4	0.659301	0.224	0.09	4.23576e-88	3.32461e-83	ENSSSCG00000043217		10-995260-1000956:+	lncRNA	6021
10-56240248-56242548	4	0.714655	0.204	0.081	2.88667e-87	2.26572e-82	ENSSSCG00000047915		10-56241896-56245256:-	lncRNA	1842
1-162513250-162515441	4	0.602603	0.242	0.102	3.43783e-87	2.69832e-82	ENSSSCG00000004919	NEDD4L	1-162364055-162737492:-	protein_coding	0
3-2439622-2441493	4	0.614459	0.214	0.08	1.32903e-86	1.04315e-81	ENSSSCG00000045028		3-2489282-2495970:-	lncRNA	54277
2-43262021-43264447	4	0.61006	0.21	0.079	9.00015e-85	7.06413e-80	ENSSSCG00000044508		2-43294755-43461758:-	lncRNA	50669
3-74268820-74270513	4	0.675133	0.204	0.082	4.07898e-84	3.20155e-79	ENSSSCG00000047894		3-74232219-74300092:+	lncRNA	36401
3-14104909-14107575	4	0.580072	0.257	0.114	4.3123e-83	3.38468e-78	ENSSSCG00000007727	AUTS2	3-13565480-14794365:+	protein_coding	7295
2-10240511-10241709	4	0.634487	0.233	0.103	4.00569e-82	3.14403e-77	ENSSSCG00000013093	VWCE	2-10206012-10240175:+	protein_coding	10771
6-29514749-29517234	4	0.634157	0.201	0.08	1.47546e-81	1.15808e-76	ENSSSCG00000034192	GNAO1	6-29416708-29592516:-	protein_coding	3992
14-81738730-81741309	4	0.648835	0.206	0.085	1.8526e-80	1.45409e-75	ENSSSCG00000033074	ZCCHC24	14-81697989-81763941:-	protein_coding	22432
1-136615041-136619887	4	0.482333	0.309	0.158	4.99988e-80	3.92435e-75	ENSSSCG00000033657	GREM1	1-136617069-136629292:+	protein_coding	0
14-45020457-45024307	4	0.595305	0.254	0.12	1.35307e-79	1.06201e-74	ENSSSCG00000046022		14-44957843-44972294:-	lncRNA	46162
4-59663148-59664222	4	0.599	0.212	0.083	1.00272e-78	7.87028e-74	ENSSSCG00000006169	ZFHX4	4-59387008-59575231:-	protein_coding	85916
14-33481044-33485089	4	0.47175	0.314	0.162	5.1307e-78	4.02704e-73	ENSSSCG00000009842	CCDC60	14-33224397-33514722:-	protein_coding	29433
6-164049783-164053032	4	0.400888	0.398	0.232	3.48819e-77	2.73785e-72	ENSSSCG00000035459		6-164025930-164034440:+	lncRNA	23653
5-64974984-64977372	4	0.468402	0.31	0.158	5.07952e-77	3.98687e-72	ENSSSCG00000000712	VWF	5-64519186-65002098:+	protein_coding	78681
3-129594025-129594954	4	0.69466	0.217	0.096	5.35659e-77	4.20433e-72	ENSSSCG00000033103		3-129581849-129612908:-	lncRNA	4428
9-107840246-107843246	4	0.509033	0.268	0.13	1.3574e-76	1.06541e-71	ENSSSCG00000032905		9-107834756-107887735:-	protein_coding	44289
8-100487452-100489855	4	0.620888	0.225	0.103	4.18074e-76	3.28142e-71	ENSSSCG00000009083	SPRY1	8-100450247-100863446:-	protein_coding	44669
18-46887904-46890371	4	0.535026	0.243	0.11	3.00654e-75	2.35981e-70	ENSSSCG00000042664		18-47010972-47038150:+	lncRNA	118600
7-111220705-111222746	4	0.483767	0.268	0.126	5.7111e-75	4.48259e-70	ENSSSCG00000002429	FOXN3	7-111039633-111451893:-	protein_coding	228924
2-9062777-9067668	4	0.51183	0.267	0.128	1.07331e-74	8.42431e-70	ENSSSCG00000024917		2-9066240-9066940:+	pseudogene	0
1-273166006-273170703	4	0.504419	0.268	0.129	1.1525e-74	9.04586e-70	ENSSSCG00000026442	FAM163B	1-273156749-273186756:-	protein_coding	15853
7-12205540-12206970	4	0.525168	0.282	0.146	5.80616e-74	4.55719e-69	ENSSSCG00000048681	U2	7-12164552-12164661:+	snRNA	40788
13-87635978-87636996	4	0.684784	0.201	0.088	2.99736e-73	2.3526e-68	ENSSSCG00000044934		13-87613928-87616177:-	protein_coding	17800
5-85426455-85428965	4	0.464286	0.289	0.144	1.90754e-72	1.49721e-67	ENSSSCG00000036349		5-85434574-85435657:-	protein_coding	6492
15-48668478-48670285	4	0.50823	0.284	0.147	3.11563e-72	2.44543e-67	ENSSSCG00000039480	ERLIN2	15-48643724-48662536:-	protein_coding	3941
5-90549301-90553068	4	0.515416	0.27	0.135	3.69156e-72	2.89747e-67	ENSSSCG00000031633		5-90558393-90566176:-	lncRNA	9009
3-4141968-4146373	4	0.506752	0.267	0.133	3.7414e-72	2.93659e-67	ENSSSCG00000007586	FSCN1	3-4134170-4145394:+	protein_coding	7598
1-128925771-128926980	4	0.554699	0.201	0.081	9.29648e-72	7.29671e-67	ENSSSCG00000004725	ZNF106	1-128893970-128957326:+	protein_coding	0
13-146849615-146850938	4	0.515351	0.237	0.108	8.87788e-71	6.96816e-66	ENSSSCG00000036952	GTPBP8	13-146715642-146932367:-	protein_coding	49102
5-14616148-14618611	4	0.527123	0.235	0.109	3.17909e-70	2.49524e-65	ENSSSCG00000051006		5-14720117-14726358:+	protein_coding	99505
10-32285614-32287359	4	0.526818	0.241	0.115	1.24126e-69	9.74252e-65	ENSSSCG00000039342	DNAI1	10-32275175-32355399:-	protein_coding	12328
6-52881876-52883164	4	0.566971	0.212	0.092	1.91449e-69	1.50266e-64	ENSSSCG00000043030		6-52877622-52882069:-	lncRNA	0
15-47935642-47937224	4	0.49433	0.255	0.125	1.43442e-67	1.12586e-62	ENSSSCG00000049772		15-47861136-47865621:+	lncRNA	72584
6-87430481-87433051	4	0.472803	0.272	0.139	1.83637e-67	1.44135e-62	ENSSSCG00000025034	LAPTM5	6-87363911-87390288:-	protein_coding	38192
7-75646931-75651636	4	0.389883	0.373	0.223	2.86357e-67	2.24759e-62	ENSSSCG00000002029	MYH7	7-75650445-75709232:+	protein_coding	0
7-17120576-17123721	4	0.554317	0.243	0.123	3.87978e-67	3.0452e-62	ENSSSCG00000049691		7-16945438-17346011:+	protein_coding	28129
8-120309310-120310453	4	0.539028	0.222	0.103	4.82262e-67	3.78523e-62	ENSSSCG00000025240	DDIT4L	8-120371538-120376441:+	protein_coding	59084
17-40574347-40577069	4	0.548101	0.212	0.094	6.13746e-67	4.81723e-62	ENSSSCG00000045623		17-40525173-40527911:+	lncRNA	48031
1-30631479-30634006	4	0.450365	0.275	0.138	8.86635e-67	6.95911e-62	ENSSSCG00000044729		1-30631026-30645089:-	lncRNA	10883
12-32889300-32895899	4	0.325022	0.487	0.329	2.18862e-66	1.71782e-61	ENSSSCG00000036437	NOG	12-32891321-32892206:+	protein_coding	0
1-190003898-190005652	4	0.548404	0.211	0.095	3.16949e-66	2.4877e-61	ENSSSCG00000005092	SLC38A6	1-189923306-189991442:+	protein_coding	26708
3-1788489-1799322	4	0.410852	0.363	0.22	6.79856e-66	5.33612e-61	ENSSSCG00000048179		3-1804705-1809126:-	lncRNA	6342
11-63490890-63494190	4	0.473939	0.265	0.133	1.13144e-65	8.88058e-61	ENSSSCG00000009489	GPC6	11-62438652-63560903:+	protein_coding	100787
2-147415135-147417411	4	0.488631	0.202	0.084	5.41142e-65	4.24737e-60	ENSSSCG00000014410	SH3RF2	2-147290579-147413148:+	protein_coding	45456
1-236942633-236943942	4	0.55976	0.204	0.089	4.98432e-64	3.91215e-59	ENSSSCG00000031236	GLIPR2	1-236919877-236943823:+	protein_coding	2693
9-52469138-52470922	4	0.484373	0.254	0.131	1.02073e-62	8.01162e-58	ENSSSCG00000015211	PKNOX2	9-52349717-52610680:+	protein_coding	71130
11-51763835-51767204	4	0.552344	0.21	0.099	3.93454e-62	3.08818e-57	ENSSSCG00000051611		11-51862539-51867501:-	lncRNA	99579
15-127705540-127706788	4	0.513464	0.246	0.127	1.13908e-61	8.94054e-57	ENSSSCG00000046536		15-127698928-127706552:-	lncRNA	0
2-58459489-58461233	4	0.551899	0.202	0.095	3.48148e-60	2.73258e-55	ENSSSCG00000013938	GATAD2A	2-58415749-58517191:-	protein_coding	0
5-7917197-7919013	4	0.508778	0.216	0.105	8.44167e-59	6.62578e-54	ENSSSCG00000000075	MRTFA	5-7757950-7975926:+	protein_coding	5024
3-117607116-117609954	4	0.46868	0.255	0.134	1.60922e-58	1.26306e-53	ENSSSCG00000030115	HS1BP3	3-117609033-117648383:+	protein_coding	0
5-11640182-11642022	4	0.495701	0.204	0.094	2.44808e-58	1.92147e-53	ENSSSCG00000000152	RBFOX2	5-11633519-11905311:+	protein_coding	6345
13-47894471-47896461	4	0.509641	0.204	0.098	4.10177e-56	3.21944e-51	ENSSSCG00000011498	SLC25A26	13-47743617-47910196:+	protein_coding	74464
1-273113483-273117669	4	0.412585	0.277	0.151	7.12022e-56	5.58859e-51	ENSSSCG00000026425	ADAMTSL2	1-273119000-273155412:+	protein_coding	0
14-47217415-47218963	4	0.499455	0.204	0.096	1.80814e-54	1.41919e-49	ENSSSCG00000040961	LIF	14-47221560-47238749:-	protein_coding	19027
14-138888545-138895217	4	0.411041	0.289	0.166	1.90301e-54	1.49365e-49	ENSSSCG00000010757	EBF3	14-138819847-139004257:-	protein_coding	40046
6-77157161-77164510	4	0.411115	0.249	0.129	5.92276e-54	4.64872e-49	ENSSSCG00000034627	PAX7	6-77161097-77267415:+	protein_coding	0
1-233502559-233505013	4	0.39461	0.265	0.139	1.25793e-53	9.87335e-49	ENSSSCG00000044537		1-233373070-233375646:-	processed_pseudogene	124912
5-9025279-9028691	4	0.428028	0.282	0.162	6.25785e-53	4.91173e-48	ENSSSCG00000048587		5-9027325-9043859:+	lncRNA	0
12-6726949-6729123	4	0.484097	0.214	0.109	2.52912e-52	1.98508e-47	ENSSSCG00000040989	GPRC5C	12-6694282-6716239:-	protein_coding	8709
9-64223893-64226108	4	0.434885	0.203	0.091	5.23788e-52	4.11116e-47	ENSSSCG00000015272	OPTC	9-64211477-64220981:+	protein_coding	12216
10-42275684-42278002	4	0.459159	0.215	0.108	3.10762e-50	2.43914e-45	ENSSSCG00000046404		10-42257663-42258323:-	protein_coding	15360
10-65332529-65343171	4	0.273776	0.42	0.275	1.27652e-48	1.00193e-43	ENSSSCG00000020060	U6	10-65337524-65337627:-	snRNA	0
3-32001982-32005723	4	0.406157	0.275	0.159	1.30281e-48	1.02256e-43	ENSSSCG00000026569	CLEC16A	3-31938135-32158558:-	protein_coding	62042
4-103878749-103882727	4	0.386119	0.267	0.15	4.39188e-48	3.44714e-43	ENSSSCG00000040008	U6	4-103844250-103844356:+	snRNA	34299
3-97325678-97329198	4	0.437316	0.267	0.158	4.65098e-48	3.65051e-43	ENSSSCG00000050679		3-97256379-97277660:-	lncRNA	46017
10-27188158-27190357	4	0.374403	0.28	0.159	5.50892e-48	4.32389e-43	ENSSSCG00000010943	AOPEP	10-27078113-27472310:-	protein_coding	24688
4-63707665-63712929	4	0.401266	0.262	0.147	6.31886e-48	4.95961e-43	ENSSSCG00000006187	MSC	4-63709794-63713147:+	protein_coding	0
14-34743078-34746566	4	0.347368	0.333	0.208	6.43339e-48	5.04951e-43	ENSSSCG00000009855	KSR2	14-34675813-35089984:+	protein_coding	12848
2-25019242-25023538	4	0.45746	0.208	0.108	1.4985e-47	1.17616e-42	ENSSSCG00000013294	LDLRAD3	2-24875381-25139191:-	protein_coding	94665
6-54057249-54059621	4	0.368234	0.273	0.153	4.54502e-47	3.56734e-42	ENSSSCG00000003142	IZUMO1	6-54058759-54076275:-	protein_coding	0
7-113013282-113017614	4	0.467787	0.206	0.109	7.24543e-47	5.68687e-42	ENSSSCG00000002440	CCDC88C	7-112917448-113045686:-	protein_coding	27872
18-12119177-12120251	4	0.401708	0.205	0.099	1.92348e-46	1.50972e-41	ENSSSCG00000016521	DGKI	18-11705113-12178947:+	protein_coding	63555
10-26038168-26040368	4	0.476162	0.212	0.114	5.44384e-46	4.27282e-41	ENSSSCG00000043453		10-25988065-26009705:+	lncRNA	49903
2-137414347-137416276	4	0.400795	0.239	0.129	1.16225e-45	9.12241e-41	ENSSSCG00000044854		2-137416262-137427907:-	lncRNA	4209
9-13622849-13625586	4	0.365185	0.283	0.168	1.69036e-45	1.32674e-40	ENSSSCG00000019199	ssc-mir-708	9-13780171-13780250:-	miRNA	154464
12-19429908-19434571	4	0.36263	0.277	0.159	2.58511e-45	2.02903e-40	ENSSSCG00000017376	MEOX1	12-19431029-19452007:+	protein_coding	0
13-177133090-177135803	4	0.425045	0.223	0.122	1.25267e-44	9.8321e-40	ENSSSCG00000045314		13-177078827-177082452:+	lncRNA	54063
7-59316917-59321585	4	0.352494	0.284	0.169	2.45614e-44	1.9278e-39	ENSSSCG00000001909	STRA6	7-59318010-59347267:+	protein_coding	0
1-189627334-189634710	4	0.280152	0.42	0.287	6.63056e-44	5.20426e-39	ENSSSCG00000005087	SIX1	1-189619853-189628187:-	protein_coding	0
1-130967971-130978132	4	0.363429	0.282	0.169	8.50419e-44	6.67486e-39	ENSSSCG00000023975	CCDC9B	1-130974667-130983973:+	protein_coding	0
13-207794497-207797114	4	0.415564	0.215	0.115	9.97423e-44	7.82867e-39	ENSSSCG00000012089	ADARB1	13-207693698-207791796:+	protein_coding	20794
7-4609287-4613942	4	0.447493	0.233	0.135	6.74342e-43	5.29284e-38	ENSSSCG00000001021		7-4621853-4638176:+	protein_coding	5910
7-31348717-31356999	4	0.295848	0.391	0.265	1.43602e-42	1.12711e-37	ENSSSCG00000001544	TEAD3	7-31336560-31361835:-	protein_coding	4396
2-46953590-46956142	4	0.441421	0.206	0.109	5.00484e-42	3.92825e-37	ENSSSCG00000028827	PARVA	2-46839080-47028963:-	protein_coding	19088
5-17193123-17198171	4	0.394034	0.238	0.137	5.53601e-42	4.34516e-37	ENSSSCG00000043036		5-17174628-17175588:-	pseudogene	15534
14-114432944-114437883	4	0.357606	0.265	0.155	9.90684e-42	7.77578e-37	ENSSSCG00000010603	NEURL1	14-114436537-114516721:+	protein_coding	0
12-25210044-25212533	4	0.439425	0.206	0.113	7.62753e-41	5.98677e-36	ENSSSCG00000023128	IGF2BP1	12-25196969-25243272:+	protein_coding	12875
9-139340480-139347033	4	0.396274	0.211	0.112	1.2163e-40	9.54664e-36	ENSSSCG00000022126	EGFR	9-139300022-139478882:+	protein_coding	31996
2-127521123-127523113	4	0.40358	0.224	0.123	1.23387e-40	9.68455e-36	ENSSSCG00000040936		2-127279958-127522152:-	lncRNA	0
16-51432740-51434287	4	0.347264	0.245	0.139	2.26043e-40	1.77419e-35	ENSSSCG00000042480		16-51431909-51457661:-	lncRNA	21732
6-36179249-36181933	4	0.325452	0.281	0.167	3.87228e-40	3.03931e-35	ENSSSCG00000002841	N4BP1	6-36122035-36174536:+	protein_coding	57014
9-47330492-47333577	4	0.315976	0.304	0.189	1.35475e-39	1.06333e-34	ENSSSCG00000044597		9-47336294-47340902:+	lncRNA	716
14-123349006-123356539	4	0.348376	0.258	0.153	4.84723e-39	3.80454e-34	ENSSSCG00000010638	TCF7L2	14-123343694-123546417:+	protein_coding	4608
18-18488940-18490951	4	0.365243	0.218	0.119	1.13412e-38	8.90162e-34	ENSSSCG00000016557	CPA1	18-18461721-18598032:-	protein_coding	10612
16-28775189-28778895	4	0.330356	0.274	0.166	1.41409e-38	1.10991e-33	ENSSSCG00000016878	FGF10	16-28695469-28777541:-	protein_coding	0
5-35520519-35522268	4	0.341862	0.24	0.136	1.61539e-38	1.2679e-33	ENSSSCG00000030511	LGR5	5-35463279-35595933:+	protein_coding	57039
6-13685690-13692286	4	0.312227	0.327	0.214	5.41187e-38	4.24772e-33	ENSSSCG00000002729	VAC14	6-13683799-13791241:-	protein_coding	0
5-24249134-24251313	4	0.425643	0.216	0.125	8.78835e-38	6.89788e-33	ENSSSCG00000047124		5-24299793-24318329:-	lncRNA	51975
1-270040110-270043027	4	0.372699	0.213	0.117	2.16477e-37	1.6991e-32	ENSSSCG00000005689	FNBP1	1-270042369-270180188:-	protein_coding	42714
14-80856116-80861445	4	0.366054	0.238	0.139	2.44563e-37	1.91955e-32	ENSSSCG00000039544		14-80473889-81067417:+	protein_coding	227919
10-23605402-23610920	4	0.386035	0.221	0.124	3.49949e-37	2.74671e-32	ENSSSCG00000027928	TMEM9	10-23586488-23610716:-	protein_coding	0
13-81875378-81882404	4	0.34626	0.311	0.209	6.827e-37	5.35844e-32	ENSSSCG00000034369	SPSB4	13-81867740-81926762:+	protein_coding	7438
6-71785021-71789053	4	0.354682	0.266	0.165	9.13491e-37	7.1699e-32	ENSSSCG00000003423	DRAXIN	6-71786435-71814680:+	protein_coding	0
8-39667645-39669329	4	0.387318	0.276	0.179	1.07075e-36	8.40418e-32	ENSSSCG00000008835	RASL11B	8-39702613-39708167:+	protein_coding	31283
2-41421438-41425107	4	0.404701	0.201	0.112	2.40061e-36	1.88422e-31	ENSSSCG00000013375	MYOD1	2-41415735-41425234:-	protein_coding	0
4-94930834-94933300	4	0.337094	0.216	0.118	2.50851e-36	1.96891e-31	ENSSSCG00000006542	KCNN3	4-94915965-95113276:+	protein_coding	827
1-104794499-104796333	4	0.36754	0.244	0.148	2.53544e-36	1.99004e-31	ENSSSCG00000004535	TCF4	1-104719137-105079919:-	protein_coding	19965
13-109989991-109991792	4	0.374327	0.212	0.12	4.13875e-36	3.24846e-31	ENSSSCG00000028905	TNIK	13-109643895-110052229:-	protein_coding	60053
15-124183024-124197551	4	0.260539	0.377	0.259	1.9848e-35	1.55785e-30	ENSSSCG00000028418	PAX3	15-124095224-124193011:-	protein_coding	0
1-267079242-267082076	4	0.272856	0.307	0.194	2.26341e-35	1.77653e-30	ENSSSCG00000036926	MVB12B	1-266933542-267105788:+	protein_coding	67641
7-86171309-86175793	4	0.275841	0.319	0.203	4.32336e-35	3.39336e-30	ENSSSCG00000045730		7-86183193-86189973:+	lncRNA	5399
10-24192813-24195137	4	0.322685	0.276	0.175	1.49493e-34	1.17335e-29	ENSSSCG00000031201	LMOD1	10-24164792-24193820:-	protein_coding	0
6-98326683-98329262	4	0.331227	0.244	0.149	2.76908e-34	2.17342e-29	ENSSSCG00000037264	RAB31	6-98278647-98423203:-	protein_coding	25342
7-4272562-4275460	4	0.35589	0.202	0.112	8.42553e-34	6.61311e-29	ENSSSCG00000044908		7-4229679-4236279:-	lncRNA	34282
15-25604484-25607762	4	0.354484	0.234	0.142	1.17371e-33	9.21231e-29	ENSSSCG00000040701	GYPC	15-25569938-25606600:-	protein_coding	0
8-111701874-111704525	4	0.36232	0.212	0.121	1.75376e-33	1.37651e-28	ENSSSCG00000034708	PITX2	8-111698664-111723298:+	protein_coding	2917
3-132259103-132260773	4	0.333153	0.213	0.121	5.40934e-33	4.24574e-28	ENSSSCG00000029334	MYT1L	3-132168043-132294015:+	protein_coding	40133
14-80761512-80767626	4	0.2758	0.301	0.193	9.16355e-33	7.19238e-28	ENSSSCG00000039544		14-80473889-81067417:+	protein_coding	285881
11-11808920-11812630	4	0.336937	0.202	0.111	9.71247e-33	7.62322e-28	ENSSSCG00000033919	DCLK1	11-11815803-12198630:-	protein_coding	82828
3-121720402-121723900	4	0.340858	0.227	0.134	1.14635e-32	8.99756e-28	ENSSSCG00000041395		3-121685293-121706445:-	lncRNA	11956
3-121590639-121595132	4	0.348975	0.252	0.16	1.80555e-32	1.41716e-27	ENSSSCG00000008618	MYCN	3-121542275-121549491:-	protein_coding	39147
13-208287271-208291406	4	0.294634	0.263	0.163	6.35062e-32	4.98454e-27	ENSSSCG00000022506	COL6A1	13-208295240-208313127:+	protein_coding	1833
13-38967340-38973112	4	0.30032	0.246	0.151	9.06753e-32	7.11702e-27	ENSSSCG00000011463	IL17RD	13-38939279-39006690:-	protein_coding	33378
10-56260989-56263255	4	0.311995	0.233	0.139	1.14399e-31	8.9791e-27	ENSSSCG00000045382		10-56262871-56268472:+	lncRNA	0
12-18639333-18641800	4	0.336353	0.215	0.124	1.47715e-31	1.1594e-26	ENSSSCG00000017352	CCDC43	12-18640224-18654212:+	protein_coding	0
5-66329746-66331446	4	0.330517	0.207	0.119	1.772e-31	1.39083e-26	ENSSSCG00000047131		5-66328070-66336997:+	lncRNA	1476
6-74253248-74259493	4	0.28013	0.3	0.195	1.88871e-31	1.48243e-26	ENSSSCG00000037676	KAZN	6-73297158-74402790:+	protein_coding	5695
13-34235166-34240011	4	0.33704	0.208	0.121	3.56705e-31	2.79974e-26	ENSSSCG00000011426	POC1A	13-34199409-34313073:-	protein_coding	67589
15-48836757-48841918	4	0.312053	0.275	0.181	8.32411e-31	6.53351e-26	ENSSSCG00000040467		15-48784307-48833086:+	lncRNA	2678
12-7358836-7363040	4	0.376043	0.222	0.138	5.40591e-30	4.24305e-25	ENSSSCG00000045799		12-7164750-7185764:+	lncRNA	193886
7-17096735-17100154	4	0.300807	0.236	0.143	7.11565e-30	5.585e-25	ENSSSCG00000049691		7-16945438-17346011:+	protein_coding	4288
3-93459875-93469565	4	0.267384	0.309	0.207	2.07193e-29	1.62624e-24	ENSSSCG00000008434	TTC7A	3-93457622-93592348:-	protein_coding	37135
2-1157701-1164669	4	0.355052	0.206	0.124	5.63592e-29	4.42358e-24	ENSSSCG00000031903	TNNT3	2-989931-1317600:+	protein_coding	19936
9-55155002-55156338	4	0.292267	0.249	0.157	3.15253e-28	2.47439e-23	ENSSSCG00000048184		9-55092350-55101124:-	lncRNA	51877
6-69740269-69744703	4	0.274807	0.27	0.176	5.43625e-28	4.26686e-23	ENSSSCG00000035940	SPSB1	6-69720806-69791127:+	protein_coding	19263
10-42409304-42412523	4	0.314736	0.209	0.125	7.96059e-28	6.24819e-23	ENSSSCG00000041284		10-42393199-42424175:-	lncRNA	11452
6-88573665-88575863	4	0.257997	0.27	0.175	6.27124e-27	4.92223e-22	ENSSSCG00000023122	KHDRBS1	6-88530387-88572464:+	protein_coding	7426
17-51574217-51577347	4	0.287869	0.225	0.138	1.1422e-26	8.96505e-22	ENSSSCG00000032613	SNAI1	17-51546393-51552504:+	protein_coding	25003
16-45644731-45646957	4	0.310366	0.231	0.146	1.68887e-26	1.32558e-21	ENSSSCG00000046694		16-45640183-45646686:-	lncRNA	0
13-71253217-71256388	4	0.340065	0.219	0.142	7.9298e-26	6.22402e-21	ENSSSCG00000027812	IQSEC1	13-71030878-71366685:+	protein_coding	0
2-62363760-62367354	4	0.2925	0.287	0.199	8.43193e-26	6.61813e-21	ENSSSCG00000025176	NOTCH3	2-62364501-62402344:+	protein_coding	0
3-31947281-31955765	4	0.329424	0.238	0.158	1.03274e-25	8.10589e-21	ENSSSCG00000026569	CLEC16A	3-31938135-32158558:-	protein_coding	7341
6-98137344-98142641	4	0.332611	0.215	0.137	1.38817e-25	1.08956e-20	ENSSSCG00000049031		6-98136420-98141543:-	lncRNA	0
8-72245542-72248938	4	0.250124	0.325	0.231	6.482e-25	5.08766e-20	ENSSSCG00000041895		8-72243667-72250021:+	lncRNA	0
12-27089096-27094235	4	0.25105	0.277	0.185	7.09016e-25	5.565e-20	ENSSSCG00000017557	WFIKKN2	12-27093679-27100423:+	protein_coding	0
3-71142877-71147060	4	0.280144	0.204	0.124	7.96965e-25	6.2553e-20	ENSSSCG00000008312	DYSF	3-71020141-71246967:-	protein_coding	90508
9-13659611-13665118	4	0.30682	0.236	0.155	1.01069e-24	7.9328e-20	ENSSSCG00000019199	ssc-mir-708	9-13780171-13780250:-	miRNA	114932
3-98380315-98383989	4	0.314368	0.222	0.144	2.74155e-24	2.15182e-19	ENSSSCG00000045166		3-98366645-98370290:+	lncRNA	13470
7-39084063-39088972	4	0.285112	0.265	0.181	2.91297e-24	2.28636e-19	ENSSSCG00000001696		7-39124872-39139431:-	protein_coding	47459
2-143140358-143144704	4	0.277084	0.232	0.149	3.94158e-24	3.0937e-19	ENSSSCG00000027371	PCDHGA4	2-142983077-143156558:+	protein_coding	4289
9-66891721-66893633	4	0.291487	0.208	0.132	7.36353e-24	5.77956e-19	ENSSSCG00000015645		9-66838123-67117315:+	protein_coding	51047
1-77535985-77542084	4	0.285022	0.273	0.19	2.46766e-23	1.93684e-18	ENSSSCG00000004420	TRAF3IP2	1-77480926-77541210:-	protein_coding	0
15-118800244-118803968	4	0.31843	0.252	0.177	1.67958e-22	1.31829e-17	ENSSSCG00000035392	IGFBP2	15-118822047-118850976:+	protein_coding	16078
6-135781901-135784856	4	0.293363	0.203	0.128	3.3803e-22	2.65316e-17	ENSSSCG00000003773	AK5	6-135745886-136020542:-	protein_coding	74266
1-235033256-235035723	4	0.255072	0.289	0.201	3.97804e-22	3.12233e-17	ENSSSCG00000049366		1-235275594-235524760:-	lncRNA	258652
10-28581882-28584866	4	0.261369	0.235	0.155	4.92372e-22	3.86458e-17	ENSSSCG00000045319		10-28578098-28587807:+	lncRNA	3584
4-59581675-59583882	4	0.255809	0.238	0.156	7.58831e-22	5.95599e-17	ENSSSCG00000006169	ZFHX4	4-59387008-59575231:-	protein_coding	4443
13-206399158-206401586	4	0.261693	0.242	0.162	1.21437e-21	9.53148e-17	ENSSSCG00000043701		13-206372906-206376644:-	lncRNA	20513
1-265069658-265071322	4	0.256325	0.229	0.15	2.75996e-21	2.16626e-16	ENSSSCG00000005587	NEK6	1-265077588-265176903:+	protein_coding	4265
9-122495366-122498487	4	0.264801	0.233	0.156	4.69284e-21	3.68336e-16	ENSSSCG00000015538	KIAA1614	9-122484004-122523068:+	protein_coding	11162
14-1557614-1561655	4	0.263066	0.213	0.138	2.32705e-20	1.82648e-15	ENSSSCG00000046354		14-1535964-1536049:+	snoRNA	21450
9-1020172-1024226	4	0.285963	0.202	0.139	2.7135e-17	2.1298e-12	ENSSSCG00000023057	LMO1	9-945111-1082976:+	protein_coding	18951
15-30539292-30549169	4	0.283836	0.236	0.169	3.82184e-17	2.99972e-12	ENSSSCG00000015733	GLI2	15-30313817-30579306:-	protein_coding	29937
13-80400236-80403682	4	0.251243	0.244	0.177	4.95617e-16	3.89005e-11	ENSSSCG00000011664	RBP1	13-80380962-80407458:-	protein_coding	3473
6-121266613-121269032	4	0.286936	0.211	0.154	4.29979e-15	3.37486e-10	ENSSSCG00000003748	CELF4	6-121066749-121381029:-	protein_coding	110926
14-111750217-111754085	5	0.867059	0.264	0.101	6.70279e-155	5.26095e-150	ENSSSCG00000050545		14-111797179-111828333:-	lncRNA	49688
2-1157701-1164669	5	0.658697	0.266	0.12	9.09572e-113	7.13914e-108	ENSSSCG00000031903	TNNT3	2-989931-1317600:+	protein_coding	19936
14-111820793-111839512	5	0.406308	0.416	0.284	1.30224e-82	1.02212e-77	ENSSSCG00000010556	PAX2	14-111834168-111914304:+	protein_coding	0
7-93039207-93045568	5	0.556679	0.218	0.121	6.86268e-64	5.38645e-59	ENSSSCG00000002306	GALNT16	7-92929069-93041442:+	protein_coding	36058
1-7421852-7430742	5	0.427872	0.302	0.188	1.64678e-62	1.29254e-57	ENSSSCG00000004044	IGF2R	1-7368103-7472548:-	protein_coding	27623
14-111910193-111916608	5	0.425244	0.228	0.132	7.53639e-53	5.91524e-48	ENSSSCG00000010556	PAX2	14-111834168-111914304:+	protein_coding	63159
1-261657014-261661357	5	0.481373	0.211	0.13	1.92959e-47	1.51452e-42	ENSSSCG00000005524	DAB2IP	1-261659660-261859830:+	protein_coding	0
3-800874-822192	5	0.305365	0.406	0.323	8.64812e-47	6.78782e-42	ENSSSCG00000007555	UNCX	3-804177-809770:+	protein_coding	0
6-157988709-157994973	5	0.425453	0.22	0.134	1.09333e-46	8.58143e-42	ENSSSCG00000039594	SSBP3	6-157911651-158081420:+	protein_coding	76857
3-121785703-121789680	5	0.348029	0.216	0.127	4.29928e-44	3.37446e-39	ENSSSCG00000042394		3-121809251-121813429:-	lncRNA	23549
14-22939603-22945713	5	0.399763	0.226	0.138	1.32925e-43	1.04332e-38	ENSSSCG00000023569	FBRSL1	14-22887227-22977450:-	protein_coding	31516
1-235458041-235460484	5	0.502917	0.207	0.139	1.1022e-40	8.65106e-36	ENSSSCG00000049366		1-235275594-235524760:-	lncRNA	38639
14-80856116-80861445	5	0.383891	0.208	0.142	8.33995e-34	6.54595e-29	ENSSSCG00000039544		14-80473889-81067417:+	protein_coding	227919
6-116609058-116614272	5	0.351376	0.217	0.149	1.78996e-32	1.40492e-27	ENSSSCG00000003733	KLHL14	6-116510847-116611632:-	protein_coding	0
14-127646782-127656098	5	0.298483	0.278	0.208	3.30382e-32	2.59314e-27	ENSSSCG00000032558	EMX2	14-127650688-127655706:+	protein_coding	0
12-38443590-38456761	5	0.267813	0.305	0.235	9.40678e-31	7.38329e-26	ENSSSCG00000017692	LHX1	12-38450708-38456139:+	protein_coding	0
1-167820547-167826833	5	0.395696	0.229	0.169	1.07275e-30	8.41992e-26	ENSSSCG00000004971	TLE3	1-167808509-167855911:-	protein_coding	28731
8-100733252-100736628	5	0.32873	0.217	0.149	6.98375e-29	5.48147e-24	ENSSSCG00000009083	SPRY1	8-100450247-100863446:-	protein_coding	105348
14-74139818-74146362	5	0.269318	0.201	0.128	5.01212e-28	3.93396e-23	ENSSSCG00000010276	UNC5B	14-74120050-74205273:+	protein_coding	19568
6-70906833-70916185	5	0.322049	0.229	0.169	9.94162e-28	7.80308e-23	ENSSSCG00000003407	CASZ1	6-70879984-70995922:-	protein_coding	0
6-89036053-89040151	5	0.281556	0.216	0.15	7.03688e-27	5.52317e-22	ENSSSCG00000021232	SYNC	6-89006672-89026710:-	protein_coding	7342
7-58605874-58611454	5	0.27328	0.256	0.193	8.5681e-26	6.72502e-21	ENSSSCG00000001888	RPP25	7-58608543-58610078:+	protein_coding	0
12-1354922-1370371	5	0.285004	0.227	0.175	2.04947e-23	1.60861e-18	ENSSSCG00000023045		12-1350279-1407402:-	pseudogene	15919
2-1474894-1481068	5	0.298755	0.206	0.158	1.58864e-22	1.24691e-17	ENSSSCG00000035293		2-1469132-1496442:-	protein_coding	0
9-46252203-46254614	5	0.27214	0.225	0.177	9.72356e-21	7.63192e-16	ENSSSCG00000015105	SLC37A4	9-46247282-46254017:-	protein_coding	0
3-98337407-98341491	5	0.272947	0.206	0.155	8.60485e-20	6.75386e-15	ENSSSCG00000045166		3-98366645-98370290:+	lncRNA	23153
3-4231332-4238411	5	0.253696	0.241	0.197	1.56751e-18	1.23033e-13	ENSSSCG00000021285	RNF216	3-4158448-4329386:-	protein_coding	65356
15-76990594-76999155	5	0.280778	0.218	0.179	1.29923e-16	1.01976e-11	ENSSSCG00000022233	GAD1	15-76991928-77034817:+	protein_coding	0
6-151300977-151302412	6	0.880161	0.222	0.064	4.37508e-131	3.43395e-126	ENSSSCG00000023243	NFIA	6-150835464-151426550:-	protein_coding	63894
2-82496131-82498369	6	0.674299	0.308	0.113	4.90569e-131	3.85043e-126	ENSSSCG00000043452		2-82441287-82447492:+	lncRNA	54644
8-68149362-68150190	6	0.923175	0.206	0.054	4.16007e-130	3.2652e-125	ENSSSCG00000008943	SLC4A4	8-67706880-68290496:+	protein_coding	181094
2-82438061-82443543	6	0.543675	0.352	0.168	3.66204e-99	2.8743e-94	ENSSSCG00000043452		2-82441287-82447492:+	lncRNA	0
4-79960485-79962101	6	0.652557	0.236	0.09	5.12982e-91	4.02635e-86	ENSSSCG00000006277	SPIDR	4-79874828-80190655:-	protein_coding	87864
2-82457506-82464135	6	0.532561	0.336	0.164	7.20998e-87	5.65904e-82	ENSSSCG00000043452		2-82441287-82447492:+	lncRNA	16019
10-29831403-29833024	6	0.684283	0.221	0.084	3.98127e-86	3.12486e-81	ENSSSCG00000049960	U2	10-29844544-29844732:+	snRNA	9519
1-183640646-183644424	6	0.53309	0.302	0.143	2.72792e-80	2.14112e-75	ENSSSCG00000005045	BMP4	1-183416134-183792417:-	protein_coding	146248
3-102045829-102047148	6	0.533563	0.233	0.09	4.15506e-78	3.26127e-73	ENSSSCG00000044735		3-102046980-102051191:+	lncRNA	0
16-52499112-52501306	6	0.603955	0.215	0.082	7.23931e-77	5.68206e-72	ENSSSCG00000044666	SMIM23	16-52404004-52412792:-	protein_coding	84319
3-44464956-44465937	6	0.612081	0.22	0.09	1.52472e-74	1.19674e-69	ENSSSCG00000008103	MERTK	3-44349380-44483402:-	protein_coding	2705
14-91727839-91730740	6	0.566264	0.251	0.111	1.2003e-73	9.42106e-69	ENSSSCG00000041616		14-91779914-91785237:+	lncRNA	47173
10-47686201-47689860	6	0.372268	0.406	0.224	9.89834e-72	7.76911e-67	ENSSSCG00000011056	FRMD4A	10-47385718-48049718:+	protein_coding	0
11-69765715-69767346	6	0.546729	0.213	0.082	4.36606e-71	3.42688e-66	ENSSSCG00000038949	NALCN	11-69710364-70022727:-	protein_coding	226764
4-80750394-80752943	6	0.567758	0.204	0.08	1.064e-66	8.35122e-62	ENSSSCG00000044558		4-80799298-80820283:-	lncRNA	67140
11-68564575-68569253	6	0.512366	0.264	0.128	2.6451e-65	2.07611e-60	ENSSSCG00000009519	CLYBL	11-68507877-68767546:+	protein_coding	56498
5-11683930-11687205	6	0.4116	0.312	0.159	1.0007e-63	7.85441e-59	ENSSSCG00000000152	RBFOX2	5-11633519-11905311:+	protein_coding	50093
6-26505498-26508377	6	0.524441	0.227	0.102	7.21789e-62	5.66525e-57	ENSSSCG00000048336		6-26460065-26463857:+	lncRNA	45233
1-104794499-104796333	6	0.432985	0.288	0.146	5.52508e-60	4.33658e-55	ENSSSCG00000004535	TCF4	1-104719137-105079919:-	protein_coding	19965
14-130765167-130766417	6	0.371435	0.29	0.139	3.03391e-59	2.38129e-54	ENSSSCG00000046006		14-130707962-130788189:+	lncRNA	57005
5-44034904-44036663	6	0.509893	0.215	0.096	2.07944e-58	1.63213e-53	ENSSSCG00000027447	TMTC1	5-43913655-44218049:+	protein_coding	120319
6-144372004-144376425	6	0.405498	0.334	0.188	2.72473e-56	2.13861e-51	ENSSSCG00000003795	WLS	6-144242656-144555880:+	protein_coding	45410
5-74146917-74148018	6	0.476139	0.219	0.098	2.76377e-56	2.16926e-51	ENSSSCG00000049745		5-73975267-74088901:+	lncRNA	128828
1-269841583-269845700	6	0.38048	0.303	0.158	4.17886e-56	3.27994e-51	ENSSSCG00000005679	ASB6	1-269828984-269834271:-	protein_coding	5311
2-150560154-150564219	6	0.427145	0.268	0.135	6.51247e-54	5.11157e-49	ENSSSCG00000032383		2-150561304-150578201:+	protein_coding	0
1-268688072-268693807	6	0.264226	0.468	0.292	1.58886e-53	1.24708e-48	ENSSSCG00000019744	MIR199B	1-268691502-268691610:-	miRNA	0
1-95225157-95227214	6	0.405997	0.276	0.141	2.39198e-53	1.87744e-48	ENSSSCG00000004491		1-95255632-95320607:+	protein_coding	26417
1-133208094-133209289	6	0.378597	0.241	0.11	1.72224e-52	1.35177e-47	ENSSSCG00000043630		1-133155170-133158594:+	protein_coding	52724
10-38622857-38624851	6	0.506973	0.227	0.112	4.07925e-52	3.20176e-47	ENSSSCG00000038811	MOB3B	10-38438413-38681037:+	protein_coding	131876
17-1560310-1562197	6	0.468117	0.207	0.092	6.23213e-52	4.89153e-47	ENSSSCG00000006970	DLC1	17-1170195-1637162:-	protein_coding	0
13-87754183-87760827	6	0.312298	0.371	0.213	3.40809e-51	2.67498e-46	ENSSSCG00000011692	ZIC1	13-87745751-87749403:+	protein_coding	8232
9-55155002-55156338	6	0.370573	0.292	0.155	6.81094e-50	5.34584e-45	ENSSSCG00000048184		9-55092350-55101124:-	lncRNA	51877
9-88278513-88285799	6	0.36062	0.349	0.203	8.49949e-50	6.67116e-45	ENSSSCG00000015371	FERD3L	9-88321883-88322377:-	protein_coding	36378
3-102180282-102182434	6	0.471584	0.201	0.09	9.75251e-50	7.65465e-45	ENSSSCG00000042407		3-102189354-102193118:+	lncRNA	4919
2-129009176-129010726	6	0.420259	0.237	0.116	1.20502e-49	9.4581e-45	ENSSSCG00000050427		2-128799599-129230191:-	lncRNA	101322
11-68826215-68831473	6	0.328927	0.392	0.241	1.34085e-49	1.05242e-44	ENSSSCG00000009521	ZIC5	11-68821735-68830341:-	protein_coding	0
15-120153087-120158308	6	0.333583	0.328	0.187	1.83766e-48	1.44236e-43	ENSSSCG00000027669	TNS1	15-119949528-120177353:-	protein_coding	0
4-79454380-79458499	6	0.349006	0.341	0.201	4.39251e-47	3.44764e-42	ENSSSCG00000022190	UBE2V2	4-79419358-79652471:-	protein_coding	64482
13-107912609-107915079	6	0.445304	0.218	0.106	7.60727e-47	5.97087e-42	ENSSSCG00000011743	MECOM	13-107754480-108335503:-	protein_coding	28360
9-114532538-114535394	6	0.294159	0.375	0.224	1.04793e-46	8.22511e-42	ENSSSCG00000019027	MIR199A-1	9-114533777-114533880:-	miRNA	0
6-89410062-89412447	6	0.428999	0.214	0.101	2.41288e-46	1.89385e-41	ENSSSCG00000003620	TRIM62	6-89406478-89442746:-	protein_coding	23662
3-9059330-9063287	6	0.404683	0.247	0.126	2.40813e-45	1.89012e-40	ENSSSCG00000007678	COL26A1	3-9003741-9164070:+	protein_coding	55389
13-87731437-87734539	6	0.320357	0.322	0.182	4.2285e-45	3.31891e-40	ENSSSCG00000011693	ZIC4	13-87722067-87742262:-	protein_coding	0
6-150732357-150734531	6	0.396881	0.244	0.125	1.09876e-44	8.62402e-40	ENSSSCG00000051272		6-150743845-150756106:+	lncRNA	7313
4-103878749-103882727	6	0.379975	0.276	0.15	1.33104e-44	1.04472e-39	ENSSSCG00000040008	U6	4-103844250-103844356:+	snRNA	34299
11-68837101-68844886	6	0.298542	0.419	0.272	1.3761e-44	1.08009e-39	ENSSSCG00000009520	ZIC2	11-68840830-68846470:+	protein_coding	0
2-69555903-69559057	6	0.331945	0.325	0.186	1.59014e-44	1.24809e-39	ENSSSCG00000018132	ssc-mir-199a-2	2-69558050-69558131:-	miRNA	0
13-87740199-87749669	6	0.285135	0.411	0.263	5.60551e-44	4.39971e-39	ENSSSCG00000011692	ZIC1	13-87745751-87749403:+	protein_coding	0
7-36676546-36678600	6	0.376551	0.26	0.137	1.19036e-43	9.34299e-39	ENSSSCG00000032274		7-36628049-36635812:-	lncRNA	38733
11-77107237-77110259	6	0.386855	0.22	0.107	1.71768e-43	1.34819e-38	ENSSSCG00000009545	COL4A2	11-76997516-77161615:+	protein_coding	75299
6-152878919-152880339	6	0.397113	0.208	0.1	2.03024e-42	1.59352e-37	ENSSSCG00000003828	FGGY	6-152754921-153213170:-	protein_coding	4678
1-189627334-189634710	6	0.276351	0.43	0.287	8.08089e-42	6.34261e-37	ENSSSCG00000005087	SIX1	1-189619853-189628187:-	protein_coding	0
14-57678596-57681007	6	0.329865	0.252	0.13	1.89814e-41	1.48983e-36	ENSSSCG00000041774		14-57676334-57685499:+	lncRNA	2036
7-116503666-116507717	6	0.363851	0.254	0.137	2.83726e-41	2.22693e-36	ENSSSCG00000002494	CLMN	7-116476791-116590265:-	protein_coding	64657
15-136979988-136982043	6	0.329712	0.269	0.146	4.27242e-41	3.35338e-36	ENSSSCG00000032204	ssc-mir-7141	15-136990091-136990160:+	miRNA	6047
12-4828885-4831572	6	0.41473	0.217	0.11	1.21848e-40	9.56373e-36	ENSSSCG00000037376		12-4822059-4859627:+	protein_coding	3355
9-120772310-120773522	6	0.448527	0.235	0.128	3.61454e-40	2.83702e-35	ENSSSCG00000049217		9-120729835-120746504:+	lncRNA	34441
6-103317038-103318230	6	0.383282	0.212	0.106	1.24461e-39	9.76882e-35	ENSSSCG00000003691	MYL12A	6-103388506-103424779:-	protein_coding	79181
4-80500080-80504612	6	0.339567	0.29	0.166	1.29496e-39	1.0164e-34	ENSSSCG00000031503	PRRX1	4-80427685-80501646:-	protein_coding	0
2-87712201-87714488	6	0.282882	0.351	0.22	9.2128e-39	7.23103e-34	ENSSSCG00000014110	DMGDH	2-87678811-87866856:-	protein_coding	24613
4-22038876-22039932	6	0.291109	0.241	0.123	2.50167e-38	1.96353e-33	ENSSSCG00000006016	EIF3H	4-21955042-22058707:+	protein_coding	44988
4-62423799-62426253	6	0.365726	0.203	0.101	1.87006e-37	1.46779e-32	ENSSSCG00000006179	STAU2	4-62139505-62455501:+	protein_coding	1221
9-47330492-47333577	6	0.28609	0.317	0.188	3.41924e-37	2.68373e-32	ENSSSCG00000044597		9-47336294-47340902:+	lncRNA	716
5-24267765-24270850	6	0.323523	0.282	0.164	3.36527e-36	2.64137e-31	ENSSSCG00000047124		5-24299793-24318329:-	lncRNA	32438
8-96500318-96503369	6	0.356309	0.214	0.111	6.53671e-36	5.1306e-31	ENSSSCG00000009071	JADE1	8-96118610-96692407:-	protein_coding	60543
11-68845831-68850936	6	0.37267	0.246	0.137	1.41612e-35	1.1115e-30	ENSSSCG00000044319		11-68847123-68860441:+	lncRNA	0
3-98179851-98182135	6	0.404017	0.22	0.121	1.48405e-35	1.16482e-30	ENSSSCG00000008467	EML4	3-98005811-98155831:-	protein_coding	22019
15-123097293-123099327	6	0.40372	0.208	0.111	2.38796e-35	1.87428e-30	ENSSSCG00000045793		15-123058506-123176227:-	lncRNA	76695
2-69095169-69097746	6	0.328983	0.268	0.156	3.40762e-35	2.6746e-30	ENSSSCG00000013655	ICAM1	2-69097122-69108205:+	protein_coding	0
2-9573877-9581581	6	0.256493	0.423	0.29	4.88477e-35	3.83401e-30	ENSSSCG00000013074	RAB3IL1	2-9554226-9602217:+	protein_coding	0
6-153426304-153427725	6	0.369304	0.214	0.116	1.36122e-34	1.06841e-29	ENSSSCG00000049208		6-153213257-153515040:+	lncRNA	17825
5-30427842-30431535	6	0.313292	0.234	0.126	4.18696e-34	3.28631e-29	ENSSSCG00000050538		5-30461143-30467255:+	lncRNA	27607
13-139858295-139861953	6	0.323862	0.24	0.133	4.61664e-34	3.62355e-29	ENSSSCG00000039426	FSTL1	13-139847438-139901960:+	protein_coding	10352
11-11808920-11812630	6	0.361862	0.209	0.111	8.16323e-34	6.40724e-29	ENSSSCG00000033919	DCLK1	11-11815803-12198630:-	protein_coding	82828
1-95193964-95195441	6	0.356155	0.209	0.112	1.68497e-33	1.32252e-28	ENSSSCG00000004491		1-95255632-95320607:+	protein_coding	58190
9-120680094-120682528	6	0.348944	0.224	0.123	3.78202e-33	2.96847e-28	ENSSSCG00000015522	ANGPTL1	9-120654075-120680494:-	protein_coding	0
1-250680094-250681847	6	0.277706	0.275	0.159	4.56348e-33	3.58183e-28	ENSSSCG00000033120	PALM2AKAP2	1-250680942-251190239:+	protein_coding	0
8-78385421-78388531	6	0.372433	0.242	0.141	5.84424e-33	4.58708e-28	ENSSSCG00000009022	MAB21L2	8-78381994-78387069:-	protein_coding	0
6-148782613-148783929	6	0.34824	0.21	0.114	1.7096e-32	1.34185e-27	ENSSSCG00000049707		6-148793953-148795835:-	lncRNA	11706
17-35511773-35517063	6	0.363296	0.22	0.123	1.95172e-32	1.53188e-27	ENSSSCG00000007231	MYLK2	17-35499908-35513088:+	protein_coding	11487
2-116486990-116490091	6	0.27344	0.275	0.159	3.50005e-32	2.74716e-27	ENSSSCG00000014203	MCC	2-116287198-116741955:+	protein_coding	0
13-72104471-72108574	6	0.333293	0.223	0.125	5.60352e-31	4.39815e-26	ENSSSCG00000011619	EEFSEC	13-72020299-72195930:-	protein_coding	87112
6-57179793-57181578	6	0.344193	0.206	0.11	6.16604e-31	4.83966e-26	ENSSSCG00000045482		6-57144085-57371827:-	protein_coding	0
1-77535985-77542084	6	0.281371	0.301	0.188	4.02616e-30	3.16009e-25	ENSSSCG00000004420	TRAF3IP2	1-77480926-77541210:-	protein_coding	0
1-194843444-194845172	6	0.307779	0.228	0.131	4.77635e-30	3.74891e-25	ENSSSCG00000022804	RHOJ	1-194760939-194844356:-	protein_coding	0
1-168289616-168293731	6	0.30029	0.242	0.14	1.35634e-29	1.06458e-24	ENSSSCG00000050602		1-168258621-168281142:-	lncRNA	6473
4-62509838-62511916	6	0.311309	0.206	0.113	2.12409e-29	1.66718e-24	ENSSSCG00000006179	STAU2	4-62139505-62455501:+	protein_coding	87260
2-138178772-138183276	6	0.291098	0.272	0.166	3.67677e-29	2.88586e-24	ENSSSCG00000014316	TGFBI	2-138191804-138225366:+	protein_coding	6527
1-208899140-208901933	6	0.287555	0.22	0.121	5.27113e-29	4.13726e-24	ENSSSCG00000051701		1-208915182-209169748:+	lncRNA	11248
13-146740756-146743947	6	0.355366	0.205	0.117	1.22231e-28	9.5938e-24	ENSSSCG00000036952	GTPBP8	13-146715642-146932367:-	protein_coding	34819
1-235033256-235035723	6	0.271854	0.312	0.2	1.65228e-28	1.29686e-23	ENSSSCG00000049366		1-235275594-235524760:-	lncRNA	258652
14-56623168-56626905	6	0.268645	0.295	0.184	3.49417e-28	2.74254e-23	ENSSSCG00000048589		14-56609138-56614423:-	lncRNA	6744
9-55752747-55754915	6	0.311378	0.213	0.122	4.53811e-27	3.56192e-22	ENSSSCG00000015237	FLI1	9-55612902-55749781:+	protein_coding	30441
16-45644731-45646957	6	0.298005	0.243	0.146	5.1719e-27	4.05937e-22	ENSSSCG00000046694		16-45640183-45646686:-	lncRNA	0
14-114574091-114577895	6	0.253328	0.315	0.206	1.83916e-26	1.44354e-21	ENSSSCG00000010604	SH3PXD2A	14-114519904-114777238:-	protein_coding	0
10-65370131-65376793	6	0.282376	0.253	0.154	1.29492e-25	1.01637e-20	ENSSSCG00000031414		10-65369047-65383169:-	lncRNA	0
15-47935642-47937224	6	0.310744	0.218	0.128	1.46339e-25	1.1486e-20	ENSSSCG00000049772		15-47861136-47865621:+	lncRNA	72584
8-125032598-125035390	6	0.275608	0.235	0.142	3.16099e-25	2.48103e-20	ENSSSCG00000009192	PDLIM5	8-125044028-125259948:-	protein_coding	189067
6-63632480-63637667	6	0.285435	0.272	0.174	3.86998e-25	3.03751e-20	ENSSSCG00000021880	MXRA8	6-63630937-63635457:-	protein_coding	0
15-67815921-67817392	6	0.296994	0.209	0.122	4.2846e-25	3.36294e-20	ENSSSCG00000042770		15-67724199-67738672:-	lncRNA	75248
3-52569022-52573467	6	0.308322	0.216	0.128	8.0759e-25	6.33869e-20	ENSSSCG00000008164	MAP4K4	3-52484274-52649410:-	protein_coding	74694
11-68812793-68821271	6	0.257869	0.289	0.185	1.03743e-24	8.14268e-20	ENSSSCG00000009521	ZIC5	11-68821735-68830341:-	protein_coding	8870
1-208227863-208228995	6	0.351181	0.204	0.122	1.06862e-24	8.38748e-20	ENSSSCG00000005190	NFIB	1-208175194-208421643:+	protein_coding	38583
6-84705235-84707652	6	0.32185	0.222	0.137	4.28413e-24	3.36257e-19	ENSSSCG00000047361		6-84697879-84709130:+	lncRNA	5805
10-40618386-40620080	6	0.283457	0.214	0.124	5.45568e-24	4.28211e-19	ENSSSCG00000035848		10-40563904-40579534:+	protein_coding	39971
6-144512835-144515014	6	0.277296	0.225	0.139	1.03628e-23	8.13366e-19	ENSSSCG00000003795	WLS	6-144242656-144555880:+	protein_coding	41089
3-94651601-94652948	6	0.277213	0.222	0.135	1.09688e-23	8.60929e-19	ENSSSCG00000008444	PRKCE	3-94349889-94909020:-	protein_coding	23862
9-13659611-13665118	6	0.327466	0.239	0.155	1.48845e-23	1.16827e-18	ENSSSCG00000019199	ssc-mir-708	9-13780171-13780250:-	miRNA	114932
14-41712858-41714756	6	0.283921	0.215	0.127	3.03675e-23	2.38351e-18	ENSSSCG00000050590		14-41697308-41713670:-	protein_coding	0
16-19918223-19921306	6	0.277106	0.23	0.14	3.90876e-23	3.06795e-18	ENSSSCG00000016816	ADAMTS12	16-19547009-19920515:-	protein_coding	0
6-16048513-16051870	6	0.27972	0.205	0.119	1.14667e-22	9.00012e-18	ENSSSCG00000049762		6-16049867-16052519:+	lncRNA	0
14-42188161-42194796	6	0.25922	0.251	0.156	1.32982e-22	1.04376e-17	ENSSSCG00000027124		14-42179813-42197378:+	protein_coding	8148
9-107840246-107843246	6	0.287774	0.214	0.134	6.36934e-22	4.99923e-17	ENSSSCG00000032905		9-107834756-107887735:-	protein_coding	44289
14-120378685-120381203	6	0.25693	0.223	0.137	1.759e-21	1.38062e-16	ENSSSCG00000010620	XPNPEP1	14-120315910-120367780:-	protein_coding	8904
14-47184142-47186251	6	0.281047	0.209	0.125	2.13575e-21	1.67633e-16	ENSSSCG00000045744		14-47190653-47196387:-	lncRNA	9936
6-842640-845621	6	0.250525	0.231	0.15	5.89744e-18	4.62884e-13	ENSSSCG00000002648	CBFA2T3	6-778967-852821:+	protein_coding	11266
9-20233641-20235790	6	0.250742	0.253	0.176	1.13459e-17	8.90528e-13	ENSSSCG00000047860		9-20207555-20240511:-	protein_coding	4521
15-140136866-140146963	6	0.25272	0.204	0.132	7.71803e-17	6.05781e-12	ENSSSCG00000016372	STK25	15-140144334-140154366:-	protein_coding	7155
8-29880131-29882325	6	0.256569	0.205	0.134	6.20397e-16	4.86943e-11	ENSSSCG00000051297		8-29955856-29958546:-	lncRNA	76021
8-124521131-124523576	6	0.273225	0.222	0.151	8.92548e-16	7.00552e-11	ENSSSCG00000021874	UNC5C	8-124149968-124530603:+	protein_coding	127002
9-125868082-125868774	7	2.73211	0.225	0.007	0	0	ENSSSCG00000015565	C1orf21	9-125613193-125844228:+	protein_coding	112498
4-18251168-18252327	7	2.67716	0.202	0.007	0	0	ENSSSCG00000013683		4-18228938-18229405:+	protein_coding	22030
13-119707456-119708127	7	2.62596	0.213	0.007	0	0	ENSSSCG00000051441		13-119654240-119768720:+	lncRNA	16913
2-90759204-90759941	7	2.45565	0.223	0.012	0	0	ENSSSCG00000043806		2-90742730-90746267:-	protein_coding	10936
15-118337972-118338803	7	2.45299	0.234	0.01	0	0	ENSSSCG00000016177	XRCC5	15-118335925-118452296:+	protein_coding	136
3-92430831-92431656	7	2.41988	0.204	0.009	0	0	ENSSSCG00000029593	FOXN2	3-92268782-92336865:-	protein_coding	91965
7-54413162-54413789	7	2.39862	0.271	0.015	0	0	ENSSSCG00000001832	ACAN	7-54449588-54520153:+	protein_coding	33798
7-89087882-89088924	7	2.36979	0.28	0.015	0	0	ENSSSCG00000002281		7-89052504-89131073:+	protein_coding	35178
2-141551927-141553223	7	2.24984	0.264	0.016	0	0	ENSSSCG00000042929		2-141539799-141567165:+	lncRNA	10545
6-149332729-149334123	7	2.20837	0.253	0.026	0	0	ENSSSCG00000041273		6-149238420-149239964:-	lncRNA	90764
12-58682230-58683883	7	2.16991	0.202	0.013	0	0	ENSSSCG00000037832	PMP22	12-58679776-58707953:-	protein_coding	23842
4-10850389-10851151	7	2.12062	0.248	0.022	0	0	ENSSSCG00000047619		4-10803985-11274378:+	lncRNA	3845
1-122701392-122702662	7	2.0958	0.389	0.035	0	0	ENSSSCG00000004653	SECISBP2L	1-122633736-122688604:+	protein_coding	21240
5-9903719-9905454	7	2.08705	0.299	0.024	0	0	ENSSSCG00000039315	SOX10	5-9891525-9959852:+	protein_coding	10326
14-113436041-113437199	7	2.05331	0.306	0.028	0	0	ENSSSCG00000033359	CUEDC2	14-113434462-113464029:-	protein_coding	4104
13-183087758-183088385	7	2.0398	0.234	0.019	0	0	ENSSSCG00000049248		13-183042764-183049103:-	lncRNA	36654
13-99848785-99850551	7	2.03859	0.298	0.026	0	0	ENSSSCG00000027790		13-99745467-99786345:-	protein_coding	60439
13-48342551-48343608	7	2.03027	0.26	0.022	0	0	ENSSSCG00000011500	KBTBD8	13-48486978-48501345:+	protein_coding	141369
14-134181239-134182060	7	1.99329	0.226	0.019	0	0	ENSSSCG00000010737	ABRAXAS2	14-134155730-134188615:+	protein_coding	24634
1-138851716-138853314	7	1.90662	0.253	0.024	0	0	ENSSSCG00000038452	ADAMTS17	1-138619701-139016125:-	protein_coding	6380
15-109014403-109015986	7	1.88093	0.263	0.027	0	0	ENSSSCG00000026383	NRP2	15-108974816-109092309:+	protein_coding	39384
9-55477806-55479246	7	1.87841	0.274	0.029	0	0	ENSSSCG00000015235	ETS1	9-55377264-55512115:-	protein_coding	18309
7-87833740-87835461	7	1.864	0.258	0.031	0	0	ENSSSCG00000002260		7-87889409-88032098:+	protein_coding	51947
9-55386031-55388479	7	1.80709	0.299	0.035	0	0	ENSSSCG00000015235	ETS1	9-55377264-55512115:-	protein_coding	35449
6-47557080-47558234	7	1.8052	0.319	0.037	0	0	ENSSSCG00000035570	HNRNPL	6-47530238-47655557:-	protein_coding	20361
14-74866477-74867625	7	1.78391	0.336	0.045	0	0	ENSSSCG00000023662	CHST3	14-74850931-74891529:+	protein_coding	15346
18-49167236-49168556	7	1.71429	0.32	0.041	0	0	ENSSSCG00000016725	TNS3	18-48961023-49192433:+	protein_coding	57094
11-67333396-67334533	7	1.71424	0.287	0.035	0	0	ENSSSCG00000026863	FARP1	11-67144103-67457548:+	protein_coding	0
13-123871146-123872541	7	1.67196	0.279	0.037	0	0	ENSSSCG00000023229	ETV5	13-123873349-123930298:-	protein_coding	32799
6-44646053-44647379	7	1.59785	0.296	0.045	0	0	ENSSSCG00000024666		6-44647466-44654374:+	protein_coding	0
11-26081848-26083235	7	1.5316	0.312	0.051	0	0	ENSSSCG00000009445	PCDH8	11-26127399-26132123:-	protein_coding	48688
6-151520548-151521577	7	1.49202	0.326	0.054	0	0	ENSSSCG00000023243	NFIA	6-150835464-151426550:-	protein_coding	91997
17-1180250-1182675	7	1.40397	0.429	0.08	0	0	ENSSSCG00000006970	DLC1	17-1170195-1637162:-	protein_coding	118793
13-125682936-125684490	7	1.39647	0.371	0.074	0	0	ENSSSCG00000047923		13-125679266-125683806:-	lncRNA	0
4-85280793-85282593	7	1.81528	0.246	0.03	0	1.29868e-306	ENSSSCG00000006328	RXRG	4-85158276-85357137:+	protein_coding	23914
16-52023178-52024492	7	1.65106	0.266	0.037	7.91963e-306	6.21604e-301	ENSSSCG00000022478	STK10	16-52003735-52166161:+	protein_coding	15278
13-28722468-28724148	7	1.54173	0.286	0.045	2.12897e-305	1.67101e-300	ENSSSCG00000011313	LIMD1	13-28730260-28811616:+	protein_coding	4111
12-7343206-7345275	7	1.61696	0.281	0.044	1.39954e-304	1.09849e-299	ENSSSCG00000045799		12-7164750-7185764:+	lncRNA	178256
1-271087537-271090092	7	1.74391	0.241	0.029	2.18329e-303	1.71364e-298	ENSSSCG00000034178	AIF1L	1-271072734-271102803:+	protein_coding	1965
17-32315156-32315877	7	1.86541	0.218	0.02	5.51049e-300	4.32513e-295	ENSSSCG00000007155	C20orf194	17-32284767-32440321:+	protein_coding	1133
5-9862364-9863590	7	2.08055	0.201	0.017	9.12536e-300	7.1624e-295	ENSSSCG00000000116	POLR2F	5-9855983-9917726:-	protein_coding	25934
10-40524371-40524839	7	2.12259	0.202	0.019	5.7836e-296	4.53949e-291	ENSSSCG00000035848		10-40563904-40579534:+	protein_coding	37064
10-43271836-43274927	7	1.40635	0.317	0.063	1.5274e-293	1.19884e-288	ENSSSCG00000011030	CUBN	10-43102946-43414613:-	protein_coding	21989
14-16633378-16635666	7	1.61401	0.253	0.033	3.54764e-293	2.78451e-288	ENSSSCG00000032048	SCRG1	14-16634776-16664558:+	protein_coding	0
4-101094998-101096280	7	1.82553	0.214	0.021	7.81894e-293	6.137e-288	ENSSSCG00000006709	NOTCH2	4-100951507-101150198:+	protein_coding	113036
3-71934121-71935185	7	2.0983	0.205	0.02	1.04261e-292	8.18333e-288	ENSSSCG00000008326	TGFA	3-71948137-72050488:+	protein_coding	10951
3-56680671-56682073	7	1.6953	0.259	0.038	4.09602e-292	3.21492e-287	ENSSSCG00000008196	FAM178B	3-56660429-56710156:+	protein_coding	20042
12-8226058-8227916	7	1.5578	0.283	0.048	2.29867e-291	1.8042e-286	ENSSSCG00000051692		12-8232860-8244850:-	lncRNA	13710
2-148506242-148506941	7	1.93933	0.204	0.018	7.68755e-291	6.03388e-286	ENSSSCG00000014418	STK32A	2-148519678-148659462:+	protein_coding	10736
7-9623339-9624553	7	1.89595	0.217	0.023	1.28497e-290	1.00856e-285	ENSSSCG00000001052	PHACTR1	7-9105802-9675230:+	protein_coding	20088
12-8138479-8139507	7	1.87228	0.202	0.017	1.67938e-290	1.31813e-285	ENSSSCG00000037754	SLC39A11	12-7759820-8204247:+	protein_coding	102119
5-79876791-79879248	7	1.55866	0.267	0.04	7.80311e-290	6.12458e-285	ENSSSCG00000000837	CHST11	5-79787995-80067816:-	protein_coding	57152
8-129404718-129405586	7	1.78644	0.233	0.03	3.40075e-285	2.66922e-280	ENSSSCG00000009203	SNCA	8-129248819-129388307:+	protein_coding	154085
11-22946406-22947402	7	1.48016	0.278	0.044	7.41796e-284	5.82228e-279	ENSSSCG00000046910		11-22921944-22949650:+	lncRNA	24262
4-104305066-104306226	7	1.83372	0.213	0.022	5.85517e-283	4.59567e-278	ENSSSCG00000050769		4-104250923-104324844:+	lncRNA	53943
15-124621399-124622491	7	1.70414	0.235	0.029	1.05064e-281	8.24639e-277	ENSSSCG00000016223	ACSL3	15-124568383-124817004:+	protein_coding	52764
1-271675235-271676613	7	1.73014	0.242	0.033	2.71044e-280	2.12739e-275	ENSSSCG00000048198		1-271717632-271723697:+	lncRNA	39018
12-8257738-8259490	7	1.83211	0.213	0.023	4.70618e-278	3.69383e-273	ENSSSCG00000033537		12-8243627-8585314:+	lncRNA	4061
5-5911750-5915652	7	1.29136	0.339	0.08	3.85655e-275	3.02697e-270	ENSSSCG00000000036	PACSIN2	5-5853377-5985171:+	protein_coding	46265
1-84391621-84393426	7	1.61244	0.261	0.044	7.48904e-272	5.87807e-267	ENSSSCG00000031482		1-84378453-84379044:+	protein_coding	12968
13-83049980-83051941	7	1.68765	0.225	0.028	7.26023e-269	5.69848e-264	ENSSSCG00000051068		13-83049215-83057900:+	lncRNA	565
15-119089450-119090550	7	2.01826	0.224	0.035	1.26785e-268	9.9512e-264	ENSSSCG00000047448		15-119043365-119045701:+	lncRNA	45885
10-27082497-27084208	7	1.78591	0.205	0.022	2.48421e-267	1.94983e-262	ENSSSCG00000010943	AOPEP	10-27078113-27472310:-	protein_coding	220
13-135199226-135200187	7	1.71976	0.215	0.025	1.62798e-266	1.27778e-261	ENSSSCG00000011860	SLC12A8	13-135105800-135249120:+	protein_coding	93130
1-181587875-181588994	7	1.231	0.327	0.072	3.73388e-265	2.93069e-260	ENSSSCG00000028092		1-181428919-181651972:+	protein_coding	71394
13-196689029-196691990	7	1.58689	0.237	0.032	9.26545e-265	7.27236e-260	ENSSSCG00000045696		13-196665509-196669549:-	lncRNA	17479
8-101371004-101372948	7	1.63364	0.241	0.037	1.7339e-263	1.36092e-258	ENSSSCG00000051434		8-101358133-101371201:-	lncRNA	0
1-268437289-268439003	7	1.47385	0.271	0.049	5.83578e-258	4.58044e-253	ENSSSCG00000005631	FAM102A	1-268427704-268465789:-	protein_coding	11736
7-54475249-54477073	7	1.49395	0.256	0.044	7.38771e-256	5.79854e-251	ENSSSCG00000001832	ACAN	7-54449588-54520153:+	protein_coding	25461
8-124286253-124288203	7	1.40546	0.267	0.046	1.15681e-255	9.07966e-251	ENSSSCG00000021874	UNC5C	8-124149968-124530603:+	protein_coding	1308
8-137941028-137942157	7	1.61578	0.227	0.032	1.45949e-252	1.14554e-247	ENSSSCG00000047780		8-137940401-137947135:-	pseudogene	4778
14-85609796-85610480	7	1.60415	0.218	0.028	1.72267e-250	1.35211e-245	ENSSSCG00000010351	CCSER2	14-85544126-85677932:+	protein_coding	18228
10-18133788-18134823	7	1.62365	0.243	0.04	2.95619e-249	2.32028e-244	ENSSSCG00000010879	KIF26B	10-17711443-18219870:+	protein_coding	78638
1-33174712-33175709	7	1.77646	0.216	0.03	6.99852e-248	5.49307e-243	ENSSSCG00000004202	SAMD3	1-33146531-33195550:+	protein_coding	25315
18-11561302-11562518	7	1.63883	0.213	0.028	3.35103e-245	2.63019e-240	ENSSSCG00000016520	CREB3L2	18-11533183-11666113:+	protein_coding	26573
12-7603007-7603985	7	1.67859	0.215	0.03	4.52272e-242	3.54984e-237	ENSSSCG00000046071		12-7575644-7619440:+	protein_coding	27163
17-40400211-40401177	7	1.72854	0.214	0.032	5.62374e-239	4.41402e-234	ENSSSCG00000007332	GHRH	17-40387344-40397857:-	protein_coding	353
9-41339529-41340507	7	1.59235	0.223	0.034	2.28485e-238	1.79335e-233	ENSSSCG00000015049		9-41325927-41339836:-	protein_coding	0
4-110973807-110975063	7	1.47503	0.268	0.053	1.5459e-237	1.21336e-232	ENSSSCG00000020842	TAF13	4-110971573-110992019:+	protein_coding	325
13-133096644-133097806	7	1.3922	0.255	0.047	1.89385e-236	1.48646e-231	ENSSSCG00000011837	MELTF	13-133094863-133122065:+	protein_coding	0
7-35194378-35196717	7	1.64705	0.206	0.028	2.49462e-236	1.958e-231	ENSSSCG00000001595	DAAM2	7-35159711-35285941:+	protein_coding	13679
16-73142929-73144011	7	1.66075	0.204	0.027	1.10452e-234	8.66928e-230	ENSSSCG00000017095	SEMA5A	16-72492516-73329010:+	protein_coding	153924
3-31576171-31577948	7	1.27116	0.281	0.057	3.94875e-234	3.09933e-229	ENSSSCG00000032381	LITAF	3-31482353-31579082:+	protein_coding	26265
1-254730495-254731927	7	1.23295	0.295	0.065	5.01747e-234	3.93816e-229	ENSSSCG00000005486	KIF12	1-254711820-254719616:-	protein_coding	8878
6-8110903-8111885	7	1.6505	0.206	0.027	2.50377e-232	1.96518e-227	ENSSSCG00000050553		6-8110205-8172759:-	lncRNA	8666
3-121428648-121430639	7	1.02339	0.37	0.112	5.42942e-228	4.2615e-223	ENSSSCG00000043156		3-121440309-121456818:-	lncRNA	25979
13-207843918-207846011	7	1.68192	0.201	0.028	9.60957e-228	7.54245e-223	ENSSSCG00000012088		13-207801096-207818130:-	protein_coding	23787
6-17192685-17194436	7	1.42692	0.232	0.039	1.53932e-226	1.2082e-221	ENSSSCG00000022609	WWP2	6-17066799-17227926:-	protein_coding	32997
15-70660234-70662558	7	1.29976	0.263	0.053	1.47405e-223	1.15697e-218	ENSSSCG00000050090		15-70667632-70705921:+	lncRNA	3073
12-13070883-13073556	7	1.31296	0.26	0.053	1.74675e-222	1.37101e-217	ENSSSCG00000017268	PRKCA	12-12882064-13263554:+	protein_coding	188619
17-45598086-45599350	7	1.42799	0.226	0.037	2.62899e-222	2.06347e-217	ENSSSCG00000038990	PTPRT	17-44714620-45880822:-	protein_coding	37576
6-69849942-69852587	7	0.967144	0.375	0.114	3.98032e-222	3.12411e-217	ENSSSCG00000042093		6-69879248-69881712:-	lncRNA	28925
11-50205533-50206662	7	1.65545	0.22	0.038	1.65623e-221	1.29996e-216	ENSSSCG00000009477	EDNRB	11-50072554-50102884:-	protein_coding	100648
15-8340716-8341495	7	1.57904	0.204	0.03	6.11881e-219	4.8026e-214	ENSSSCG00000015671	ARHGAP15	15-8192605-8811795:-	protein_coding	155032
7-98356563-98357545	7	1.44093	0.223	0.037	6.27806e-219	4.92759e-214	ENSSSCG00000035684	TMED10	7-98327402-98368601:-	protein_coding	10856
10-47670528-47672234	7	1.55552	0.211	0.034	9.03255e-219	7.08956e-214	ENSSSCG00000011056	FRMD4A	10-47385718-48049718:+	protein_coding	0
6-2368906-2370334	7	1.51384	0.211	0.033	1.44142e-216	1.13136e-211	ENSSSCG00000043542		6-2355127-2357562:-	lncRNA	9343
5-18297968-18301124	7	1.26949	0.257	0.053	1.59677e-215	1.25329e-210	ENSSSCG00000000263	TNS2	5-18299916-18320784:+	protein_coding	0
11-51702257-51704320	7	1.26857	0.272	0.063	2.71453e-213	2.13061e-208	ENSSSCG00000009480	NDFIP2	11-51420166-51560305:+	protein_coding	162463
17-33672711-33673655	7	1.52434	0.222	0.041	1.18515e-209	9.30209e-205	ENSSSCG00000051423		17-33651337-33657290:-	lncRNA	13420
4-129041159-129045926	7	0.983091	0.357	0.111	2.96313e-208	2.32573e-203	ENSSSCG00000042007		4-129032496-129090079:-	lncRNA	10675
9-65686399-65687398	7	1.56684	0.209	0.036	1.00036e-207	7.85174e-203	ENSSSCG00000022951	NFASC	9-65502252-65713548:+	protein_coding	48320
12-58785924-58786935	7	1.42765	0.222	0.039	1.48511e-207	1.16565e-202	ENSSSCG00000041619		12-58796834-58801316:-	lncRNA	10580
14-56569854-56570888	7	1.41276	0.211	0.034	9.86551e-206	7.74334e-201	ENSSSCG00000038132	IRF2BP2	14-56545189-56551125:+	protein_coding	22813
17-50517093-50518806	7	1.52137	0.207	0.035	2.104e-205	1.65141e-200	ENSSSCG00000031118	PREX1	17-50353145-50550404:-	protein_coding	31398
5-59520282-59521852	7	1.47818	0.217	0.038	8.68773e-205	6.81892e-200	ENSSSCG00000040275	HEBP1	5-59492817-59523810:+	protein_coding	11236
6-163985408-163987644	7	1.05042	0.337	0.103	1.17509e-203	9.22316e-199	ENSSSCG00000035459		6-164025930-164034440:+	lncRNA	36285
13-39744831-39746244	7	1.37032	0.22	0.04	6.12643e-202	4.80857e-197	ENSSSCG00000038873	SLMAP	13-39571987-39721895:+	protein_coding	41458
15-119987974-119989660	7	1.33882	0.226	0.041	1.01972e-200	8.00366e-196	ENSSSCG00000027669	TNS1	15-119949528-120177353:-	protein_coding	1998
1-148195008-148198236	7	1.44615	0.213	0.038	1.18251e-197	9.28137e-193	ENSSSCG00000043269		1-148206713-148282092:+	lncRNA	6476
13-200889489-200890332	7	1.55078	0.204	0.036	1.8473e-197	1.44993e-192	ENSSSCG00000012063	VPS26C	13-200869167-200926108:-	protein_coding	35515
6-87417031-87419169	7	1.44395	0.206	0.035	2.54816e-196	2.00003e-191	ENSSSCG00000025034	LAPTM5	6-87363911-87390288:-	protein_coding	24742
12-8261165-8263998	7	1.28912	0.236	0.048	9.90764e-196	7.77641e-191	ENSSSCG00000033537		12-8243627-8585314:+	lncRNA	7488
15-96194080-96196407	7	1.39205	0.22	0.042	4.05898e-195	3.18585e-190	ENSSSCG00000045350		15-96169507-96176451:-	protein_coding	15628
13-194884496-194886542	7	1.42411	0.212	0.038	3.66083e-194	2.87335e-189	ENSSSCG00000012034	TIAM1	13-194745850-195234325:-	protein_coding	61574
14-30618381-30619963	7	1.39535	0.219	0.042	1.39559e-193	1.09539e-188	ENSSSCG00000009794	MLXIP	14-30577661-30646243:-	protein_coding	26080
13-130731584-130733892	7	1.44845	0.214	0.039	1.98767e-192	1.5601e-187	ENSSSCG00000011822	OPA1	13-130624823-130719083:+	protein_coding	28159
14-28502268-28504661	7	0.974415	0.334	0.103	3.26778e-192	2.56484e-187	ENSSSCG00000043135		14-28592893-28598646:-	lncRNA	91267
9-133366427-133368599	7	1.28056	0.229	0.046	4.80724e-192	3.77315e-187	ENSSSCG00000015619	CAMK1G	9-133351526-133379705:-	protein_coding	0
4-38776815-38779190	7	1.3052	0.226	0.045	3.32893e-191	2.61284e-186	ENSSSCG00000006082	MATN2	4-38743977-38915088:-	protein_coding	56595
16-18548410-18550299	7	1.14801	0.268	0.067	3.42748e-190	2.69019e-185	ENSSSCG00000027681	ZFR	16-18560274-18656294:-	protein_coding	8501
9-129059274-129061094	7	1.36698	0.212	0.04	7.80446e-190	6.12565e-185	ENSSSCG00000015582	PTPN14	9-129035739-129248578:+	protein_coding	3165
13-18792824-18795311	7	1.33007	0.218	0.042	4.83689e-189	3.79643e-184	ENSSSCG00000036996	TRIM71	13-18761445-18830563:+	protein_coding	31179
13-38662048-38663350	7	1.37047	0.215	0.04	2.27384e-188	1.78472e-183	ENSSSCG00000030359	ARHGEF3	13-38581571-38925571:-	protein_coding	2918
16-77196749-77200250	7	1.13459	0.288	0.08	2.44675e-186	1.92043e-181	ENSSSCG00000043539		16-77226885-77229543:+	lncRNA	24634
7-45677484-45679367	7	1.03831	0.297	0.082	1.1774e-185	9.2413e-181	ENSSSCG00000001746	PKHD1	7-45447357-45925113:-	protein_coding	140477
7-100382025-100384698	7	1.04196	0.304	0.09	1.23589e-185	9.7004e-181	ENSSSCG00000002397	POMT2	7-100350460-100417173:-	protein_coding	5572
6-12161614-12163825	7	1.1974	0.245	0.056	1.56394e-185	1.22752e-180	ENSSSCG00000002708	TMEM231	6-12140687-12164140:+	protein_coding	415
14-40281969-40284368	7	1.0284	0.294	0.082	4.04822e-185	3.17741e-180	ENSSSCG00000037051	U4	14-40286512-40286652:-	snRNA	586
5-9888022-9893233	7	1.08364	0.27	0.068	3.66121e-183	2.87365e-178	ENSSSCG00000039315	SOX10	5-9891525-9959852:+	protein_coding	0
8-115719403-115720488	7	1.22117	0.235	0.05	5.27328e-181	4.13894e-176	ENSSSCG00000021784	TBCK	8-115476648-115709051:+	protein_coding	140030
3-58771510-58774034	7	1.11737	0.292	0.088	1.57483e-180	1.23607e-175	ENSSSCG00000008226	POLR1A	3-58667971-58750421:+	protein_coding	69381
14-59585065-59586226	7	1.10206	0.262	0.065	3.65497e-180	2.86875e-175	ENSSSCG00000010182	CAPN9	14-59582046-59623376:-	protein_coding	36891
2-135131636-135133141	7	1.29514	0.215	0.041	6.03809e-180	4.73924e-175	ENSSSCG00000014286	SOWAHA	2-135139272-135142884:+	protein_coding	4130
12-35599909-35602847	7	1.13417	0.248	0.056	1.72895e-179	1.35704e-174	ENSSSCG00000035400	YPEL2	12-35573495-35644200:+	protein_coding	26214
3-49049648-49052685	7	1.0678	0.269	0.067	5.26698e-179	4.134e-174	ENSSSCG00000008144	NCK2	3-49063988-49198664:-	protein_coding	56311
5-6178910-6180126	7	1.28993	0.208	0.04	1.33197e-178	1.04545e-173	ENSSSCG00000000039	POLDIP3	5-6169398-6201940:+	protein_coding	0
12-23452995-23455000	7	1.06936	0.272	0.073	1.13807e-177	8.93257e-173	ENSSSCG00000035677	EPOP	12-23435402-23436541:+	protein_coding	17393
18-25295363-25298357	7	1.19936	0.238	0.054	1.73332e-177	1.36047e-172	ENSSSCG00000048651		18-25265872-25271408:+	protein_coding	29291
7-29827710-29831424	7	1.24303	0.246	0.063	4.29485e-176	3.37098e-171	ENSSSCG00000045946		7-29820640-29824279:+	lncRNA	2473
7-59105671-59108332	7	1.18996	0.262	0.071	6.67115e-176	5.23612e-171	ENSSSCG00000023165	SEMA7A	7-59094932-59119534:+	protein_coding	0
2-13192062-13194450	7	0.819256	0.402	0.162	1.1997e-175	9.41631e-171	ENSSSCG00000013174	CTNND1	2-13143939-13209224:-	protein_coding	6299
9-52398144-52401035	7	1.15466	0.236	0.054	3.92002e-172	3.07679e-167	ENSSSCG00000015211	PKNOX2	9-52349717-52610680:+	protein_coding	48227
7-49972704-49975774	7	1.24241	0.213	0.044	4.1579e-172	3.26349e-167	ENSSSCG00000001787	IL16	7-49974068-50102332:+	protein_coding	0
8-32207955-32209707	7	1.23902	0.216	0.045	8.95456e-172	7.02834e-167	ENSSSCG00000022168	APBB2	8-31921587-32301975:-	protein_coding	17751
2-135144768-135148241	7	0.729415	0.429	0.176	1.40514e-171	1.10288e-166	ENSSSCG00000014287	SHROOM1	2-135149046-135152494:-	protein_coding	4053
9-53254619-53256769	7	1.03914	0.289	0.086	1.93559e-171	1.51922e-166	ENSSSCG00000015233	RPUSD4	9-53296538-53309180:-	protein_coding	50490
1-4263629-4264694	7	1.38742	0.21	0.044	4.82627e-171	3.78809e-166	ENSSSCG00000050396		1-4253143-4262861:+	lncRNA	10220
2-96186006-96187920	7	1.03153	0.285	0.084	6.13576e-170	4.8159e-165	ENSSSCG00000014149	MEF2C	2-96122407-96296842:-	protein_coding	59445
6-45048074-45049373	7	1.24949	0.233	0.058	8.37484e-169	6.57333e-164	ENSSSCG00000002902	ATP4A	6-44983934-45057772:-	protein_coding	6173
4-16811807-16813026	7	1.0792	0.25	0.061	4.14645e-168	3.25451e-163	ENSSSCG00000042950		4-16790026-16792716:-	processed_pseudogene	17090
9-3334867-3337258	7	1.22955	0.223	0.051	5.06472e-168	3.97525e-163	ENSSSCG00000014627	SMPD1	9-3324091-3328373:-	protein_coding	4493
9-41671736-41673891	7	1.18359	0.25	0.068	8.66665e-167	6.80237e-162	ENSSSCG00000030095	ZBTB16	9-41639701-41836742:+	protein_coding	30289
9-46904748-46906638	7	1.16064	0.236	0.058	1.11294e-166	8.73535e-162	ENSSSCG00000015125	NECTIN1	9-46789726-46891233:-	protein_coding	11514
14-130765167-130766417	7	0.838904	0.365	0.137	6.77154e-164	5.31491e-159	ENSSSCG00000046006		14-130707962-130788189:+	lncRNA	57005
6-112527662-112530774	7	1.22392	0.232	0.057	4.29175e-163	3.36855e-158	ENSSSCG00000003722	CDH2	6-112396721-112628432:-	protein_coding	96792
5-21473083-21477919	7	0.767639	0.397	0.164	1.10921e-162	8.70609e-158	ENSSSCG00000020725	ERBB3	5-21431656-21496279:+	protein_coding	0
12-22622992-22625215	7	1.17012	0.256	0.073	3.61911e-162	2.8406e-157	ENSSSCG00000017497	ERBB2	12-22590725-22621351:-	protein_coding	0
3-27400493-27401684	7	1.12319	0.238	0.059	3.88569e-162	3.04984e-157	ENSSSCG00000007872	XYLT1	3-27158874-27492892:-	protein_coding	91008
13-53962728-53964805	7	1.03097	0.275	0.081	4.93029e-161	3.86974e-156	ENSSSCG00000046660		13-53928936-53970903:-	lncRNA	5898
2-14671979-14673967	7	1.21607	0.221	0.054	1.01549e-159	7.97045e-155	ENSSSCG00000023709	PTPRJ	2-14548425-14726715:-	protein_coding	39738
6-58885747-58887936	7	1.09791	0.245	0.063	1.89361e-159	1.48628e-154	ENSSSCG00000003271	TTYH1	6-58871660-58891519:-	protein_coding	0
17-47458136-47458755	7	1.5211	0.203	0.049	9.53394e-158	7.4831e-153	ENSSSCG00000030820	STK4	17-47376115-47475718:+	protein_coding	33612
10-47861503-47864203	7	1.06255	0.257	0.072	2.47989e-157	1.94644e-152	ENSSSCG00000011056	FRMD4A	10-47385718-48049718:+	protein_coding	52663
13-25803689-25805780	7	1.23197	0.206	0.045	5.05716e-157	3.96932e-152	ENSSSCG00000011278	TRAK1	13-25773981-25935828:+	protein_coding	4414
4-815788-818678	7	0.923211	0.309	0.105	2.19839e-156	1.7255e-151	ENSSSCG00000038800	PUF60	4-812130-824319:+	protein_coding	2974
5-1436775-1440358	7	0.958005	0.298	0.102	4.26622e-154	3.34852e-149	ENSSSCG00000034776	TAFA5	5-1400588-1569846:-	protein_coding	63908
8-29637086-29638070	7	1.15936	0.216	0.051	3.42893e-153	2.69134e-148	ENSSSCG00000044188		8-29608849-29621784:-	lncRNA	13301
1-143586407-143590694	7	0.760917	0.372	0.145	1.68668e-152	1.32386e-147	ENSSSCG00000048005		1-143594463-143623170:-	lncRNA	12266
2-143162815-143164983	7	1.19474	0.211	0.05	7.02865e-152	5.51671e-147	ENSSSCG00000014387	DIAPH1	2-143158584-143271147:-	protein_coding	26746
15-46793448-46795573	7	1.01709	0.274	0.087	1.26998e-151	9.96797e-147	ENSSSCG00000036679	SORBS2	15-46585599-46795038:-	protein_coding	0
1-133202270-133204795	7	0.662468	0.435	0.195	1.64044e-151	1.28756e-146	ENSSSCG00000043630		1-133155170-133158594:+	protein_coding	46900
4-43459462-43462131	7	1.39188	0.22	0.058	3.83257e-151	3.00815e-146	ENSSSCG00000046247		4-43464554-43474968:-	lncRNA	12637
5-64427921-64429531	7	0.98086	0.273	0.086	1.49425e-150	1.17283e-145	ENSSSCG00000022230	CD9	5-64420182-64460304:-	protein_coding	22144
6-17082214-17086093	7	0.765473	0.37	0.148	5.52486e-150	4.33641e-145	ENSSSCG00000022609	WWP2	6-17066799-17227926:-	protein_coding	2593
9-60151039-60152171	7	1.27272	0.214	0.055	5.0915e-149	3.99627e-144	ENSSSCG00000037534	OPCML	9-59037708-60140445:-	protein_coding	8593
3-92821978-92823550	7	1.17266	0.209	0.049	1.43783e-147	1.12854e-142	ENSSSCG00000020931	MSH6	3-92785664-92814128:-	protein_coding	5849
2-128428941-128431592	7	0.86812	0.305	0.105	2.67704e-147	2.10118e-142	ENSSSCG00000049412		2-128444980-128449951:+	protein_coding	11387
6-63375615-63379031	7	0.81142	0.331	0.123	2.35936e-145	1.85184e-140	ENSSSCG00000022204	AGRN	6-63365983-63398311:+	protein_coding	0
15-17583826-17586498	7	0.919326	0.288	0.096	4.38947e-145	3.44525e-140	ENSSSCG00000015701	MGAT5	15-17544806-17918944:-	protein_coding	6763
7-6169583-6171159	7	1.21418	0.216	0.055	3.27121e-143	2.56754e-138	ENSSSCG00000050229		7-6145397-6158069:+	lncRNA	23986
12-8155664-8159287	7	0.925314	0.267	0.082	1.12082e-142	8.79722e-138	ENSSSCG00000037754	SLC39A11	12-7759820-8204247:+	protein_coding	82339
X-6408796-6410642	7	1.07837	0.222	0.057	1.94067e-142	1.52321e-137	ENSSSCG00000012104	SHROOM2	X-6296133-6448126:+	protein_coding	50467
1-238149828-238151472	7	1.13806	0.204	0.05	2.8511e-140	2.2378e-135	ENSSSCG00000005349	GRHPR	1-238139789-238153071:+	protein_coding	9839
5-17411156-17414434	7	1.04591	0.221	0.058	4.47442e-140	3.51193e-135	ENSSSCG00000031321	NR4A1	5-17385390-17408514:+	protein_coding	1686
9-64658914-64660973	7	1.04208	0.288	0.106	1.45471e-139	1.14179e-134	ENSSSCG00000015277	SOX13	9-64731969-64844183:+	protein_coding	68995
13-65250434-65252965	7	1.19588	0.205	0.053	7.86468e-138	6.17291e-133	ENSSSCG00000026158	RAD18	13-65253418-65359280:-	protein_coding	91589
6-167439310-167440470	7	1.13207	0.203	0.05	1.23828e-137	9.71917e-133	ENSSSCG00000034059	ST3GAL3	6-167363355-167595871:-	protein_coding	78635
2-151756811-151760728	7	0.762614	0.336	0.129	1.30754e-137	1.02627e-132	ENSSSCG00000051093		2-151721163-151783667:-	protein_coding	22739
2-8040406-8044532	7	0.730514	0.363	0.149	1.67337e-137	1.31341e-132	ENSSSCG00000013044		2-7976275-8052352:-	protein_coding	7620
3-86276575-86279752	7	0.886125	0.266	0.082	6.94128e-137	5.44814e-132	ENSSSCG00000026559	EML6	3-86252277-86536926:-	protein_coding	60532
9-91091256-91094611	7	1.19025	0.207	0.056	1.55612e-136	1.22138e-131	ENSSSCG00000015383	RAPGEF5	9-90958078-91578992:-	protein_coding	54608
5-59914061-59915681	7	1.0231	0.217	0.055	1.92268e-136	1.50909e-131	ENSSSCG00000032097	DUSP16	5-59753048-59961844:+	protein_coding	80877
6-30061155-30062457	7	1.32411	0.205	0.06	7.64179e-136	5.99797e-131	ENSSSCG00000002829	MMP2	6-30058594-30086982:-	protein_coding	2292
2-143494232-143506930	7	0.571798	0.506	0.274	9.4604e-136	7.42537e-131	ENSSSCG00000022289	PCDH1	2-143475933-143501748:-	protein_coding	0
4-126820997-126822772	7	1.03314	0.223	0.061	4.49944e-135	3.53156e-130	ENSSSCG00000038417	LRRC8D	4-126766211-126874275:-	protein_coding	31009
9-8107547-8109030	7	1.02978	0.254	0.085	2.16463e-134	1.69899e-129	ENSSSCG00000014827	PLEKHB1	9-8102326-8117816:+	protein_coding	1143
3-117675713-117678453	7	0.848246	0.292	0.104	3.16941e-134	2.48764e-129	ENSSSCG00000030115	HS1BP3	3-117609033-117648383:+	protein_coding	59713
18-16395414-16398221	7	1.11877	0.213	0.06	6.62741e-132	5.20179e-127	ENSSSCG00000021562	PLXNA4	18-16052663-16973768:+	protein_coding	56942
6-19065815-19070873	7	0.874314	0.29	0.108	1.29328e-131	1.01508e-126	ENSSSCG00000021519	CPNE2	6-19046795-19098915:+	protein_coding	18820
1-229520709-229521716	7	1.28236	0.226	0.075	3.07442e-130	2.41308e-125	ENSSSCG00000047518		1-229528288-229530576:-	protein_coding	8660
14-55011103-55012244	7	1.03353	0.221	0.064	1.64186e-129	1.28868e-124	ENSSSCG00000041993		14-55017130-55050606:+	lncRNA	2885
3-86680557-86685108	7	0.975669	0.236	0.071	1.27804e-128	1.00312e-123	ENSSSCG00000040786	SPTBN1	3-86585050-86784107:-	protein_coding	4660
2-136297779-136300402	7	0.624982	0.423	0.204	1.28576e-128	1.00918e-123	ENSSSCG00000032323	C5orf15	2-136259843-136299109:-	protein_coding	0
16-51032583-51034686	7	1.04404	0.222	0.065	3.91242e-128	3.07082e-123	ENSSSCG00000016983	STC2	16-50989432-51004484:+	protein_coding	41958
3-94216340-94219076	7	1.00282	0.213	0.056	5.41259e-128	4.24829e-123	ENSSSCG00000008443	EPAS1	3-94165815-94254079:-	protein_coding	8860
13-75552032-75553434	7	1.00737	0.202	0.05	1.78426e-127	1.40045e-122	ENSSSCG00000011643	AMOTL2	13-75490938-75509420:-	protein_coding	40611
9-9770868-9773926	7	0.866084	0.279	0.101	3.30656e-127	2.59528e-122	ENSSSCG00000039468	SERPINH1	9-9783036-9794483:+	protein_coding	7109
14-107029754-107031478	7	0.815708	0.275	0.094	9.56442e-127	7.50702e-122	ENSSSCG00000010494	SORBS1	14-106895763-107137767:-	protein_coding	105233
1-206683041-206687445	7	0.886043	0.26	0.086	1.29406e-126	1.01569e-121	ENSSSCG00000044359		1-206597501-206679574:-	lncRNA	1466
5-9830209-9833208	7	1.12423	0.211	0.061	3.49824e-126	2.74574e-121	ENSSSCG00000000114	PICK1	5-9808450-9889930:-	protein_coding	2669
2-33524638-33525601	7	0.943014	0.234	0.069	3.87786e-126	3.0437e-121	ENSSSCG00000013338	SLC5A12	2-33561008-33613549:+	protein_coding	33406
2-95424270-95425691	7	1.13767	0.204	0.059	6.03093e-126	4.73362e-121	ENSSSCG00000041003		2-95241744-95375930:+	lncRNA	57916
1-78459491-78462671	7	0.781415	0.303	0.111	6.23702e-126	4.89538e-121	ENSSSCG00000051414		1-78456729-78461842:-	lncRNA	0
1-78222476-78225188	7	0.766388	0.305	0.115	1.25386e-125	9.84145e-121	ENSSSCG00000004425	LAMA4	1-78071446-78224365:-	protein_coding	0
5-9043066-9045295	7	1.06856	0.212	0.06	1.43168e-125	1.12371e-120	ENSSSCG00000048587		5-9027325-9043859:+	lncRNA	3047
10-26077375-26080789	7	1.05302	0.202	0.053	4.00332e-124	3.14216e-119	ENSSSCG00000010941		10-26112032-26264175:-	protein_coding	89110
9-46519984-46527100	7	0.52972	0.494	0.266	4.79481e-123	3.7634e-118	ENSSSCG00000015116	MCAM	9-46512784-46522083:-	protein_coding	0
6-47532478-47536227	7	0.942407	0.228	0.07	6.55408e-123	5.14423e-118	ENSSSCG00000035570	HNRNPL	6-47530238-47655557:-	protein_coding	38313
14-11433009-11434909	7	1.02765	0.23	0.075	1.71412e-122	1.34539e-117	ENSSSCG00000024972	CCDC25	14-11455957-11495075:-	protein_coding	59755
14-140855644-140861324	7	0.879371	0.284	0.106	2.061e-122	1.61765e-117	ENSSSCG00000010765	INPP5A	14-140736735-140898726:+	protein_coding	37591
3-71110141-71111613	7	1.0212	0.207	0.058	3.22203e-121	2.52894e-116	ENSSSCG00000008312	DYSF	3-71020141-71246967:-	protein_coding	125955
3-98345446-98347215	7	0.903642	0.237	0.074	3.38529e-120	2.65708e-115	ENSSSCG00000045166		3-98366645-98370290:+	lncRNA	17429
8-40750026-40751439	7	1.00435	0.202	0.055	7.05043e-120	5.53381e-115	ENSSSCG00000044823		8-40738206-40741480:+	lncRNA	11620
4-90429712-90432185	7	0.777518	0.323	0.137	2.90424e-118	2.27951e-113	ENSSSCG00000031858	KCNJ10	4-90422025-90457407:+	protein_coding	0
12-25593039-25597230	7	0.797018	0.277	0.102	1.46147e-116	1.1471e-111	ENSSSCG00000017549	PHB	12-25584443-25609656:-	protein_coding	12183
8-861906-868737	7	0.859629	0.315	0.135	2.29046e-116	1.79776e-111	ENSSSCG00000030827	FGFR3	8-879151-895912:+	protein_coding	8413
11-7604263-7605676	7	0.925317	0.221	0.068	9.58661e-116	7.52443e-111	ENSSSCG00000009333		11-7598731-7729859:+	protein_coding	5332
8-121746828-121751357	7	0.791877	0.271	0.098	2.81739e-115	2.21134e-110	ENSSSCG00000029813	TSPAN5	8-121657322-121843242:+	protein_coding	75474
15-107638807-107641110	7	0.991954	0.201	0.057	7.97656e-115	6.26072e-110	ENSSSCG00000049146		15-107531935-107625600:-	lncRNA	11206
13-197791062-197793472	7	0.919589	0.236	0.079	1.84232e-114	1.44602e-109	ENSSSCG00000044764		13-197791247-197795834:+	lncRNA	0
2-5523120-5524447	7	0.963697	0.205	0.059	6.53539e-114	5.12956e-109	ENSSSCG00000012926	PC	2-5518430-5587797:+	protein_coding	4490
9-41165305-41166712	7	0.893857	0.224	0.069	2.16833e-113	1.7019e-108	ENSSSCG00000015048	DRD2	9-41068779-41133599:-	protein_coding	29705
17-11211551-11216060	7	0.741714	0.285	0.105	4.39797e-113	3.45192e-108	ENSSSCG00000007032	PLAT	17-11195602-11224032:-	protein_coding	7772
10-43294874-43296381	7	1.14866	0.22	0.069	5.03699e-113	3.95348e-108	ENSSSCG00000011030	CUBN	10-43102946-43414613:-	protein_coding	45027
9-66184455-66190192	7	0.654087	0.357	0.161	8.84033e-113	6.93869e-108	ENSSSCG00000015290	CDK18	9-66175678-66202799:+	protein_coding	1010
7-25232216-25236433	7	0.800053	0.274	0.105	8.03328e-112	6.30524e-107	ENSSSCG00000001474	RXRB	7-25236007-25242875:-	protein_coding	0
7-91849155-91850994	7	0.708839	0.313	0.129	1.44704e-111	1.13577e-106	ENSSSCG00000028877	RAD51B	7-91592424-92345294:+	protein_coding	256107
7-100091727-100093772	7	0.805443	0.272	0.105	3.05314e-111	2.39638e-106	ENSSSCG00000048500		7-100075977-100080596:+	lncRNA	14228
2-42901618-42903923	7	0.807556	0.255	0.09	4.40165e-111	3.45481e-106	ENSSSCG00000034191	SOX6	2-42448216-43068325:+	protein_coding	270323
2-87371982-87373885	7	0.863328	0.237	0.079	6.64413e-111	5.21491e-106	ENSSSCG00000028536	LHFPL2	2-87322934-87498724:-	protein_coding	17523
3-8393878-8395317	7	0.902865	0.225	0.073	4.50322e-110	3.53454e-105	ENSSSCG00000025164	TSC22D4	3-8390945-8406218:-	protein_coding	0
18-11565548-11566326	7	0.95267	0.204	0.06	6.78619e-110	5.32641e-105	ENSSSCG00000016520	CREB3L2	18-11533183-11666113:+	protein_coding	30819
5-23175397-23177162	7	0.872564	0.222	0.07	2.44343e-109	1.91783e-104	ENSSSCG00000032458	U6	5-23209783-23209889:+	snRNA	30620
15-119877306-119878919	7	0.90165	0.213	0.065	1.3887e-108	1.08998e-103	ENSSSCG00000045844		15-119884799-119888660:+	lncRNA	3879
15-48716365-48719322	7	0.658305	0.369	0.183	5.01554e-108	3.93665e-103	ENSSSCG00000015828	ZNF703	15-48692318-48696644:-	protein_coding	17720
15-59685590-59689768	7	0.955826	0.206	0.065	3.54212e-107	2.78017e-102	ENSSSCG00000015862	LIMS2	15-59672538-59709380:+	protein_coding	0
10-56714081-56717428	7	0.764716	0.288	0.119	8.93616e-107	7.0139e-102	ENSSSCG00000049085		10-56760315-56771882:+	lncRNA	40886
7-5448056-5449349	7	0.905844	0.223	0.075	2.35586e-105	1.84909e-100	ENSSSCG00000036257		7-5370967-5390619:-	protein_coding	55436
18-43246435-43250037	7	0.873389	0.221	0.072	3.13648e-104	2.46179e-99	ENSSSCG00000016687		18-43209189-43509420:-	protein_coding	0
14-81728912-81731693	7	0.869801	0.222	0.074	4.72492e-104	3.70854e-99	ENSSSCG00000033074	ZCCHC24	14-81697989-81763941:-	protein_coding	32048
14-29921584-29922582	7	0.931225	0.204	0.063	7.62602e-104	5.98559e-99	ENSSSCG00000009784	ABCB9	14-29895770-29935563:+	protein_coding	17163
6-19939353-19946907	7	0.579091	0.395	0.2	8.47998e-104	6.65585e-99	ENSSSCG00000002805	CFAP20	6-19854236-19969347:-	protein_coding	22240
5-90766937-90770225	7	0.884867	0.203	0.062	4.72185e-102	3.70613e-97	ENSSSCG00000047285		5-90763913-90765331:-	protein_coding	0
6-3536933-3541882	7	0.65138	0.322	0.144	2.29298e-101	1.79974e-96	ENSSSCG00000042639		6-3465478-3494198:-	lncRNA	40734
13-125010738-125013496	7	1.09667	0.203	0.069	1.788e-100	1.40338e-95	ENSSSCG00000011806	MASP1	13-124955029-125054463:-	protein_coding	14459
2-69053178-69058170	7	0.51246	0.445	0.246	3.01546e-100	2.36681e-95	ENSSSCG00000013658	S1PR2	2-69049273-69057270:-	protein_coding	0
1-137523237-137526802	7	0.825951	0.233	0.083	3.13269e-100	2.45882e-95	ENSSSCG00000030560	IGF1R	1-137387925-137690666:-	protein_coding	21972
14-47475402-47477377	7	0.910652	0.218	0.078	1.55624e-98	1.22147e-93	ENSSSCG00000010010	PES1	14-47476798-47495983:-	protein_coding	0
3-26319204-26320363	7	0.879423	0.216	0.073	1.78635e-98	1.40209e-93	ENSSSCG00000007866	TMC7	3-26305453-26360885:+	protein_coding	13551
14-36043811-36044992	7	0.901802	0.204	0.067	1.00849e-97	7.91555e-93	ENSSSCG00000035873	C12orf49	14-35705918-36045750:+	protein_coding	17074
7-54969518-54972369	7	0.856888	0.239	0.088	2.17288e-97	1.70547e-92	ENSSSCG00000046185		7-54952428-54978146:+	lncRNA	1328
11-51866112-51867906	7	0.685309	0.275	0.11	1.12777e-96	8.85179e-92	ENSSSCG00000051611		11-51862539-51867501:-	lncRNA	0
8-30106563-30109298	7	0.63627	0.328	0.153	1.23744e-95	9.71257e-91	ENSSSCG00000008785	FAM114A1	8-30114602-30274165:+	protein_coding	3303
13-64975011-64980935	7	0.731154	0.295	0.132	1.28809e-95	1.01101e-90	ENSSSCG00000011538	LMCD1	13-64933526-64994652:+	protein_coding	7748
9-43185034-43188557	7	0.809218	0.234	0.086	2.0648e-95	1.62064e-90	ENSSSCG00000051653		9-43128301-43201938:+	lncRNA	33095
9-52385080-52388226	7	0.712392	0.245	0.09	7.5197e-95	5.90214e-90	ENSSSCG00000015211	PKNOX2	9-52349717-52610680:+	protein_coding	35163
7-98341478-98342311	7	0.858427	0.215	0.075	8.54083e-95	6.70361e-90	ENSSSCG00000035684	TMED10	7-98327402-98368601:-	protein_coding	17008
3-97340387-97342674	7	0.867645	0.201	0.066	4.31603e-94	3.38761e-89	ENSSSCG00000051523		3-97377263-97385931:-	lncRNA	43057
4-122795976-122801488	7	0.624598	0.313	0.14	1.89031e-93	1.48368e-88	ENSSSCG00000047416		4-122801128-122802965:-	lncRNA	1277
14-105420182-105421097	7	0.804774	0.213	0.072	2.09823e-92	1.64688e-87	ENSSSCG00000010483	PLCE1	14-105458916-105764731:+	protein_coding	35818
3-52855281-52856927	7	0.80465	0.211	0.072	3.69729e-91	2.90196e-86	ENSSSCG00000008165	RFX8	3-52841137-52909222:+	protein_coding	13944
14-131203697-131205819	7	0.816315	0.213	0.075	5.31175e-91	4.16914e-86	ENSSSCG00000010698	FGFR2	14-131181710-131579703:-	protein_coding	79861
13-92546297-92547510	7	0.74883	0.24	0.091	3.04301e-90	2.38843e-85	ENSSSCG00000011720	MBNL1	13-92491808-92696233:+	protein_coding	0
1-58210687-58212085	7	0.71402	0.238	0.089	5.76132e-90	4.52201e-85	ENSSSCG00000004332	BACH2	1-57899789-58204839:-	protein_coding	3847
13-31135971-31141501	7	0.478335	0.453	0.264	1.87463e-89	1.47138e-84	ENSSSCG00000011346	PLXNB1	13-31113914-31140218:-	protein_coding	0
4-79339233-79342640	7	0.63262	0.281	0.118	3.73496e-89	2.93153e-84	ENSSSCG00000032052		4-79318285-79330367:-	lncRNA	6865
16-57459287-57461761	7	1.0412	0.217	0.086	2.26356e-88	1.77664e-83	ENSSSCG00000041053		16-57535279-57539556:+	lncRNA	71517
2-116543871-116548625	7	0.758489	0.227	0.086	6.92476e-88	5.43517e-83	ENSSSCG00000014203	MCC	2-116287198-116741955:+	protein_coding	54564
14-82312165-82318478	7	0.605053	0.31	0.14	8.63605e-88	6.77835e-83	ENSSSCG00000010341	TSPAN14	14-82305714-82364661:+	protein_coding	5678
17-57395267-57396531	7	0.735003	0.259	0.108	1.72428e-87	1.35337e-82	ENSSSCG00000007500		17-57480404-57480813:+	pseudogene	81872
7-980541-982779	7	0.755854	0.223	0.083	4.61664e-87	3.62355e-82	ENSSSCG00000000994	GMDS	7-752239-1285550:-	protein_coding	143170
6-153589189-153590551	7	0.669051	0.265	0.113	1.21488e-86	9.53546e-82	ENSSSCG00000048387		6-153533841-153536969:-	lncRNA	50219
1-68049992-68052898	7	0.642007	0.294	0.134	5.66347e-86	4.4452e-81	ENSSSCG00000004361	GRIK2	1-68057737-68679278:+	protein_coding	2838
12-34174079-34175942	7	0.569634	0.327	0.154	3.27038e-85	2.56689e-80	ENSSSCG00000017624	CUEDC1	12-34141649-34167959:-	protein_coding	4119
3-11631160-11633327	7	0.652711	0.294	0.136	1.46342e-84	1.14863e-79	ENSSSCG00000007720	GTF2IRD1	3-11538243-11654789:+	protein_coding	36247
7-46433025-46435343	7	0.725901	0.239	0.095	2.54366e-84	1.99649e-79	ENSSSCG00000038401	TRAM2	7-46323076-46406988:-	protein_coding	24036
X-55268091-55270032	7	0.868797	0.204	0.078	2.91993e-84	2.29182e-79	ENSSSCG00000024463	PJA1	X-55274298-55280530:-	protein_coding	10298
3-97312821-97315287	7	0.813964	0.204	0.073	3.5731e-84	2.80449e-79	ENSSSCG00000050679		3-97256379-97277660:-	lncRNA	33160
2-1881199-1889380	7	0.563171	0.344	0.175	5.09888e-84	4.00206e-79	ENSSSCG00000039556	KCNQ1	2-1675360-1989111:+	protein_coding	68123
15-52049942-52051916	7	0.76894	0.23	0.09	9.32076e-84	7.31577e-79	ENSSSCG00000036767		15-52012810-52013521:-	protein_coding	34420
1-254153082-254157069	7	0.67569	0.248	0.098	1.32787e-83	1.04223e-78	ENSSSCG00000005480	RGS3	1-254067492-254211805:+	protein_coding	15510
2-26666568-26668107	7	0.740856	0.248	0.107	1.43577e-83	1.12692e-78	ENSSSCG00000013303	ABTB2	2-26548852-26782178:+	protein_coding	14544
2-42112246-42114063	7	0.636018	0.279	0.125	1.73745e-82	1.36371e-77	ENSSSCG00000013382	PLEKHA7	2-42081530-42311547:+	protein_coding	30285
16-48470874-48473976	7	0.75421	0.213	0.078	6.18559e-82	4.855e-77	ENSSSCG00000016974	MAP1B	16-48403526-48498896:+	protein_coding	67033
12-3404984-3407029	7	0.692904	0.251	0.106	5.41978e-80	4.25393e-75	ENSSSCG00000017167	CYTH1	12-3355954-3432644:+	protein_coding	0
1-31285249-31288652	7	0.685918	0.253	0.107	4.97373e-79	3.90383e-74	ENSSSCG00000004191	MOXD1	1-31282506-31369408:+	protein_coding	2543
2-104847046-104848861	7	0.686351	0.232	0.093	1.25445e-78	9.84607e-74	ENSSSCG00000014176	RGMB	2-104655226-105070405:+	protein_coding	191620
14-28860490-28862054	7	0.617377	0.275	0.125	1.76053e-78	1.38183e-73	ENSSSCG00000035760		14-28823569-28841235:-	protein_coding	17254
5-29948046-29950762	7	0.627372	0.253	0.106	5.3255e-78	4.17993e-73	ENSSSCG00000051694		5-29869956-29875487:+	lncRNA	76945
1-145879232-145881059	7	0.759117	0.202	0.074	8.38458e-78	6.58098e-73	ENSSSCG00000037335		1-145861206-145880125:-	lncRNA	0
1-268940396-268942582	7	0.679255	0.254	0.11	3.26041e-77	2.55906e-72	ENSSSCG00000005654	SPTAN1	1-268936025-269002261:+	protein_coding	3718
6-109848158-109853353	7	0.641705	0.247	0.104	7.10248e-77	5.57467e-72	ENSSSCG00000003715	ZNF521	6-109833615-110124798:-	protein_coding	37446
7-13740882-13742182	7	0.621679	0.269	0.121	1.14313e-76	8.97235e-72	ENSSSCG00000020858	KIF13A	7-13498222-13716757:-	protein_coding	22124
2-42671601-42673079	7	0.716651	0.201	0.072	2.90929e-76	2.28347e-71	ENSSSCG00000034191	SOX6	2-42448216-43068325:+	protein_coding	214995
13-200419575-200422998	7	0.670183	0.231	0.093	7.09121e-76	5.56582e-71	ENSSSCG00000012059	HLCS	13-200407540-200608129:-	protein_coding	64455
3-125321496-125323668	7	0.753035	0.205	0.079	7.46901e-76	5.86235e-71	ENSSSCG00000008629	ROCK2	3-125353119-125491963:+	protein_coding	27450
2-68865966-68871123	7	0.657289	0.246	0.106	3.008e-75	2.36095e-70	ENSSSCG00000013667	COL5A3	2-68827562-68869884:-	protein_coding	0
17-36087676-36090759	7	0.648565	0.253	0.112	4.44137e-75	3.48599e-70	ENSSSCG00000007249	NOL4L	17-36072122-36325074:-	protein_coding	61463
5-49755191-49758484	7	0.587747	0.305	0.152	8.04483e-75	6.3143e-70	ENSSSCG00000000567	SOX5	5-49160723-50161570:+	protein_coding	0
6-64832660-64839213	7	0.559743	0.303	0.145	1.15144e-74	9.03752e-70	ENSSSCG00000021490	PRDM16	6-64704468-65012575:+	protein_coding	127577
5-78403659-78409461	7	0.579002	0.349	0.196	4.45616e-74	3.4976e-69	ENSSSCG00000000816	SENP1	5-78423383-78476195:-	protein_coding	20734
8-75888570-75890662	7	0.657801	0.239	0.101	2.8343e-73	2.22461e-68	ENSSSCG00000029200	TRIM2	8-75770345-75890235:-	protein_coding	0
10-31339992-31343388	7	0.5448	0.31	0.157	2.21084e-71	1.73527e-66	ENSSSCG00000010962	FRMD3	10-31341128-31748352:+	protein_coding	0
1-15081671-15084091	7	0.675498	0.212	0.084	7.50536e-71	5.89089e-66	ENSSSCG00000004092	MTHFD1L	1-15140898-15329966:-	protein_coding	62669
1-207638880-207641468	7	0.680803	0.216	0.087	7.77e-71	6.09859e-66	ENSSSCG00000039025	FREM1	1-207640839-207801952:+	protein_coding	0
1-50472346-50474495	7	0.639015	0.272	0.133	9.27999e-71	7.28377e-66	ENSSSCG00000004274	COL9A1	1-50403358-50498332:-	protein_coding	0
8-32966009-32971904	7	0.619805	0.245	0.109	2.61095e-70	2.04931e-65	ENSSSCG00000019028		8-32926404-32926557:+	snoRNA	38428
15-78194293-78205674	7	0.407711	0.479	0.312	3.13807e-70	2.46304e-65	ENSSSCG00000015954	DLX2	15-78201892-78204157:-	protein_coding	0
2-17591066-17593181	7	0.73172	0.204	0.082	3.252e-70	2.55246e-65	ENSSSCG00000013278	TSPAN18	2-17465632-17671594:-	protein_coding	78213
7-92075261-92077228	7	0.731865	0.213	0.088	3.6243e-70	2.84468e-65	ENSSSCG00000028877	RAD51B	7-91592424-92345294:+	protein_coding	279857
6-19914892-19917807	7	0.517829	0.325	0.171	5.29615e-70	4.15689e-65	ENSSSCG00000002806	MMP15	6-19890884-19918244:+	protein_coding	23586
2-151325632-151332225	7	0.587532	0.261	0.119	1.60652e-69	1.26094e-64	ENSSSCG00000014448	ARSI	2-151315508-151320814:-	protein_coding	2817
13-53697612-53701296	7	0.635805	0.239	0.107	3.18444e-69	2.49943e-64	ENSSSCG00000025053	RYBP	13-53724071-53809690:-	protein_coding	23173
X-110503971-110505249	7	0.703534	0.206	0.084	7.03404e-69	5.52095e-64	ENSSSCG00000031207	PLAC1	X-110403437-110539258:-	protein_coding	33809
7-1968208-1972559	7	0.562741	0.293	0.151	2.39153e-67	1.87709e-62	ENSSSCG00000036988	PSMG4	7-1980292-1988729:+	protein_coding	5732
13-48174987-48177287	7	0.645877	0.212	0.086	2.54714e-67	1.99923e-62	ENSSSCG00000020125		13-48132610-48132742:-	snoRNA	40244
7-25202164-25204110	7	0.700259	0.22	0.097	3.0063e-67	2.35961e-62	ENSSSCG00000001473	COL11A2	7-25204496-25234888:-	protein_coding	17209
13-119677740-119685983	7	0.481181	0.339	0.18	3.873e-67	3.03988e-62	ENSSSCG00000051441		13-119654240-119768720:+	lncRNA	6331
7-8185264-8189511	7	0.603103	0.246	0.112	9.48081e-67	7.44139e-62	ENSSSCG00000036991	ssc-mir-7136	7-8135209-8135268:-	miRNA	47995
18-49149754-49152058	7	0.444309	0.37	0.208	9.84764e-67	7.72931e-62	ENSSSCG00000016725	TNS3	18-48961023-49192433:+	protein_coding	73592
6-158051609-158057453	7	0.704783	0.205	0.086	1.35351e-66	1.06235e-61	ENSSSCG00000039594	SSBP3	6-157911651-158081420:+	protein_coding	84172
18-46601959-46606193	7	0.521223	0.3	0.156	1.27469e-65	1.00049e-60	ENSSSCG00000050521		18-46600600-46603207:-	lncRNA	0
10-60711824-60715816	7	0.542122	0.285	0.141	1.51267e-65	1.18728e-60	ENSSSCG00000011121	CELF2	10-60506482-61084861:-	protein_coding	0
4-122576912-122579476	7	0.64765	0.252	0.122	2.25036e-65	1.76628e-60	ENSSSCG00000006888	SLC44A3	4-122530662-122618582:-	protein_coding	12018
17-28029267-28033100	7	0.453781	0.318	0.162	1.05037e-64	8.24427e-60	ENSSSCG00000045746		17-28027050-28031749:+	pseudogene	2017
15-124183024-124197551	7	0.406178	0.425	0.258	3.34607e-64	2.6263e-59	ENSSSCG00000028418	PAX3	15-124095224-124193011:-	protein_coding	0
6-1208825-1211649	7	0.655255	0.204	0.086	1.65278e-63	1.29725e-58	ENSSSCG00000031875	ZNF469	6-1162822-1174257:-	protein_coding	32567
12-23677275-23680542	7	0.616432	0.23	0.104	1.76124e-63	1.38238e-58	ENSSSCG00000018057	SOCS7	12-23688699-23723377:-	protein_coding	7049
18-52487031-52492835	7	0.474182	0.325	0.177	2.64517e-62	2.07617e-57	ENSSSCG00000016763	GLI3	18-52404071-52697903:+	protein_coding	601
10-24280038-24287210	7	0.580413	0.258	0.127	7.93011e-62	6.22427e-57	ENSSSCG00000046368		10-24261618-24265804:+	lncRNA	17846
2-150244480-150249072	7	0.571524	0.24	0.11	9.39805e-62	7.37644e-57	ENSSSCG00000023279	SH3TC2	2-150183482-150248174:-	protein_coding	0
1-267250866-267259267	7	0.45369	0.356	0.205	1.28454e-61	1.00823e-56	ENSSSCG00000035968	LMX1B	1-267207561-267291145:+	protein_coding	43105
12-33697440-33702637	7	0.571357	0.3	0.162	1.55014e-61	1.21669e-56	ENSSSCG00000038505	MSI2	12-33537193-33975558:+	protein_coding	118168
13-22866078-22869363	7	0.431448	0.405	0.251	3.79771e-61	2.98078e-56	ENSSSCG00000043969		13-22869492-22872478:-	lncRNA	0
11-50101060-50103869	7	0.627305	0.293	0.164	5.10382e-61	4.00594e-56	ENSSSCG00000009477	EDNRB	11-50072554-50102884:-	protein_coding	0
6-2287250-2289504	7	0.564861	0.232	0.106	1.08783e-59	8.53826e-55	ENSSSCG00000049785		6-2322507-2328775:-	lncRNA	39071
5-41793012-41794885	7	0.445387	0.322	0.178	1.18215e-58	9.27861e-54	ENSSSCG00000000530		5-41570282-41879062:-	protein_coding	23650
10-42372522-42374475	7	0.629833	0.216	0.098	1.36605e-58	1.0722e-53	ENSSSCG00000041284		10-42393199-42424175:-	lncRNA	49500
7-34651515-34657466	7	0.469396	0.316	0.173	3.65136e-58	2.86591e-53	ENSSSCG00000025423	KCNK5	7-34617956-34656697:-	protein_coding	0
2-127991049-127993180	7	0.473872	0.318	0.176	6.9228e-58	5.43364e-53	ENSSSCG00000046335		2-127888405-127949449:-	lncRNA	39599
1-96373824-96377121	7	0.548312	0.292	0.16	1.18426e-57	9.29515e-53	ENSSSCG00000032053	ST8SIA5	1-96297022-96375868:-	protein_coding	0
2-9827973-9831492	7	0.556116	0.235	0.112	1.05057e-56	8.24583e-52	ENSSSCG00000013079	DAGLA	2-9802012-9863865:-	protein_coding	30129
1-265115917-265121711	7	0.601947	0.202	0.088	1.95644e-56	1.53559e-51	ENSSSCG00000005587	NEK6	1-265077588-265176903:+	protein_coding	0
7-1016258-1018647	7	0.47995	0.282	0.145	2.37351e-56	1.86295e-51	ENSSSCG00000000994	GMDS	7-752239-1285550:-	protein_coding	178887
6-65114023-65120064	7	0.615638	0.24	0.119	2.99282e-56	2.34904e-51	ENSSSCG00000024678	MEGF6	6-65053073-65141497:-	protein_coding	561
9-52138195-52140414	7	0.629588	0.207	0.095	7.28059e-56	5.71447e-51	ENSSSCG00000015206	CCDC15	9-52146348-52217676:+	protein_coding	3933
6-169776538-169779708	7	0.665248	0.203	0.094	1.37662e-55	1.0805e-50	ENSSSCG00000037856	EDN2	6-169752026-169758583:+	protein_coding	24312
7-112245141-112248343	7	0.45089	0.286	0.15	5.03839e-55	3.95458e-50	ENSSSCG00000002436	TTC7B	7-112270161-112519208:-	protein_coding	82044
12-5115751-5122001	7	0.454561	0.315	0.176	1.22447e-54	9.61074e-50	ENSSSCG00000017178	SPHK1	12-5114948-5120119:-	protein_coding	0
1-129819388-129820986	7	0.636749	0.201	0.093	2.7195e-54	2.13451e-49	ENSSSCG00000004744	TYRO3	1-129811539-129828991:-	protein_coding	7805
3-97425560-97429095	7	0.569375	0.227	0.11	6.44608e-54	5.05946e-49	ENSSSCG00000051523		3-97377263-97385931:-	lncRNA	37628
17-27940024-27944182	7	0.493852	0.282	0.151	1.36997e-53	1.07528e-48	ENSSSCG00000028004	RIN2	17-27807244-28058135:+	protein_coding	52215
2-65294328-65297024	7	0.573169	0.219	0.104	1.39779e-53	1.09711e-48	ENSSSCG00000019823	ssc-mir-23a	2-65308117-65308186:+	miRNA	9092
5-18455960-18462024	7	0.422998	0.33	0.19	2.72258e-53	2.13693e-48	ENSSSCG00000000258	RARG	5-18436267-18458625:-	protein_coding	0
14-6426597-6429120	7	0.480874	0.249	0.124	8.37273e-53	6.57168e-48	ENSSSCG00000033355	LGI3	14-6419591-6428505:-	protein_coding	0
6-55109807-55110996	7	0.510942	0.26	0.136	1.68964e-52	1.32618e-47	ENSSSCG00000027407	MYH14	6-55113520-55200752:+	protein_coding	523
3-94651601-94652948	7	0.486412	0.257	0.133	3.46082e-52	2.71637e-47	ENSSSCG00000008444	PRKCE	3-94349889-94909020:-	protein_coding	23862
2-68852161-68853643	7	0.574385	0.203	0.093	6.30265e-52	4.94689e-47	ENSSSCG00000013667	COL5A3	2-68827562-68869884:-	protein_coding	8620
1-167820547-167826833	7	0.427794	0.301	0.165	1.29203e-51	1.0141e-46	ENSSSCG00000004971	TLE3	1-167808509-167855911:-	protein_coding	28731
4-93906602-93911270	7	0.366873	0.387	0.24	1.42028e-51	1.11476e-46	ENSSSCG00000006496	LMNA	4-93899026-93949398:-	protein_coding	0
2-80852553-80854323	7	0.575893	0.204	0.094	1.80015e-51	1.41292e-46	ENSSSCG00000014047	FGFR4	2-80841536-80853796:-	protein_coding	0
8-377245-387946	7	0.424429	0.297	0.162	2.01949e-51	1.58508e-46	ENSSSCG00000036512	FGFRL1	8-365181-378381:+	protein_coding	5686
14-81720541-81727942	7	0.374154	0.374	0.226	2.27483e-51	1.78549e-46	ENSSSCG00000033074	ZCCHC24	14-81697989-81763941:-	protein_coding	35799
5-18863642-18864691	7	0.523483	0.202	0.09	3.30324e-51	2.59268e-46	ENSSSCG00000000278		5-18728692-18874183:-	protein_coding	9292
16-5033665-5035609	7	0.539813	0.206	0.094	8.85726e-51	6.95197e-46	ENSSSCG00000028239	FBXL7	16-4784380-5194189:+	protein_coding	249085
4-72531899-72537628	7	0.47912	0.265	0.14	1.64602e-50	1.29194e-45	ENSSSCG00000042589		4-72538758-72545911:+	lncRNA	0
4-123512866-123517953	7	0.562488	0.223	0.11	3.96406e-50	3.11135e-45	ENSSSCG00000006893	BCAR3	4-123440571-123666598:+	protein_coding	28592
13-123918152-123920593	7	0.520876	0.257	0.14	8.26319e-50	6.4857e-45	ENSSSCG00000023229	ETV5	13-123873349-123930298:-	protein_coding	9505
11-870194-871806	7	0.501133	0.239	0.12	9.95694e-50	7.8151e-45	ENSSSCG00000009268	CRYL1	11-845466-931649:-	protein_coding	25563
15-139791857-139803048	7	0.418039	0.34	0.205	1.37179e-49	1.07671e-44	ENSSSCG00000036261	CROCC2	15-139766983-139802946:+	protein_coding	1942
5-90520260-90523020	7	0.448099	0.269	0.14	2.4768e-49	1.94401e-44	ENSSSCG00000051329		5-90506616-90520516:-	lncRNA	0
4-12331839-12337203	7	0.568064	0.212	0.104	3.38174e-49	2.6543e-44	ENSSSCG00000046151		4-12126855-12409055:-	lncRNA	23316
6-12386126-12392537	7	0.431112	0.335	0.203	4.66729e-49	3.66331e-44	ENSSSCG00000028878	BCAR1	6-12367758-12404822:+	protein_coding	0
13-122532771-122541640	7	0.360632	0.369	0.224	1.02913e-48	8.07751e-44	ENSSSCG00000026516	EPHB3	13-122467588-122488293:+	protein_coding	57687
12-54364520-54367480	7	0.51455	0.22	0.107	2.05902e-48	1.6161e-43	ENSSSCG00000034964	STX8	12-54292084-54544918:-	protein_coding	120660
4-129339305-129340862	7	0.538086	0.202	0.093	4.94311e-48	3.8798e-43	ENSSSCG00000048489		4-129321564-129328892:+	lncRNA	17541
6-54169095-54173348	7	0.432794	0.302	0.173	1.46821e-47	1.15238e-42	ENSSSCG00000003155	PPP1R15A	6-54172050-54175465:+	protein_coding	0
7-58949514-58952200	7	0.669784	0.21	0.11	2.0907e-47	1.64097e-42	ENSSSCG00000001905	ARID3B	7-58929453-58998681:-	protein_coding	37965
7-92348723-92352175	7	0.471356	0.249	0.13	2.47365e-47	1.94154e-42	ENSSSCG00000051493		7-92346129-92357285:-	lncRNA	4910
10-27188158-27190357	7	0.426057	0.287	0.16	2.92285e-47	2.29411e-42	ENSSSCG00000010943	AOPEP	10-27078113-27472310:-	protein_coding	24688
9-52521385-52529322	7	0.408151	0.299	0.17	2.21017e-46	1.73474e-41	ENSSSCG00000015211	PKNOX2	9-52349717-52610680:+	protein_coding	12730
6-152854130-152855505	7	0.519604	0.209	0.102	4.62059e-46	3.62665e-41	ENSSSCG00000003828	FGGY	6-152754921-153213170:-	protein_coding	16535
7-29007119-29009975	7	0.509674	0.217	0.106	6.41642e-46	5.03618e-41	ENSSSCG00000001499	DST	7-28812334-29300153:+	protein_coding	55652
9-44216375-44222725	7	0.498642	0.25	0.137	1.09359e-45	8.58345e-41	ENSSSCG00000030921	APOA1	9-44216393-44218978:-	protein_coding	0
6-90422595-90427380	7	0.491644	0.224	0.112	1.09586e-45	8.60128e-41	ENSSSCG00000003623	C1orf94	6-90440760-90482586:+	protein_coding	11379
2-85235311-85238630	7	0.609056	0.217	0.117	1.23928e-45	9.72699e-41	ENSSSCG00000034062	SV2C	2-84996716-85236130:+	protein_coding	53803
6-69023383-69026272	7	0.357423	0.35	0.213	1.2766e-45	1.00199e-40	ENSSSCG00000033497		6-68954771-69258631:-	protein_coding	89219
14-23503651-23507911	7	0.403075	0.335	0.209	1.62811e-45	1.27789e-40	ENSSSCG00000024236	MMP17	14-23481225-23506919:-	protein_coding	0
3-68598236-68601573	7	0.337367	0.404	0.268	4.1247e-45	3.23743e-40	ENSSSCG00000008281	RTKN	3-68598236-68613633:+	protein_coding	0
12-20077112-20082992	7	0.510087	0.23	0.119	4.49273e-45	3.5263e-40	ENSSSCG00000034782	VPS25	12-20082864-20087963:-	protein_coding	0
4-17581474-17585685	7	0.311945	0.437	0.296	3.62788e-44	2.84748e-39	ENSSSCG00000047133		4-17583410-17584678:-	lncRNA	0
15-139343817-139345954	7	0.48792	0.251	0.139	8.44328e-44	6.62704e-39	ENSSSCG00000044058		15-139334300-139338125:+	lncRNA	5937
14-47882135-47884275	7	0.475755	0.243	0.131	2.73401e-43	2.1459e-38	ENSSSCG00000010017	SMTN	14-47879317-47902699:+	protein_coding	0
4-59410649-59412917	7	0.467258	0.248	0.135	3.7307e-43	2.92819e-38	ENSSSCG00000006169	ZFHX4	4-59387008-59575231:-	protein_coding	38616
6-96077843-96081956	7	0.407353	0.311	0.188	1.17143e-42	9.19447e-38	ENSSSCG00000023322		6-96065282-96081047:-	protein_coding	0
15-105680549-105682177	7	0.518177	0.209	0.108	1.18081e-42	9.26805e-38	ENSSSCG00000016110	KIAA2012	15-105681265-105819069:+	protein_coding	0
6-69530732-69533996	7	0.470278	0.267	0.156	4.29591e-42	3.37182e-37	ENSSSCG00000039651	SLC2A5	6-69507825-69535372:-	protein_coding	1176
13-143674359-143678745	7	0.404302	0.306	0.186	6.23986e-42	4.8976e-37	ENSSSCG00000027941	LSAMP	13-143676005-144304151:+	protein_coding	0
13-135569454-135574070	7	0.458749	0.259	0.148	6.6933e-42	5.2535e-37	ENSSSCG00000037905	ITGB5	13-135467798-135587483:+	protein_coding	10705
2-143652108-143656893	7	0.286327	0.478	0.342	9.54071e-42	7.48841e-37	ENSSSCG00000025295	NDFIP1	2-143628784-143734525:+	protein_coding	23124
9-66118498-66122165	7	0.465614	0.226	0.119	1.86077e-41	1.4605e-36	ENSSSCG00000035140	MIR135B	9-66118639-66118727:-	miRNA	0
13-132754028-132756506	7	0.419397	0.274	0.159	2.87059e-41	2.2531e-36	ENSSSCG00000011833	DLG1	13-132820870-133086843:+	protein_coding	62363
12-24245138-24248020	7	0.577098	0.231	0.131	3.35988e-41	2.63714e-36	ENSSSCG00000017524	CDK5RAP3	12-24224256-24234467:+	protein_coding	18365
10-23810443-23817789	7	0.382093	0.305	0.183	8.46574e-41	6.64467e-36	ENSSSCG00000024061	TNNI1	10-23788279-23804083:-	protein_coding	4359
1-167589923-167591853	7	0.454749	0.226	0.119	2.37625e-40	1.8651e-35	ENSSSCG00000037389		1-167575414-167781341:-	lncRNA	24924
13-107912609-107915079	7	0.469592	0.21	0.107	2.63826e-40	2.07074e-35	ENSSSCG00000011743	MECOM	13-107754480-108335503:-	protein_coding	28360
15-7505182-7511368	7	0.491647	0.218	0.115	5.29076e-40	4.15267e-35	ENSSSCG00000021343	ZEB2	15-7499026-7632655:+	protein_coding	3974
9-61017343-61021230	7	0.435559	0.238	0.129	2.16614e-39	1.70018e-34	ENSSSCG00000015259	B3GAT1	9-60995280-61010468:-	protein_coding	4874
X-124441107-124447174	7	0.382012	0.294	0.175	2.22333e-39	1.74507e-34	ENSSSCG00000012774	DUSP9	X-124408417-124500620:+	protein_coding	0
15-70482841-70483892	7	0.466505	0.209	0.11	2.47432e-39	1.94207e-34	ENSSSCG00000034262	FIGN	15-70262091-70394096:-	protein_coding	86744
4-108664222-108667914	7	0.462485	0.212	0.111	6.17607e-39	4.84754e-34	ENSSSCG00000036030	INKA2	4-108650661-108667143:+	protein_coding	13126
7-7233965-7242657	7	0.426019	0.266	0.157	2.14971e-38	1.68728e-33	ENSSSCG00000001036	TFAP2A	7-7221656-7244477:-	protein_coding	0
1-57437174-57439135	7	0.437261	0.227	0.123	3.77832e-38	2.96556e-33	ENSSSCG00000004322	ANKRD6	1-57438000-57645958:+	protein_coding	0
7-99039336-99040876	7	0.405499	0.214	0.109	4.45772e-38	3.49882e-33	ENSSSCG00000025984	TTLL5	7-98822306-99130915:+	protein_coding	61470
9-13679574-13681439	7	0.459585	0.202	0.104	1.08735e-37	8.53447e-33	ENSSSCG00000019199	ssc-mir-708	9-13780171-13780250:-	miRNA	98611
8-76146024-76150948	7	0.357869	0.323	0.201	1.10129e-37	8.64394e-33	ENSSSCG00000009011	FHDC1	8-76104853-76148616:-	protein_coding	0
4-51209492-51212368	7	0.41887	0.243	0.136	1.64755e-37	1.29315e-32	ENSSSCG00000034277	ssc-mir-9858	4-51211583-51211660:+	miRNA	0
7-58801366-58804606	7	0.442479	0.237	0.135	2.83496e-37	2.22513e-32	ENSSSCG00000001906	CYP1A1	7-58780105-58809755:+	protein_coding	13265
12-6332421-6337050	7	0.407208	0.281	0.169	3.65415e-37	2.8681e-32	ENSSSCG00000017223	USH1G	12-6334279-6339692:+	protein_coding	0
3-14373121-14377174	7	0.392819	0.276	0.167	1.96825e-36	1.54486e-31	ENSSSCG00000007727	AUTS2	3-13565480-14794365:+	protein_coding	38326
6-165191729-165193904	7	0.434441	0.209	0.109	2.2666e-36	1.77903e-31	ENSSSCG00000026991	LURAP1	6-165187726-165207756:-	protein_coding	4952
1-33582652-33585053	7	0.398049	0.254	0.148	1.29894e-35	1.01953e-30	ENSSSCG00000004205	ARHGAP18	1-33527734-33717977:+	protein_coding	0
2-4597805-4602802	7	0.369477	0.274	0.161	2.31122e-35	1.81405e-30	ENSSSCG00000012885	LRP5	2-4533593-4653945:-	protein_coding	50908
15-45241416-45244676	7	0.431891	0.211	0.114	2.44317e-35	1.91762e-30	ENSSSCG00000015780	STOX2	15-45083606-45301158:+	protein_coding	20303
8-4353268-4355751	7	0.41266	0.214	0.114	2.73381e-35	2.14574e-30	ENSSSCG00000008712	PPP2R2C	8-4218823-4352040:+	protein_coding	29321
4-93800341-93807840	7	0.399611	0.226	0.126	4.57895e-35	3.59397e-30	ENSSSCG00000006493	BGLAP	4-93807706-93836791:-	protein_coding	0
14-81027924-81030521	7	0.668659	0.213	0.128	4.80013e-35	3.76757e-30	ENSSSCG00000039544		14-80473889-81067417:+	protein_coding	58843
7-17120576-17123721	7	0.403286	0.227	0.125	7.93008e-35	6.22424e-30	ENSSSCG00000049691		7-16945438-17346011:+	protein_coding	28129
8-39805410-39809365	7	0.382898	0.261	0.154	8.69067e-35	6.82122e-30	ENSSSCG00000008836	SCFD2	8-39715534-40145887:-	protein_coding	102597
7-46944931-46948602	7	0.34624	0.318	0.203	2.82696e-34	2.21886e-29	ENSSSCG00000024149	ELOVL5	7-46860780-47043818:-	protein_coding	9980
14-56147914-56150858	7	0.393434	0.23	0.129	4.79763e-34	3.76561e-29	ENSSSCG00000010158		14-56113192-56127677:+	protein_coding	32191
14-135678794-135683860	7	0.450467	0.216	0.121	1.07023e-33	8.40012e-29	ENSSSCG00000010746	ADAM12	14-135302810-135682159:-	protein_coding	0
11-9637611-9639700	7	0.416231	0.206	0.112	1.11136e-33	8.72292e-29	ENSSSCG00000046579		11-9578053-9690651:-	protein_coding	16904
7-12205540-12206970	7	0.391291	0.251	0.149	1.12004e-33	8.79106e-29	ENSSSCG00000048681	U2	7-12164552-12164661:+	snRNA	40788
12-216687-218415	7	0.404271	0.227	0.129	1.27066e-33	9.97325e-29	ENSSSCG00000051633		12-202199-207768:+	lncRNA	14288
13-146658754-146661621	7	0.436376	0.213	0.119	1.39489e-33	1.09484e-28	ENSSSCG00000025826	BOC	13-146625957-146703936:-	protein_coding	2928
6-19045488-19048106	7	0.376355	0.244	0.14	1.58574e-33	1.24463e-28	ENSSSCG00000021519	CPNE2	6-19046795-19098915:+	protein_coding	0
X-44541116-44544424	7	0.393007	0.25	0.149	1.67848e-33	1.31742e-28	ENSSSCG00000012309	SHROOM4	X-44302074-44543549:-	protein_coding	0
2-141504378-141510271	7	0.349322	0.311	0.2	2.32263e-33	1.82301e-28	ENSSSCG00000037898	CXXC5	2-141480395-141514324:+	protein_coding	0
14-134387694-134391259	7	0.469201	0.203	0.112	3.81266e-33	2.99252e-28	ENSSSCG00000010739	CTBP2	14-134329941-134487755:-	protein_coding	22002
8-32697890-32700690	7	0.364569	0.251	0.146	7.12213e-33	5.59009e-28	ENSSSCG00000008799	LIMCH1	8-32433030-32792546:+	protein_coding	0
3-98439440-98442894	7	0.441798	0.231	0.138	8.67269e-33	6.80711e-28	ENSSSCG00000045166		3-98366645-98370290:+	lncRNA	72595
14-40274813-40279442	7	0.356136	0.289	0.182	1.10546e-32	8.67661e-28	ENSSSCG00000040546	PXN	14-40227894-40278766:-	protein_coding	0
2-91935021-91937449	7	0.399262	0.288	0.188	1.22918e-32	9.64771e-28	ENSSSCG00000014137	HAPLN1	2-91857564-91907351:-	protein_coding	25669
17-62858583-62863807	7	0.359033	0.274	0.168	2.01594e-32	1.58229e-27	ENSSSCG00000029119	PRPF6	17-62815284-62861865:+	protein_coding	569
18-14506729-14508627	7	0.378245	0.233	0.133	3.42616e-32	2.68916e-27	ENSSSCG00000016535	CALD1	18-14267955-14539017:-	protein_coding	30190
8-136754075-136757570	7	0.409848	0.214	0.118	4.18096e-32	3.28159e-27	ENSSSCG00000009250	PRKG2	8-136755469-136852906:+	protein_coding	0
18-19945282-19948624	7	0.307903	0.33	0.217	4.55213e-32	3.57292e-27	ENSSSCG00000031109	HILPDA	18-19944930-19947080:-	protein_coding	0
9-132717609-132720189	7	0.372351	0.252	0.152	8.40443e-32	6.59655e-27	ENSSSCG00000026404	SERTAD4	9-132737295-132748448:-	protein_coding	28059
4-111164391-111166678	7	0.287237	0.371	0.254	2.3853e-31	1.8722e-26	ENSSSCG00000021440	GPSM2	4-111102396-111165886:-	protein_coding	0
17-52904619-52908366	7	0.290675	0.337	0.223	1.11238e-30	8.73094e-26	ENSSSCG00000007477	NFATC2	17-52743570-52906821:-	protein_coding	0
13-119665632-119669625	7	0.35239	0.26	0.158	2.0099e-30	1.57755e-25	ENSSSCG00000051441		13-119654240-119768720:+	lncRNA	0
5-18541096-18544914	7	0.361288	0.271	0.17	2.05164e-30	1.61031e-25	ENSSSCG00000034328	SP7	5-18540952-18575436:-	protein_coding	1265
9-46582879-46588484	7	0.446331	0.233	0.144	2.18864e-30	1.71784e-25	ENSSSCG00000015120	USP2	9-46563480-46590265:-	protein_coding	0
14-56234284-56237544	7	0.401661	0.225	0.134	2.4453e-30	1.91929e-25	ENSSSCG00000043646		14-56237656-56250924:-	lncRNA	1304
6-149153674-149162393	7	0.312847	0.314	0.205	8.90383e-30	6.98853e-25	ENSSSCG00000051600		6-149161428-149214978:+	lncRNA	0
17-47616905-47618490	7	0.419976	0.213	0.125	1.26878e-29	9.95854e-25	ENSSSCG00000007391	MATN4	17-47615168-47630574:-	protein_coding	8105
7-92323872-92328033	7	0.321887	0.304	0.196	1.59951e-29	1.25544e-24	ENSSSCG00000028877	RAD51B	7-91592424-92345294:+	protein_coding	29052
15-100494743-100499912	7	0.329789	0.279	0.175	3.39641e-29	2.6658e-24	ENSSSCG00000049764		15-100497895-100499564:+	lncRNA	0
12-34203779-34208367	7	0.296701	0.313	0.204	5.32302e-29	4.17798e-24	ENSSSCG00000050061		12-34229480-34231674:+	lncRNA	19112
13-19462969-19464782	7	0.323236	0.25	0.149	6.31096e-29	4.95341e-24	ENSSSCG00000011236		13-19305180-19510585:-	protein_coding	0
9-9782013-9787053	7	0.31026	0.308	0.202	7.59115e-29	5.95822e-24	ENSSSCG00000039468	SERPINH1	9-9783036-9794483:+	protein_coding	0
9-45909243-45917354	7	0.263766	0.4	0.287	1.41361e-28	1.10953e-23	ENSSSCG00000024578	PHLDB1	9-45902105-45949417:+	protein_coding	0
6-27806715-27811675	7	0.371042	0.233	0.14	1.44595e-28	1.13491e-23	ENSSSCG00000040125	NOL3	6-27809430-27818750:+	protein_coding	0
13-207421538-207425818	7	0.384511	0.206	0.116	2.64557e-28	2.07648e-23	ENSSSCG00000022988	TSPEAR	13-207285881-207412512:-	protein_coding	7025
1-130967971-130978132	7	0.338041	0.27	0.171	2.71806e-28	2.13338e-23	ENSSSCG00000023975	CCDC9B	1-130974667-130983973:+	protein_coding	0
4-98170402-98175001	7	0.256484	0.381	0.266	4.21331e-28	3.30698e-23	ENSSSCG00000030278	MLLT11	4-98164616-98171656:-	protein_coding	0
5-78364158-78369007	7	0.525824	0.203	0.131	4.80381e-28	3.77047e-23	ENSSSCG00000025523	COL2A1	5-78350220-78380924:-	protein_coding	11312
2-74364413-74366694	7	0.323901	0.311	0.211	4.96066e-28	3.89358e-23	ENSSSCG00000013510	UBXN6	2-74340838-74378595:+	protein_coding	5396
16-79545067-79554767	7	0.303458	0.31	0.206	9.25234e-28	7.26207e-23	ENSSSCG00000032698	TPPP	16-79538752-79557889:+	protein_coding	1942
7-88102672-88105940	7	0.333945	0.279	0.181	1.34222e-27	1.05349e-22	ENSSSCG00000002259		7-88105580-88219075:+	protein_coding	0
1-98531038-98535485	7	0.393533	0.203	0.119	4.55256e-27	3.57326e-22	ENSSSCG00000004507	SMAD7	1-98510229-98542382:-	protein_coding	6697
6-88242491-88244850	7	0.250879	0.411	0.297	5.21258e-27	4.0913e-22	ENSSSCG00000003603	COL16A1	6-88177831-88242747:-	protein_coding	0
2-9755785-9758052	7	0.329442	0.269	0.175	7.3063e-27	5.73464e-22	ENSSSCG00000027538		2-9757033-9760895:+	protein_coding	0
2-69396083-69400362	7	0.354951	0.236	0.144	7.69163e-27	6.03709e-22	ENSSSCG00000013639	SLC44A2	2-69364989-69399081:+	protein_coding	10537
7-112526832-112529302	7	0.352272	0.243	0.151	7.92634e-27	6.2213e-22	ENSSSCG00000046060		7-112527718-112547657:+	lncRNA	0
15-82280603-82282682	7	0.364802	0.223	0.135	1.15096e-26	9.03381e-22	ENSSSCG00000046644		15-82278743-82280995:-	lncRNA	0
6-76082204-76086127	7	0.403468	0.206	0.122	2.08008e-26	1.63264e-21	ENSSSCG00000003486	ARHGEF10L	6-76064311-76229306:+	protein_coding	0
14-123512021-123516183	7	0.364244	0.204	0.118	2.23808e-26	1.75664e-21	ENSSSCG00000010638	TCF7L2	14-123343694-123546417:+	protein_coding	80988
1-131205025-131207383	7	0.368323	0.227	0.139	2.34557e-26	1.84101e-21	ENSSSCG00000035284	BMF	1-131178295-131200393:+	protein_coding	26499
1-57575174-57578280	7	0.370133	0.234	0.142	2.61193e-26	2.05008e-21	ENSSSCG00000004322	ANKRD6	1-57438000-57645958:+	protein_coding	38169
8-30359985-30362207	7	0.308129	0.292	0.194	2.77953e-26	2.18162e-21	ENSSSCG00000008787	KLHL5	8-30361386-30440754:+	protein_coding	0
4-93427881-93433078	7	0.265985	0.339	0.232	3.38444e-26	2.65641e-21	ENSSSCG00000006477	BCAN	4-93432335-93450827:-	protein_coding	10979
12-6830275-6834668	7	0.271731	0.304	0.2	6.06477e-26	4.76017e-21	ENSSSCG00000024357	DNAI2	12-6809299-6832766:-	protein_coding	0
2-49708462-49711840	7	0.379999	0.234	0.15	6.44539e-26	5.05892e-21	ENSSSCG00000013409	SBF2	2-49242734-49705387:+	protein_coding	35320
13-51177140-51180199	7	0.304116	0.278	0.181	7.5376e-26	5.91619e-21	ENSSSCG00000011514	MITF	13-51178203-51422096:+	protein_coding	0
9-45899402-45905727	7	0.262221	0.352	0.245	1.18318e-25	9.28663e-21	ENSSSCG00000024578	PHLDB1	9-45902105-45949417:+	protein_coding	0
3-127081174-127084675	7	0.320952	0.253	0.159	2.59315e-25	2.03534e-20	ENSSSCG00000008642	ASAP2	3-126920970-127082933:-	protein_coding	0
6-155948008-155952520	7	0.36568	0.245	0.157	3.92645e-25	3.08183e-20	ENSSSCG00000041720		6-155908424-156023632:-	lncRNA	0
2-129009176-129010726	7	0.35468	0.201	0.119	5.13534e-25	4.03068e-20	ENSSSCG00000050427		2-128799599-129230191:-	lncRNA	101322
12-46933825-46935861	7	0.377154	0.228	0.146	5.8695e-25	4.60691e-20	ENSSSCG00000028720	NXN	12-46909224-47075433:+	protein_coding	24401
6-154935104-154938814	7	0.336906	0.236	0.146	7.1706e-25	5.62813e-20	ENSSSCG00000003833	DAB1	6-154936439-155374403:+	protein_coding	0
6-13713671-13717452	7	0.353081	0.244	0.157	8.87123e-25	6.96294e-20	ENSSSCG00000002729	VAC14	6-13683799-13791241:-	protein_coding	25564
6-103131203-103134583	7	0.289839	0.291	0.195	1.52166e-24	1.19434e-19	ENSSSCG00000003690	DLGAP1	6-102333403-103199838:+	protein_coding	101073
9-7297694-7304878	7	0.334978	0.254	0.165	1.82796e-24	1.43475e-19	ENSSSCG00000014818		9-7302814-7332771:-	protein_coding	0
5-96781490-96789734	7	0.298591	0.28	0.183	2.67468e-24	2.09933e-19	ENSSSCG00000036744	ALX1	5-96762592-96784972:-	protein_coding	0
12-6284274-6286347	7	0.366882	0.224	0.14	2.9758e-24	2.33567e-19	ENSSSCG00000017218	CDR2L	12-6270574-6282422:-	protein_coding	0
12-7667875-7671875	7	0.34739	0.227	0.143	8.46638e-24	6.64518e-19	ENSSSCG00000040611		12-7671388-7681056:+	protein_coding	0
5-58235310-58237162	7	0.308701	0.261	0.171	1.5191e-23	1.19233e-18	ENSSSCG00000051714		5-58171319-58173673:-	lncRNA	59636
15-127558055-127560950	7	0.258632	0.328	0.229	2.49087e-23	1.95506e-18	ENSSSCG00000042182		15-127578267-127578351:-	snoRNA	17201
18-1513179-1516473	7	0.33922	0.235	0.153	3.5031e-23	2.74955e-18	ENSSSCG00000033272	DNAJB6	18-1444737-1630889:-	protein_coding	11286
12-47817494-47821298	7	0.335335	0.22	0.137	3.67584e-23	2.88513e-18	ENSSSCG00000024108	SLC43A2	12-47791911-47838946:-	protein_coding	17448
7-97119337-97126626	7	0.256014	0.352	0.25	4.2186e-23	3.31114e-18	ENSSSCG00000002350	ELMSAN1	7-97052426-97122966:-	protein_coding	0
6-2158438-2160661	7	0.303369	0.23	0.143	4.50394e-23	3.53509e-18	ENSSSCG00000042902		6-2142766-2149676:+	lncRNA	15472
12-3823487-3830741	7	0.275125	0.325	0.23	1.04193e-22	8.17797e-18	ENSSSCG00000032562	TMC6	12-3825440-3844624:+	protein_coding	0
9-47319404-47325485	7	0.30272	0.244	0.157	3.68e-22	2.88839e-17	ENSSSCG00000044597		9-47336294-47340902:+	lncRNA	8808
1-236298506-236300396	7	0.287986	0.233	0.148	4.70681e-22	3.69433e-17	ENSSSCG00000005308	RUSC2	1-236265973-236322958:+	protein_coding	24385
X-90104959-90111089	7	0.313433	0.227	0.144	6.55011e-22	5.14112e-17	ENSSSCG00000037670	TMEM164	X-90105238-90289671:+	protein_coding	0
1-163368966-163371892	7	0.340805	0.22	0.14	9.40525e-22	7.38209e-17	ENSSSCG00000004931	IGDCC4	1-163348790-163436063:-	protein_coding	19777
12-34213380-34216479	7	0.252956	0.312	0.218	2.35656e-21	1.84964e-16	ENSSSCG00000050061		12-34229480-34231674:+	lncRNA	11000
6-150838072-150839758	7	0.288968	0.292	0.203	4.23071e-21	3.32065e-16	ENSSSCG00000023243	NFIA	6-150835464-151426550:-	protein_coding	92095
9-114742407-114745809	7	0.310178	0.226	0.144	4.74836e-21	3.72694e-16	ENSSSCG00000038958	DNM3	9-114262782-114805242:+	protein_coding	31878
9-60628781-60630760	7	0.318582	0.233	0.153	8.939e-21	7.01613e-16	ENSSSCG00000015256	JAM3	9-60613400-60738924:+	protein_coding	0
5-51290756-51293319	7	0.32364	0.202	0.125	9.61524e-21	7.54691e-16	ENSSSCG00000031329	ST8SIA1	5-51211302-51361387:+	protein_coding	78966
13-122497789-122503197	7	0.270811	0.32	0.23	1.06808e-20	8.38329e-16	ENSSSCG00000026516	EPHB3	13-122467588-122488293:+	protein_coding	22705
5-56058664-56063748	7	0.312357	0.244	0.161	1.41597e-20	1.11138e-15	ENSSSCG00000036499		5-56056531-56118809:+	protein_coding	0
12-33950317-33953258	7	0.295487	0.234	0.153	1.52657e-20	1.19819e-15	ENSSSCG00000038505	MSI2	12-33537193-33975558:+	protein_coding	176025
9-55443941-55446143	7	0.269519	0.27	0.183	2.38982e-20	1.87575e-15	ENSSSCG00000015235	ETS1	9-55377264-55512115:-	protein_coding	0
5-73728621-73731489	7	0.268169	0.274	0.189	8.36487e-20	6.5655e-15	ENSSSCG00000034491	PRICKLE1	5-73707022-73826431:-	protein_coding	0
16-34377784-34381170	7	0.281094	0.262	0.18	8.58576e-20	6.73888e-15	ENSSSCG00000036183	MCIDAS	16-34377960-34384453:-	protein_coding	3083
6-58851357-58854384	7	0.282753	0.242	0.161	1.58055e-19	1.24056e-14	ENSSSCG00000039922	CDC42EP5	6-58857090-58857551:+	protein_coding	705
1-17350403-17353342	7	0.25897	0.265	0.179	1.70338e-19	1.33696e-14	ENSSSCG00000033175	SASH1	1-17306372-17662825:-	protein_coding	48925
14-50822190-50826661	7	0.269523	0.241	0.158	2.36719e-19	1.85798e-14	ENSSSCG00000010109	SCARF2	14-50813127-50825893:+	protein_coding	8863
3-98337407-98341491	7	0.305876	0.229	0.154	2.83413e-19	2.22448e-14	ENSSSCG00000045166		3-98366645-98370290:+	lncRNA	23153
6-67301655-67308451	7	0.294507	0.253	0.174	3.20757e-19	2.51759e-14	ENSSSCG00000003374	ESPN	6-67284021-67315863:+	protein_coding	12744
15-132319933-132322567	7	0.313407	0.206	0.133	6.17369e-19	4.84567e-14	ENSSSCG00000050388		15-132340179-132353078:+	lncRNA	15611
15-78502358-78506571	7	0.305509	0.244	0.166	1.04509e-18	8.20279e-14	ENSSSCG00000015955	ITGA6	15-78504078-78591779:+	protein_coding	0
15-83406042-83408056	7	0.275118	0.201	0.128	1.66675e-18	1.30821e-13	ENSSSCG00000038903		15-83366724-83757934:-	protein_coding	47258
13-151607932-151610241	7	0.27565	0.215	0.139	2.92042e-18	2.29221e-13	ENSSSCG00000046757		13-151589103-151609654:-	lncRNA	0
9-612082-615590	7	0.257233	0.263	0.181	3.97782e-18	3.12215e-13	ENSSSCG00000014568	DENND2B	9-613729-703385:+	protein_coding	0
2-141495751-141503459	7	0.283825	0.238	0.16	5.13634e-18	4.03146e-13	ENSSSCG00000037898	CXXC5	2-141480395-141514324:+	protein_coding	0
17-62435598-62441454	7	0.325075	0.205	0.134	6.10222e-18	4.78957e-13	ENSSSCG00000039677	CHRNA4	17-62420546-62436165:-	protein_coding	0
15-15661905-15665529	7	0.29311	0.214	0.14	9.78193e-18	7.67774e-13	ENSSSCG00000039416	CXCR4	15-15663494-15667233:+	protein_coding	0
1-221046667-221048164	7	0.274793	0.25	0.175	1.70136e-17	1.33538e-12	ENSSSCG00000005235	KANK1	1-221015046-221218575:-	protein_coding	18037
3-59500617-59503849	7	0.309819	0.208	0.137	1.9046e-17	1.4949e-12	ENSSSCG00000047948		3-59495511-59498249:-	lncRNA	367
2-128808699-128810476	7	0.304144	0.203	0.135	2.21453e-17	1.73817e-12	ENSSSCG00000042820		2-128807266-128810519:+	lncRNA	1233
16-79933551-79936639	7	0.264307	0.248	0.171	2.4267e-17	1.90469e-12	ENSSSCG00000039089		16-79890727-79935013:-	protein_coding	0
11-52007311-52011187	7	0.309706	0.201	0.133	2.52002e-17	1.97794e-12	ENSSSCG00000042274		11-51899284-51906294:-	lncRNA	99016
4-92790123-92792321	7	0.268204	0.208	0.134	2.67251e-17	2.09763e-12	ENSSSCG00000049524		4-92775208-92791425:-	protein_coding	0
1-254175549-254177972	7	0.291716	0.251	0.179	6.73679e-17	5.28764e-12	ENSSSCG00000005480	RGS3	1-254067492-254211805:+	protein_coding	13236
13-40078937-40081344	7	0.281283	0.221	0.15	7.42757e-16	5.82983e-11	ENSSSCG00000011474	PXK	13-40062404-40160383:+	protein_coding	0
12-33759113-33767703	7	0.261186	0.239	0.165	1.50825e-15	1.18381e-10	ENSSSCG00000038505	MSI2	12-33537193-33975558:+	protein_coding	179841
9-52115869-52118244	7	0.263081	0.223	0.151	1.78096e-15	1.39786e-10	ENSSSCG00000050132		9-52116030-52116295:+	pseudogene	0
13-185174948-185177279	7	0.251278	0.209	0.14	2.42012e-15	1.89953e-10	ENSSSCG00000012020	NCAM2	13-185176885-185679885:+	protein_coding	0
6-157934727-157942664	7	0.269287	0.204	0.137	2.48716e-15	1.95215e-10	ENSSSCG00000039594	SSBP3	6-157911651-158081420:+	protein_coding	22875
1-52433065-52436881	7	0.27008	0.227	0.158	2.7284e-15	2.1415e-10	ENSSSCG00000004281	KCNQ5	1-52435434-52939824:+	protein_coding	0
6-84705235-84707652	7	0.251376	0.208	0.138	3.39072e-15	2.66134e-10	ENSSSCG00000047361		6-84697879-84709130:+	lncRNA	5805
2-134565656-134571448	7	0.322348	0.204	0.142	8.02726e-15	6.30052e-10	ENSSSCG00000014274	PDLIM4	2-134555666-134570350:+	protein_coding	9790
15-120098714-120102768	7	0.282869	0.227	0.163	3.51712e-14	2.76055e-09	ENSSSCG00000027669	TNS1	15-119949528-120177353:-	protein_coding	16167
7-12513828-12517473	7	0.258587	0.222	0.156	5.85986e-14	4.59935e-09	ENSSSCG00000001065	ATXN1	7-12300999-12720718:-	protein_coding	71356
9-47343221-47348107	7	0.279123	0.213	0.15	1.22958e-13	9.65088e-09	ENSSSCG00000036307	OAF	9-47345142-47362998:+	protein_coding	0
14-75165865-75169210	7	0.289584	0.264	0.204	1.64107e-13	1.28806e-08	ENSSSCG00000010288	DNAJB12	14-75169082-75329718:-	protein_coding	4975
10-23851019-23855339	7	0.261833	0.21	0.148	1.24034e-12	9.73527e-08	ENSSSCG00000020976	CSRP1	10-23843130-23864016:-	protein_coding	0
5-18314326-18325585	7	0.274954	0.205	0.148	1.07587e-11	8.44441e-07	ENSSSCG00000000262	SPRYD3	5-18320756-18353114:-	protein_coding	10710
3-98374219-98378811	7	0.274748	0.204	0.151	3.67298e-11	2.88289e-06	ENSSSCG00000045166		3-98366645-98370290:+	lncRNA	7374
13-22871059-22875825	7	0.258494	0.211	0.157	7.7257e-11	6.06382e-06	ENSSSCG00000051424		13-22869660-22872477:+	lncRNA	0
12-19144783-19145080	8	2.67716	0.217	0.004	0	0	ENSSSCG00000017371	TMEM101	12-19128654-19169009:+	protein_coding	15929
6-74705956-74706357	8	2.5786	0.267	0.006	0	0	ENSSSCG00000003459	CELA2A	6-74691653-74707598:+	protein_coding	14103
6-51857525-51857929	8	2.4251	0.225	0.006	0	0	ENSSSCG00000036870	RTN2	6-51854976-51964488:-	protein_coding	2935
13-192488746-192489343	8	2.40905	0.227	0.007	0	0	ENSSSCG00000038281		13-192488961-192534823:+	protein_coding	0
6-47340822-47341166	8	2.34502	0.244	0.008	0	0	ENSSSCG00000002960	RASGRP4	6-47319464-47333123:-	protein_coding	5698
13-203246070-203246649	8	2.30864	0.225	0.008	0	0	ENSSSCG00000049319		13-203240760-203248032:-	lncRNA	0
4-71220129-71220498	8	2.30728	0.201	0.007	0	0	ENSSSCG00000034894	NKAIN3	4-71045333-71318030:-	protein_coding	97332
13-55055736-55056540	8	2.25037	0.208	0.013	0	0	ENSSSCG00000048446		13-55030320-55034334:-	protein_coding	19401
1-167377958-167378312	8	2.23766	0.255	0.012	0	0	ENSSSCG00000004970		1-167296090-167298266:+	protein_coding	81532
17-27670753-27671245	8	2.22491	0.227	0.009	0	0	ENSSSCG00000007100	SLC24A3	17-27270214-27780529:+	protein_coding	74701
12-34794616-34795127	8	2.21222	0.243	0.01	0	0	ENSSSCG00000017643		12-34772776-34798665:-	protein_coding	3338
10-13471406-13471899	8	2.21168	0.264	0.01	0	0	ENSSSCG00000038646	ENAH	10-13446426-13609303:-	protein_coding	31435
4-88534628-88535210	8	2.205	0.349	0.018	0	0	ENSSSCG00000006345	OLFML2B	4-88521893-88560382:+	protein_coding	12262
3-57918408-57919177	8	2.16743	0.275	0.012	0	0	ENSSSCG00000008215	SMYD1	3-57867223-57945953:-	protein_coding	0
13-125634147-125634586	8	2.16547	0.294	0.016	0	0	ENSSSCG00000047923		13-125679266-125683806:-	lncRNA	49020
13-21120948-21121238	8	2.15595	0.212	0.01	0	0	ENSSSCG00000011238	ARPP21	13-20934871-21088421:+	protein_coding	82306
7-39208846-39209508	8	2.10951	0.209	0.01	0	0	ENSSSCG00000001697	TMEM63B	7-39138432-39215736:+	protein_coding	5823
4-98110359-98111401	8	2.08269	0.235	0.011	0	0	ENSSSCG00000006635	SEMA6C	4-98107391-98122348:+	protein_coding	2647
13-126899180-126900514	8	2.06753	0.257	0.014	0	0	ENSSSCG00000011812	TPRG1	13-126649382-126860437:+	protein_coding	213589
2-13384510-13385599	8	2.06657	0.347	0.02	0	0	ENSSSCG00000031163		2-13370924-13384808:-	protein_coding	0
6-27608014-27609165	8	2.06489	0.287	0.017	0	0	ENSSSCG00000033027	CIAO2B	6-27610470-27612592:-	protein_coding	930
2-15836060-15836517	8	2.04618	0.251	0.013	0	0	ENSSSCG00000013256	ARHGAP1	2-15834702-15854179:+	protein_coding	0
3-35307053-35307610	8	2.0114	0.289	0.017	0	0	ENSSSCG00000007917	RBFOX1	3-34939572-37209658:-	protein_coding	18321
1-53587428-53587998	8	1.98559	0.228	0.012	0	0	ENSSSCG00000004289	CEP162	1-53332433-53442399:-	protein_coding	143028
7-13134775-13135634	8	1.98264	0.227	0.014	0	0	ENSSSCG00000038455		7-13125657-13137808:+	protein_coding	8918
5-12037380-12037968	8	1.96317	0.261	0.015	0	0	ENSSSCG00000040453	SYN3	5-12017784-12578953:+	protein_coding	8662
4-122548814-122549915	8	1.9622	0.248	0.015	0	0	ENSSSCG00000006888	SLC44A3	4-122530662-122618582:-	protein_coding	12778
9-130481257-130481821	8	1.94543	0.238	0.015	0	0	ENSSSCG00000015589	VASH2	9-130462456-130511280:-	protein_coding	26115
1-44577046-44579085	8	1.91475	0.351	0.024	0	0	ENSSSCG00000048099		1-44557945-44761446:+	lncRNA	0
2-41489321-41489841	8	1.90117	0.277	0.017	0	0	ENSSSCG00000047282		2-41484819-41493410:-	lncRNA	3369
X-100864733-100865865	8	1.89374	0.248	0.018	0	0	ENSSSCG00000012638	GRIA3	X-100827461-101109209:+	protein_coding	36752
5-15107455-15108408	8	1.89366	0.265	0.015	0	0	ENSSSCG00000000188	DHH	5-15114524-15119577:-	protein_coding	7789
14-13695424-13696549	8	1.88696	0.288	0.02	0	0	ENSSSCG00000009684	PRSS55	14-13335420-13778619:+	protein_coding	36660
15-46580987-46581652	8	1.86584	0.285	0.019	0	0	ENSSSCG00000036679	SORBS2	15-46585599-46795038:-	protein_coding	32482
2-80835417-80836032	8	1.85267	0.235	0.015	0	0	ENSSSCG00000014047	FGFR4	2-80841536-80853796:-	protein_coding	14042
10-11723187-11724306	8	1.85137	0.442	0.035	0	0	ENSSSCG00000035479	DISP1	10-11526619-11709888:+	protein_coding	68701
14-136902413-136903148	8	1.83176	0.284	0.019	0	0	ENSSSCG00000010751	NPS	14-136836352-136839510:+	protein_coding	65861
1-251119334-251119920	8	1.82871	0.248	0.018	0	0	ENSSSCG00000033120	PALM2AKAP2	1-250680942-251190239:+	protein_coding	98004
3-95440745-95441454	8	1.82554	0.278	0.019	0	0	ENSSSCG00000008446	SIX2	3-95459937-95464066:+	protein_coding	16482
2-122709467-122710376	8	1.82309	0.344	0.025	0	0	ENSSSCG00000048944		2-122695309-122701947:+	protein_coding	13958
5-11798462-11799360	8	1.81848	0.446	0.032	0	0	ENSSSCG00000000152	RBFOX2	5-11633519-11905311:+	protein_coding	0
1-137290534-137291854	8	1.81256	0.33	0.029	0	0	ENSSSCG00000027232		1-137201245-137297185:-	protein_coding	0
14-121029550-121030527	8	1.81245	0.278	0.022	0	0	ENSSSCG00000010625	SMC3	14-120969632-121008924:+	protein_coding	30130
10-60859437-60860500	8	1.79846	0.351	0.027	0	0	ENSSSCG00000011121	CELF2	10-60506482-61084861:-	protein_coding	0
2-104569147-104569678	8	1.79342	0.264	0.018	0	0	ENSSSCG00000047123		2-104646775-104653368:+	lncRNA	75096
15-133051873-133052749	8	1.79241	0.247	0.017	0	0	ENSSSCG00000016287	CHRND	15-133040340-133058544:+	protein_coding	5530
2-130311600-130312206	8	1.77567	0.277	0.022	0	0	ENSSSCG00000032877		2-130026612-130401158:+	protein_coding	84575
13-32019756-32022486	8	1.77333	0.371	0.036	0	0	ENSSSCG00000034357	DAG1	13-32029329-32092453:+	protein_coding	4842
6-41903337-41904238	8	1.76697	0.269	0.019	0	0	ENSSSCG00000042479		6-41614132-41683073:-	lncRNA	218263
1-32560635-32561455	8	1.76346	0.26	0.021	0	0	ENSSSCG00000004199	EPB41L2	1-32418217-32630643:+	protein_coding	83438
11-48059100-48059928	8	1.76125	0.26	0.018	0	0	ENSSSCG00000040184	LMO7	11-47911096-48133446:+	protein_coding	25455
9-113817483-113820258	8	1.72924	0.296	0.034	0	0	ENSSSCG00000021059	ADORA1	9-113835920-113875719:+	protein_coding	13661
6-63969227-63970875	8	1.72486	0.274	0.021	0	0	ENSSSCG00000028926		6-63970473-63972056:+	pseudogene	0
12-18719985-18721148	8	1.70769	0.32	0.03	0	0	ENSSSCG00000029838	FZD2	12-18740653-18742420:-	protein_coding	21072
3-38065612-38066903	8	1.70511	0.33	0.029	0	0	ENSSSCG00000040215	TFAP4	3-38048128-38060819:+	protein_coding	4658
7-37166737-37167938	8	1.69707	0.335	0.035	0	0	ENSSSCG00000032284	CCND3	7-37082097-37181366:-	protein_coding	10888
1-114725559-114726128	8	1.69295	0.289	0.024	0	0	ENSSSCG00000004600	TCF12	1-114682295-115056366:-	protein_coding	25411
8-126314311-126315515	8	1.69081	0.335	0.03	0	0	ENSSSCG00000009197	GRID2	8-125819951-126434793:-	protein_coding	33840
9-106657991-106658555	8	1.68987	0.304	0.03	0	0	ENSSSCG00000051587		9-106672014-106678651:-	protein_coding	19896
7-97100708-97103037	8	1.682	0.314	0.032	0	0	ENSSSCG00000002350	ELMSAN1	7-97052426-97122966:-	protein_coding	19729
6-87986747-87987704	8	1.66685	0.29	0.028	0	0	ENSSSCG00000023585	SERINC2	6-87992987-88017130:+	protein_coding	3282
1-44673649-44674055	8	1.63416	0.292	0.024	0	0	ENSSSCG00000048099		1-44557945-44761446:+	lncRNA	29094
2-9866018-9867607	8	1.62523	0.415	0.038	0	0	ENSSSCG00000013079	DAGLA	2-9802012-9863865:-	protein_coding	152
8-19078218-19079176	8	1.59509	0.316	0.033	0	0	ENSSSCG00000041382		8-19055888-19071725:-	lncRNA	4492
3-23963295-23964316	8	1.56793	0.313	0.033	0	0	ENSSSCG00000007839	EEF2K	3-23887125-23956373:-	protein_coding	4921
9-95192009-95192534	8	1.56014	0.293	0.024	0	0	ENSSSCG00000041759		9-95232727-95247564:+	lncRNA	38192
1-4524359-4525146	8	1.54313	0.359	0.036	0	0	ENSSSCG00000042992		1-4377441-4388222:+	lncRNA	146718
9-113751346-113752544	8	1.53666	0.305	0.033	0	0	ENSSSCG00000015474	PPFIA4	9-113727849-113777769:+	protein_coding	23265
2-150376724-150378577	8	1.52756	0.411	0.052	0	0	ENSSSCG00000014430	ABLIM3	2-150260217-150423211:+	protein_coding	43843
14-76461132-76463157	8	1.48063	0.344	0.045	0	0	ENSSSCG00000010303	SYNPO2L	14-76456167-76473423:-	protein_coding	0
1-190102371-190103303	8	1.46493	0.38	0.045	0	0	ENSSSCG00000051207		1-190034361-190144184:+	lncRNA	67810
4-95541655-95542738	8	1.4198	0.341	0.047	0	0	ENSSSCG00000006556	TPM3	4-95542472-95572938:+	protein_coding	0
9-113782862-113786127	8	1.3977	0.391	0.054	0	0	ENSSSCG00000034654	MYOG	9-113782469-113785362:-	protein_coding	0
2-30245258-30246814	8	1.38111	0.419	0.058	0	0	ENSSSCG00000013327	MPPED2	2-30040337-30288102:+	protein_coding	64458
9-113788719-113791430	8	1.33802	0.553	0.096	0	0	ENSSSCG00000034654	MYOG	9-113782469-113785362:-	protein_coding	1356
9-65531691-65534533	8	1.1893	0.446	0.097	0	0	ENSSSCG00000022951	NFASC	9-65502252-65713548:+	protein_coding	8977
8-64124011-64124774	8	2.1511	0.203	0.009	0	3.87787e-319	ENSSSCG00000049899		8-64209808-64215641:-	lncRNA	90667
11-20759197-20759748	8	1.98119	0.219	0.012	0	3.87787e-319	ENSSSCG00000009408	LRCH1	11-20688596-20906608:-	protein_coding	69590
14-85519311-85520215	8	1.63013	0.275	0.024	2.47033e-323	1.93894e-318	ENSSSCG00000010350	RGR	14-85485170-85496382:+	protein_coding	21910
13-198834455-198834888	8	1.86963	0.247	0.018	1.73417e-321	1.36113e-316	ENSSSCG00000041276		13-198730179-198750676:+	lncRNA	104076
5-4485276-4488504	8	1.3501	0.367	0.059	1.89277e-320	1.48561e-315	ENSSSCG00000021748	PRR5	5-4467232-4525588:-	protein_coding	5616
14-89701066-89703268	8	1.3854	0.346	0.051	1.45028e-319	1.13831e-314	ENSSSCG00000010385	VSTM4	14-89607608-89739272:-	protein_coding	12451
14-46320601-46323817	8	1.31791	0.382	0.072	1.57918e-319	1.23948e-314	ENSSSCG00000009972	KREMEN1	14-46254328-46348693:+	protein_coding	22810
10-57649961-57651543	8	1.61394	0.275	0.026	6.35724e-319	0	ENSSSCG00000045417		10-57665877-57670306:+	lncRNA	12333
12-42440368-42440954	8	1.81987	0.236	0.015	1.36882e-318	0	ENSSSCG00000017728	MYO1D	12-42120367-42489194:+	protein_coding	53505
6-831009-831675	8	1.67256	0.261	0.021	1.48789e-318	0	ENSSSCG00000002648	CBFA2T3	6-778967-852821:+	protein_coding	25212
9-123945565-123948622	8	1.32406	0.354	0.054	1.37959e-317	0	ENSSSCG00000015550	RGS16	9-123913172-123956800:-	protein_coding	5005
6-74896238-74897575	8	1.3983	0.336	0.046	3.00101e-317	0	ENSSSCG00000003468	PLEKHM2	6-74864230-74907768:+	protein_coding	10129
6-27581315-27583323	8	1.5859	0.287	0.031	2.01003e-316	0	ENSSSCG00000036067	PDP2	6-27565450-27576272:+	protein_coding	14108
12-2468888-2471260	8	1.3987	0.334	0.047	3.60088e-315	0	ENSSSCG00000017159	TBC1D16	12-2384165-2455837:+	protein_coding	21381
11-15422027-15423315	8	1.49641	0.313	0.038	1.24805e-314	0	ENSSSCG00000021198		11-15430670-15430785:-	snoRNA	7270
16-21466078-21468446	8	1.66165	0.281	0.031	0	0	ENSSSCG00000016835	SKP2	16-21463012-21502550:+	protein_coding	1168
6-79970698-79972416	8	1.83469	0.242	0.019	0	3.73935e-308	ENSSSCG00000033553		6-79968501-79972412:-	protein_coding	0
14-113650802-113655912	8	1.03173	0.509	0.152	0	7.63073e-308	ENSSSCG00000038856	TRIM8	14-113637585-113652577:+	protein_coding	12812
2-27750749-27751063	8	2.04215	0.201	0.01	0	2.74253e-307	ENSSSCG00000040954	CSTF3	2-27769420-27850382:+	protein_coding	16356
1-165889087-165889618	8	1.90142	0.222	0.014	0	2.85034e-307	ENSSSCG00000004958	PIAS1	1-165853126-166087240:+	protein_coding	35761
14-24096746-24098570	8	1.41855	0.344	0.058	0	9.68391e-307	ENSSSCG00000009745	ADGRD1	14-24059019-24241176:-	protein_coding	20554
8-111514347-111514956	8	1.82027	0.226	0.015	2.00401e-306	1.57293e-301	ENSSSCG00000048102		8-111598864-111603622:+	lncRNA	81907
9-134791166-134793121	8	1.14002	0.385	0.061	4.73336e-306	3.71517e-301	ENSSSCG00000026412	PLXNA2	9-134584406-134796064:+	protein_coding	24494
3-40423112-40425609	8	1.81092	0.245	0.023	4.76319e-306	3.73858e-301	ENSSSCG00000028139	CCDC154	3-40421728-40429812:+	protein_coding	1184
7-45965987-45968429	8	1.44352	0.313	0.042	6.18823e-306	4.85708e-301	ENSSSCG00000049456		7-45967563-45973803:-	lncRNA	0
[truncated: 8,994 more rows]
