# Supplementary material for: Integrative single-cell RNA-seq and ATAC-seq analysis of myogenic differentiation in pig
Source: BMC Biol. 2023 Feb 1;21:19. doi: 10.1186/s12915-023-01519-z (PMC9893630; doi:10.1186/s12915-023-01519-z)
Supplement: Supplementary file 6 — Additional file 6: Supplementary Table S5. Differentially accessible peaks between 7 distinct sub-clusters of myogenic cells in scATAC-seq data. Related to Figure 4. [file 12915_2023_1519_MOESM6_ESM.xlsx]

## Sheet: Sheet 1
Supplementary Table S5
p_val	avg_logFC	pct.1	pct.2	p_val_adj	cluster	gene	tx_id	tx_biotype	tx_cds_seq_start	tx_cds_seq_end	gene_id	tx_name	gene_biotype	closest_region	query_region	distance	Location	gene_name
5.59186e-51	0.750369	0.282	0.119	4.38899e-46	0	3-71142877-71147060	ENSSSCT00000069871	protein_coding	71020381	71237495	ENSSSCG00000008312	ENSSSCT00000069871	protein_coding	3-71237569-71239768	3-71142877-71147060	90508	3-71020141-71246967:-	DYSF
2.21533e-45	1.01809	0.227	0.083	1.73879e-40	0	6-26795509-26796400	ENSSSCT00000080389	lncRNA			ENSSSCG00000047022	ENSSSCT00000080389	lncRNA	6-26706054-26708253	6-26795509-26796400	87255	6-26708054-26714945:+
2.36659e-37	0.970738	0.175	0.059	1.85751e-32	0	1-106566302-106568598	ENSSSCT00000085773	protein_coding	106538690	106540732	ENSSSCG00000046392	ENSSSCT00000085773	protein_coding	1-106536690-106538889	1-106566302-106568598	27412	1-106538690-106540732:+	ENSSSCG00000046392
4.56286e-37	0.819587	0.144	0.042	3.58134e-32	0	14-29083775-29086962	ENSSSCT00000047374	protein_coding	29034112	29034897	ENSSSCG00000032962	ENSSSCT00000047374	protein_coding	14-29068171-29070370	14-29083775-29086962	13404	14-29031605-29068370:-	ZNF664
9.27878e-36	0.914062	0.201	0.079	7.28282e-31	0	4-86146297-86147963	ENSSSCT00000086407	protein_coding	85865714	86169502	ENSSSCG00000006331	ENSSSCT00000086407	protein_coding	4-86169455-86171654	4-86146297-86147963	21491	4-85824666-86170191:-	PBX1
4.19181e-34	0.71554	0.243	0.114	3.29011e-29	0	14-29088576-29090785	ENSSSCT00000047374	protein_coding	29034112	29034897	ENSSSCG00000032962	ENSSSCT00000047374	protein_coding	14-29068171-29070370	14-29088576-29090785	18205	14-29031605-29068370:-	ZNF664
4.90068e-34	0.978906	0.146	0.051	3.8465e-29	0	15-49183058-49185214	ENSSSCT00000071258	lncRNA			ENSSSCG00000049254	ENSSSCT00000071258	lncRNA	15-49028103-49030302	15-49183058-49185214	152755	15-49029987-49075413:+
8.55796e-32	0.992893	0.171	0.064	6.71705e-27	0	4-62576217-62577737	ENSSSCT00000052920	protein_coding	62603190	62605544	ENSSSCG00000032111	ENSSSCT00000052920	protein_coding	4-62600431-62602630	4-62576217-62577737	22693	4-62602431-62605892:+	RPL7
1.14606e-31	1.31543	0.113	0.031	8.99528e-27	0	7-7948435-7949017	ENSSSCT00000001140	protein_coding	7808793	7853528	ENSSSCG00000023956	ENSSSCT00000001140	protein_coding	7-7857353-7859552	7-7948435-7949017	88882	7-7807044-8093553:-	NEDD9
2.37534e-31	1.04289	0.158	0.056	1.86438e-26	0	1-101477039-101477571	ENSSSCT00000086097	lncRNA			ENSSSCG00000051201	ENSSSCT00000086097	lncRNA	1-101677349-101679548	1-101477039-101477571	199777	1-101679349-101845647:+
6.36965e-31	1.09587	0.116	0.031	4.99948e-26	0	17-40756866-40757777	ENSSSCT00000084780	protein_coding	40774826	40948935	ENSSSCG00000007337	ENSSSCT00000084780	protein_coding	17-40772719-40774918	17-40756866-40757777	14941	17-40774719-40948945:+	CTNNBL1
1.72857e-30	0.459361	0.339	0.197	1.35674e-25	0	6-72478800-72480692	ENSSSCT00000068940	lncRNA			ENSSSCG00000048520	ENSSSCT00000068940	lncRNA	6-72544523-72546722	6-72478800-72480692	63830	6-72541225-72544722:-
1.27632e-29	0.792424	0.167	0.067	1.00177e-24	0	6-31150095-31152707	ENSSSCT00000084139	lncRNA			ENSSSCG00000050675	ENSSSCT00000084139	lncRNA	6-31128644-31130843	6-31150095-31152707	19251	6-31128594-31132538:+
3.15781e-29	0.89729	0.122	0.037	2.47854e-24	0	15-78724914-78726043	ENSSSCT00000067905	lncRNA			ENSSSCG00000046845	ENSSSCT00000067905	lncRNA	15-78722723-78724922	15-78724914-78726043	0	15-78724723-78728559:+
6.4752e-28	0.596529	0.2	0.092	5.08232e-23	0	17-50190923-50192778	ENSSSCT00000066906	lncRNA			ENSSSCG00000048424	ENSSSCT00000066906	lncRNA	17-50187576-50189775	17-50190923-50192778	1147	17-50183957-50187775:-
3.7727e-27	0.765144	0.221	0.109	2.96116e-22	0	14-37241495-37242266	ENSSSCT00000090692	lncRNA			ENSSSCG00000051786	ENSSSCT00000090692	lncRNA	14-37221015-37223214	14-37241495-37242266	18280	14-37114516-37221214:-
5.41449e-27	0.857874	0.137	0.051	4.24978e-22	0	1-137071842-137072868	ENSSSCT00000090901	lncRNA			ENSSSCG00000050629	ENSSSCT00000090901	lncRNA	1-137084039-137086238	1-137071842-137072868	11170	1-137076324-137084238:-
2.53437e-26	1.08395	0.109	0.033	1.9892e-21	0	14-131361498-131363002	ENSSSCT00000036109	protein_coding	131183224	131284954	ENSSSCG00000010698	ENSSSCT00000036109	protein_coding	14-131289230-131291429	14-131361498-131363002	70068	14-131181710-131579703:-	FGFR2
4.64019e-26	1.23452	0.109	0.035	3.64204e-21	0	2-30236237-30236777	ENSSSCT00000039547	protein_coding	30298679	30304142	ENSSSCG00000039889	ENSSSCT00000039547	protein_coding	2-30311273-30313472	2-30236237-30236777	74495	2-30295034-30311472:-	ARL14EP
5.46989e-26	0.776323	0.197	0.095	4.29326e-21	0	14-112305488-112307075	ENSSSCT00000031910	protein_coding	112284553	112286075	ENSSSCG00000022693	ENSSSCT00000031910	protein_coding	14-112286017-112288216	14-112305488-112307075	17271	14-112284261-112286216:-	LBX1
3.54107e-25	1.0737	0.116	0.038	2.77935e-20	0	6-96751884-96753187	ENSSSCT00000074599	lncRNA			ENSSSCG00000047925	ENSSSCT00000074599	lncRNA	6-96758964-96761163	6-96751884-96753187	5776	6-96760964-96765860:+
1.06584e-24	0.988001	0.137	0.051	8.36567e-20	0	6-156242467-156242946	ENSSSCT00000072323	lncRNA			ENSSSCG00000047160	ENSSSCT00000072323	lncRNA	6-156322675-156324874	6-156242467-156242946	79728	6-156324675-156331611:+
1.12716e-24	0.701207	0.178	0.08	8.84699e-20	0	14-112316459-112318327	ENSSSCT00000031910	protein_coding	112284553	112286075	ENSSSCG00000022693	ENSSSCT00000031910	protein_coding	14-112286017-112288216	14-112316459-112318327	28242	14-112284261-112286216:-	LBX1
3.06322e-24	0.974087	0.104	0.032	2.40429e-19	0	15-136454967-136456281	ENSSSCT00000077117	lncRNA			ENSSSCG00000045432	ENSSSCT00000077117	lncRNA	15-136470270-136472469	15-136454967-136456281	13988	15-136472270-136479182:+
3.81018e-24	1.00564	0.127	0.046	2.99057e-19	0	5-100873584-100874087	ENSSSCT00000078484	protein_coding	100763434	100765704	ENSSSCG00000026533	ENSSSCT00000078484	protein_coding	5-100765505-100767704	5-100873584-100874087	105879	5-100762910-100765704:-	MYF6
4.11712e-24	0.797408	0.184	0.086	3.23149e-19	0	1-146082333-146084118	ENSSSCT00000053365	protein_coding	146060590	146061439	ENSSSCG00000040521	ENSSSCT00000053365	protein_coding	1-146058590-146060789	1-146082333-146084118	21543	1-146060590-146061439:+	ENSSSCG00000040521
5.06639e-24	0.831873	0.166	0.075	3.97656e-19	0	1-169031610-169032491	ENSSSCT00000005492	protein_coding	169127086	169322191	ENSSSCG00000004980	ENSSSCT00000005492	protein_coding	1-169124889-169127088	1-169031610-169032491	92397	1-168751423-169323977:+	THSD4
1.02629e-23	0.72594	0.215	0.111	8.05522e-19	0	2-135746164-135746820	ENSSSCT00000077053	lncRNA			ENSSSCG00000043647	ENSSSCT00000077053	lncRNA	2-135435390-135437589	2-135746164-135746820	308574	2-135437390-135440143:+
2.22149e-23	0.758333	0.157	0.068	1.74362e-18	0	6-41293565-41294410	ENSSSCT00000091264	lncRNA			ENSSSCG00000047624	ENSSSCT00000091264	lncRNA	6-41261661-41263860	6-41293565-41294410	29704	6-41263661-41293012:+
2.96595e-23	1.01017	0.106	0.035	2.32795e-18	0	14-16737941-16738707	ENSSSCT00000070430	lncRNA			ENSSSCG00000048264	ENSSSCT00000070430	lncRNA	14-16709449-16711648	14-16737941-16738707	26292	14-16689425-16709648:-
4.08206e-23	0.906301	0.103	0.035	3.20396e-18	0	1-170123171-170124682	ENSSSCT00000071007	protein_coding	170137780	170138670	ENSSSCG00000041595	ENSSSCT00000071007	protein_coding	1-170064099-170066298	1-170123171-170124682	56872	1-170066099-170139125:+	ENSSSCG00000041595
6.7684e-23	0.546369	0.239	0.129	5.31245e-18	0	6-148579312-148584646	ENSSSCT00000004218	protein_coding	148317888	148761325	ENSSSCG00000003811	ENSSSCT00000004218	protein_coding	6-148761126-148763325	6-148579312-148584646	176479	6-148315283-148761721:-	ROR1
1.11779e-22	0.694689	0.185	0.095	8.77339e-18	0	3-102045829-102047148	ENSSSCT00000082899	lncRNA			ENSSSCG00000044735	ENSSSCT00000082899	lncRNA	3-102044980-102047179	3-102045829-102047148	0	3-102046980-102051191:+
1.37595e-22	0.717303	0.139	0.056	1.07997e-17	0	7-85361907-85362723	ENSSSCT00000086352	lncRNA			ENSSSCG00000051457	ENSSSCT00000086352	lncRNA	7-85280008-85282207	7-85361907-85362723	79699	7-85273999-85280207:-
7.79413e-22	1.00539	0.102	0.035	6.11753e-17	0	4-107222595-107223567	ENSSSCT00000049556	protein_coding	106882507	107119488	ENSSSCG00000006767	ENSSSCT00000049556	protein_coding	4-107119805-107122004	4-107222595-107223567	100590	4-106881916-107345598:-	MAGI3
7.95216e-22	0.823825	0.135	0.055	6.24157e-17	0	15-6050221-6051104	ENSSSCT00000045762	lncRNA			ENSSSCG00000037285	ENSSSCT00000045762	lncRNA	15-6161452-6163651	15-6050221-6051104	110347	15-6087526-6161651:-
8.80581e-22	0.756852	0.12	0.045	6.91159e-17	0	6-100239844-100241214	ENSSSCT00000075754	lncRNA			ENSSSCG00000031587	ENSSSCT00000075754	lncRNA	6-100273733-100275932	6-100239844-100241214	32518	6-100275733-100288067:+
9.86834e-22	0.698329	0.105	0.037	7.74556e-17	0	17-28845016-28846578	ENSSSCT00000084090	lncRNA			ENSSSCG00000050982	ENSSSCT00000084090	lncRNA	17-28777629-28779828	17-28845016-28846578	65187	17-28779629-28786186:+
1.20741e-21	0.935697	0.129	0.053	9.47687e-17	0	7-40863693-40864565	ENSSSCT00000045881	protein_coding	40687534	40863749	ENSSSCG00000037416	ENSSSCT00000045881	protein_coding	7-40863652-40865851	7-40863693-40864565	0	7-40682907-40863886:-	CLIC5
1.36415e-21	0.54935	0.195	0.099	1.07071e-16	0	15-49017676-49020274	ENSSSCT00000072755	lncRNA			ENSSSCG00000049254	ENSSSCT00000072755	lncRNA	15-49027987-49030186	15-49017676-49020274	7712	15-49029987-49075413:+
1.36847e-21	0.570918	0.223	0.123	1.0741e-16	0	18-12119177-12120251	ENSSSCT00000079737	lncRNA			ENSSSCG00000043139	ENSSSCT00000079737	lncRNA	18-12183807-12186006	18-12119177-12120251	63555	18-12185807-12193620:+
1.68634e-21	0.88415	0.133	0.055	1.32359e-16	0	1-55775353-55776533	ENSSSCT00000004755	protein_coding	55765774	55788281	ENSSSCG00000004301	ENSSSCT00000004755	protein_coding	1-55763774-55765973	1-55775353-55776533	9379	1-55765774-55791891:+	C6orf163
2.22314e-21	0.69841	0.179	0.088	1.74492e-16	0	2-75543729-75545091	ENSSSCT00000028184	protein_coding	75538610	75542189	ENSSSCG00000024588	ENSSSCT00000028184	protein_coding	2-75541990-75544189	2-75543729-75545091	0	2-75538610-75542189:-	ENSSSCG00000024588
2.50608e-21	0.720127	0.121	0.05	1.967e-16	0	2-145169984-145171099	ENSSSCT00000077320	lncRNA			ENSSSCG00000044810	ENSSSCT00000077320	lncRNA	2-145030268-145032467	2-145169984-145171099	137516	2-145032268-145071966:+
3.46855e-21	0.459485	0.272	0.159	2.72243e-16	0	10-21009602-21011027	ENSSSCT00000045124	protein_coding	20997243	21121421	ENSSSCG00000010904	ENSSSCT00000045124	protein_coding	10-20995243-20997442	10-21009602-21011027	12159	10-20997243-21124283:+	NEK7
4.86056e-21	0.740464	0.152	0.071	3.81501e-16	0	17-19675583-19677445	ENSSSCT00000086337	lncRNA			ENSSSCG00000048560	ENSSSCT00000086337	lncRNA	17-19674866-19677065	17-19675583-19677445	0	17-19676866-19688449:+
5.99181e-21	0.937823	0.109	0.039	4.70292e-16	0	16-44898206-44898942	ENSSSCT00000091406	lncRNA			ENSSSCG00000049928	ENSSSCT00000091406	lncRNA	16-44934808-44937007	16-44898206-44898942	35865	16-44936808-44941770:+
7.01863e-21	0.80643	0.135	0.057	5.50885e-16	0	7-98421609-98423174	ENSSSCT00000060279	protein_coding	98449508	98451971	ENSSSCG00000002383	ENSSSCT00000060279	protein_coding	7-98447349-98449548	7-98421609-98423174	24174	7-98449349-98455554:+	FOS
7.21176e-21	0.661919	0.143	0.064	5.66044e-16	0	7-39528017-39529432	ENSSSCT00000078457	lncRNA			ENSSSCG00000049612	ENSSSCT00000078457	lncRNA	7-39466806-39469005	7-39528017-39529432	59011	7-39468806-39484899:+
1.73983e-20	0.649105	0.116	0.043	1.36558e-15	0	5-88936527-88938775	ENSSSCT00000074514	protein_coding	88988469	88988852	ENSSSCG00000048542	ENSSSCT00000074514	protein_coding	5-88982225-88984424	5-88936527-88938775	43449	5-88984225-88989269:+	ENSSSCG00000048542
1.82945e-20	0.742487	0.159	0.073	1.43592e-15	0	18-3195694-3196395	ENSSSCT00000087202	lncRNA			ENSSSCG00000051143	ENSSSCT00000087202	lncRNA	18-3140075-3142274	18-3195694-3196395	53419	18-3136879-3140274:-
2.01423e-20	0.832983	0.203	0.11	1.58095e-15	0	3-85245885-85246334	ENSSSCT00000061870	protein_coding	85270651	85471806	ENSSSCG00000008397	ENSSSCT00000061870	protein_coding	3-85266311-85268510	3-85245885-85246334	19976	3-85268311-85473254:+	EFEMP1
2.29371e-20	0.521999	0.199	0.105	1.80031e-15	0	7-116656521-116658806	ENSSSCT00000062424	protein_coding	116682974	116709791	ENSSSCG00000002495	ENSSSCT00000062424	protein_coding	7-116722959-116725158	7-116656521-116658806	64152	7-116665430-116770309:-	SYNE3
2.37117e-20	0.354147	0.331	0.217	1.86111e-15	0	16-48438620-48442005	ENSSSCT00000057226	protein_coding	48403670	48498807	ENSSSCG00000016974	ENSSSCT00000057226	protein_coding	16-48401641-48403840	16-48438620-48442005	34779	16-48403526-48498896:+	MAP1B
2.95744e-20	0.906108	0.124	0.05	2.32126e-15	0	6-151264910-151265325	ENSSSCT00000049413	protein_coding	151236883	151237202	ENSSSCG00000033042	ENSSSCT00000049413	protein_coding	6-151234883-151237082	6-151264910-151265325	27827	6-151236883-151237202:+	ENSSSCG00000033042
3.18892e-20	0.811732	0.116	0.043	2.50295e-15	0	9-121783145-121786069	ENSSSCT00000016924	protein_coding	121779881	121821752	ENSSSCG00000015535	ENSSSCT00000016924	protein_coding	9-121777799-121779998	9-121783145-121786069	3146	9-121779796-121837437:+	QSOX1
3.29308e-20	0.454488	0.328	0.212	2.58471e-15	0	13-146730348-146732735	ENSSSCT00000079054	protein_coding	146628661	146703374	ENSSSCG00000025826	ENSSSCT00000079054	protein_coding	13-146703737-146705936	13-146730348-146732735	24411	13-146625957-146703936:-	BOC
4.26843e-20	0.799909	0.149	0.069	3.35025e-15	0	1-226089825-226090396	ENSSSCT00000082123	protein_coding	226163873	226217253	ENSSSCG00000028996	ENSSSCT00000082123	protein_coding	1-226217093-226219292	1-226089825-226090396	126696	1-226161296-226217312:-	ALDH1A1
5.06004e-20	0.665274	0.173	0.087	3.97158e-15	0	12-19470473-19472303	ENSSSCT00000018916	protein_coding	19496844	19500152	ENSSSCG00000017377	ENSSSCT00000018916	protein_coding	12-19494844-19497043	12-19470473-19472303	22540	12-19496844-19500152:+	ENSSSCG00000017377
7.19181e-20	0.904761	0.104	0.038	5.64478e-15	0	15-58854319-58855105	ENSSSCT00000079726	lncRNA			ENSSSCG00000046650	ENSSSCT00000079726	lncRNA	15-58854406-58856605	15-58854319-58855105	0	15-58822660-58855589:-
9.1308e-20	0.829866	0.135	0.059	7.16667e-15	0	18-46582857-46583708	ENSSSCT00000090130	lncRNA			ENSSSCG00000047630	ENSSSCT00000090130	lncRNA	18-46575354-46577553	18-46582857-46583708	5303	18-46577354-46580453:+
1.28295e-19	0.536935	0.245	0.14	1.00698e-14	0	17-49187260-49188480	ENSSSCT00000058309	protein_coding	49320614	49380446	ENSSSCG00000007454	ENSSSCT00000058309	protein_coding	17-49381063-49383262	17-49187260-49188480	192582	17-49258542-49390399:-	ZMYND8
1.99568e-19	0.300625	0.42	0.299	1.56639e-14	0	6-164049783-164053032	ENSSSCT00000066168	lncRNA			ENSSSCG00000035459	ENSSSCT00000066168	lncRNA	6-164023930-164026129	6-164049783-164053032	23653	6-164025930-164034440:+
2.4624e-19	0.445681	0.141	0.063	1.93271e-14	0	13-197541880-197543815	ENSSSCT00000080588	lncRNA			ENSSSCG00000043154	ENSSSCT00000080588	lncRNA	13-197550789-197552988	13-197541880-197543815	6973	13-197552789-197571353:+
2.66787e-19	0.674937	0.144	0.065	2.09399e-14	0	14-25065847-25066649	ENSSSCT00000055310	protein_coding	25144629	25912831	ENSSSCG00000038915	ENSSSCT00000055310	protein_coding	14-25142629-25144828	14-25065847-25066649	75979	14-25144629-25913077:+	TMEM132D
3.24949e-19	0.739252	0.133	0.056	2.55049e-14	0	13-36343702-36344500	ENSSSCT00000024071	protein_coding	36222455	37019484	ENSSSCG00000027019	ENSSSCT00000024071	protein_coding	13-36220400-36222599	13-36343702-36344500	121102	13-36222295-37019804:+	CACNA2D3
3.35123e-19	0.327368	0.313	0.198	2.63035e-14	0	1-219571107-219573393	ENSSSCT00000084118	protein_coding	219607007	219607495	ENSSSCG00000041522	ENSSSCT00000084118	protein_coding	1-219643075-219645274	1-219571107-219573393	69681	1-219606894-219643274:-	ENSSSCG00000041522
3.73384e-19	0.77836	0.122	0.051	2.93065e-14	0	5-87388573-87390240	ENSSSCT00000027848	protein_coding	87287735	87322906	ENSSSCG00000023803	ENSSSCT00000027848	protein_coding	5-87353997-87356196	5-87388573-87390240	32376	5-87285238-87354196:-	ELK3
5.05245e-19	0.868576	0.11	0.044	3.96561e-14	0	6-26887712-26889845	ENSSSCT00000081179	lncRNA			ENSSSCG00000046555	ENSSSCT00000081179	lncRNA	6-26929055-26931254	6-26887712-26889845	39209	6-26919042-27018294:-
1.05895e-18	0.511165	0.174	0.09	8.31158e-14	0	15-49012822-49016624	ENSSSCT00000072755	lncRNA			ENSSSCG00000049254	ENSSSCT00000072755	lncRNA	15-49027987-49030186	15-49012822-49016624	11362	15-49029987-49075413:+
1.06058e-18	0.763258	0.128	0.061	8.32442e-14	0	14-11657359-11658455	ENSSSCT00000010605	protein_coding	11617595	11742938	ENSSSCG00000009672	ENSSSCT00000010605	protein_coding	14-11747085-11749284	14-11657359-11658455	88629	14-11615635-11747284:-	ENSSSCG00000009672
1.06584e-18	0.52659	0.244	0.153	8.36569e-14	0	10-43356860-43358801	ENSSSCT00000074271	protein_coding	43103337	43414559	ENSSSCG00000011030	ENSSSCT00000074271	protein_coding	10-43414414-43416613	10-43356860-43358801	55612	10-43102946-43414613:-	ENSSSCG00000011030
1.19987e-18	0.35384	0.306	0.207	9.41766e-14	0	13-146777644-146782975	ENSSSCT00000079054	protein_coding	146628661	146703374	ENSSSCG00000025826	ENSSSCT00000079054	protein_coding	13-146703737-146705936	13-146777644-146782975	71707	13-146625957-146703936:-	BOC
1.50326e-18	0.860323	0.102	0.037	1.1799e-13	0	1-204031201-204031796	ENSSSCT00000089700	protein_coding	204153963	204154358	ENSSSCG00000047729	ENSSSCT00000089700	protein_coding	1-204157341-204159540	1-204031201-204031796	125544	1-204151358-204157540:-	ENSSSCG00000047729
1.81373e-18	0.699432	0.114	0.048	1.42358e-13	0	14-130769325-130770358	ENSSSCT00000083768	lncRNA			ENSSSCG00000046006	ENSSSCT00000083768	lncRNA	14-130705962-130708161	14-130769325-130770358	61163	14-130707962-130788189:+
2.15126e-18	0.345021	0.244	0.145	1.6885e-13	0	14-130721048-130724977	ENSSSCT00000083768	lncRNA			ENSSSCG00000046006	ENSSSCT00000083768	lncRNA	14-130705962-130708161	14-130721048-130724977	12886	14-130707962-130788189:+
2.81516e-18	0.657817	0.206	0.121	2.20959e-13	0	17-29822146-29823186	ENSSSCT00000081291	lncRNA			ENSSSCG00000047906	ENSSSCT00000081291	lncRNA	17-29719591-29721790	17-29822146-29823186	100355	17-29710192-29719790:-
4.02161e-18	0.682007	0.129	0.057	3.15652e-13	0	7-56384605-56386584	ENSSSCT00000076823	protein_coding	56191119	56261173	ENSSSCG00000044227	ENSSSCT00000076823	protein_coding	7-56311210-56313409	7-56384605-56386584	71195	7-56186527-56311409:-	NRG4
4.2041e-18	0.815549	0.155	0.078	3.29976e-13	0	2-139241186-139241630	ENSSSCT00000049977	protein_coding	139021487	139522591	ENSSSCG00000032423	ENSSSCT00000049977	protein_coding	2-139522392-139524591	2-139241186-139241630	280761	2-139018179-139522591:-	SPOCK1
4.32838e-18	0.632336	0.157	0.08	3.3973e-13	0	1-37358496-37359961	ENSSSCT00000004668	protein_coding	37221321	37231176	ENSSSCG00000004223	ENSSSCT00000004668	protein_coding	1-37231186-37233385	1-37358496-37359961	125110	1-37219883-37231385:-	HEY2
5.41271e-18	0.411627	0.268	0.164	4.24838e-13	0	8-100487452-100489855	ENSSSCT00000088962	protein_coding	100542076	100542927	ENSSSCG00000050208	ENSSSCT00000088962	protein_coding	8-100534525-100536724	8-100487452-100489855	44669	8-100536525-100543154:+	ENSSSCG00000050208
5.51112e-18	0.897419	0.112	0.045	4.32562e-13	0	15-25965097-25965841	ENSSSCT00000078501	protein_coding	26023501	26023839	ENSSSCG00000048216	ENSSSCT00000078501	protein_coding	15-26027986-26030185	15-25965097-25965841	62144	15-26023158-26028185:-	ENSSSCG00000048216
8.25771e-18	0.657326	0.135	0.064	6.48139e-13	0	14-132966914-132969136	ENSSSCT00000068740	lncRNA			ENSSSCG00000041864	ENSSSCT00000068740	lncRNA	14-132885437-132887636	14-132966914-132969136	79277	14-132887437-132894674:+
8.87733e-18	0.657316	0.111	0.046	6.96772e-13	0	1-30807293-30809219	ENSSSCT00000073142	lncRNA			ENSSSCG00000045624	ENSSSCT00000073142	lncRNA	1-30774427-30776626	1-30807293-30809219	30666	1-30776427-30802130:+
1.2175e-17	0.588533	0.16	0.08	9.55604e-13	0	14-121123781-121126265	ENSSSCT00000076633	lncRNA			ENSSSCG00000047983	ENSSSCT00000076633	lncRNA	14-121119546-121121745	14-121123781-121126265	2035	14-121116743-121124063:+
1.70334e-17	0.561927	0.219	0.13	1.33694e-12	0	13-201281361-201283421	ENSSSCT00000064153	protein_coding	201248373	201447400	ENSSSCG00000012065	ENSSSCT00000064153	protein_coding	13-201447201-201449400	13-201281361-201283421	163779	13-201243609-201525630:-	KCNJ6
1.96047e-17	0.806705	0.102	0.04	1.53876e-12	0	14-100102612-100104433	ENSSSCT00000083847	lncRNA			ENSSSCG00000044827	ENSSSCT00000083847	lncRNA	14-100170129-100172328	14-100102612-100104433	65695	14-100172129-100175398:+
2.39037e-17	0.656942	0.123	0.056	1.87618e-12	0	7-115055626-115056758	ENSSSCT00000002736	protein_coding	115041697	115101020	ENSSSCG00000002464	ENSSSCT00000002736	protein_coding	7-115100823-115103022	7-115055626-115056758	44064	7-115038628-115101022:-	ENSSSCG00000002464
2.65472e-17	0.335276	0.386	0.289	2.08366e-12	0	14-34743078-34746566	ENSSSCT00000010802	protein_coding	34676282	35086541	ENSSSCG00000009855	ENSSSCT00000010802	protein_coding	14-34673813-34676012	14-34743078-34746566	67065	14-34675813-35089984:+	KSR2
3.4048e-17	0.72291	0.142	0.071	2.67239e-12	0	5-98963732-98964768	ENSSSCT00000029567	protein_coding	98830101	99084873	ENSSSCG00000024065	ENSSSCT00000029567	protein_coding	5-99085190-99087389	5-98963732-98964768	120421	5-98697017-99229550:-	TMTC2
3.57266e-17	0.822893	0.115	0.048	2.80414e-12	0	4-17865195-17866259	ENSSSCT00000070750	lncRNA			ENSSSCG00000048653	ENSSSCT00000070750	lncRNA	4-17852247-17854446	4-17865195-17866259	10748	4-17848759-17852446:-
4.41453e-17	0.407636	0.217	0.128	3.46492e-12	0	7-116503666-116507717	ENSSSCT00000077340	lncRNA			ENSSSCG00000042615	ENSSSCT00000077340	lncRNA	7-116436809-116439008	7-116503666-116507717	64657	7-116436602-116448465:+
4.81745e-17	0.568595	0.195	0.108	3.78117e-12	0	15-136442416-136444289	ENSSSCT00000077117	lncRNA			ENSSSCG00000045432	ENSSSCT00000077117	lncRNA	15-136470270-136472469	15-136442416-136444289	25980	15-136472270-136479182:+
5.25568e-17	0.847989	0.121	0.056	4.12513e-12	0	2-85283624-85284328	ENSSSCT00000015389	protein_coding	85355372	85624747	ENSSSCG00000014088	ENSSSCT00000015389	protein_coding	2-85292434-85294633	2-85283624-85284328	8105	2-85294434-85636317:+	IQGAP2
5.34771e-17	0.644875	0.138	0.065	4.19736e-12	0	13-47316923-47318007	ENSSSCT00000054758	protein_coding	46899363	47198686	ENSSSCG00000011497	ENSSSCT00000054758	protein_coding	13-47198487-47200686	13-47316923-47318007	116236	13-46896518-47567518:-	MAGI1
5.53342e-17	0.630429	0.122	0.054	4.34313e-12	0	12-42348819-42350816	ENSSSCT00000019297	protein_coding	42493321	42494410	ENSSSCG00000017730	ENSSSCT00000019297	protein_coding	12-42494460-42496659	12-42348819-42350816	143643	12-42493321-42494659:-	CDK5R1
7.39167e-17	0.465422	0.226	0.138	5.80165e-12	0	15-48814601-48816996	ENSSSCT00000087227	lncRNA			ENSSSCG00000040467	ENSSSCT00000087227	lncRNA	15-48814859-48817058	15-48814601-48816996	0	15-48784307-48833086:+
7.65283e-17	0.495579	0.188	0.104	6.00663e-12	0	15-136693208-136696442	ENSSSCT00000052393	protein_coding	136748687	136749706	ENSSSCG00000033287	ENSSSCT00000052393	protein_coding	15-136749515-136751714	15-136693208-136696442	53072	15-136748675-136749714:-	ENSSSCG00000033287
9.42481e-17	0.618673	0.173	0.09	7.39744e-12	0	13-10598820-10599538	ENSSSCT00000050014	protein_coding	10607132	10682167	ENSSSCG00000026488	ENSSSCT00000050014	protein_coding	13-10603503-10605702	13-10598820-10599538	3964	13-10605503-10686730:+	ENSSSCG00000026488
1.28285e-16	0.558255	0.149	0.074	1.00689e-11	0	18-17987282-17988442	ENSSSCT00000089741	lncRNA			ENSSSCG00000049339	ENSSSCT00000089741	lncRNA	18-17986022-17988221	18-17987282-17988442	0	18-17986587-17993311:+
1.92808e-16	0.639689	0.121	0.055	1.51333e-11	0	14-126289706-126291200	ENSSSCT00000058431	protein_coding	126279393	126498833	ENSSSCG00000010655	ENSSSCT00000058431	protein_coding	14-126498819-126501018	14-126289706-126291200	207618	14-126277857-126499465:-	GFRA1
1.97492e-16	0.629371	0.121	0.053	1.55009e-11	0	10-33296264-33297167	ENSSSCT00000075105	lncRNA			ENSSSCG00000045657	ENSSSCT00000075105	lncRNA	10-33311962-33314161	10-33296264-33297167	14794	10-33279609-33315802:+
2.50792e-16	0.370127	0.173	0.094	1.96844e-11	0	14-37596968-37601883	ENSSSCT00000089794	lncRNA			ENSSSCG00000049452	ENSSSCT00000089794	lncRNA	14-37581939-37584138	14-37596968-37601883	12829	14-37526204-37582138:-
3.03586e-16	0.641412	0.119	0.053	2.38281e-11	0	1-254387823-254388977	ENSSSCT00000067316	protein_coding	254434074	254434385	ENSSSCG00000045533	ENSSSCT00000067316	protein_coding	1-254434748-254436947	1-254387823-254388977	45770	1-254433731-254434947:-	ENSSSCG00000045533
3.29927e-16	0.525754	0.191	0.109	2.58957e-11	0	16-44651231-44652286	ENSSSCT00000081569	lncRNA			ENSSSCG00000041784	ENSSSCT00000081569	lncRNA	16-44665706-44667905	16-44651231-44652286	13419	16-44660131-44665905:-
3.75042e-16	0.585919	0.122	0.056	2.94366e-11	0	11-18910023-18911199	ENSSSCT00000068271	lncRNA			ENSSSCG00000046385	ENSSSCT00000068271	lncRNA	11-18869775-18871974	11-18910023-18911199	38048	11-18871775-18927068:+
4.16679e-16	0.522236	0.121	0.054	3.27047e-11	0	10-56365679-56367289	ENSSSCT00000035993	protein_coding	56285195	56425436	ENSSSCG00000011102	ENSSSCT00000035993	protein_coding	10-56425237-56427436	10-56365679-56367289	57947	10-56280363-56430777:-	NRP1
4.94747e-16	0.712919	0.116	0.051	3.88322e-11	0	12-44336693-44338362	ENSSSCT00000080055	lncRNA			ENSSSCG00000042920	ENSSSCT00000080055	lncRNA	12-44340384-44342583	12-44336693-44338362	2021	12-44338265-44340583:-
7.68067e-16	0.502118	0.142	0.072	6.02848e-11	0	12-54891518-54893546	ENSSSCT00000019590	protein_coding	54758421	54852758	ENSSSCG00000039056	ENSSSCT00000019590	protein_coding	12-54852752-54854951	12-54891518-54893546	36566	12-54752507-54973515:-	GAS7
8.56392e-16	0.551448	0.176	0.102	6.72173e-11	0	18-52567673-52570217	ENSSSCT00000074730	protein_coding	52495437	52498335	ENSSSCG00000016763	ENSSSCT00000074730	protein_coding	18-52493437-52495636	18-52567673-52570217	72036	18-52404071-52697903:+	GLI3
9.05342e-16	0.319616	0.218	0.129	7.10594e-11	0	14-78542131-78544899	ENSSSCT00000061624	protein_coding	78297706	79051453	ENSSSCG00000034308	ENSSSCT00000061624	protein_coding	14-78295706-78297905	14-78542131-78544899	244225	14-77957851-79051453:+	LRMDA
9.93252e-16	0.565304	0.115	0.055	7.79594e-11	0	9-125098460-125100738	ENSSSCT00000081004	protein_coding	125006005	125141025	ENSSSCG00000015563	ENSSSCT00000081004	protein_coding	9-125003041-125005240	9-125098460-125100738	93219	9-124848337-125144253:+	RGL1
1.20561e-15	0.746613	0.112	0.05	9.46273e-11	0	12-45154553-45155148	ENSSSCT00000075208	protein_coding	45130795	45150735	ENSSSCG00000017779	ENSSSCT00000075208	protein_coding	12-45163406-45165605	12-45154553-45155148	8257	12-45130071-45174541:-	PHF12
1.77825e-15	0.545631	0.124	0.06	1.39573e-10	0	3-121863817-121865292	ENSSSCT00000009430	protein_coding	121821983	121853958	ENSSSCG00000008619	ENSSSCT00000009430	protein_coding	3-121853759-121855958	3-121863817-121865292	7858	3-121818406-121853958:-	DDX1
1.97269e-15	0.608254	0.175	0.099	1.54835e-10	0	15-124102144-124103660	ENSSSCT00000072301	protein_coding	124188224	124192625	ENSSSCG00000028418	ENSSSCT00000072301	protein_coding	15-124192812-124195011	15-124102144-124103660	89151	15-124095224-124193011:-	PAX3
2.0315e-15	0.610795	0.103	0.047	1.59451e-10	0	2-14629519-14630720	ENSSSCT00000037559	protein_coding	14551928	14602424	ENSSSCG00000023709	ENSSSCT00000037559	protein_coding	2-14630041-14632240	2-14629519-14630720	0	2-14548425-14726715:-	PTPRJ
2.10277e-15	0.844471	0.105	0.047	1.65045e-10	0	10-46496228-46497221	ENSSSCT00000065934	protein_coding	46538453	46599806	ENSSSCG00000011047	ENSSSCT00000065934	protein_coding	10-46477837-46480036	10-46496228-46497221	16191	10-46449779-46601093:+	FAM171A1
2.21802e-15	0.485311	0.171	0.093	1.7409e-10	0	2-17505539-17507023	ENSSSCT00000047016	protein_coding	17459767	17463400	ENSSSCG00000031819	ENSSSCT00000047016	protein_coding	2-17446200-17448399	2-17505539-17507023	57139	2-17448200-17465703:+	TP53I11
2.37862e-15	0.531258	0.144	0.073	1.86696e-10	0	5-14563814-14564756	ENSSSCT00000085372	lncRNA			ENSSSCG00000050343	ENSSSCT00000085372	lncRNA	5-14503029-14505228	5-14563814-14564756	58585	5-14395053-14503228:-
2.40499e-15	0.49442	0.131	0.065	1.88765e-10	0	14-2917986-2920710	ENSSSCT00000010515	protein_coding	2804882	3035097	ENSSSCG00000009593	ENSSSCT00000010515	protein_coding	14-3035042-3037241	14-2917986-2920710	114331	14-2804061-3035241:-	ROR2
2.62364e-15	0.507289	0.138	0.07	2.05927e-10	0	11-3559378-3561983	ENSSSCT00000028975	protein_coding	3807870	3811594	ENSSSCG00000030113	ENSSSCT00000028975	protein_coding	11-3811395-3813594	11-3559378-3561983	249411	11-3806297-3811594:-	SHISA2
2.92508e-15	0.640551	0.193	0.119	2.29587e-10	0	6-52453663-52454164	ENSSSCT00000064383	protein_coding	52476117	52477532	ENSSSCG00000033830	ENSSSCT00000064383	protein_coding	6-52474117-52476316	6-52453663-52454164	19952	6-52476117-52477532:+	CCDC8
3.32052e-15	0.345802	0.227	0.14	2.60624e-10	0	6-2311844-2316546	ENSSSCT00000083002	lncRNA			ENSSSCG00000049785	ENSSSCT00000083002	lncRNA	6-2328576-2330775	6-2311844-2316546	12029	6-2322507-2328775:-
4.75564e-15	0.470271	0.204	0.119	3.73266e-10	0	9-74449680-74451100	ENSSSCT00000046427	protein_coding	74474324	74481846	ENSSSCG00000036049	ENSSSCT00000046427	protein_coding	9-74472058-74474257	9-74449680-74451100	20957	9-74474058-74486980:+	PEG10
5.93458e-15	0.647598	0.131	0.063	4.658e-10	0	6-38997729-38998390	ENSSSCT00000067674	lncRNA			ENSSSCG00000044081	ENSSSCT00000067674	lncRNA	6-39256662-39258861	6-38997729-38998390	258271	6-39215133-39256861:-
6.53124e-15	0.565826	0.109	0.051	5.1263e-10	0	10-62976484-62978817	ENSSSCT00000080183	lncRNA			ENSSSCG00000050116	ENSSSCT00000080183	lncRNA	10-63042719-63044918	10-62976484-62978817	63901	10-63044719-63047980:+
7.08237e-15	0.783679	0.157	0.089	5.55888e-10	0	1-221687926-221688860	ENSSSCT00000073718	protein_coding	221635045	221799448	ENSSSCG00000005243	ENSSSCT00000073718	protein_coding	1-221632996-221635195	1-221687926-221688860	52730	1-221634524-221836483:+	PGM5
7.91666e-15	0.401754	0.263	0.171	6.21371e-10	0	16-39368052-39369427	ENSSSCT00000066953	lncRNA			ENSSSCG00000049042	ENSSSCT00000066953	lncRNA	16-39366009-39368208	16-39368052-39369427	0	16-39368009-39373997:+
9.23375e-15	0.463609	0.149	0.081	7.24748e-10	0	12-54316275-54317876	ENSSSCT00000015490	protein_coding	54241473	54241859	ENSSSCG00000014178	ENSSSCT00000015490	protein_coding	12-54241660-54243859	12-54316275-54317876	72415	12-54241473-54241859:-	ENSSSCG00000014178
9.67715e-15	0.487019	0.152	0.08	7.5955e-10	0	14-125249608-125253990	ENSSSCT00000066250	protein_coding	125262208	125315467	ENSSSCG00000010653	ENSSSCT00000066250	protein_coding	14-125260195-125262394	14-125249608-125253990	6204	14-125262195-125329452:+	TRUB1
9.84388e-15	0.550443	0.129	0.062	7.72636e-10	0	14-88538557-88539435	ENSSSCT00000011358	protein_coding	88521605	88534436	ENSSSCG00000010376	ENSSSCT00000011358	protein_coding	14-88534675-88536874	14-88538557-88539435	1682	14-88517068-88534874:-	GDF10
1.21837e-14	0.629239	0.117	0.057	9.56287e-10	0	9-124968461-124969839	ENSSSCT00000081004	protein_coding	125006005	125141025	ENSSSCG00000015563	ENSSSCT00000081004	protein_coding	9-125003041-125005240	9-124968461-124969839	33201	9-124848337-125144253:+	RGL1
1.37169e-14	0.631759	0.122	0.06	1.07663e-09	0	16-55030541-55032014	ENSSSCT00000058020	protein_coding	55313643	55334139	ENSSSCG00000017014	ENSSSCT00000058020	protein_coding	16-55311323-55313522	16-55030541-55032014	279308	16-55313323-55340065:+	PANK3
1.38183e-14	0.445866	0.185	0.111	1.08458e-09	0	12-398157-403145	ENSSSCT00000091144	protein_coding	329714	449375	ENSSSCG00000017136	ENSSSCT00000091144	protein_coding	12-449317-451516	12-398157-403145	46171	12-327013-449557:-	TBCD
1.43433e-14	0.541301	0.212	0.13	1.12579e-09	0	14-108590140-108591226	ENSSSCT00000061553	protein_coding	108449032	108624057	ENSSSCG00000010512	ENSSSCT00000061553	protein_coding	14-108624106-108626305	14-108590140-108591226	32879	14-108446003-108624305:-	SLIT1
1.47234e-14	0.606225	0.11	0.052	1.15563e-09	0	15-48957026-48958164	ENSSSCT00000080518	lncRNA			ENSSSCG00000046193	ENSSSCT00000080518	lncRNA	15-48937100-48939299	15-48957026-48958164	17726	15-48939100-48962777:+
2.15167e-14	0.467609	0.127	0.064	1.68883e-09	0	6-80299571-80302034	ENSSSCT00000030884	protein_coding	80450052	80484088	ENSSSCG00000026276	ENSSSCT00000030884	protein_coding	6-80448052-80450251	6-80299571-80302034	146017	6-80450052-80485378:+	ZBTB40
2.40776e-14	0.576547	0.105	0.047	1.88982e-09	0	11-25379518-25380569	ENSSSCT00000010341	protein_coding	25481973	25496346	ENSSSCG00000009434	ENSSSCT00000010341	protein_coding	11-25496320-25498519	11-25379518-25380569	115750	11-25478877-25496519:-	RGCC
2.5214e-14	0.543145	0.17	0.095	1.97902e-09	0	8-11021071-11022343	ENSSSCT00000034762	protein_coding	11011655	11029225	ENSSSCG00000028359	ENSSSCT00000034762	protein_coding	8-11009572-11011771	8-11021071-11022343	9299	8-11011241-11042825:+	BST1
2.71041e-14	0.666629	0.113	0.053	2.12737e-09	0	1-148278185-148279084	ENSSSCT00000072852	lncRNA			ENSSSCG00000045964	ENSSSCT00000072852	lncRNA	1-148281865-148284064	1-148278185-148279084	2780	1-148206713-148282064:-
2.72965e-14	0.63741	0.146	0.08	2.14248e-09	0	4-121110816-121112138	ENSSSCT00000022271	protein_coding	120969784	121041728	ENSSSCG00000006879	ENSSSCT00000022271	protein_coding	4-121041712-121043911	4-121110816-121112138	66904	4-120961042-121041911:-	PTBP2
2.7931e-14	0.571669	0.107	0.048	2.19228e-09	0	9-108120689-108122438	ENSSSCT00000040147	protein_coding	107931099	108019365	ENSSSCG00000015445	ENSSSCT00000040147	protein_coding	9-108246817-108249016	9-108120689-108122438	124378	9-107928867-108247680:-	NRCAM
3.00294e-14	0.668775	0.153	0.085	2.35698e-09	0	11-23650856-23652189	ENSSSCT00000062725	protein_coding	23608155	23894278	ENSSSCG00000021818	ENSSSCT00000062725	protein_coding	11-23605295-23607494	11-23650856-23652189	43361	11-23237697-23894727:+	ENOX1
3.43918e-14	0.46381	0.125	0.061	2.69938e-09	0	1-256602502-256604433	ENSSSCT00000006045	protein_coding	256544928	256779021	ENSSSCG00000005498	ENSSSCT00000006045	protein_coding	1-256542928-256545127	1-256602502-256604433	57374	1-256544928-256780779:+	PAPPA
3.52066e-14	0.595544	0.111	0.052	2.76333e-09	0	9-31859213-31860047	ENSSSCT00000075305	protein_coding	31799001	31994086	ENSSSCG00000014976	ENSSSCT00000075305	protein_coding	9-31797001-31799200	9-31859213-31860047	60012	9-31720605-31994581:+	ARHGAP42
4.18461e-14	0.644266	0.103	0.046	3.28446e-09	0	17-1187756-1189491	ENSSSCT00000043417	protein_coding	1098391	1116918	ENSSSCG00000006969	ENSSSCT00000043417	protein_coding	17-1059257-1061456	17-1187756-1189491	126299	17-1061257-1118483:+	TRMT9B
4.40623e-14	0.648134	0.131	0.068	3.45841e-09	0	2-128420019-128421336	ENSSSCT00000082795	protein_coding	128445358	128447274	ENSSSCG00000049412	ENSSSCT00000082795	protein_coding	2-128442980-128445179	2-128420019-128421336	21643	2-128444980-128449951:+	ENSSSCG00000049412
5.41398e-14	0.662015	0.121	0.059	4.24938e-09	0	17-63008721-63010368	ENSSSCT00000055855	protein_coding	63033462	63047345	ENSSSCG00000038617	ENSSSCT00000055855	protein_coding	17-63027289-63029488	17-63008721-63010368	16920	17-63029289-63049669:+	PCMTD2
5.95655e-14	0.390769	0.173	0.097	4.67523e-09	0	14-57678596-57681007	ENSSSCT00000080215	lncRNA			ENSSSCG00000041774	ENSSSCT00000080215	lncRNA	14-57674360-57676559	14-57678596-57681007	2036	14-57676334-57685499:+
6.34031e-14	0.589855	0.177	0.11	4.97645e-09	0	11-3570657-3571748	ENSSSCT00000028975	protein_coding	3807870	3811594	ENSSSCG00000030113	ENSSSCT00000028975	protein_coding	11-3811395-3813594	11-3570657-3571748	239646	11-3806297-3811594:-	SHISA2
6.75394e-14	0.525386	0.108	0.053	5.3011e-09	0	10-47260687-47263311	ENSSSCT00000048103	protein_coding	47209234	47220518	ENSSSCG00000039658	ENSSSCT00000048103	protein_coding	10-47207123-47209322	10-47260687-47263311	51364	10-46935557-47223384:+	ENSSSCG00000039658
6.90256e-14	0.627351	0.139	0.073	5.41775e-09	0	9-57415213-57417987	ENSSSCT00000069284	lncRNA			ENSSSCG00000042049	ENSSSCT00000069284	lncRNA	9-57356160-57358359	9-57415213-57417987	56853	9-57354294-57356359:-
7.43764e-14	0.378643	0.206	0.129	5.83773e-09	0	1-138629403-138632068	ENSSSCT00000025768	protein_coding	138562800	138567555	ENSSSCG00000030487	ENSSSCT00000025768	protein_coding	1-138567363-138569562	1-138629403-138632068	59840	1-138560995-138567562:-	ENSSSCG00000030487
7.81924e-14	0.516654	0.198	0.124	6.13724e-09	0	4-129683579-129685321	ENSSSCT00000007598	protein_coding	129670725	129704501	ENSSSCG00000006935	ENSSSCT00000007598	protein_coding	4-129704647-129706846	4-129683579-129685321	19325	4-129670637-129704846:-	CLCA2
8.41002e-14	0.732715	0.105	0.049	6.60094e-09	0	17-40827088-40827840	ENSSSCT00000078646	protein_coding	40809985	40939222	ENSSSCG00000007337	ENSSSCT00000078646	protein_coding	17-40807985-40810184	17-40827088-40827840	16903	17-40774719-40948945:+	CTNNBL1
8.76513e-14	0.397926	0.199	0.118	6.87966e-09	0	6-151149421-151153304	ENSSSCT00000083887	protein_coding	150867957	151224162	ENSSSCG00000023243	ENSSSCT00000083887	protein_coding	6-151224598-151226797	6-151149421-151153304	71293	6-150835464-151426550:-	NFIA
1.22601e-13	0.537918	0.2	0.128	9.62284e-09	0	4-64479537-64481569	ENSSSCT00000076094	lncRNA			ENSSSCG00000042029	ENSSSCT00000076094	lncRNA	4-64527460-64529659	4-64479537-64481569	45890	4-64521433-64527659:-
1.35605e-13	0.484801	0.217	0.136	1.06435e-08	0	1-43636286-43637193	ENSSSCT00000073064	lncRNA			ENSSSCG00000043532	ENSSSCT00000073064	lncRNA	1-43583354-43585553	1-43636286-43637193	50732	1-43565036-43583553:-
1.36165e-13	0.571602	0.118	0.06	1.06875e-08	0	7-799072-800372	ENSSSCT00000037866	protein_coding	837171	838805	ENSSSCG00000039756	ENSSSCT00000037866	protein_coding	7-835171-837370	7-799072-800372	34798	7-837171-838805:+	FOXC1
1.58307e-13	0.420615	0.239	0.155	1.24253e-08	0	13-97123395-97124982	ENSSSCT00000082002	protein_coding	97113930	97117748	ENSSSCG00000047255	ENSSSCT00000082002	protein_coding	13-97111930-97114129	13-97123395-97124982	9265	13-97113930-97117748:+	ENSSSCG00000047255
1.67743e-13	0.63216	0.131	0.072	1.3166e-08	0	6-77792095-77793320	ENSSSCT00000003878	protein_coding	77754455	77761603	ENSSSCG00000003491	ENSSSCT00000003878	protein_coding	6-77761468-77763667	6-77792095-77793320	28427	6-77754173-77761667:-	AKR7A2
1.81008e-13	0.540066	0.183	0.11	1.42071e-08	0	1-136835288-136837187	ENSSSCT00000061506	protein_coding	136705077	137008534	ENSSSCG00000044690	ENSSSCT00000061506	protein_coding	1-137008522-137010721	1-136835288-136837187	171334	1-136704090-137008721:-	FMN1
2.06946e-13	0.522143	0.111	0.053	1.6243e-08	0	14-131314439-131315987	ENSSSCT00000036109	protein_coding	131183224	131284954	ENSSSCG00000010698	ENSSSCT00000036109	protein_coding	14-131289230-131291429	14-131314439-131315987	23009	14-131181710-131579703:-	FGFR2
2.26957e-13	0.436574	0.116	0.054	1.78136e-08	0	13-99808171-99809547	ENSSSCT00000032569	protein_coding	99747008	99786244	ENSSSCG00000027790	ENSSSCT00000032569	protein_coding	13-99786146-99788345	13-99808171-99809547	19825	13-99745467-99786345:-	ENSSSCG00000027790
2.67676e-13	0.466976	0.131	0.067	2.10097e-08	0	9-10596650-10598641	ENSSSCT00000073181	lncRNA			ENSSSCG00000049227	ENSSSCT00000073181	lncRNA	9-10613968-10616167	9-10596650-10598641	15326	9-10615968-10620118:+
2.79148e-13	0.408802	0.161	0.093	2.19101e-08	0	1-147957354-147958714	ENSSSCT00000087215	lncRNA			ENSSSCG00000034069	ENSSSCT00000087215	lncRNA	1-147960222-147962421	1-147957354-147958714	1507	1-147939952-147963401:-
2.8248e-13	0.568086	0.106	0.05	2.21716e-08	0	14-46759894-46762177	ENSSSCT00000010948	protein_coding	46747704	46757166	ENSSSCG00000025869	ENSSSCT00000010948	protein_coding	14-46745387-46747586	14-46759894-46762177	12307	14-46747387-46758871:+	CABP7
3.02362e-13	0.575256	0.131	0.07	2.37321e-08	0	3-50587482-50588247	ENSSSCT00000088772	lncRNA			ENSSSCG00000036710	ENSSSCT00000088772	lncRNA	3-50657119-50659318	3-50587482-50588247	68871	3-50474168-50657462:-
3.15901e-13	0.563306	0.145	0.084	2.47948e-08	0	3-95425381-95426660	ENSSSCT00000086532	lncRNA			ENSSSCG00000043255	ENSSSCT00000086532	lncRNA	3-95397267-95399466	3-95425381-95426660	25914	3-95394485-95397466:-
3.45482e-13	0.50024	0.113	0.053	2.71165e-08	0	8-88070386-88072287	ENSSSCT00000083283	lncRNA			ENSSSCG00000049816	ENSSSCT00000083283	lncRNA	8-87993143-87995342	8-88070386-88072287	75043	8-87990175-87993342:-
4.12918e-13	0.575011	0.171	0.099	3.24095e-08	0	15-93614016-93615082	ENSSSCT00000084652	protein_coding	93557030	93595427	ENSSSCG00000016034	ENSSSCT00000084652	protein_coding	15-93554922-93557121	15-93614016-93615082	56894	15-93556912-93615815:+	COL3A1
4.54533e-13	0.41916	0.165	0.095	3.56758e-08	0	6-147855023-147856472	ENSSSCT00000042459	protein_coding	147569303	147722209	ENSSSCG00000025672	ENSSSCT00000042459	protein_coding	6-147722230-147724429	6-147855023-147856472	130593	6-147567182-147722429:-	RAVER2
5.03722e-13	0.55307	0.166	0.1	3.95366e-08	0	13-205371321-205372956	ENSSSCT00000087655	lncRNA			ENSSSCG00000043077	ENSSSCT00000087655	lncRNA	13-205377006-205379205	13-205371321-205372956	4049	13-205379006-205385264:+
5.39892e-13	0.519471	0.142	0.079	4.23756e-08	0	1-240212180-240213296	ENSSSCT00000005916	protein_coding	240004944	240049734	ENSSSCG00000005376	ENSSSCT00000005916	protein_coding	1-240049628-240051827	1-240212180-240213296	160352	1-240002169-240049827:-	TBC1D2
5.94113e-13	0.603137	0.116	0.059	4.66313e-08	0	16-76983072-76984393	ENSSSCT00000090673	lncRNA			ENSSSCG00000046389	ENSSSCT00000090673	lncRNA	16-77079102-77081301	16-76983072-76984393	94708	16-77077894-77079301:-
6.14637e-13	0.682303	0.102	0.05	4.82423e-08	0	10-43211333-43212434	ENSSSCT00000071398	protein_coding	43066760	43067538	ENSSSCG00000048231	ENSSSCT00000071398	protein_coding	10-43064760-43066959	10-43211333-43212434	144373	10-43066760-43084685:+	ENSSSCG00000048231
6.21386e-13	0.408326	0.109	0.052	4.8772e-08	0	3-26103721-26105960	ENSSSCT00000050537	protein_coding	26045696	26150716	ENSSSCG00000027324	ENSSSCT00000050537	protein_coding	3-26150517-26152716	3-26103721-26105960	44556	3-26038483-26157399:-	VPS35L
6.59084e-13	0.515226	0.114	0.058	5.17309e-08	0	3-19162823-19165366	ENSSSCT00000008561	protein_coding	18982296	18983553	ENSSSCG00000007813	ENSSSCT00000008561	protein_coding	3-18983354-18985553	3-19162823-19165366	177269	3-18982296-18983553:-	ENSSSCG00000007813
6.64617e-13	0.586935	0.17	0.103	5.21651e-08	0	15-44945419-44946221	ENSSSCT00000074227	lncRNA			ENSSSCG00000048143	ENSSSCT00000074227	lncRNA	15-44917305-44919504	15-44945419-44946221	25914	15-44915496-44917504:-
6.72976e-13	0.680133	0.105	0.052	5.28212e-08	0	1-136733302-136734075	ENSSSCT00000062618	protein_coding	136625644	136626198	ENSSSCG00000033657	ENSSSCT00000062618	protein_coding	1-136615105-136617304	1-136733302-136734075	115997	1-136617069-136629292:+	GREM1
6.77569e-13	0.285551	0.207	0.126	5.31817e-08	0	14-28744038-28746875	ENSSSCT00000075968	protein_coding	28824828	28831061	ENSSSCG00000035760	ENSSSCT00000075968	protein_coding	14-28831390-28833589	14-28744038-28746875	84514	14-28823569-28841235:-	ENSSSCG00000035760
6.88642e-13	0.552155	0.175	0.105	5.40508e-08	0	15-118719218-118720106	ENSSSCT00000089718	lncRNA			ENSSSCG00000045448	ENSSSCT00000089718	lncRNA	15-118732253-118734452	15-118719218-118720106	12146	15-118728577-118732452:-
7.24012e-13	0.448311	0.162	0.093	5.6827e-08	0	10-10573508-10575770	ENSSSCT00000079745	lncRNA			ENSSSCG00000051174	ENSSSCT00000079745	lncRNA	10-10529664-10531863	10-10573508-10575770	41644	10-10531664-10534710:+
7.6739e-13	0.428252	0.16	0.089	6.02317e-08	0	3-102056307-102058201	ENSSSCT00000082899	lncRNA			ENSSSCG00000044735	ENSSSCT00000082899	lncRNA	3-102044980-102047179	3-102056307-102058201	9127	3-102046980-102051191:+
7.90797e-13	0.340637	0.135	0.069	6.20689e-08	0	4-92149791-92152882	ENSSSCT00000033472	protein_coding	92035396	92101187	ENSSSCG00000006452	ENSSSCT00000033472	protein_coding	4-92100988-92103187	4-92149791-92152882	46603	4-92031709-92101187:-	ENSSSCG00000006452
8.49334e-13	0.72629	0.108	0.053	6.66634e-08	0	3-127680550-127682556	ENSSSCT00000086379	lncRNA			ENSSSCG00000043816	ENSSSCT00000086379	lncRNA	3-127676447-127678646	3-127680550-127682556	1903	3-127678447-127709778:+
9.77395e-13	0.491179	0.124	0.067	7.67148e-08	0	12-15661587-15663195	ENSSSCT00000018832	protein_coding	15454242	15680270	ENSSSCG00000017298	ENSSSCT00000018832	protein_coding	12-15709411-15711610	12-15661587-15663195	46215	12-15451471-15813580:-	TANC2
1.15129e-12	0.437617	0.182	0.112	9.03636e-08	0	1-220827800-220830449	ENSSSCT00000038890	protein_coding	220820556	220833835	ENSSSCG00000040481	ENSSSCT00000038890	protein_coding	1-220833636-220835835	1-220827800-220830449	3186	1-220820556-220833835:-	DMRT3
1.15533e-12	0.803701	0.102	0.049	9.06808e-08	0	16-45154134-45154748	ENSSSCT00000091095	protein_coding	45196537	45509503	ENSSSCG00000016956	ENSSSCT00000091095	protein_coding	16-45194495-45196694	16-45154134-45154748	39746	16-44972826-45561352:+	MAST4
1.16045e-12	0.394188	0.171	0.099	9.10822e-08	0	16-78391480-78393370	ENSSSCT00000062354	protein_coding	78305974	78309764	ENSSSCG00000032074	ENSSSCT00000062354	protein_coding	16-78303898-78306097	16-78391480-78393370	85382	16-78305898-78318071:+	IRX2
1.27387e-12	0.612308	0.113	0.057	9.99847e-08	0	13-134696448-134698630	ENSSSCT00000048458	protein_coding	134719194	134805502	ENSSSCG00000026753	ENSSSCT00000048458	protein_coding	13-134716450-134718649	13-134696448-134698630	17819	13-134718450-134807146:+	OSBPL11
1.34839e-12	0.382074	0.175	0.104	1.05834e-07	0	14-80964160-80966823	ENSSSCT00000081221	lncRNA			ENSSSCG00000046202	ENSSSCT00000081221	lncRNA	14-81089365-81091564	14-80964160-80966823	122541	14-81091365-81100830:+
1.40701e-12	0.639692	0.109	0.054	1.10435e-07	0	4-107192112-107193263	ENSSSCT00000049556	protein_coding	106882507	107119488	ENSSSCG00000006767	ENSSSCT00000049556	protein_coding	4-107119805-107122004	4-107192112-107193263	70107	4-106881916-107345598:-	MAGI3
1.62298e-12	0.649729	0.103	0.051	1.27386e-07	0	10-59125454-59126378	ENSSSCT00000012159	protein_coding	59053114	59143171	ENSSSCG00000011110	ENSSSCT00000012159	protein_coding	10-59050910-59053109	10-59125454-59126378	72344	10-59052910-59144797:+	CCDC3
1.69685e-12	0.505441	0.143	0.08	1.33184e-07	0	13-47708368-47710969	ENSSSCT00000084291	lncRNA			ENSSSCG00000045785	ENSSSCT00000084291	lncRNA	13-47676472-47678671	13-47708368-47710969	29696	13-47678472-47739528:+
1.92951e-12	0.529878	0.105	0.049	1.51445e-07	0	15-108298474-108299484	ENSSSCT00000056053	protein_coding	107938146	107938553	ENSSSCG00000031140	ENSSSCT00000056053	protein_coding	15-107940196-107942395	15-108298474-108299484	356078	15-107936949-107940395:-	ENSSSCG00000031140
2.08725e-12	0.413984	0.146	0.08	1.63826e-07	0	14-9603430-9607128	ENSSSCT00000083418	lncRNA			ENSSSCG00000049499	ENSSSCT00000083418	lncRNA	14-9602605-9604804	14-9603430-9607128	0	14-9604605-9709926:+
2.26814e-12	0.468782	0.118	0.061	1.78024e-07	0	6-41947330-41950011	ENSSSCT00000066615	lncRNA			ENSSSCG00000042479	ENSSSCT00000066615	lncRNA	6-41682874-41685073	6-41947330-41950011	262256	6-41614132-41683073:-
2.32614e-12	0.392858	0.164	0.099	1.82576e-07	0	7-1580879-1584083	ENSSSCT00000084701	protein_coding	1574081	1634922	ENSSSCG00000028777	ENSSSCT00000084701	protein_coding	7-1634776-1636975	7-1580879-1584083	50692	7-1536316-1657419:-	ENSSSCG00000028777
2.58554e-12	0.48258	0.208	0.136	2.02936e-07	0	12-7162562-7164789	ENSSSCT00000069634	lncRNA			ENSSSCG00000045799	ENSSSCT00000069634	lncRNA	12-7162750-7164949	12-7162562-7164789	0	12-7164750-7185764:+
2.64816e-12	0.43098	0.169	0.099	2.07851e-07	0	6-153379493-153380156	ENSSSCT00000071644	lncRNA			ENSSSCG00000051211	ENSSSCT00000071644	lncRNA	6-153387380-153389579	6-153379493-153380156	7223	6-153378020-153387579:-
2.65648e-12	0.420398	0.133	0.07	2.08505e-07	0	4-59471891-59472637	ENSSSCT00000046188	protein_coding	59450430	59451733	ENSSSCG00000037048	ENSSSCT00000046188	protein_coding	4-59451534-59453733	4-59471891-59472637	18157	4-59450430-59451733:-	ENSSSCG00000037048
2.88607e-12	0.652146	0.107	0.053	2.26525e-07	0	16-48347648-48348786	ENSSSCT00000018484	protein_coding	48403670	48492143	ENSSSCG00000016974	ENSSSCT00000018484	protein_coding	16-48401526-48403725	16-48347648-48348786	52739	16-48403526-48498896:+	MAP1B
2.9346e-12	0.529993	0.128	0.068	2.30334e-07	0	16-45878351-45880105	ENSSSCT00000077213	lncRNA			ENSSSCG00000046694	ENSSSCT00000077213	lncRNA	16-45646487-45648686	16-45878351-45880105	229664	16-45640183-45646686:-
2.96596e-12	0.470638	0.11	0.055	2.32795e-07	0	4-85946117-85948062	ENSSSCT00000053615	protein_coding	85865714	85923283	ENSSSCG00000006331	ENSSSCT00000053615	protein_coding	4-85923084-85925283	4-85946117-85948062	20833	4-85824666-86170191:-	PBX1
3.05599e-12	0.605154	0.118	0.061	2.39861e-07	0	4-115552909-115554212	ENSSSCT00000050349	protein_coding	115638413	115730799	ENSSSCG00000006857	ENSSSCT00000050349	protein_coding	4-115538950-115541149	4-115552909-115554212	11759	4-115540950-115840708:+	COL11A1
3.16813e-12	0.440395	0.184	0.114	2.48663e-07	0	9-55709370-55712345	ENSSSCT00000084237	protein_coding	55689669	55748322	ENSSSCG00000015237	ENSSSCT00000084237	protein_coding	9-55687669-55689868	9-55709370-55712345	19501	9-55612902-55749781:+	FLI1
3.18393e-12	0.438597	0.139	0.079	2.49903e-07	0	7-116349572-116352472	ENSSSCT00000069280	lncRNA			ENSSSCG00000043426	ENSSSCT00000069280	lncRNA	7-116280307-116282506	7-116349572-116352472	67065	7-116269791-116280506:-
3.30041e-12	0.358702	0.193	0.114	2.59046e-07	0	13-25794051-25796349	ENSSSCT00000046284	protein_coding	25890074	25931875	ENSSSCG00000011278	ENSSSCT00000046284	protein_coding	13-25797075-25799274	13-25794051-25796349	725	13-25773981-25935828:+	TRAK1
3.58092e-12	0.407872	0.163	0.101	2.81063e-07	0	7-120728596-120730757	ENSSSCT00000027109	protein_coding	120738083	120889291	ENSSSCG00000027667	ENSSSCT00000027109	protein_coding	7-120735908-120738107	7-120728596-120730757	5150	7-120703313-120890794:+	EML1
3.65783e-12	0.268901	0.28	0.196	2.87099e-07	0	13-122497789-122503197	ENSSSCT00000023583	protein_coding	122476682	122487520	ENSSSCG00000026516	ENSSSCT00000023583	protein_coding	13-122472884-122475083	13-122497789-122503197	22705	13-122467588-122488293:+	EPHB3
4.16877e-12	0.61227	0.105	0.052	3.27203e-07	0	1-67290062-67291345	ENSSSCT00000089319	protein_coding	67219741	67292959	ENSSSCG00000004357	ENSSSCT00000089319	protein_coding	1-67292760-67294959	1-67290062-67291345	1414	1-67214337-67294397:-	SIM1
4.86849e-12	0.44626	0.155	0.09	3.82123e-07	0	1-15614600-15617096	ENSSSCT00000038405	protein_coding	15344392	15443349	ENSSSCG00000032778	ENSSSCT00000038405	protein_coding	1-15587392-15589591	1-15614600-15617096	25008	1-15341637-15587591:-	PLEKHG1
5.04558e-12	0.442662	0.105	0.049	3.96023e-07	0	14-137428304-137429465	ENSSSCT00000071300	lncRNA			ENSSSCG00000044117	ENSSSCT00000071300	lncRNA	14-137303467-137305666	14-137428304-137429465	122637	14-137305467-137312871:+
5.96613e-12	0.394115	0.12	0.064	4.68275e-07	0	17-53627798-53630102	ENSSSCT00000081565	lncRNA			ENSSSCG00000048872	ENSSSCT00000081565	lncRNA	17-53623967-53626166	17-53627798-53630102	1631	17-53564305-53730987:+
6.02766e-12	0.642788	0.102	0.05	4.73105e-07	0	4-7582413-7582925	ENSSSCT00000073939	lncRNA			ENSSSCG00000049853	ENSSSCT00000073939	lncRNA	4-7574036-7576235	4-7582413-7582925	6177	4-7576036-7578080:+
6.20123e-12	0.368559	0.143	0.084	4.86728e-07	0	2-140076370-140077665	ENSSSCT00000047010	protein_coding	139960731	140039104	ENSSSCG00000029125	ENSSSCT00000047010	protein_coding	2-140073464-140075663	2-140076370-140077665	706	2-139958482-140073663:-	FAM13B
6.48365e-12	0.642222	0.102	0.051	5.08895e-07	0	14-80947639-80948484	ENSSSCT00000081221	lncRNA			ENSSSCG00000046202	ENSSSCT00000081221	lncRNA	14-81089365-81091564	14-80947639-80948484	140880	14-81091365-81100830:+
7.42684e-12	0.50463	0.127	0.073	5.82925e-07	0	13-48393241-48395622	ENSSSCT00000012585	protein_coding	48487026	48497178	ENSSSCG00000011500	ENSSSCT00000012585	protein_coding	13-48484978-48487177	13-48393241-48395622	89355	13-48486978-48501345:+	KBTBD8
8.19082e-12	0.544181	0.124	0.067	6.42889e-07	0	14-21412945-21414410	ENSSSCT00000028014	protein_coding	21249532	21314828	ENSSSCG00000030058	ENSSSCT00000028014	protein_coding	14-21314715-21316914	14-21412945-21414410	96030	14-21249343-21314914:-	ANXA10
8.19356e-12	0.288029	0.259	0.179	6.43104e-07	0	5-27277545-27282102	ENSSSCT00000039671	protein_coding	27151465	27240527	ENSSSCG00000000458	ENSSSCT00000039671	protein_coding	5-27149465-27151664	5-27277545-27282102	125880	5-27126121-27242399:+	MON2
8.30377e-12	0.542584	0.158	0.096	6.51755e-07	0	2-18139562-18141375	ENSSSCT00000091136	protein_coding	18209102	18232025	ENSSSCG00000013281	ENSSSCT00000091136	protein_coding	2-18231826-18234025	2-18139562-18141375	90450	2-18100379-18232025:-	EXT2
1.01385e-11	0.472415	0.143	0.081	7.95763e-07	0	6-9597163-9599081	ENSSSCT00000080887	protein_coding	8911139	9870690	ENSSSCG00000027415	ENSSSCT00000080887	protein_coding	6-9870623-9872822	6-9597163-9599081	271541	6-8911139-9871102:-	WWOX
1.12305e-11	0.425909	0.14	0.079	8.81474e-07	0	15-48859799-48863311	ENSSSCT00000078904	lncRNA			ENSSSCG00000048712	ENSSSCT00000078904	lncRNA	15-48844597-48846796	15-48859799-48863311	13002	15-48846597-48861212:+
1.16306e-11	0.436708	0.136	0.077	9.12873e-07	0	5-30326846-30330637	ENSSSCT00000069006	lncRNA			ENSSSCG00000050538	ENSSSCT00000069006	lncRNA	5-30459143-30461342	5-30326846-30330637	128505	5-30461143-30467255:+
1.17398e-11	0.580235	0.116	0.061	9.21448e-07	0	15-67728331-67729674	ENSSSCT00000075211	lncRNA			ENSSSCG00000042770	ENSSSCT00000075211	lncRNA	15-67738473-67740672	15-67728331-67729674	8798	15-67724199-67738672:-
1.28841e-11	0.454962	0.154	0.094	1.01126e-06	0	13-12199550-12202597	ENSSSCT00000071403	lncRNA			ENSSSCG00000051554	ENSSSCT00000071403	lncRNA	13-12165206-12167405	13-12199550-12202597	32144	13-12167206-12173003:+
1.42571e-11	0.357191	0.246	0.171	1.11903e-06	0	5-24249134-24251313	ENSSSCT00000084806	lncRNA			ENSSSCG00000047124	ENSSSCT00000084806	lncRNA	5-24303289-24305488	5-24249134-24251313	51975	5-24299793-24318329:-
1.44202e-11	0.651744	0.105	0.054	1.13183e-06	0	16-26637867-26638650	ENSSSCT00000082310	protein_coding	26522864	26647100	ENSSSCG00000016863	ENSSSCT00000082310	protein_coding	16-26646901-26649100	16-26637867-26638650	8250	16-26512396-26659845:-	OXCT1
1.52764e-11	0.425401	0.186	0.117	1.19903e-06	0	5-69000457-69002876	ENSSSCT00000038708	protein_coding	69017664	69396054	ENSSSCG00000027725	ENSSSCT00000038708	protein_coding	5-69015664-69017863	5-69000457-69002876	12787	5-69017664-69399613:+	ENSSSCG00000027725
2.16341e-11	0.465784	0.205	0.139	1.69804e-06	0	5-34992440-34993313	ENSSSCT00000073009	lncRNA			ENSSSCG00000041308	ENSSSCT00000073009	lncRNA	5-34954193-34956392	5-34992440-34993313	36047	5-34952902-34954392:-
2.17829e-11	0.493434	0.165	0.1	1.70972e-06	0	8-136254384-136255651	ENSSSCT00000026377	protein_coding	136251956	136593669	ENSSSCG00000029507	ENSSSCT00000026377	protein_coding	8-136249908-136252107	8-136254384-136255651	2276	8-136071354-136600317:+	RASGEF1B
2.19211e-11	0.287277	0.268	0.188	1.72056e-06	0	15-105490325-105494922	ENSSSCT00000059063	protein_coding	105418475	105499203	ENSSSCG00000022296	ENSSSCT00000059063	protein_coding	15-105416475-105418674	15-105490325-105494922	71650	15-105401164-105506117:+	CDK15
2.20536e-11	0.472567	0.13	0.073	1.73097e-06	0	9-67921908-67922592	ENSSSCT00000065679	protein_coding	67933458	67959360	ENSSSCG00000015664	ENSSSCT00000065679	protein_coding	9-67931220-67933419	9-67921908-67922592	8627	9-67933220-67960372:+	ENSSSCG00000015664
2.22053e-11	0.395793	0.167	0.101	1.74287e-06	0	5-81896344-81897542	ENSSSCT00000083279	protein_coding	81781236	81832810	ENSSSCG00000000857	ENSSSCT00000083279	protein_coding	5-81779236-81781435	5-81896344-81897542	114908	5-81775970-81848037:+	IGF1
2.22974e-11	0.38075	0.199	0.131	1.7501e-06	0	5-925351-930315	ENSSSCT00000067565	protein_coding	861644	863487	ENSSSCG00000042403	ENSSSCT00000067565	protein_coding	5-863288-865487	5-925351-930315	59863	5-861644-863487:-	ENSSSCG00000042403
2.36028e-11	0.579203	0.113	0.061	1.85256e-06	0	3-94837760-94839668	ENSSSCT00000009247	protein_coding	94909139	95134474	ENSSSCG00000008445	ENSSSCT00000009247	protein_coding	3-94907127-94909326	3-94837760-94839668	67458	3-94909127-95138960:+	SRBD1
2.69455e-11	0.495535	0.125	0.069	2.11493e-06	0	8-76424699-76426358	ENSSSCT00000083412	lncRNA			ENSSSCG00000051246	ENSSSCT00000083412	lncRNA	8-76417695-76419894	8-76424699-76426358	4804	8-76419695-76426597:+
2.8127e-11	0.344941	0.272	0.192	2.20766e-06	0	11-63490890-63494190	ENSSSCT00000010405	protein_coding	63587707	63635031	ENSSSCG00000009490	ENSSSCT00000010405	protein_coding	11-63635280-63637479	11-63490890-63494190	141089	11-63584866-63678314:-	DCT
2.87527e-11	0.474799	0.135	0.076	2.25677e-06	0	14-53566708-53567827	ENSSSCT00000011102	protein_coding	53577166	53584504	ENSSSCG00000010141	ENSSSCT00000011102	protein_coding	14-53575135-53577334	14-53566708-53567827	7307	14-53577135-53584546:+	ZP4
2.96242e-11	0.628673	0.119	0.066	2.32517e-06	0	1-146472697-146474484	ENSSSCT00000061061	protein_coding	146511675	146515169	ENSSSCG00000036442	ENSSSCT00000061061	protein_coding	1-146509071-146511270	1-146472697-146474484	34586	1-146511071-146515922:+	ENSSSCG00000036442
3.04437e-11	0.419802	0.173	0.106	2.3895e-06	0	1-208515374-208517006	ENSSSCT00000065823	protein_coding	208189197	208421004	ENSSSCG00000005190	ENSSSCT00000065823	protein_coding	1-208187080-208189279	1-208515374-208517006	326094	1-208175194-208421643:+	NFIB
3.04837e-11	0.354237	0.193	0.123	2.39263e-06	0	6-16606085-16609286	ENSSSCT00000066970	lncRNA			ENSSSCG00000048283	ENSSSCT00000066970	lncRNA	6-16642454-16644653	6-16606085-16609286	33167	6-16501522-16642653:-
3.25633e-11	0.4363	0.177	0.112	2.55586e-06	0	4-130602451-130604504	ENSSSCT00000060742	protein_coding	130579961	130614698	ENSSSCG00000040735	ENSSSCT00000060742	protein_coding	4-130577729-130579928	4-130602451-130604504	22522	4-130483878-130617531:+	DDAH1
3.4687e-11	0.601735	0.116	0.062	2.72254e-06	0	6-98935982-98937101	ENSSSCT00000004081	protein_coding	98820766	98852511	ENSSSCG00000038826	ENSSSCT00000004081	protein_coding	6-98852377-98854576	6-98935982-98937101	81405	6-98815882-98852576:-	NDUFV2
3.82785e-11	0.370502	0.154	0.093	3.00444e-06	0	9-8456737-8458411	ENSSSCT00000091522	protein_coding	8513253	8604070	ENSSSCG00000020856	ENSSSCT00000091522	protein_coding	9-8511141-8513340	9-8456737-8458411	52729	9-8513141-8605270:+	PPME1
4.12863e-11	0.48626	0.132	0.074	3.24052e-06	0	2-148809082-148810443	ENSSSCT00000015759	protein_coding	148665252	148776619	ENSSSCG00000036549	ENSSSCT00000015759	protein_coding	2-148776420-148778619	2-148809082-148810443	30462	2-148662050-148776619:-	DPYSL3
4.20634e-11	0.451611	0.137	0.08	3.30151e-06	0	6-81797408-81800206	ENSSSCT00000079307	lncRNA			ENSSSCG00000045970	ENSSSCT00000079307	lncRNA	6-81770343-81772542	6-81797408-81800206	24865	6-81766465-81770542:-
4.25656e-11	0.500927	0.134	0.078	3.34093e-06	0	5-66140097-66141835	ENSSSCT00000044116	protein_coding	66092597	66114334	ENSSSCG00000038694	ENSSSCT00000044116	protein_coding	5-66114372-66116571	5-66140097-66141835	23525	5-66087379-66114571:-	CCND2
4.27865e-11	0.537767	0.144	0.084	3.35827e-06	0	5-66660293-66662533	ENSSSCT00000073876	protein_coding	66668466	66717459	ENSSSCG00000000730	ENSSSCT00000073876	protein_coding	5-66717260-66719459	5-66660293-66662533	54726	5-66665263-66838922:-	PRMT8
4.8578e-11	0.587368	0.107	0.056	3.81284e-06	0	14-34982257-34983160	ENSSSCT00000044611	protein_coding	35202222	35293272	ENSSSCG00000009856	ENSSSCT00000044611	protein_coding	14-35111184-35113383	14-34982257-34983160	128023	14-35113184-35295972:+	NOS1
4.89865e-11	0.448049	0.111	0.06	3.8449e-06	0	16-48231275-48232727	ENSSSCT00000018484	protein_coding	48403670	48492143	ENSSSCG00000016974	ENSSSCT00000018484	protein_coding	16-48401526-48403725	16-48231275-48232727	168798	16-48403526-48498896:+	MAP1B
5.05279e-11	0.48568	0.117	0.062	3.96588e-06	0	18-44721701-44723807	ENSSSCT00000036364	protein_coding	44828803	44903047	ENSSSCG00000016692	ENSSSCT00000036364	protein_coding	18-44909724-44911923	18-44721701-44723807	185916	18-44827093-44910235:-	TAX1BP1
5.14814e-11	0.263271	0.321	0.238	4.04072e-06	0	1-136615041-136619887	ENSSSCT00000062618	protein_coding	136625644	136626198	ENSSSCG00000033657	ENSSSCT00000062618	protein_coding	1-136615105-136617304	1-136615041-136619887	0	1-136617069-136629292:+	GREM1
6.30267e-11	0.472137	0.142	0.082	4.9469e-06	0	5-81545673-81547682	ENSSSCT00000077851	lncRNA			ENSSSCG00000047596	ENSSSCT00000077851	lncRNA	5-81544134-81546333	5-81545673-81547682	0	5-81540231-81550969:+
6.93696e-11	0.43266	0.188	0.127	5.44475e-06	0	7-120924490-120925902	ENSSSCT00000038378	protein_coding	120911847	121046078	ENSSSCG00000037105	ENSSSCT00000038378	protein_coding	7-120909220-120911419	7-120924490-120925902	13070	7-120911220-121056558:+	EVL
7.94492e-11	0.315319	0.213	0.145	6.23589e-06	0	3-353431-355916	ENSSSCT00000087688	lncRNA			ENSSSCG00000045247	ENSSSCT00000087688	lncRNA	3-326383-328582	3-353431-355916	24848	3-324150-326582:-
8.24292e-11	0.252965	0.354	0.273	6.46979e-06	0	5-64974984-64977372	ENSSSCT00000071319	protein_coding	65052923	65053696	ENSSSCG00000033544	ENSSSCT00000071319	protein_coding	5-65056054-65058253	5-64974984-64977372	78681	5-65052517-65123788:-	NTF3
8.31682e-11	0.458177	0.107	0.056	6.52779e-06	0	9-31886615-31887823	ENSSSCT00000075305	protein_coding	31799001	31994086	ENSSSCG00000014976	ENSSSCT00000075305	protein_coding	9-31797001-31799200	9-31886615-31887823	87414	9-31720605-31994581:+	ARHGAP42
9.04259e-11	0.477254	0.181	0.119	7.09744e-06	0	13-84015934-84017643	ENSSSCT00000023649	protein_coding	83819949	83821550	ENSSSCG00000022031	ENSSSCT00000023649	protein_coding	13-83817416-83819615	13-84015934-84017643	196318	13-83819416-83821780:+	CHST2
1.03749e-10	0.274116	0.153	0.089	8.14317e-06	0	1-269841583-269845700	ENSSSCT00000006244	protein_coding	269829840	269834128	ENSSSCG00000005679	ENSSSCT00000006244	protein_coding	1-269834072-269836271	1-269841583-269845700	5311	1-269828984-269834271:-	ASB6
1.03925e-10	0.462152	0.222	0.162	8.15698e-06	0	2-43262021-43264447	ENSSSCT00000071154	lncRNA			ENSSSCG00000046074	ENSSSCT00000071154	lncRNA	2-43209152-43211351	2-43262021-43264447	50669	2-43211152-43213819:+
1.21225e-10	0.439212	0.186	0.122	9.51479e-06	0	4-59349530-59350985	ENSSSCT00000077512	protein_coding	59266365	59269180	ENSSSCG00000006168	ENSSSCT00000077512	protein_coding	4-59261565-59263764	4-59349530-59350985	85765	4-59252337-59270117:+	PEX2
1.25478e-10	0.501043	0.102	0.053	9.84861e-06	0	9-42536040-42537884	ENSSSCT00000068556	lncRNA			ENSSSCG00000043917	ENSSSCT00000068556	lncRNA	9-42610380-42612579	9-42536040-42537884	72495	9-42612380-42620091:+
1.25633e-10	0.674075	0.108	0.058	9.86078e-06	0	10-47502061-47502584	ENSSSCT00000041277	protein_coding	47385718	48034658	ENSSSCG00000011056	ENSSSCT00000041277	protein_coding	10-47383718-47385917	10-47502061-47502584	116143	10-47385718-48049718:+	FRMD4A
1.33444e-10	0.447698	0.169	0.111	1.04739e-05	0	4-63602953-63603588	ENSSSCT00000028735	protein_coding	63508303	63557857	ENSSSCG00000006186	ENSSSCT00000028735	protein_coding	4-63506191-63508390	4-63602953-63603588	94562	4-63306738-63558485:+	TRPA1
1.33761e-10	0.453446	0.11	0.058	1.04988e-05	0	16-48406151-48407459	ENSSSCT00000057226	protein_coding	48403670	48498807	ENSSSCG00000016974	ENSSSCT00000057226	protein_coding	16-48401641-48403840	16-48406151-48407459	2310	16-48403526-48498896:+	MAP1B
1.35095e-10	0.420426	0.166	0.104	1.06035e-05	0	10-63855815-63858326	ENSSSCT00000073183	lncRNA			ENSSSCG00000047886	ENSSSCT00000073183	lncRNA	10-63861378-63863577	10-63855815-63858326	3051	10-63857156-63863878:-
1.39966e-10	0.463856	0.13	0.073	1.09858e-05	0	5-58408788-58409701	ENSSSCT00000061900	protein_coding	58616001	58926978	ENSSSCG00000000614	ENSSSCT00000061900	protein_coding	5-58478526-58480725	5-58408788-58409701	68824	5-58480526-58927583:+	GRIN2B
1.55391e-10	0.263402	0.27	0.193	1.21965e-05	0	6-71785021-71789053	ENSSSCT00000003797	protein_coding	71798744	71809895	ENSSSCG00000003423	ENSSSCT00000003797	protein_coding	6-71784799-71786998	6-71785021-71789053	0	6-71786435-71814680:+	DRAXIN
1.56689e-10	0.473082	0.14	0.084	1.22984e-05	0	13-61367915-61369193	ENSSSCT00000082189	lncRNA			ENSSSCG00000042319	ENSSSCT00000082189	lncRNA	13-61439038-61441237	13-61367915-61369193	69844	13-61436678-61439237:-
1.71712e-10	0.424029	0.112	0.062	1.34775e-05	0	3-71947329-71949611	ENSSSCT00000009118	protein_coding	71948427	72049223	ENSSSCG00000008326	ENSSSCT00000009118	protein_coding	3-71946137-71948336	3-71947329-71949611	0	3-71948137-72050488:+	TGFA
1.74877e-10	0.533563	0.193	0.131	1.37259e-05	0	8-45503628-45504313	ENSSSCT00000069239	protein_coding	45580577	45594040	ENSSSCG00000024960	ENSSSCT00000069239	protein_coding	8-45596947-45599146	8-45503628-45504313	92633	8-45578001-45808748:-	PDGFC
1.7728e-10	0.419104	0.119	0.066	1.39145e-05	0	1-255874290-255875516	ENSSSCT00000057311	protein_coding	255863994	255864228	ENSSSCG00000040472	ENSSSCT00000057311	protein_coding	1-255861994-255864193	1-255874290-255875516	10096	1-255863994-255864228:+	ENSSSCG00000040472
1.77532e-10	0.515895	0.108	0.06	1.39343e-05	0	7-110179413-110180586	ENSSSCT00000049892	protein_coding	110122507	110209601	ENSSSCG00000002423	ENSSSCT00000049892	protein_coding	7-110209402-110211601	7-110179413-110180586	28815	7-110118067-110271481:-	KCNK10
1.83597e-10	0.485396	0.102	0.055	1.44103e-05	0	18-503213-505103	ENSSSCT00000044775	protein_coding	508449	553881	ENSSSCG00000038486	ENSSSCT00000044775	protein_coding	18-553860-556059	18-503213-505103	48756	18-508277-555258:-	WDR60
1.92264e-10	0.429774	0.12	0.068	1.50906e-05	0	14-136993988-136996470	ENSSSCT00000011764	protein_coding	136986882	136988550	ENSSSCG00000010752	ENSSSCT00000011764	protein_coding	14-136984882-136987081	14-136993988-136996470	6906	14-136986882-136988550:+	FOXI2
1.95205e-10	0.250295	0.263	0.188	1.53215e-05	0	3-93354638-93359499	ENSSSCT00000009234	protein_coding	93372113	93385751	ENSSSCG00000008433	ENSSSCT00000009234	protein_coding	3-93370045-93372244	3-93354638-93359499	10545	3-93372045-93438068:+	STPG4
1.97718e-10	0.368991	0.142	0.083	1.55187e-05	0	10-28629854-28631667	ENSSSCT00000082070	lncRNA			ENSSSCG00000045319	ENSSSCT00000082070	lncRNA	10-28576098-28578297	10-28629854-28631667	51556	10-28578098-28587807:+
2.10845e-10	0.464216	0.137	0.079	1.6549e-05	0	15-12814978-12816565	ENSSSCT00000066085	protein_coding	12953489	13071476	ENSSSCG00000040715	ENSSSCT00000066085	protein_coding	15-12951195-12953394	15-12814978-12816565	134629	15-12953195-13073202:+	NXPH2
2.42576e-10	0.484739	0.12	0.066	1.90396e-05	0	2-46977242-46978910	ENSSSCT00000072163	protein_coding	46841810	46932217	ENSSSCG00000028827	ENSSSCT00000072163	protein_coding	2-46932302-46934501	2-46977242-46978910	42740	2-46839080-47028963:-	PARVA
2.48541e-10	0.418206	0.103	0.055	1.95077e-05	0	13-106714147-106715482	ENSSSCT00000045185	protein_coding	106715033	106736444	ENSSSCG00000040950	ENSSSCT00000045185	protein_coding	13-106712946-106715145	13-106714147-106715482	0	13-106714946-106739759:+	ENSSSCG00000040950
2.73721e-10	0.324575	0.221	0.151	2.14841e-05	0	2-46953590-46956142	ENSSSCT00000072163	protein_coding	46841810	46932217	ENSSSCG00000028827	ENSSSCT00000072163	protein_coding	2-46932302-46934501	2-46953590-46956142	19088	2-46839080-47028963:-	PARVA
2.83779e-10	0.440446	0.162	0.099	2.22735e-05	0	18-25699750-25700621	ENSSSCT00000018091	protein_coding	25623589	25633556	ENSSSCG00000016617	ENSSSCT00000018091	protein_coding	18-25633659-25635858	18-25699750-25700621	63891	18-25621830-25633858:-	WNT16
2.90145e-10	0.540734	0.136	0.081	2.27732e-05	0	9-123013604-123014412	ENSSSCT00000044379	protein_coding	123006195	123314318	ENSSSCG00000015543	ENSSSCT00000044379	protein_coding	9-122929808-122932007	9-123013604-123014412	81596	9-122931808-123317141:+	CACNA1E
3.09211e-10	0.53087	0.12	0.069	2.42697e-05	0	9-57269132-57270757	ENSSSCT00000069284	lncRNA			ENSSSCG00000042049	ENSSSCT00000069284	lncRNA	9-57356160-57358359	9-57269132-57270757	85402	9-57354294-57356359:-
3.16723e-10	0.42475	0.102	0.054	2.48593e-05	0	9-10480060-10481674	ENSSSCT00000073385	lncRNA			ENSSSCG00000041654	ENSSSCT00000073385	lncRNA	9-10491381-10493580	9-10480060-10481674	9706	9-10489413-10491580:-
3.21039e-10	0.621016	0.115	0.065	2.5198e-05	0	2-144637195-144638262	ENSSSCT00000091634	lncRNA			ENSSSCG00000043029	ENSSSCT00000091634	lncRNA	2-144793147-144795346	2-144637195-144638262	154884	2-144783900-144793365:-
3.36e-10	0.338669	0.182	0.118	2.63723e-05	0	6-148782613-148783929	ENSSSCT00000090503	lncRNA			ENSSSCG00000049707	ENSSSCT00000090503	lncRNA	6-148795636-148797835	6-148782613-148783929	11706	6-148793953-148795835:-
3.4208e-10	0.560776	0.133	0.08	2.68495e-05	0	1-68628545-68629090	ENSSSCT00000067122	protein_coding	68057737	68676109	ENSSSCG00000004361	ENSSSCT00000067122	protein_coding	1-68055737-68057936	1-68628545-68629090	570608	1-68057737-68679278:+	GRIK2
3.62639e-10	0.414519	0.113	0.063	2.84632e-05	0	3-102171428-102174165	ENSSSCT00000071361	lncRNA			ENSSSCG00000042407	ENSSSCT00000071361	lncRNA	3-102187354-102189553	3-102171428-102174165	13188	3-102189354-102193118:+
4.04781e-10	0.427606	0.172	0.112	3.17709e-05	0	15-124198496-124201718	ENSSSCT00000032547	protein_coding	124095296	124192625	ENSSSCG00000028418	ENSSSCT00000032547	protein_coding	15-124192812-124195011	15-124198496-124201718	3484	15-124095224-124193011:-	PAX3
4.38501e-10	0.383027	0.154	0.096	3.44175e-05	0	3-106539568-106541840	ENSSSCT00000009313	protein_coding	106301579	106550004	ENSSSCG00000008510	ENSSSCT00000009313	protein_coding	3-106549959-106552158	3-106539568-106541840	8118	3-106300750-106724934:-	LTBP1
4.39922e-10	0.333938	0.2	0.133	3.4529e-05	0	17-30115056-30120462	ENSSSCT00000086148	lncRNA			ENSSSCG00000041044	ENSSSCT00000086148	lncRNA	17-30123960-30126159	17-30115056-30120462	3497	17-30113905-30124466:-
4.95661e-10	0.376832	0.133	0.074	3.89039e-05	0	16-27576098-27577524	ENSSSCT00000031007	protein_coding	27538743	27544900	ENSSSCG00000021208	ENSSSCT00000031007	protein_coding	16-27630931-27633130	16-27576098-27577524	53406	16-27537885-27631130:-	SELENOP
5.28964e-10	0.33589	0.145	0.091	4.15179e-05	0	8-138877249-138879306	ENSSSCT00000088940	lncRNA			ENSSSCG00000042512	ENSSSCT00000088940	lncRNA	8-138908758-138910957	8-138877249-138879306	29451	8-138910758-138917478:+
5.3858e-10	0.319782	0.169	0.106	4.22726e-05	0	13-195121701-195124449	ENSSSCT00000059964	protein_coding	194745969	194934178	ENSSSCG00000012034	ENSSSCT00000059964	protein_coding	13-195234108-195236307	13-195121701-195124449	109658	13-194745850-195234325:-	TIAM1
5.66549e-10	0.337113	0.182	0.118	4.44679e-05	0	6-16168219-16169795	ENSSSCT00000091057	lncRNA			ENSSSCG00000041519	ENSSSCT00000091057	lncRNA	6-16165839-16168038	6-16168219-16169795	180	6-16167839-16173305:+
5.81378e-10	0.422293	0.131	0.078	4.56318e-05	0	4-122391775-122393441	ENSSSCT00000059442	protein_coding	122238076	122285360	ENSSSCG00000039854	ENSSSCT00000059442	protein_coding	4-122365508-122367707	4-122391775-122393441	24067	4-122232587-122365707:-	ENSSSCG00000039854
6.03382e-10	0.358517	0.107	0.057	4.73588e-05	0	6-163926968-163929942	ENSSSCT00000084224	lncRNA			ENSSSCG00000049300	ENSSSCT00000084224	lncRNA	6-163867823-163870022	6-163926968-163929942	56945	6-163869823-163873746:+
6.18547e-10	0.412401	0.179	0.121	4.85492e-05	0	3-3145713-3149606	ENSSSCT00000087898	lncRNA			ENSSSCG00000049539	ENSSSCT00000087898	lncRNA	3-3381118-3383317	3-3145713-3149606	231511	3-3383118-3552591:+
6.42765e-10	0.357072	0.187	0.126	5.045e-05	0	1-242368284-242370711	ENSSSCT00000077558	protein_coding	242384704	242386743	ENSSSCG00000047956	ENSSSCT00000077558	protein_coding	1-242392001-242394200	1-242368284-242370711	21289	1-242384392-242392200:-	ENSSSCG00000047956
6.46004e-10	0.636673	0.12	0.072	5.07042e-05	0	16-54523429-54524550	ENSSSCT00000018524	protein_coding	54554165	55217687	ENSSSCG00000017012	ENSSSCT00000018524	protein_coding	16-54551933-54554132	16-54523429-54524550	27382	16-54553933-55220310:+	SLIT3
6.49889e-10	0.277894	0.306	0.231	5.10091e-05	0	6-77869571-77871778	ENSSSCT00000073462	protein_coding	77784230	77853502	ENSSSCG00000003493	ENSSSCT00000073462	protein_coding	6-77875116-77877315	6-77869571-77871778	3337	6-77780681-77912617:-	CAPZB
6.77127e-10	0.470193	0.124	0.075	5.3147e-05	0	1-254568455-254571174	ENSSSCT00000067885	protein_coding	254477962	254672964	ENSSSCG00000005484	ENSSSCT00000067885	protein_coding	1-254475864-254478063	1-254568455-254571174	90391	1-254477864-254672964:+	ZNF618
7.06736e-10	0.34798	0.197	0.13	5.5471e-05	0	3-27149673-27151121	ENSSSCT00000069404	lncRNA			ENSSSCG00000042476	ENSSSCT00000069404	lncRNA	3-27095076-27097275	3-27149673-27151121	52397	3-27097076-27156749:+
7.20557e-10	0.353888	0.166	0.11	5.65558e-05	0	3-39822754-39825582	ENSSSCT00000055912	protein_coding	39812170	39821410	ENSSSCG00000008043	ENSSSCT00000055912	protein_coding	3-39823297-39825496	3-39822754-39825582	0	3-39810606-39828395:-	TRAF7
7.41264e-10	0.393846	0.173	0.111	5.81811e-05	0	18-49597918-49598816	ENSSSCT00000079665	lncRNA			ENSSSCG00000041940	ENSSSCT00000079665	lncRNA	18-49546121-49548320	18-49597918-49598816	49597	18-49548121-49551738:+
7.62184e-10	0.455091	0.153	0.096	5.9823e-05	0	15-126686246-126687728	ENSSSCT00000026520	protein_coding	126436225	126711465	ENSSSCG00000016237	ENSSSCT00000026520	protein_coding	15-126711332-126713531	15-126686246-126687728	23603	15-126435267-126711531:-	DOCK10
8.55913e-10	0.330388	0.26	0.19	6.71798e-05	0	1-270561718-270565310	ENSSSCT00000081930	protein_coding	270538080	270586122	ENSSSCG00000005701	ENSSSCT00000081930	protein_coding	1-270530332-270532531	1-270561718-270565310	29186	1-270531589-270586361:+	ASS1
8.72037e-10	0.488896	0.107	0.06	6.84453e-05	0	14-121067861-121069966	ENSSSCT00000076846	lncRNA			ENSSSCG00000047983	ENSSSCT00000076846	lncRNA	14-121114743-121116942	14-121067861-121069966	44776	14-121116743-121124063:+
9.86682e-10	0.434456	0.129	0.074	7.74437e-05	0	2-87637115-87639666	ENSSSCT00000063226	protein_coding	87325224	87349679	ENSSSCG00000028536	ENSSSCT00000063226	protein_coding	2-87498525-87500724	2-87637115-87639666	136390	2-87322934-87498724:-	LHFPL2
1.01992e-09	0.458453	0.111	0.065	8.00524e-05	0	17-43590236-43592118	ENSSSCT00000029351	protein_coding	43710580	43798506	ENSSSCG00000007355	ENSSSCT00000029351	protein_coding	17-43708290-43710489	17-43590236-43592118	116171	17-43710290-43799700:+	TOP1
1.07422e-09	0.545424	0.138	0.085	8.43146e-05	0	13-95639237-95640183	ENSSSCT00000068720	protein_coding	95407888	95504123	ENSSSCG00000026718	ENSSSCT00000068720	protein_coding	13-95642942-95645141	13-95639237-95640183	2758	13-95308160-95643193:-	PLCH1
1.14017e-09	0.267724	0.191	0.126	8.94911e-05	0	2-97734352-97735625	ENSSSCT00000045697	protein_coding	97735206	98274747	ENSSSCG00000035025	ENSSSCT00000045697	protein_coding	2-97732809-97735008	2-97734352-97735625	0	2-97734809-98275085:+	ADGRV1
1.18887e-09	0.265075	0.175	0.113	9.33129e-05	0	1-183640646-183644424	ENSSSCT00000061284	protein_coding	183792753	183807265	ENSSSCG00000005047	ENSSSCT00000061284	protein_coding	1-183790673-183792872	1-183640646-183644424	146248	1-183792673-183809174:+	CDKN3
1.23003e-09	0.353682	0.102	0.053	9.6544e-05	0	12-20804229-20805573	ENSSSCT00000018965	protein_coding	20801740	20840421	ENSSSCG00000017421	ENSSSCT00000018965	protein_coding	12-20794749-20796948	12-20804229-20805573	7280	12-20796749-20841298:+	ACLY
1.36033e-09	0.449838	0.16	0.104	0.000106771	0	16-76411201-76412612	ENSSSCT00000018627	protein_coding	76327750	76490894	ENSSSCG00000017109	ENSSSCT00000018627	protein_coding	16-76490695-76492894	16-76411201-76412612	78082	16-76326719-76490894:-	ADAMTS16
1.45717e-09	0.592761	0.106	0.059	0.000114372	0	11-68042133-68042629	ENSSSCT00000060404	protein_coding	67765151	68052843	ENSSSCG00000022112	ENSSSCT00000060404	protein_coding	11-68052644-68054843	11-68042133-68042629	10014	11-67764009-68130255:-	DOCK9
1.53369e-09	0.255077	0.238	0.171	0.000120378	0	16-48402856-48405435	ENSSSCT00000057226	protein_coding	48403670	48498807	ENSSSCG00000016974	ENSSSCT00000057226	protein_coding	16-48401641-48403840	16-48402856-48405435	0	16-48403526-48498896:+	MAP1B
1.5442e-09	0.663746	0.114	0.067	0.000121202	0	5-62341975-62343890	ENSSSCT00000041395	protein_coding	62350277	62395185	ENSSSCG00000024402	ENSSSCT00000041395	protein_coding	5-62348218-62350417	5-62341975-62343890	4327	5-62350218-62395230:+	ENSSSCG00000024402
1.55531e-09	0.519053	0.112	0.065	0.000122075	0	1-148155133-148156428	ENSSSCT00000067207	lncRNA			ENSSSCG00000043269	ENSSSCT00000067207	lncRNA	1-148204713-148206912	1-148155133-148156428	48284	1-148206713-148282092:+
1.56307e-09	0.351246	0.236	0.168	0.000122684	0	9-87910454-87911717	ENSSSCT00000091405	protein_coding	87659978	88158293	ENSSSCG00000015368	ENSSSCT00000091405	protein_coding	9-87657936-87660135	9-87910454-87911717	250318	9-87449359-88186965:+	HDAC9
1.56435e-09	0.405297	0.107	0.06	0.000122784	0	6-80328739-80331363	ENSSSCT00000030884	protein_coding	80450052	80484088	ENSSSCG00000026276	ENSSSCT00000030884	protein_coding	6-80448052-80450251	6-80328739-80331363	116688	6-80450052-80485378:+	ZBTB40
1.63454e-09	0.427698	0.128	0.076	0.000128293	0	14-130807505-130808959	ENSSSCT00000083768	lncRNA			ENSSSCG00000046006	ENSSSCT00000083768	lncRNA	14-130705962-130708161	14-130807505-130808959	99343	14-130707962-130788189:+
1.6596e-09	0.499314	0.105	0.057	0.000130261	0	4-18792643-18793765	ENSSSCT00000090641	protein_coding	18690968	18798733	ENSSSCG00000005997	ENSSSCT00000090641	protein_coding	4-18798534-18800733	4-18792643-18793765	4768	4-18690197-19060783:-	COL14A1
1.72533e-09	0.618954	0.102	0.056	0.000135419	0	1-100296088-100296569	ENSSSCT00000078983	protein_coding	100344406	100353835	ENSSSCG00000004521	ENSSSCT00000078983	protein_coding	1-100368155-100370354	1-100296088-100296569	71585	1-100340048-100512463:-	MRO
1.7404e-09	0.340447	0.169	0.11	0.000136602	0	14-23016851-23019405	ENSSSCT00000064744	protein_coding	22958377	22976992	ENSSSCG00000023569	ENSSSCT00000064744	protein_coding	14-22977251-22979450	14-23016851-23019405	37400	14-22887227-22977450:-	FBRSL1
1.85199e-09	0.430531	0.155	0.096	0.000145361	0	4-37280532-37281286	ENSSSCT00000066234	protein_coding	36917760	36918263	ENSSSCG00000031418	ENSSSCT00000066234	protein_coding	4-36918064-36920263	4-37280532-37281286	360268	4-36917760-36918263:-	ENSSSCG00000031418
2.06012e-09	0.370574	0.164	0.104	0.000161697	0	4-55346608-55347772	ENSSSCT00000006747	protein_coding	55278023	55282908	ENSSSCG00000006153	ENSSSCT00000006747	protein_coding	4-55282709-55284908	4-55346608-55347772	61699	4-55275202-55282908:-	FABP5
2.12158e-09	0.287888	0.239	0.171	0.000166521	0	5-35520519-35522268	ENSSSCT00000062849	protein_coding	35463534	35594371	ENSSSCG00000030511	ENSSSCT00000062849	protein_coding	5-35461280-35463479	5-35520519-35522268	57039	5-35463279-35595933:+	LGR5
2.60291e-09	0.443094	0.147	0.093	0.0002043	0	6-40186587-40188375	ENSSSCT00000052961	protein_coding	40505264	40771550	ENSSSCG00000029234	ENSSSCT00000052961	protein_coding	6-40290351-40292550	6-40186587-40188375	101975	6-40292351-40771730:+	ZNF536
2.68159e-09	0.443188	0.114	0.066	0.000210475	0	14-121220048-121221585	ENSSSCT00000069513	lncRNA			ENSSSCG00000046256	ENSSSCT00000069513	lncRNA	14-121191081-121193280	14-121220048-121221585	26767	14-121193081-121195004:+
2.82925e-09	0.41606	0.119	0.071	0.000222065	0	14-45556821-45558377	ENSSSCT00000010925	protein_coding	45760877	45761257	ENSSSCG00000009969	ENSSSCT00000010925	protein_coding	14-45758877-45761076	14-45556821-45558377	200499	14-45760877-45761257:+	ENSSSCG00000009969
2.98337e-09	0.433642	0.104	0.057	0.000234162	0	4-79572835-79574063	ENSSSCT00000085900	protein_coding	79622089	79637224	ENSSSCG00000022190	ENSSSCT00000085900	protein_coding	4-79637025-79639224	4-79572835-79574063	62961	4-79419358-79652471:-	UBE2V2
3.06342e-09	0.466173	0.124	0.073	0.000240445	0	8-12462882-12463788	ENSSSCT00000070258	protein_coding	12530119	12549455	ENSSSCG00000034811	ENSSSCT00000070258	protein_coding	8-12549256-12551455	8-12462882-12463788	85467	8-12335252-12549603:-	QDPR
3.43419e-09	0.4422	0.157	0.102	0.000269546	0	12-56825923-56827027	ENSSSCT00000074522	lncRNA			ENSSSCG00000038836	ENSSSCT00000074522	lncRNA	12-56824539-56826738	12-56825923-56827027	0	12-56826523-56916759:+
3.49959e-09	0.358168	0.138	0.088	0.000274679	0	14-113605705-113611431	ENSSSCT00000085087	lncRNA			ENSSSCG00000047637	ENSSSCT00000085087	lncRNA	14-113624269-113626468	14-113605705-113611431	12837	14-113626269-113628047:+
3.53192e-09	0.463235	0.109	0.062	0.000277217	0	14-78051988-78054235	ENSSSCT00000078666	protein_coding	77958336	79051453	ENSSSCG00000034308	ENSSSCT00000078666	protein_coding	14-77955851-77958050	14-78051988-78054235	93937	14-77957851-79051453:+	LRMDA
3.70079e-09	0.357781	0.164	0.108	0.000290471	0	7-88894884-88897519	ENSSSCT00000002535	protein_coding	88815609	88867611	ENSSSCG00000002277	ENSSSCT00000002535	protein_coding	7-88867412-88869611	7-88894884-88897519	25272	7-88812715-88954306:-	SPTB
3.83268e-09	0.381616	0.111	0.065	0.000300823	0	10-26546597-26549049	ENSSSCT00000055827	protein_coding	26627624	26699604	ENSSSCG00000027312	ENSSSCT00000055827	protein_coding	10-26625325-26627524	10-26546597-26549049	76275	10-26627325-26703225:+	PTCH1
3.86735e-09	0.271749	0.249	0.181	0.000303544	0	15-47935642-47937224	ENSSSCT00000042784	protein_coding	47754306	47860987	ENSSSCG00000015814	ENSSSCT00000042784	protein_coding	15-47860858-47863057	15-47935642-47937224	72584	15-47730506-47861057:-	ENSSSCG00000015814
3.86892e-09	0.478227	0.166	0.112	0.000303668	0	3-75129497-75130808	ENSSSCT00000085064	lncRNA			ENSSSCG00000050701	ENSSSCT00000085064	lncRNA	3-75225757-75227956	3-75129497-75130808	94948	3-75227757-75233557:+
3.94758e-09	0.45614	0.172	0.118	0.000309842	0	6-4057784-4059008	ENSSSCT00000002961	protein_coding	3978063	4043423	ENSSSCG00000002670	ENSSSCT00000002961	protein_coding	6-4043335-4045534	6-4057784-4059008	12249	6-3977229-4043534:-	USP10
4.20967e-09	0.492241	0.107	0.062	0.000330412	0	14-138864114-138866396	ENSSSCT00000041315	protein_coding	138824669	138935412	ENSSSCG00000010757	ENSSSCT00000041315	protein_coding	14-138935264-138937463	14-138864114-138866396	68867	14-138819847-139004257:-	EBF3
4.22761e-09	0.615656	0.102	0.059	0.000331821	0	18-55237725-55238313	ENSSSCT00000068899	lncRNA			ENSSSCG00000047272	ENSSSCT00000068899	lncRNA	18-55208825-55211024	18-55237725-55238313	26700	18-55210825-55225146:+
4.45146e-09	0.26874	0.195	0.138	0.000349391	0	7-76143028-76145627	ENSSSCT00000043637	protein_coding	76202670	76234988	ENSSSCG00000002041	ENSSSCT00000043637	protein_coding	7-76142113-76144312	7-76143028-76145627	0	7-76144113-76236873:+	SLC7A7
4.47687e-09	0.480309	0.107	0.063	0.000351385	0	9-28152418-28153896	ENSSSCT00000016332	protein_coding	27865561	27974212	ENSSSCG00000014970	ENSSSCT00000016332	protein_coding	9-27974224-27976423	9-28152418-28153896	175994	9-27854491-27974423:-	MTMR2
4.68966e-09	0.415443	0.119	0.07	0.000368087	0	9-44094702-44096999	ENSSSCT00000075212	protein_coding	44127831	44129004	ENSSSCG00000049697	ENSSSCT00000075212	protein_coding	9-44125831-44128030	9-44094702-44096999	28831	9-44127831-44129004:+	ENSSSCG00000049697
4.69668e-09	0.293303	0.18	0.125	0.000368638	0	4-95042724-95044605	ENSSSCT00000046731	protein_coding	95014975	95015857	ENSSSCG00000033749	ENSSSCT00000046731	protein_coding	4-95012975-95015174	4-95042724-95044605	27549	4-95014975-95015857:+	ENSSSCG00000033749
4.80066e-09	0.45107	0.113	0.065	0.000376799	0	10-53750544-53752610	ENSSSCT00000045325	protein_coding	53728614	53952736	ENSSSCG00000011090	ENSSSCT00000045325	protein_coding	10-53726379-53728578	10-53750544-53752610	21965	10-53604600-53958047:+	NEBL
5.01511e-09	0.298782	0.226	0.164	0.000393631	0	5-14616148-14618611	ENSSSCT00000091442	protein_coding	14721631	14722164	ENSSSCG00000051006	ENSSSCT00000091442	protein_coding	5-14718117-14720316	5-14616148-14618611	99505	5-14720117-14726358:+	ENSSSCG00000051006
5.11368e-09	0.486877	0.131	0.08	0.000401367	0	15-107282753-107283523	ENSSSCT00000017553	protein_coding	107283083	107288002	ENSSSCG00000016122	ENSSSCT00000017553	protein_coding	15-107280926-107283125	15-107282753-107283523	0	15-107282926-107289103:+	CTLA4
5.1514e-09	0.343121	0.129	0.079	0.000404328	0	10-28461527-28464092	ENSSSCT00000086976	lncRNA			ENSSSCG00000051707	ENSSSCT00000086976	lncRNA	10-28463212-28465411	10-28461527-28464092	0	10-28422375-28481336:-
5.37987e-09	0.452422	0.12	0.073	0.00042226	0	10-41266174-41268018	ENSSSCT00000066269	protein_coding	41265024	41461808	ENSSSCG00000011022	ENSSSCT00000066269	protein_coding	10-41262941-41265140	10-41266174-41268018	1033	10-41177977-41462766:+	SVIL
5.3898e-09	0.578208	0.108	0.063	0.00042304	0	2-41463219-41464516	ENSSSCT00000075313	lncRNA			ENSSSCG00000047282	ENSSSCT00000075313	lncRNA	2-41493211-41495410	2-41463219-41464516	28694	2-41484819-41493410:-
5.5322e-09	0.276353	0.167	0.113	0.000434217	0	2-138178772-138183276	ENSSSCT00000015641	protein_coding	138191863	138223360	ENSSSCG00000014316	ENSSSCT00000015641	protein_coding	2-138189804-138192003	2-138178772-138183276	6527	2-138191804-138225366:+	TGFBI
5.59761e-09	0.417378	0.127	0.075	0.000439351	0	1-8208872-8209666	ENSSSCT00000073831	protein_coding	8211963	8217909	ENSSSCG00000004053	ENSSSCT00000073831	protein_coding	1-8209947-8212146	1-8208872-8209666	280	1-8208084-8219630:+	TAGAP
5.72756e-09	0.307395	0.102	0.058	0.00044955	0	13-195800065-195802070	ENSSSCT00000061763	protein_coding	195914083	195928262	ENSSSCG00000034229	ENSSSCT00000061763	protein_coding	13-195928093-195930292	13-195800065-195802070	126022	13-195911299-195928292:-	MIS18A
5.73872e-09	0.486263	0.121	0.072	0.000450426	0	7-65935677-65936592	ENSSSCT00000040440	protein_coding	65926071	65926412	ENSSSCG00000036652	ENSSSCT00000040440	protein_coding	7-65926213-65928412	7-65935677-65936592	7264	7-65926071-65926412:-	ENSSSCG00000036652
5.74822e-09	0.418165	0.114	0.067	0.000451172	0	11-25408096-25409708	ENSSSCT00000010341	protein_coding	25481973	25496346	ENSSSCG00000009434	ENSSSCT00000010341	protein_coding	11-25496320-25498519	11-25408096-25409708	86611	11-25478877-25496519:-	RGCC
5.77773e-09	0.346694	0.133	0.081	0.000453488	0	9-125845613-125847211	ENSSSCT00000083463	lncRNA			ENSSSCG00000048799	ENSSSCT00000083463	lncRNA	9-125981273-125983472	9-125845613-125847211	134061	9-125983273-125997633:+
5.98862e-09	0.395599	0.131	0.079	0.000470041	0	18-9283552-9285125	ENSSSCT00000064910	protein_coding	9333881	9357396	ENSSSCG00000016498	ENSSSCT00000064910	protein_coding	18-9331684-9333883	18-9283552-9285125	46558	18-9333684-9358851:+	MKRN1
6.22007e-09	0.28306	0.178	0.115	0.000488207	0	12-50797255-50798846	ENSSSCT00000051348	protein_coding	50808788	50894334	ENSSSCG00000017890	ENSSSCT00000051348	protein_coding	12-50806788-50808987	12-50797255-50798846	7941	12-50728910-50898336:+	PITPNM3
6.43241e-09	0.317077	0.209	0.147	0.000504873	0	6-29514749-29517234	ENSSSCT00000003123	protein_coding	29428902	29508756	ENSSSCG00000034192	ENSSSCT00000003123	protein_coding	6-29508557-29510756	6-29514749-29517234	3992	6-29416708-29592516:-	GNAO1
6.48928e-09	0.403771	0.101	0.056	0.000509337	0	14-135511698-135513706	ENSSSCT00000081949	protein_coding	135307750	135607508	ENSSSCG00000010746	ENSSSCT00000081949	protein_coding	14-135607385-135609584	14-135511698-135513706	93678	14-135302810-135682159:-	ADAM12
6.75608e-09	0.332227	0.127	0.076	0.000530278	0	16-77282660-77284113	ENSSSCT00000090900	lncRNA			ENSSSCG00000043539	ENSSSCT00000090900	lncRNA	16-77224885-77227084	16-77282660-77284113	55575	16-77226885-77229543:+
6.96988e-09	0.355868	0.131	0.08	0.000547059	0	5-66667870-66669888	ENSSSCT00000073876	protein_coding	66668466	66717459	ENSSSCG00000000730	ENSSSCT00000073876	protein_coding	5-66717260-66719459	5-66667870-66669888	47371	5-66665263-66838922:-	PRMT8
7.23092e-09	0.536387	0.137	0.087	0.000567547	0	5-17131097-17131797	ENSSSCT00000000250	protein_coding	17248664	17250958	ENSSSCG00000000231	ENSSSCT00000000250	protein_coding	5-17246664-17248863	5-17131097-17131797	114866	5-17248664-17250958:+	ENSSSCG00000000231
7.52279e-09	0.323356	0.246	0.183	0.000590456	0	2-10240511-10241709	ENSSSCT00000014312	protein_coding	10244349	10252626	ENSSSCG00000013092	ENSSSCT00000014312	protein_coding	2-10252481-10254680	2-10240511-10241709	10771	2-10244187-10252680:-	PGA5
7.72859e-09	0.362095	0.162	0.105	0.00060661	0	3-94606250-94608351	ENSSSCT00000059011	protein_coding	94354432	94677010	ENSSSCG00000008444	ENSSSCT00000059011	protein_coding	3-94676811-94679010	3-94606250-94608351	68459	3-94349889-94909020:-	PRKCE
8.48001e-09	0.322587	0.191	0.129	0.000665587	0	5-70123981-70126952	ENSSSCT00000073905	protein_coding	70133636	70165970	ENSSSCG00000027190	ENSSSCT00000073905	protein_coding	5-70131022-70133221	5-70123981-70126952	4069	5-70133022-70180433:+	TUBA8
8.8012e-09	0.351078	0.144	0.093	0.000690798	0	7-36846157-36850712	ENSSSCT00000001801	protein_coding	36830826	36846231	ENSSSCG00000001620	ENSSSCT00000001801	protein_coding	7-36828499-36830698	7-36846157-36850712	15458	7-36828988-36846994:+	MDFI
9.19061e-09	0.306463	0.178	0.122	0.000721361	0	3-127498498-127500696	ENSSSCT00000066924	lncRNA			ENSSSCG00000048192	ENSSSCT00000066924	lncRNA	3-127501423-127503622	3-127498498-127500696	726	3-127503423-127524753:+
9.4472e-09	0.323931	0.303	0.247	0.000741501	0	1-235033256-235035723	ENSSSCT00000089823	lncRNA			ENSSSCG00000042235	ENSSSCT00000089823	lncRNA	1-235294376-235296575	1-235033256-235035723	258652	1-235296376-235300520:+
9.73357e-09	0.498404	0.114	0.069	0.000763979	0	12-34091168-34094075	ENSSSCT00000084978	protein_coding	34124971	34129446	ENSSSCG00000035193	ENSSSCT00000084978	protein_coding	12-34129284-34131483	12-34091168-34094075	35208	12-34016994-34132840:-	MRPS23
9.74434e-09	0.541042	0.103	0.06	0.000764823	0	18-46645614-46646503	ENSSSCT00000084655	lncRNA			ENSSSCG00000050521	ENSSSCT00000084655	lncRNA	18-46603008-46605207	18-46645614-46646503	40406	18-46600600-46603207:-
9.75404e-09	0.342316	0.16	0.105	0.000765585	0	15-125151008-125152181	ENSSSCT00000070927	protein_coding	125141148	125141603	ENSSSCG00000051295	ENSSSCT00000070927	protein_coding	15-125145539-125147738	15-125151008-125152181	3269	15-125140321-125145738:-	ENSSSCG00000051295
9.81747e-09	0.313517	0.197	0.133	0.000770563	0	1-95193964-95195441	ENSSSCT00000004962	protein_coding	95260805	95319541	ENSSSCG00000004491	ENSSSCT00000004962	protein_coding	1-95253632-95255831	1-95193964-95195441	58190	1-95255632-95320607:+	SLC14A2
9.8765e-09	0.373704	0.14	0.087	0.000775197	0	13-10501081-10502948	ENSSSCT00000072817	lncRNA			ENSSSCG00000044584	ENSSSCT00000072817	lncRNA	13-10552244-10554443	13-10501081-10502948	49295	13-10549418-10552443:-
9.9291e-09	0.302579	0.186	0.13	0.000779325	0	7-36676546-36678600	ENSSSCT00000053090	lncRNA			ENSSSCG00000032274	ENSSSCT00000053090	lncRNA	7-36635613-36637812	7-36676546-36678600	38733	7-36628049-36635812:-
1.0104e-08	0.343964	0.183	0.123	0.000793055	0	3-14427944-14429230	ENSSSCT00000008472	protein_coding	14768834	14794339	ENSSSCG00000007727	ENSSSCT00000008472	protein_coding	3-14703784-14705983	3-14427944-14429230	274553	3-13565480-14794365:+	AUTS2
1.16495e-08	0.327391	0.115	0.066	0.000914356	0	14-131203697-131205819	ENSSSCT00000011702	protein_coding	131183224	131285011	ENSSSCG00000010698	ENSSSCT00000011702	protein_coding	14-131285681-131287880	14-131203697-131205819	79861	14-131181710-131579703:-	FGFR2
1.17201e-08	0.482354	0.107	0.063	0.000919902	0	5-67080484-67082634	ENSSSCT00000000798	protein_coding	66916981	66994751	ENSSSCG00000000735	ENSSSCT00000000798	protein_coding	5-67106034-67108233	5-67080484-67082634	23399	5-66913769-67106233:-	TSPAN9
1.19299e-08	0.419336	0.105	0.06	0.000936365	0	1-248927229-248928845	ENSSSCT00000091206	lncRNA			ENSSSCG00000043016	ENSSSCT00000091206	lncRNA	1-249053918-249056117	1-248927229-248928845	125072	1-248909141-249054117:-
1.22545e-08	0.343827	0.182	0.125	0.000961843	0	2-116575124-116576851	ENSSSCT00000083370	protein_coding	116622182	116736916	ENSSSCG00000014203	ENSSSCT00000083370	protein_coding	2-116620066-116622265	2-116575124-116576851	43214	2-116287198-116741955:+	MCC
1.24391e-08	0.413342	0.13	0.079	0.000976334	0	2-127308147-127311273	ENSSSCT00000087875	lncRNA			ENSSSCG00000042143	ENSSSCT00000087875	lncRNA	2-127200845-127203044	2-127308147-127311273	105102	2-127202845-127210659:+
1.34486e-08	0.500275	0.104	0.06	0.00105557	0	14-139900618-139903447	ENSSSCT00000091381	lncRNA			ENSSSCG00000047025	ENSSSCT00000091381	lncRNA	14-139953192-139955391	14-139900618-139903447	49744	14-139955192-139961273:+
1.42573e-08	0.301532	0.138	0.088	0.00111904	0	6-64910942-64913858	ENSSSCT00000038247	protein_coding	65034864	65047705	ENSSSCG00000024223	ENSSSCT00000038247	protein_coding	6-65024521-65026720	6-64910942-64913858	110662	6-65026521-65048512:+	ARHGEF16
1.44954e-08	0.345824	0.103	0.058	0.00113773	0	4-90066451-90068340	ENSSSCT00000006996	protein_coding	90055314	90062815	ENSSSCG00000006383	ENSSSCT00000006996	protein_coding	4-90080457-90082656	4-90066451-90068340	12116	4-90053380-90080656:-	VANGL2
1.49095e-08	0.459437	0.135	0.086	0.00117023	0	3-77698340-77699168	ENSSSCT00000028590	protein_coding	77783492	77795048	ENSSSCG00000028947	ENSSSCT00000028590	protein_coding	3-77738483-77740682	3-77698340-77699168	39314	3-77658664-77796916:+	PELI1
1.50821e-08	0.396118	0.107	0.061	0.00118378	0	6-68733719-68735408	ENSSSCT00000056925	protein_coding	68669153	68672260	ENSSSCG00000035774	ENSSSCT00000056925	protein_coding	6-68682425-68684624	6-68733719-68735408	49094	6-68669153-68682624:-	ERRFI1
1.56064e-08	0.298338	0.268	0.201	0.00122493	0	1-220486557-220488924	ENSSSCT00000063841	protein_coding	220470959	220471326	ENSSSCG00000032324	ENSSSCT00000063841	protein_coding	1-220471127-220473326	1-220486557-220488924	13230	1-220470959-220471326:-	ENSSSCG00000032324
1.57099e-08	0.353736	0.115	0.069	0.00123305	0	6-2343109-2346917	ENSSSCT00000086069	lncRNA			ENSSSCG00000043542	ENSSSCT00000086069	lncRNA	6-2357363-2359562	6-2343109-2346917	10445	6-2355127-2357562:-
1.60735e-08	0.456124	0.133	0.084	0.00126159	0	9-71376817-71378406	ENSSSCT00000079212	lncRNA			ENSSSCG00000049806	ENSSSCT00000079212	lncRNA	9-71368573-71370772	9-71376817-71378406	6044	9-71365085-71368772:-
1.61261e-08	0.321238	0.161	0.106	0.00126572	0	12-44775720-44778405	ENSSSCT00000019334	protein_coding	44779956	44794724	ENSSSCG00000017762	ENSSSCT00000019334	protein_coding	12-44763260-44765459	12-44775720-44778405	10260	12-44765260-44795286:+	FOXN1
1.77709e-08	0.503444	0.136	0.087	0.00139482	0	13-65526178-65527144	ENSSSCT00000072818	protein_coding	65372436	65514936	ENSSSCG00000033624	ENSSSCT00000072818	protein_coding	13-65514737-65516936	13-65526178-65527144	9241	13-65367608-65721406:-	SRGAP3
1.81869e-08	0.426484	0.122	0.073	0.00142747	0	8-83937221-83938737	ENSSSCT00000068592	lncRNA			ENSSSCG00000046330	ENSSSCT00000068592	lncRNA	8-83935391-83937590	8-83937221-83938737	0	8-83932628-83935590:-
2.0132e-08	0.443697	0.124	0.075	0.00158014	0	6-30903649-30904740	ENSSSCT00000078274	lncRNA			ENSSSCG00000048061	ENSSSCT00000078274	lncRNA	6-30933216-30935415	6-30903649-30904740	28475	6-30929185-30933415:-
2.03589e-08	0.604308	0.107	0.063	0.00159795	0	14-44879853-44880619	ENSSSCT00000068807	lncRNA			ENSSSCG00000043556	ENSSSCT00000068807	lncRNA	14-44894333-44896532	14-44879853-44880619	13713	14-44876958-44894532:-
2.14173e-08	0.476354	0.103	0.059	0.00168102	0	1-134031408-134032711	ENSSSCT00000005294	protein_coding	134015597	134219272	ENSSSCG00000004795	ENSSSCT00000005294	protein_coding	1-134013597-134015796	1-134031408-134032711	15611	1-134013820-134223012:+	MEIS2
2.17418e-08	0.358537	0.154	0.102	0.00170649	0	2-127303988-127306373	ENSSSCT00000087875	lncRNA			ENSSSCG00000042143	ENSSSCT00000087875	lncRNA	2-127200845-127203044	2-127303988-127306373	100943	2-127202845-127210659:+
2.21973e-08	0.251467	0.202	0.148	0.00174224	0	5-59265575-59269494	ENSSSCT00000059795	protein_coding	59247425	59251825	ENSSSCG00000036723	ENSSSCT00000059795	protein_coding	5-59267826-59270025	5-59265575-59269494	0	5-59244691-59268025:-	EMP1
2.31225e-08	0.306516	0.132	0.082	0.00181486	0	6-48619664-48621039	ENSSSCT00000028488	protein_coding	48623632	48642617	ENSSSCG00000027016	ENSSSCT00000028488	protein_coding	6-48642418-48644617	6-48619664-48621039	21378	6-48616656-48645305:-	C19orf47
2.33661e-08	0.388484	0.104	0.06	0.00183398	0	13-16918443-16920669	ENSSSCT00000084906	protein_coding	16808282	16873413	ENSSSCG00000011226	ENSSSCT00000084906	protein_coding	13-16806166-16808365	13-16918443-16920669	110077	13-16784491-16878165:+	TGFBR2
2.42982e-08	0.334009	0.175	0.122	0.00190714	0	9-116910430-116912098	ENSSSCT00000066062	protein_coding	116911432	117055060	ENSSSCG00000015499	ENSSSCT00000066062	protein_coding	9-116908847-116911046	9-116910430-116912098	0	9-116292601-117063501:+	RABGAP1L
2.68864e-08	0.373812	0.145	0.095	0.00211028	0	15-1734609-1737102	ENSSSCT00000054321	protein_coding	1715589	1732605	ENSSSCG00000040445	ENSSSCT00000054321	protein_coding	15-1713207-1715406	15-1734609-1737102	19202	15-1715207-1734419:+	RND3
2.6925e-08	0.425669	0.151	0.1	0.00211331	0	15-33119078-33120574	ENSSSCT00000043310	protein_coding	33293844	33299949	ENSSSCG00000023155	ENSSSCT00000043310	protein_coding	15-33269079-33271278	15-33119078-33120574	148504	15-33271079-33305632:+	CLN8
2.7908e-08	0.298111	0.146	0.093	0.00219047	0	14-129291112-129294257	ENSSSCT00000041381	protein_coding	129387050	129411787	ENSSSCG00000039838	ENSSSCT00000041381	protein_coding	14-129416407-129418606	14-129291112-129294257	122149	14-129381192-129417445:-	RGS10
2.81516e-08	0.448093	0.139	0.089	0.00220959	0	2-116619234-116620180	ENSSSCT00000083370	protein_coding	116622182	116736916	ENSSSCG00000014203	ENSSSCT00000083370	protein_coding	2-116620066-116622265	2-116619234-116620180	0	2-116287198-116741955:+	MCC
2.82782e-08	0.282347	0.15	0.097	0.00221953	0	1-270388744-270391126	ENSSSCT00000086434	protein_coding	270406842	270435079	ENSSSCG00000005699	ENSSSCT00000086434	protein_coding	1-270362033-270364232	1-270388744-270391126	24511	1-270364033-270523287:+	HMCN2
2.83372e-08	0.286324	0.144	0.093	0.00222415	0	3-98348063-98350445	ENSSSCT00000075250	lncRNA			ENSSSCG00000045166	ENSSSCT00000075250	lncRNA	3-98364645-98366844	3-98348063-98350445	14199	3-98366645-98370290:+
2.83562e-08	0.383142	0.182	0.129	0.00222565	0	6-9353741-9356089	ENSSSCT00000080887	protein_coding	8911139	9870690	ENSSSCG00000027415	ENSSSCT00000080887	protein_coding	6-9870623-9872822	6-9353741-9356089	514533	6-8911139-9871102:-	WWOX
2.86442e-08	0.463606	0.106	0.062	0.00224826	0	16-6121559-6122609	ENSSSCT00000018282	protein_coding	5908498	6144966	ENSSSCG00000016794	ENSSSCT00000018282	protein_coding	16-6145243-6147442	16-6121559-6122609	22633	16-5907116-6145442:-	MYO10
3.00148e-08	0.319606	0.12	0.074	0.00235583	0	3-74903579-74906852	ENSSSCT00000050623	protein_coding	74724305	74736643	ENSSSCG00000023908	ENSSSCT00000050623	protein_coding	3-74736565-74738764	3-74903579-74906852	164814	3-74721069-74736764:-	ETAA1
3.24728e-08	0.324278	0.153	0.098	0.00254876	0	14-9001753-9002844	ENSSSCT00000049084	protein_coding	8993657	8996806	ENSSSCG00000009649	ENSSSCT00000049084	protein_coding	14-8997101-8999300	14-9001753-9002844	2452	14-8990750-8997300:-	NEFL
3.31354e-08	0.410602	0.131	0.083	0.00260076	0	15-49351313-49353450	ENSSSCT00000029952	protein_coding	49317289	49441813	ENSSSCG00000029131	ENSSSCT00000029952	protein_coding	15-49441614-49443813	15-49351313-49353450	88163	15-49317289-49444385:-	KCNU1
3.35783e-08	0.49569	0.105	0.065	0.00263553	0	6-166827427-166829149	ENSSSCT00000083299	protein_coding	166667059	166903889	ENSSSCG00000037341	ENSSSCT00000083299	protein_coding	6-166903690-166905889	6-166827427-166829149	74540	6-166666138-166910873:-	RNF220
3.49978e-08	0.372154	0.111	0.066	0.00274694	0	17-49109977-49111342	ENSSSCT00000072081	protein_coding	49053991	49243043	ENSSSCG00000007453	ENSSSCT00000072081	protein_coding	17-48964814-48967013	17-49109977-49111342	142963	17-48966814-49243747:+	EYA2
3.60521e-08	0.412542	0.103	0.06	0.00282969	0	8-89200824-89202989	ENSSSCT00000052546	protein_coding	89322152	89334105	ENSSSCG00000032749	ENSSSCT00000052546	protein_coding	8-89319491-89321690	8-89200824-89202989	116501	8-89321491-89335395:+	PCDH18
3.60671e-08	0.386398	0.125	0.077	0.00283087	0	6-70946972-70950811	ENSSSCT00000038788	protein_coding	70880368	70933883	ENSSSCG00000003407	ENSSSCT00000038788	protein_coding	6-70933795-70935994	6-70946972-70950811	10977	6-70879984-70995922:-	CASZ1
3.66095e-08	0.428831	0.144	0.095	0.00287344	0	14-136964897-136966125	ENSSSCT00000011764	protein_coding	136986882	136988550	ENSSSCG00000010752	ENSSSCT00000011764	protein_coding	14-136984882-136987081	14-136964897-136966125	18756	14-136986882-136988550:+	FOXI2
3.81642e-08	0.379021	0.105	0.062	0.00299547	0	10-40125383-40129129	ENSSSCT00000037175	protein_coding	40057352	40058513	ENSSSCG00000011014	ENSSSCT00000037175	protein_coding	10-40053607-40055806	10-40125383-40129129	69576	10-40053354-40060323:+	BAMBI
3.937e-08	0.407438	0.111	0.066	0.00309011	0	15-136438640-136440211	ENSSSCT00000077117	lncRNA			ENSSSCG00000045432	ENSSSCT00000077117	lncRNA	15-136470270-136472469	15-136438640-136440211	30058	15-136472270-136479182:+
3.99948e-08	0.361483	0.186	0.132	0.00313915	0	11-1149246-1150839	ENSSSCT00000041442	protein_coding	1067124	1082581	ENSSSCG00000009276	ENSSSCT00000041442	protein_coding	11-1094851-1097050	11-1149246-1150839	52195	11-1066797-1208116:-	XPO4
4.17888e-08	0.416638	0.116	0.07	0.00327996	0	14-130966221-130967256	ENSSSCT00000088295	protein_coding	131070623	131070967	ENSSSCG00000043365	ENSSSCT00000088295	protein_coding	14-131066803-131069002	14-130966221-130967256	99546	14-131068803-131073474:+	ENSSSCG00000043365
4.4119e-08	0.308225	0.191	0.136	0.00346285	0	14-124849025-124852770	ENSSSCT00000053857	protein_coding	124764734	124925540	ENSSSCG00000010651	ENSSSCT00000053857	protein_coding	14-124925341-124927540	14-124849025-124852770	72570	14-124760398-125010892:-	ABLIM1
4.62483e-08	0.336801	0.171	0.114	0.00362999	0	18-12161897-12163264	ENSSSCT00000079737	lncRNA			ENSSSCG00000043139	ENSSSCT00000079737	lncRNA	18-12183807-12186006	18-12161897-12163264	20542	18-12185807-12193620:+
4.864e-08	0.338772	0.243	0.183	0.00381771	0	12-36961282-36962522	ENSSSCT00000031698	protein_coding	36879254	36887491	ENSSSCG00000027060	ENSSSCT00000031698	protein_coding	12-36887314-36889513	12-36961282-36962522	71768	12-36878675-36887513:-	TBX2
4.89864e-08	0.324848	0.131	0.081	0.00384489	0	15-107527580-107529866	ENSSSCT00000091379	lncRNA			ENSSSCG00000049146	ENSSSCT00000091379	lncRNA	15-107557783-107559982	15-107527580-107529866	27916	15-107531935-107625600:-
4.98489e-08	0.453796	0.143	0.098	0.00391259	0	4-10974835-10975864	ENSSSCT00000069446	lncRNA			ENSSSCG00000043497	ENSSSCT00000069446	lncRNA	4-10996337-10998536	4-10974835-10975864	20472	4-10945657-10996536:-
4.99548e-08	0.401793	0.16	0.109	0.0039209	0	3-9429832-9433581	ENSSSCT00000039046	protein_coding	9318642	9637596	ENSSSCG00000007681	ENSSSCT00000039046	protein_coding	3-9316323-9318522	3-9429832-9433581	111309	3-9317114-9669998:+	CUX1
5.14145e-08	0.285812	0.135	0.085	0.00403547	0	7-74847066-74848829	ENSSSCT00000039179	protein_coding	74851229	74853868	ENSSSCG00000001983	ENSSSCT00000039179	protein_coding	7-74849202-74851401	7-74847066-74848829	372	7-74851202-74858943:+	SDR39U1
5.22787e-08	0.518168	0.11	0.068	0.0041033	0	3-27404737-27405445	ENSSSCT00000008627	protein_coding	27164991	27492563	ENSSSCG00000007872	ENSSSCT00000008627	protein_coding	3-27492693-27494892	3-27404737-27405445	87247	3-27158874-27492892:-	XYLT1
5.33702e-08	0.342399	0.171	0.12	0.00418898	0	14-109063083-109064894	ENSSSCT00000068229	lncRNA			ENSSSCG00000046280	ENSSSCT00000068229	lncRNA	14-109066551-109068750	14-109063083-109064894	1656	14-109056663-109066750:-
5.45279e-08	0.297189	0.133	0.084	0.00427984	0	1-165858295-165860029	ENSSSCT00000081458	protein_coding	165853199	166083506	ENSSSCG00000004958	ENSSSCT00000081458	protein_coding	1-165851126-165853325	1-165858295-165860029	4969	1-165853126-166087240:+	PIAS1
5.51503e-08	0.323022	0.11	0.067	0.00432869	0	6-50046510-50047999	ENSSSCT00000058916	protein_coding	50031637	50041804	ENSSSCG00000038419	ENSSSCT00000058916	protein_coding	6-50042141-50044340	6-50046510-50047999	2169	6-50027151-50042340:-	ENSSSCG00000038419
5.52139e-08	0.274739	0.188	0.132	0.00433368	0	18-20274075-20277092	ENSSSCT00000018061	protein_coding	20320351	20322333	ENSSSCG00000016589	ENSSSCT00000018061	protein_coding	18-20317699-20319898	18-20274075-20277092	40606	18-20319699-20322875:+	LRRC4
5.53608e-08	0.299585	0.213	0.152	0.00434521	0	8-131412672-131414153	ENSSSCT00000062820	protein_coding	131415323	131426457	ENSSSCG00000009222	ENSSSCT00000062820	protein_coding	8-131413323-131415522	8-131412672-131414153	0	8-131387413-131431421:+	SPARCL1
5.54828e-08	0.394609	0.155	0.104	0.00435479	0	2-150747004-150748687	ENSSSCT00000081564	lncRNA			ENSSSCG00000051426	ENSSSCT00000081564	lncRNA	2-150745069-150747268	2-150747004-150748687	0	2-150747069-150802215:+
5.61777e-08	0.265901	0.227	0.169	0.00440933	0	10-56260989-56263255	ENSSSCT00000091129	lncRNA			ENSSSCG00000045382	ENSSSCT00000091129	lncRNA	10-56260871-56263070	10-56260989-56263255	0	10-56262871-56268472:+
5.74287e-08	0.323602	0.177	0.123	0.00450752	0	7-116541418-116545028	ENSSSCT00000076828	protein_coding	116477941	116479832	ENSSSCG00000002494	ENSSSCT00000076828	protein_coding	7-116590032-116592231	7-116541418-116545028	45003	7-116476791-116590265:-	CLMN
6.07427e-08	0.29118	0.159	0.111	0.00476764	0	2-73498157-73499631	ENSSSCT00000031816	protein_coding	73615317	73679458	ENSSSCG00000028612	ENSSSCT00000031816	protein_coding	2-73572854-73575053	2-73498157-73499631	73222	2-73574854-73680685:+	PTPRS
6.70086e-08	0.404892	0.101	0.06	0.00525944	0	12-12230830-12233095	ENSSSCT00000076239	lncRNA			ENSSSCG00000041179	ENSSSCT00000076239	lncRNA	12-12202369-12204568	12-12230830-12233095	26261	12-12204369-12212732:+
6.72995e-08	0.382399	0.118	0.073	0.00528227	0	18-37880443-37884139	ENSSSCT00000039729	protein_coding	37824921	37947633	ENSSSCG00000039703	ENSSSCT00000039729	protein_coding	18-37948460-37950659	18-37880443-37884139	64320	18-37817289-37948659:-	EEPD1
6.81957e-08	0.365974	0.119	0.075	0.00535261	0	6-64550538-64552618	ENSSSCT00000057284	protein_coding	64480380	64498996	ENSSSCG00000034547	ENSSSCT00000057284	protein_coding	6-64499787-64501986	6-64550538-64552618	48551	6-64478402-64499986:-	ENSSSCG00000034547
7.04712e-08	0.322885	0.137	0.091	0.00553122	0	15-110229403-110231055	ENSSSCT00000083365	lncRNA			ENSSSCG00000039039	ENSSSCT00000083365	lncRNA	15-110247225-110249424	15-110229403-110231055	16169	15-110208531-110247424:-
7.28046e-08	0.463288	0.112	0.067	0.00571436	0	7-8043997-8044807	ENSSSCT00000053590	protein_coding	8094441	8124557	ENSSSCG00000037420	ENSSSCT00000053590	protein_coding	7-8091890-8094089	7-8043997-8044807	47082	7-8093890-8127414:+	TMEM170B
7.31818e-08	0.41354	0.111	0.067	0.00574397	0	9-40804273-40805882	ENSSSCT00000037211	protein_coding	40890909	40957515	ENSSSCG00000015045	ENSSSCT00000037211	protein_coding	9-40888395-40890594	9-40804273-40805882	82512	9-40628750-40960608:+	NCAM1
7.60588e-08	0.353896	0.162	0.112	0.00596978	0	12-21114375-21117474	ENSSSCT00000018994	protein_coding	21115694	21118988	ENSSSCG00000017448	ENSSSCT00000018994	protein_coding	12-21113454-21115653	12-21114375-21117474	0	12-21024314-21119396:+	KRT14
7.6916e-08	0.419576	0.119	0.077	0.00603706	0	13-146772445-146774630	ENSSSCT00000079054	protein_coding	146628661	146703374	ENSSSCG00000025826	ENSSSCT00000079054	protein_coding	13-146703737-146705936	13-146772445-146774630	66508	13-146625957-146703936:-	BOC
8.10095e-08	0.370948	0.146	0.097	0.00635835	0	5-98086202-98088056	ENSSSCT00000083059	protein_coding	98089273	98089827	ENSSSCG00000042278	ENSSSCT00000083059	protein_coding	5-98086900-98089099	5-98086202-98088056	0	5-98088900-98095688:+	ENSSSCG00000042278
8.25994e-08	0.386282	0.135	0.089	0.00648314	0	13-45842245-45844044	ENSSSCT00000044782	protein_coding	45625540	45716979	ENSSSCG00000011495	ENSSSCT00000044782	protein_coding	13-45742832-45745031	13-45842245-45844044	97213	13-45620367-45968152:-	PRICKLE2
8.30003e-08	0.306144	0.122	0.076	0.00651461	0	6-19310622-19313175	ENSSSCT00000023148	protein_coding	19320092	19322093	ENSSSCG00000024759	ENSSSCT00000023148	protein_coding	6-19318092-19320291	6-19310622-19313175	4916	6-19320092-19322093:+	ENSSSCG00000024759
8.66697e-08	0.343896	0.156	0.105	0.00680262	0	1-221735139-221737938	ENSSSCT00000073718	protein_coding	221635045	221799448	ENSSSCG00000005243	ENSSSCT00000073718	protein_coding	1-221632996-221635195	1-221735139-221737938	99943	1-221634524-221836483:+	PGM5
8.7466e-08	0.342972	0.138	0.09	0.00686512	0	16-37720154-37721104	ENSSSCT00000068814	protein_coding	37437675	37721607	ENSSSCG00000031796	ENSSSCT00000068814	protein_coding	16-37435675-37437874	16-37720154-37721104	282279	16-37351677-37728529:+	RAB3C
8.76559e-08	0.406404	0.116	0.072	0.00688003	0	18-54870104-54871843	ENSSSCT00000057509	protein_coding	54648398	54663143	ENSSSCG00000030497	ENSSSCT00000057509	protein_coding	18-54663002-54665201	18-54870104-54871843	204902	18-54647316-54663201:-	YAE1
8.78674e-08	0.368976	0.147	0.098	0.00689662	0	9-55351107-55352370	ENSSSCT00000067742	lncRNA			ENSSSCG00000042661	ENSSSCT00000067742	lncRNA	9-55348382-55350581	9-55351107-55352370	525	9-55340135-55348581:-
9.24277e-08	0.325802	0.12	0.075	0.00725456	0	5-74146917-74148018	ENSSSCT00000078302	lncRNA			ENSSSCG00000048392	ENSSSCT00000078302	lncRNA	5-74276847-74279046	5-74146917-74148018	128828	5-74278847-74283918:+
1.1505e-07	0.274154	0.193	0.142	0.00903014	0	7-121516235-121524162	ENSSSCT00000038148	protein_coding	121566016	121573649	ENSSSCG00000035805	ENSSSCT00000038148	protein_coding	7-121563854-121566053	7-121516235-121524162	39691	7-121565854-121576654:+	DLK1
1.16082e-07	0.326872	0.155	0.106	0.00911113	0	1-30240742-30243333	ENSSSCT00000089989	protein_coding	30058371	30058709	ENSSSCG00000047444	ENSSSCT00000089989	protein_coding	1-30055784-30057983	1-30240742-30243333	182758	1-30057784-30059967:+	ENSSSCG00000047444
1.22537e-07	0.296776	0.165	0.106	0.00961777	0	16-7217521-7218585	ENSSSCT00000090427	protein_coding	7658140	7659030	ENSSSCG00000043590	ENSSSCT00000090427	protein_coding	16-7660623-7662822	16-7217521-7218585	442037	16-7658117-7660822:-	ENSSSCG00000043590
1.22698e-07	0.292454	0.316	0.257	0.00963042	0	4-72588693-72591476	ENSSSCT00000075264	lncRNA			ENSSSCG00000042589	ENSSSCT00000075264	lncRNA	4-72536758-72538957	4-72588693-72591476	49735	4-72538758-72545911:+
1.23788e-07	0.309554	0.149	0.098	0.00971603	0	10-11228864-11232473	ENSSSCT00000067567	lncRNA			ENSSSCG00000043209	ENSSSCT00000067567	lncRNA	10-11304739-11306938	10-11228864-11232473	72265	10-11306739-11308717:+
1.2608e-07	0.374977	0.129	0.081	0.00989587	0	18-16140377-16141016	ENSSSCT00000073602	protein_coding	16196254	16196505	ENSSSCG00000051030	ENSSSCT00000073602	protein_coding	18-16199016-16201215	18-16140377-16141016	57999	18-16193601-16199215:-	ENSSSCG00000051030
1.34261e-07	0.267491	0.185	0.132	0.010538	0	13-139872464-139874366	ENSSSCT00000084877	protein_coding	139847743	139895965	ENSSSCG00000039426	ENSSSCT00000084877	protein_coding	13-139845743-139847942	13-139872464-139874366	24521	13-139847438-139901960:+	FSTL1
1.34365e-07	0.355447	0.146	0.1	0.0105461	0	8-19245444-19246803	ENSSSCT00000026231	protein_coding	19252122	19294899	ENSSSCG00000028581	ENSSSCT00000026231	protein_coding	8-19250105-19252304	8-19245444-19246803	3301	8-19252105-19340112:+	ZCCHC4
1.4226e-07	0.562338	0.107	0.065	0.0111659	0	3-74627874-74628569	ENSSSCT00000079031	protein_coding	74630639	74630977	ENSSSCG00000045421	ENSSSCT00000079031	protein_coding	3-74631352-74633551	3-74627874-74628569	2782	3-74624652-74631551:-	ENSSSCG00000045421
1.43761e-07	0.293233	0.148	0.1	0.0112836	0	7-97814355-97817134	ENSSSCT00000073587	protein_coding	97748101	97852097	ENSSSCG00000002368	ENSSSCT00000073587	protein_coding	7-97852023-97854222	7-97814355-97817134	34888	7-97745396-97852502:-	LTBP2
1.54061e-07	0.278729	0.194	0.139	0.0120921	0	15-3255634-3258765	ENSSSCT00000089995	lncRNA			ENSSSCG00000042361	ENSSSCT00000089995	lncRNA	15-3179166-3181365	15-3255634-3258765	74268	15-3113891-3179365:-
1.5436e-07	0.34563	0.122	0.075	0.0121156	0	14-131129036-131130577	ENSSSCT00000089018	protein_coding	131070547	131070849	ENSSSCG00000041462	ENSSSCT00000089018	protein_coding	14-131074418-131076617	14-131129036-131130577	52418	14-131068802-131074617:-	ENSSSCG00000041462
1.6013e-07	0.264277	0.164	0.117	0.0125684	0	13-135569454-135574070	ENSSSCT00000065277	protein_coding	135577522	135584975	ENSSSCG00000038756	ENSSSCT00000065277	protein_coding	13-135584776-135586975	13-135569454-135574070	10705	13-135577522-135584975:-	ENSSSCG00000038756
1.67306e-07	0.273569	0.193	0.141	0.0131317	0	4-78979773-78982991	ENSSSCT00000088327	protein_coding	78559339	78684650	ENSSSCG00000034495	ENSSSCT00000088327	protein_coding	4-78980138-78982337	4-78979773-78982991	0	4-78527519-78981003:-	SNTG1
1.68526e-07	0.298357	0.134	0.087	0.0132274	0	2-126676499-126680301	ENSSSCT00000015558	protein_coding	126606545	126711647	ENSSSCG00000014238	ENSSSCT00000015558	protein_coding	2-126604171-126606370	2-126676499-126680301	70128	2-126606171-126712494:+	PRDM6
1.6893e-07	0.332385	0.111	0.07	0.0132592	0	1-56836607-56838694	ENSSSCT00000075177	lncRNA			ENSSSCG00000049666	ENSSSCT00000075177	lncRNA	1-56724479-56726678	1-56836607-56838694	109928	1-56726479-56728434:+
1.7241e-07	0.339258	0.118	0.075	0.0135323	0	1-55407289-55409407	ENSSSCT00000050259	protein_coding	55492885	55493916	ENSSSCG00000035251	ENSSSCT00000050259	protein_coding	1-55406112-55408311	1-55407289-55409407	0	1-55408112-55497599:+	HTR1E
1.73487e-07	0.333163	0.121	0.079	0.0136168	0	14-81108188-81109750	ENSSSCT00000071044	lncRNA			ENSSSCG00000051431	ENSSSCT00000071044	lncRNA	14-81095046-81097245	14-81108188-81109750	10942	14-81072246-81095245:-
1.77861e-07	0.657645	0.118	0.076	0.0139601	0	8-131399200-131399714	ENSSSCT00000063769	protein_coding	131411610	131426457	ENSSSCG00000009222	ENSSSCT00000063769	protein_coding	8-131409610-131411809	8-131399200-131399714	9895	8-131387413-131431421:+	SPARCL1
1.80192e-07	0.440658	0.12	0.078	0.0141431	0	13-202717975-202720575	ENSSSCT00000077603	lncRNA			ENSSSCG00000051515	ENSSSCT00000077603	lncRNA	13-202733500-202735699	13-202717975-202720575	12924	13-202710060-202734465:-
1.80671e-07	0.445903	0.107	0.068	0.0141807	0	14-138917603-138919687	ENSSSCT00000041315	protein_coding	138824669	138935412	ENSSSCG00000010757	ENSSSCT00000041315	protein_coding	14-138935264-138937463	14-138917603-138919687	15576	14-138819847-139004257:-	EBF3
1.86412e-07	0.547898	0.102	0.063	0.0146313	0	7-84507386-84508182	ENSSSCT00000074668	lncRNA			ENSSSCG00000049569	ENSSSCT00000074668	lncRNA	7-84415509-84417708	7-84507386-84508182	89677	7-84397823-84415708:-
2.00008e-07	0.329434	0.134	0.091	0.0156984	0	10-48601173-48602620	ENSSSCT00000077596	lncRNA			ENSSSCG00000048017	ENSSSCT00000077596	lncRNA	10-48599726-48601925	10-48601173-48602620	0	10-48583573-48651368:+
2.08002e-07	0.335458	0.106	0.066	0.0163259	0	12-53826731-53828354	ENSSSCT00000053451	protein_coding	53727881	53773205	ENSSSCG00000038144	ENSSSCT00000053451	protein_coding	12-53781358-53783557	12-53826731-53828354	43173	12-53647576-53781557:-	ENSSSCG00000038144
2.12112e-07	0.270892	0.208	0.153	0.0166484	0	8-11296439-11298132	ENSSSCT00000051541	protein_coding	11217425	11309703	ENSSSCG00000008745	ENSSSCT00000051541	protein_coding	8-11316035-11318234	8-11296439-11298132	17902	8-11215659-11317312:-	PROM1
2.14254e-07	0.266336	0.115	0.069	0.0168166	0	5-80981316-80982880	ENSSSCT00000088664	lncRNA			ENSSSCG00000034578	ENSSSCT00000088664	lncRNA	5-81096537-81098736	5-80981316-80982880	113656	5-81098537-81201272:+
2.40282e-07	0.400414	0.106	0.066	0.0188595	0	10-47094131-47095801	ENSSSCT00000065099	protein_coding	47212015	47220518	ENSSSCG00000039658	ENSSSCT00000065099	protein_coding	10-47138833-47141032	10-47094131-47095801	43031	10-46935557-47223384:+	ENSSSCG00000039658
2.40673e-07	0.281647	0.101	0.059	0.0188902	0	1-70884125-70885396	ENSSSCT00000004823	protein_coding	70994788	71092668	ENSSSCG00000004364	ENSSSCT00000004823	protein_coding	1-71104722-71106921	1-70884125-70885396	219325	1-70993341-71105012:-	HACE1
2.42332e-07	0.281505	0.116	0.073	0.0190204	0	12-15969239-15970834	ENSSSCT00000018835	protein_coding	15976107	16052311	ENSSSCG00000017299	ENSSSCT00000018835	protein_coding	12-15967848-15970047	12-15969239-15970834	0	12-15969848-16052680:+	MARCH10
2.53354e-07	0.262433	0.169	0.121	0.0198855	0	12-48140051-48143870	ENSSSCT00000090484	protein_coding	48075911	48142233	ENSSSCG00000039780	ENSSSCT00000090484	protein_coding	12-48142311-48144510	12-48140051-48143870	0	12-48071370-48146314:-	RTN4RL1
2.5587e-07	0.357745	0.145	0.096	0.020083	0	6-54004533-54005636	ENSSSCT00000061222	protein_coding	54011495	54021908	ENSSSCG00000040556	ENSSSCT00000061222	protein_coding	6-54008211-54010410	6-54004533-54005636	2574	6-53992860-54024393:+	ENSSSCG00000040556
2.59388e-07	0.338924	0.105	0.063	0.0203591	0	4-17431449-17433125	ENSSSCT00000080247	lncRNA			ENSSSCG00000050162	ENSSSCT00000080247	lncRNA	4-17576439-17578638	4-17431449-17433125	143313	4-17578439-17582594:+
2.62477e-07	0.279416	0.142	0.096	0.0206015	0	1-74241510-74243836	ENSSSCT00000022342	protein_coding	74271729	74291366	ENSSSCG00000004384	ENSSSCT00000022342	protein_coding	1-74269042-74271241	1-74241510-74243836	25205	1-74271042-74292681:+	NR2E1
2.65528e-07	0.287215	0.183	0.135	0.020841	0	3-33985215-33987497	ENSSSCT00000040197	protein_coding	33913125	33960757	ENSSSCG00000007909	ENSSSCT00000040197	protein_coding	3-33986693-33988892	3-33985215-33987497	0	3-33908965-34015469:-	ABAT
2.65672e-07	0.330899	0.213	0.159	0.0208523	0	10-56240248-56242548	ENSSSCT00000089618	lncRNA			ENSSSCG00000047915	ENSSSCT00000089618	lncRNA	10-56244391-56246590	10-56240248-56242548	1842	10-56241896-56245256:-
2.67269e-07	0.590757	0.115	0.075	0.0209777	0	14-113945327-113946080	ENSSSCT00000055838	protein_coding	113890149	114052617	ENSSSCG00000010593	ENSSSCT00000055838	protein_coding	14-113888149-113890348	14-113945327-113946080	54978	14-113890149-114053352:+	CNNM2
2.7737e-07	0.29602	0.14	0.094	0.0217705	0	6-1943847-1945626	ENSSSCT00000075357	protein_coding	1922305	1940945	ENSSSCG00000002655	ENSSSCT00000075357	protein_coding	6-1940878-1943077	6-1943847-1945626	769	6-1915387-1941077:-	MAP1LC3B
2.78491e-07	0.397326	0.109	0.07	0.0218585	0	14-42126558-42128966	ENSSSCT00000077741	lncRNA			ENSSSCG00000042188	ENSSSCT00000077741	lncRNA	14-42146475-42148674	14-42126558-42128966	17508	14-42148475-42156368:+
2.89859e-07	0.336838	0.246	0.19	0.0227508	0	2-39126083-39127971	ENSSSCT00000071062	protein_coding	39036048	39051605	ENSSSCG00000013349	ENSSSCT00000071062	protein_coding	2-39188953-39191152	2-39126083-39127971	60981	2-39034013-39189152:-	HTATIP2
3.0255e-07	0.312569	0.102	0.061	0.0237468	0	6-169481920-169484025	ENSSSCT00000089920	lncRNA			ENSSSCG00000042431	ENSSSCT00000089920	lncRNA	6-169469673-169471872	6-169481920-169484025	10047	6-169461661-169469872:-
3.05805e-07	0.454558	0.107	0.067	0.0240023	0	4-90111708-90114847	ENSSSCT00000006997	protein_coding	90109057	90109458	ENSSSCG00000006384	ENSSSCT00000006997	protein_coding	4-90109259-90111458	4-90111708-90114847	249	4-90109057-90109458:-	NHLH1
3.14343e-07	0.398819	0.119	0.076	0.0246725	0	11-8655995-8658444	ENSSSCT00000025780	protein_coding	8826486	8858418	ENSSSCG00000029039	ENSSSCT00000025780	protein_coding	11-8803913-8806112	11-8655995-8658444	145468	11-8805913-8858418:+	ENSSSCG00000029039
3.23711e-07	0.340925	0.138	0.093	0.0254078	0	2-79351401-79352376	ENSSSCT00000041706	protein_coding	79416918	79430424	ENSSSCG00000021640	ENSSSCT00000041706	protein_coding	2-79432021-79434220	2-79351401-79352376	79644	2-79412195-79454231:-	ZNF879
3.24636e-07	0.286383	0.14	0.091	0.0254803	0	2-150100912-150103784	ENSSSCT00000086722	lncRNA			ENSSSCG00000042596	ENSSSCT00000086722	lncRNA	2-150140661-150142860	2-150100912-150103784	36876	2-150108308-150159639:-
3.32572e-07	0.434998	0.101	0.06	0.0261032	0	14-131847129-131848770	ENSSSCT00000030603	protein_coding	131863209	131919478	ENSSSCG00000010701	ENSSSCT00000030603	protein_coding	14-131859786-131861985	14-131847129-131848770	11015	14-131861786-131919554:+	BTBD16
3.5166e-07	0.253423	0.168	0.119	0.0276014	0	15-120129945-120132983	ENSSSCT00000076370	protein_coding	119952799	120047044	ENSSSCG00000027669	ENSSSCT00000076370	protein_coding	15-120156361-120158560	15-120129945-120132983	23377	15-119949528-120177353:-	TNS1
3.88568e-07	0.333261	0.132	0.092	0.0304983	0	6-165233672-165237819	ENSSSCT00000004323	protein_coding	165225060	165228953	ENSSSCG00000003908	ENSSSCT00000004323	protein_coding	6-165234951-165237150	6-165233672-165237819	0	6-165224641-165235150:-	TSPAN1
3.96823e-07	0.366557	0.178	0.127	0.0311462	0	13-37461390-37462066	ENSSSCT00000038472	protein_coding	37349102	37365747	ENSSSCG00000035859	ENSSSCT00000038472	protein_coding	13-37367008-37369207	13-37461390-37462066	92182	13-37344699-37367207:-	WNT5A
3.98499e-07	0.402787	0.113	0.071	0.0312778	0	1-36419969-36420747	ENSSSCT00000073498	lncRNA			ENSSSCG00000042137	ENSSSCT00000073498	lncRNA	1-36388643-36390842	1-36419969-36420747	29126	1-36339658-36388842:-
4.18374e-07	0.357863	0.119	0.077	0.0328377	0	13-25862965-25865135	ENSSSCT00000048144	protein_coding	25871326	25932668	ENSSSCG00000011278	ENSSSCT00000048144	protein_coding	13-25869043-25871242	13-25862965-25865135	3907	13-25773981-25935828:+	TRAK1
4.22605e-07	0.345521	0.113	0.073	0.0331698	0	6-30739244-30741185	ENSSSCT00000082545	lncRNA			ENSSSCG00000041426	ENSSSCT00000082545	lncRNA	6-30833971-30836170	6-30739244-30741185	92785	6-30832022-30834170:-
4.2619e-07	0.264587	0.154	0.105	0.0334512	0	13-132154458-132158340	ENSSSCT00000042100	protein_coding	132071869	132269876	ENSSSCG00000035414	ENSSSCT00000042100	protein_coding	13-132269766-132271965	13-132154458-132158340	111425	13-132066884-132269965:-	XXYLT1
4.46809e-07	0.276074	0.154	0.105	0.0350696	0	7-111300798-111302777	ENSSSCT00000054722	protein_coding	111042788	111275400	ENSSSCG00000002429	ENSSSCT00000054722	protein_coding	7-111451671-111453870	7-111300798-111302777	148893	7-111039633-111451893:-	FOXN3
4.63722e-07	0.313448	0.174	0.124	0.0363971	0	18-28568746-28570003	ENSSSCT00000018099	protein_coding	28415174	28572328	ENSSSCG00000016625	ENSSSCT00000018099	protein_coding	18-28413037-28415236	18-28568746-28570003	153509	18-28130241-28573163:+	CTTNBP2
4.70054e-07	0.284798	0.113	0.071	0.036894	0	2-9972460-9978198	ENSSSCT00000071199	protein_coding	9973729	10009335	ENSSSCG00000021906	ENSSSCT00000071199	protein_coding	2-9971505-9973704	2-9972460-9978198	0	2-9947925-10012521:+	SYT7
5.12754e-07	0.344514	0.124	0.08	0.0402455	0	10-1188473-1189429	ENSSSCT00000054249	protein_coding	1148067	1151621	ENSSSCG00000032416	ENSSSCT00000054249	protein_coding	10-1151539-1153738	10-1188473-1189429	34734	10-1147457-1151738:-	RGS1
5.36378e-07	0.259969	0.133	0.089	0.0420998	0	6-47273223-47275110	ENSSSCT00000049361	protein_coding	47290006	47296649	ENSSSCG00000036658	ENSSSCT00000049361	protein_coding	6-47287886-47290085	6-47273223-47275110	12775	6-47289886-47297059:+	PSMD8
5.48959e-07	0.258471	0.211	0.154	0.0430872	0	9-105629885-105632412	ENSSSCT00000057945	protein_coding	105472158	105482287	ENSSSCG00000015432	ENSSSCT00000057945	protein_coding	9-105733062-105735261	9-105629885-105632412	100649	9-105464468-105925601:-	ATXN7L1
5.58116e-07	0.436213	0.109	0.07	0.043806	0	7-3101133-3102128	ENSSSCT00000079661	lncRNA			ENSSSCG00000041566	ENSSSCT00000079661	lncRNA	7-3053191-3055390	7-3101133-3102128	45742	7-3055191-3057824:+
5.75964e-07	0.363886	0.177	0.129	0.0452068	0	2-16932602-16934476	ENSSSCT00000083591	lncRNA			ENSSSCG00000045700	ENSSSCT00000083591	lncRNA	2-16937076-16939275	2-16932602-16934476	2599	2-16939076-16944121:+
6.02917e-07	0.356891	0.127	0.083	0.0473223	0	12-57408200-57409531	ENSSSCT00000069791	protein_coding	57234716	57238362	ENSSSCG00000028465	ENSSSCT00000069791	protein_coding	12-57238245-57240444	12-57408200-57409531	167755	12-57206864-57238444:-	ELAC2
6.20207e-07	0.262524	0.183	0.134	0.0486794	0	2-49897705-49899822	ENSSSCT00000014652	protein_coding	49881592	49894226	ENSSSCG00000013411	ENSSSCT00000014652	protein_coding	2-49894279-49896478	2-49897705-49899822	1226	2-49880434-49894478:-	WEE1
6.25431e-07	0.319721	0.109	0.07	0.0490894	0	6-41241167-41243691	ENSSSCT00000091264	lncRNA			ENSSSCG00000047624	ENSSSCT00000091264	lncRNA	6-41261661-41263860	6-41241167-41243691	17969	6-41263661-41293012:+
6.26067e-07	0.340143	0.107	0.068	0.0491393	0	1-72944817-72947691	ENSSSCT00000077054	lncRNA			ENSSSCG00000049906	ENSSSCT00000077054	lncRNA	1-72845739-72847938	1-72944817-72947691	96878	1-72847739-72851613:+
6.32277e-07	0.259976	0.131	0.087	0.0496268	0	4-90294191-90295569	ENSSSCT00000007003	protein_coding	90277234	90287243	ENSSSCG00000006390	ENSSSCT00000007003	protein_coding	4-90287812-90290011	4-90294191-90295569	4179	4-90276754-90288011:-	CASQ1
6.37071e-07	0.306726	0.131	0.085	0.0500031	0	1-234474198-234476594	ENSSSCT00000049373	protein_coding	234555987	234562185	ENSSSCG00000033805	ENSSSCT00000049373	protein_coding	1-234553492-234555691	1-234474198-234476594	76897	1-234370868-234563655:+	ENSSSCG00000033805
6.49273e-07	0.378991	0.113	0.079	0.0509608	0	9-48777956-48779574	ENSSSCT00000089256	lncRNA			ENSSSCG00000048814	ENSSSCT00000089256	lncRNA	9-48951702-48953901	9-48777956-48779574	172127	9-48953702-48990842:+
6.64107e-07	0.378821	0.148	0.101	0.0521251	0	4-129612490-129613352	ENSSSCT00000007594	protein_coding	129562795	129598624	ENSSSCG00000006932	ENSSSCT00000007594	protein_coding	4-129599211-129601410	4-129612490-129613352	11079	4-129491594-129599410:-	CLCA4
6.70503e-07	0.41792	0.114	0.071	0.0526271	0	13-158899491-158900217	ENSSSCT00000088187	protein_coding	158800355	158889957	ENSSSCG00000011970	ENSSSCT00000088187	protein_coding	13-158889758-158891957	13-158899491-158900217	7533	13-158796652-159192107:-	CMSS1
6.73787e-07	0.262881	0.169	0.12	0.0528848	0	10-51202483-51204500	ENSSSCT00000061368	protein_coding	50709399	50758025	ENSSSCG00000011075	ENSSSCT00000061368	protein_coding	10-51205419-51207618	10-51202483-51204500	918	10-50706711-51205618:-	KIAA1217
6.88008e-07	0.257051	0.15	0.102	0.0540011	0	15-109019672-109024146	ENSSSCT00000066403	protein_coding	108975636	109089288	ENSSSCG00000026383	ENSSSCT00000066403	protein_coding	15-108972819-108975018	15-109019672-109024146	44653	15-108974816-109092309:+	NRP2
6.95544e-07	0.260489	0.209	0.156	0.0545925	0	5-78197275-78200854	ENSSSCT00000076702	lncRNA			ENSSSCG00000042249	ENSSSCT00000076702	lncRNA	5-78194993-78197192	5-78197275-78200854	82	5-78188799-78195192:-
7.01444e-07	0.251496	0.235	0.191	0.0550557	0	3-14635559-14639214	ENSSSCT00000008472	protein_coding	14768834	14794339	ENSSSCG00000007727	ENSSSCT00000008472	protein_coding	3-14703784-14705983	3-14635559-14639214	64569	3-13565480-14794365:+	AUTS2
7.06279e-07	0.328653	0.135	0.097	0.0554352	0	7-10366206-10369811	ENSSSCT00000033515	protein_coding	10366873	10384705	ENSSSCG00000021576	ENSSSCT00000033515	protein_coding	7-10357211-10359410	7-10366206-10369811	6795	7-10201670-10386208:+	ENSSSCG00000021576
7.15853e-07	0.280134	0.153	0.11	0.0561866	0	1-98515092-98519343	ENSSSCT00000004979	protein_coding	98514282	98542315	ENSSSCG00000004507	ENSSSCT00000004979	protein_coding	1-98542183-98544382	1-98515092-98519343	22839	1-98510229-98542382:-	SMAD7
7.28903e-07	0.452798	0.141	0.098	0.0572108	0	4-119543998-119545071	ENSSSCT00000081114	lncRNA			ENSSSCG00000042635	ENSSSCT00000081114	lncRNA	4-119523889-119526088	4-119543998-119545071	17909	4-119525889-119536485:+
7.35014e-07	0.364592	0.101	0.062	0.0576905	0	14-36747140-36748503	ENSSSCT00000068534	lncRNA			ENSSSCG00000045361	ENSSSCT00000068534	lncRNA	14-36691232-36693431	14-36747140-36748503	53708	14-36688214-36691431:-
7.44992e-07	0.342282	0.154	0.109	0.0584737	0	14-65068384-65071032	ENSSSCT00000037907	protein_coding	65152957	65275357	ENSSSCG00000033268	ENSSSCT00000037907	protein_coding	14-65150923-65153122	14-65068384-65071032	79890	14-65152923-65277975:+	CABCOCO1
7.55182e-07	0.358292	0.124	0.082	0.0592735	0	5-19618755-19621469	ENSSSCT00000090750	protein_coding	19588382	19602102	ENSSSCG00000000293	ENSSSCT00000090750	protein_coding	5-19610163-19612362	5-19618755-19621469	6392	5-19586746-19610362:-	ITGA5
7.74534e-07	0.354227	0.12	0.077	0.0607924	0	1-97924005-97925566	ENSSSCT00000029595	protein_coding	97612576	97626543	ENSSSCG00000028076	ENSSSCT00000029595	protein_coding	1-98014890-98017089	1-97924005-97925566	89323	1-97610691-98015089:-	ZBTB7C
8.23498e-07	0.300642	0.116	0.073	0.0646355	0	2-141472261-141476051	ENSSSCT00000081928	protein_coding	141510813	141511685	ENSSSCG00000037898	ENSSSCT00000081928	protein_coding	2-141478395-141480594	2-141472261-141476051	2343	2-141480395-141514324:+	CXXC5
8.29953e-07	0.33193	0.129	0.088	0.0651422	0	9-124472722-124474619	ENSSSCT00000027563	protein_coding	124436082	124493685	ENSSSCG00000015556	ENSSSCT00000027563	protein_coding	9-124433807-124436006	9-124472722-124474619	36715	9-124435807-124495354:+	LAMC2
8.30228e-07	0.347977	0.146	0.099	0.0651637	0	14-109082602-109083509	ENSSSCT00000073526	protein_coding	109090572	109110474	ENSSSCG00000010528	ENSSSCT00000073526	protein_coding	14-109086820-109089019	14-109082602-109083509	3310	14-109088820-109163728:+	ZFYVE27
8.41713e-07	0.434569	0.111	0.071	0.0660652	0	10-27196424-27198327	ENSSSCT00000079666	protein_coding	27082086	27161280	ENSSSCG00000010943	ENSSSCT00000079666	protein_coding	10-27161270-27163469	10-27196424-27198327	32954	10-27078113-27472310:-	AOPEP
8.87156e-07	0.390117	0.179	0.131	0.069632	0	17-8365854-8366503	ENSSSCT00000076134	lncRNA			ENSSSCG00000051039	ENSSSCT00000076134	lncRNA	17-8509294-8511493	17-8365854-8366503	142790	17-8465950-8510739:-
9.38093e-07	0.274365	0.103	0.064	0.0736299	0	1-273902570-273903670	ENSSSCT00000006323	protein_coding	273971971	274082908	ENSSSCG00000005751	ENSSSCT00000006323	protein_coding	1-273969971-273972170	1-273902570-273903670	66300	1-273971971-274085426:+	COL5A1
9.66918e-07	0.28111	0.118	0.075	0.0758924	0	2-128198437-128199847	ENSSSCT00000089792	lncRNA			ENSSSCG00000045855	ENSSSCT00000089792	lncRNA	2-128219057-128221256	2-128198437-128199847	19209	2-128184919-128219256:-
9.75451e-07	0.30752	0.112	0.071	0.0765622	0	3-75398262-75399893	ENSSSCT00000074775	lncRNA			ENSSSCG00000049685	ENSSSCT00000074775	lncRNA	3-75396688-75398887	3-75398262-75399893	0	3-75374378-75396917:-
1.0006e-06	0.271636	0.138	0.093	0.0785363	0	14-44972738-44974087	ENSSSCT00000088159	lncRNA			ENSSSCG00000046022	ENSSSCT00000088159	lncRNA	14-44972095-44974294	14-44972738-44974087	0	14-44957843-44972294:-
1.00161e-06	0.285344	0.101	0.061	0.0786157	0	2-80047660-80049058	ENSSSCT00000015326	protein_coding	80143656	80186276	ENSSSCG00000014030	ENSSSCT00000015326	protein_coding	2-80135982-80138181	2-80047660-80049058	86923	2-80137982-80191957:+	PHYKPL
1.0144e-06	0.267819	0.128	0.086	0.0796195	0	7-57887985-57891297	ENSSSCT00000088136	protein_coding	57685605	57687449	ENSSSCG00000001872	ENSSSCT00000088136	protein_coding	7-57889787-57891986	7-57887985-57891297	0	7-57684589-57890126:-	LINGO1
1.03635e-06	0.308412	0.106	0.064	0.0813418	0	16-55587189-55590003	ENSSSCT00000058669	protein_coding	55419110	55595167	ENSSSCG00000035456	ENSSSCT00000058669	protein_coding	16-55594990-55597189	16-55587189-55590003	4986	16-55418397-55595189:-	WWC1
1.04558e-06	0.397321	0.126	0.084	0.0820666	0	15-2567483-2569487	ENSSSCT00000079779	lncRNA			ENSSSCG00000044840	ENSSSCT00000079779	lncRNA	15-2556599-2558798	15-2567483-2569487	8684	15-2551801-2556798:-
1.06266e-06	0.320705	0.109	0.069	0.0834073	0	4-86898803-86900379	ENSSSCT00000044673	lncRNA			ENSSSCG00000033029	ENSSSCT00000044673	lncRNA	4-86917184-86919383	4-86898803-86900379	16804	4-86919184-86929920:+
1.09076e-06	0.281524	0.162	0.118	0.0856123	0	6-159545329-159546889	ENSSSCT00000037319	protein_coding	159553772	159574206	ENSSSCG00000034127	ENSSSCT00000037319	protein_coding	6-159574273-159576472	6-159545329-159546889	27383	6-159553772-159574472:-	SHISAL2A
1.09193e-06	0.33925	0.16	0.115	0.0857044	0	11-3636035-3638368	ENSSSCT00000028975	protein_coding	3807870	3811594	ENSSSCG00000030113	ENSSSCT00000028975	protein_coding	11-3811395-3813594	11-3636035-3638368	173026	11-3806297-3811594:-	SHISA2
1.12172e-06	0.256929	0.142	0.098	0.088043	0	7-115202475-115207107	ENSSSCT00000066954	lncRNA			ENSSSCG00000050188	ENSSSCT00000066954	lncRNA	7-115183467-115185666	7-115202475-115207107	16808	7-115107201-115183666:-
1.14287e-06	0.274521	0.151	0.107	0.0897023	0	3-127951716-127953560	ENSSSCT00000062548	lncRNA			ENSSSCG00000031948	ENSSSCT00000062548	lncRNA	3-127929735-127931934	3-127951716-127953560	19781	3-127890401-127939870:+
1.16558e-06	0.304456	0.116	0.074	0.0914852	0	16-51787051-51788319	ENSSSCT00000024674	protein_coding	51788616	51854042	ENSSSCG00000027378	ENSSSCT00000024674	protein_coding	16-51785792-51787991	16-51787051-51788319	0	16-51733131-51858772:+	SH3PXD2B
1.18425e-06	0.342323	0.102	0.064	0.0929504	0	13-39835273-39836585	ENSSSCT00000012553	protein_coding	39789898	39937299	ENSSSCG00000011471	ENSSSCT00000012553	protein_coding	13-39787756-39789955	13-39835273-39836585	45317	13-39789703-39938750:+	FLNB
1.1862e-06	0.27787	0.162	0.116	0.0931036	0	2-137422998-137424652	ENSSSCT00000070536	lncRNA			ENSSSCG00000051278	ENSSSCT00000070536	lncRNA	2-137425475-137427674	2-137422998-137424652	822	2-137427475-137439072:+
1.19344e-06	0.396373	0.107	0.069	0.0936718	0	X-98080877-98082893	ENSSSCT00000082303	protein_coding	98034216	98088861	ENSSSCG00000012619	ENSSSCT00000082303	protein_coding	X-98088662-98090861	X-98080877-98082893	5768	X-98031890-98161607:-	SEPTIN6
1.20493e-06	0.384916	0.105	0.068	0.0945737	0	13-195511146-195512655	ENSSSCT00000026584	protein_coding	195530129	195663902	ENSSSCG00000029392	ENSSSCT00000026584	protein_coding	13-195526938-195529137	13-195511146-195512655	14282	13-195528938-195663902:+	HUNK
1.22871e-06	0.28955	0.103	0.065	0.0964402	0	3-41309399-41311326	ENSSSCT00000082853	protein_coding	41306370	41310311	ENSSSCG00000007986	ENSSSCT00000082853	protein_coding	3-41310113-41312312	3-41309399-41311326	0	3-41306175-41310312:-	NME4
1.25413e-06	0.327575	0.107	0.066	0.0984356	0	2-80392261-80393505	ENSSSCT00000049309	protein_coding	80396457	80426619	ENSSSCG00000014038	ENSSSCT00000049309	protein_coding	2-80394362-80396561	2-80392261-80393505	856	2-80396362-80430071:+	FAM193B
1.26594e-06	0.320602	0.116	0.074	0.0993624	0	12-6923993-6925848	ENSSSCT00000049070	protein_coding	6885868	6905508	ENSSSCG00000017239	ENSSSCT00000049070	protein_coding	12-6905309-6907508	12-6923993-6925848	16484	12-6884902-6905508:-	RPL38
1.33917e-06	0.313	0.181	0.129	0.10511	0	8-15026931-15027672	ENSSSCT00000077167	protein_coding	15192031	15210512	ENSSSCG00000008750	ENSSSCT00000077167	protein_coding	8-15190019-15192218	8-15026931-15027672	162346	8-15192019-15215530:+	PACRGL
1.39223e-06	0.344847	0.154	0.112	0.109275	0	7-39627027-39629223	ENSSSCT00000082073	lncRNA			ENSSSCG00000049723	ENSSSCT00000082073	lncRNA	7-39612364-39614563	7-39627027-39629223	12463	7-39614364-39621263:+
1.42256e-06	0.283526	0.167	0.124	0.111655	0	6-101516338-101518855	ENSSSCT00000062655	protein_coding	101577280	101668496	ENSSSCG00000003687	ENSSSCT00000062655	protein_coding	6-101515269-101517468	6-101516338-101518855	0	6-101420396-101671170:+	EPB41L3
1.43367e-06	0.252518	0.135	0.09	0.112527	0	3-129306576-129308750	ENSSSCT00000073806	lncRNA			ENSSSCG00000042420	ENSSSCT00000073806	lncRNA	3-129207808-129210007	3-129306576-129308750	96568	3-129203076-129208007:-
1.4976e-06	0.263398	0.237	0.185	0.117545	0	6-98137344-98142641	ENSSSCT00000082950	lncRNA			ENSSSCG00000049031	ENSSSCT00000082950	lncRNA	6-98141344-98143543	6-98137344-98142641	0	6-98136420-98141543:-
1.52185e-06	0.28771	0.115	0.074	0.119449	0	18-48208001-48209673	ENSSSCT00000046134	protein_coding	48216423	48216760	ENSSSCG00000037148	ENSSSCT00000046134	protein_coding	18-48214423-48216622	18-48208001-48209673	4749	18-48216423-48216760:+	ENSSSCG00000037148
1.53877e-06	0.35267	0.116	0.077	0.120777	0	13-88934508-88935738	ENSSSCT00000034453	protein_coding	88978381	88979460	ENSSSCG00000011695	ENSSSCT00000034453	protein_coding	13-88932868-88935067	13-88934508-88935738	0	13-88934868-88983131:+	AGTR1
1.61656e-06	0.369035	0.12	0.08	0.126882	0	5-19534015-19535506	ENSSSCT00000081626	protein_coding	19533592	19541078	ENSSSCG00000000290	ENSSSCT00000081626	protein_coding	5-19531592-19533791	5-19534015-19535506	223	5-19522583-19544568:+	COPZ1
1.66899e-06	0.34534	0.143	0.102	0.130997	0	9-112891672-112893673	ENSSSCT00000016844	protein_coding	112932522	113303741	ENSSSCG00000015462	ENSSSCT00000016844	protein_coding	9-112929795-112931994	9-112891672-112893673	36121	9-112931795-113305178:+	TPK1
1.67074e-06	0.437758	0.11	0.073	0.131135	0	6-99076717-99079185	ENSSSCT00000004082	protein_coding	99063310	99177560	ENSSSCG00000003684	ENSSSCT00000004082	protein_coding	6-99177759-99179958	6-99076717-99079185	98573	6-99062354-99177958:-	MTCL1
1.72803e-06	0.356496	0.148	0.103	0.135631	0	3-118516260-118517181	ENSSSCT00000055982	protein_coding	118762767	118764315	ENSSSCG00000008606	ENSSSCT00000055982	protein_coding	3-118519296-118521495	3-118516260-118517181	2114	3-118521296-118932446:+	OSR1
1.75028e-06	0.354664	0.144	0.103	0.137378	0	9-3274748-3276068	ENSSSCT00000056279	protein_coding	3272801	3281365	ENSSSCG00000014625	ENSSSCT00000056279	protein_coding	9-3270801-3273000	9-3274748-3276068	1747	9-3249938-3285977:+	TRIM3
1.75199e-06	0.305392	0.131	0.09	0.137512	0	16-71864095-71865681	ENSSSCT00000090601	protein_coding	71873754	71913379	ENSSSCG00000017089	ENSSSCT00000090601	protein_coding	16-71871754-71873953	16-71864095-71865681	6072	16-71857258-71913723:+	ANXA6
1.7615e-06	0.257434	0.191	0.141	0.138259	0	15-137989970-137992748	ENSSSCT00000066755	lncRNA			ENSSSCG00000042914	ENSSSCT00000066755	lncRNA	15-137999104-138001303	15-137989970-137992748	6355	15-138001104-138002941:+
1.81331e-06	0.299263	0.106	0.068	0.142325	0	6-80177574-80179244	ENSSSCT00000003912	protein_coding	80112277	80123081	ENSSSCG00000003521	ENSSSCT00000003912	protein_coding	6-80137753-80139952	6-80177574-80179244	37621	6-80112277-80137952:-	ENSSSCG00000003521
1.84468e-06	0.319241	0.107	0.068	0.144787	0	9-28070121-28071055	ENSSSCT00000016332	protein_coding	27865561	27974212	ENSSSCG00000014970	ENSSSCT00000016332	protein_coding	9-27974224-27976423	9-28070121-28071055	93697	9-27854491-27974423:-	MTMR2
1.8545e-06	0.342359	0.164	0.123	0.145558	0	11-16493943-16497337	ENSSSCT00000010283	protein_coding	16466585	16498922	ENSSSCG00000009385	ENSSSCT00000010283	protein_coding	11-16500359-16502558	11-16493943-16497337	3021	11-16466475-16500558:-	SERPINE3
1.89259e-06	0.283325	0.14	0.093	0.148547	0	1-7779799-7781670	ENSSSCT00000070284	lncRNA			ENSSSCG00000048737	ENSSSCT00000070284	lncRNA	1-7850739-7852938	1-7779799-7781670	69068	1-7852739-7857230:+
1.91584e-06	0.263097	0.111	0.072	0.150373	0	2-148661797-148663643	ENSSSCT00000040329	protein_coding	148665252	148692120	ENSSSCG00000036549	ENSSSCT00000040329	protein_coding	2-148691921-148694120	2-148661797-148663643	28277	2-148662050-148776619:-	DPYSL3
1.92495e-06	0.445484	0.111	0.075	0.151087	0	7-121550979-121551922	ENSSSCT00000038148	protein_coding	121566016	121573649	ENSSSCG00000035805	ENSSSCT00000038148	protein_coding	7-121563854-121566053	7-121550979-121551922	11931	7-121565854-121576654:+	DLK1
2.04682e-06	0.386849	0.109	0.071	0.160653	0	14-70172253-70173346	ENSSSCT00000011198	protein_coding	70173278	70176843	ENSSSCG00000010232	ENSSSCT00000011198	protein_coding	14-70170746-70172945	14-70172253-70173346	0	14-70172731-70348040:+	LRRTM3
2.05342e-06	0.311261	0.12	0.082	0.161171	0	2-3256601-3258341	ENSSSCT00000035749	protein_coding	3192142	3194698	ENSSSCG00000030888	ENSSSCT00000035749	protein_coding	2-3194593-3196792	2-3256601-3258341	59808	2-3186744-3194792:-	FADD
2.12194e-06	0.380146	0.109	0.069	0.166549	0	10-15383389-15384288	ENSSSCT00000011890	protein_coding	15388605	15390226	ENSSSCG00000010868	ENSSSCT00000011890	protein_coding	10-15386605-15388804	10-15383389-15384288	2316	10-15388605-15390226:+	BECN2
2.12293e-06	0.252719	0.201	0.152	0.166627	0	7-15640536-15644934	ENSSSCT00000069759	protein_coding	15546270	15643488	ENSSSCG00000001078	ENSSSCT00000069759	protein_coding	7-15643380-15645579	7-15640536-15644934	0	7-15532747-15643692:-	MBOAT1
2.21631e-06	0.284383	0.151	0.107	0.173956	0	7-25349578-25351821	ENSSSCT00000038757	protein_coding	25345436	25468313	ENSSSCG00000001478	ENSSSCT00000038757	protein_coding	7-25342822-25345021	7-25349578-25351821	4556	7-25344822-25470470:+	BMP5
2.28048e-06	0.408414	0.11	0.072	0.178993	0	4-107053076-107053800	ENSSSCT00000043371	protein_coding	106882507	107119488	ENSSSCG00000006767	ENSSSCT00000043371	protein_coding	4-107119289-107121488	4-107053076-107053800	65488	4-106881916-107345598:-	MAGI3
2.35271e-06	0.377751	0.105	0.068	0.184662	0	14-58680663-58682131	ENSSSCT00000091272	protein_coding	58890433	58893270	ENSSSCG00000050454	ENSSSCT00000091272	protein_coding	14-58888433-58890632	14-58680663-58682131	206301	14-58890433-58893270:+	ENSSSCG00000050454
2.37727e-06	0.362034	0.177	0.131	0.18659	0	13-54070344-54072233	ENSSSCT00000080338	lncRNA			ENSSSCG00000050302	ENSSSCT00000080338	lncRNA	13-54063554-54065753	13-54070344-54072233	4590	13-54065554-54068733:+
2.43944e-06	0.259559	0.122	0.083	0.191469	0	9-49361737-49363802	ENSSSCT00000088640	lncRNA			ENSSSCG00000050772	ENSSSCT00000088640	lncRNA	9-49357961-49360160	9-49361737-49363802	1576	9-49098669-49373356:-
2.44705e-06	0.25535	0.214	0.169	0.192067	0	14-65585783-65587587	ENSSSCT00000078518	lncRNA			ENSSSCG00000045063	ENSSSCT00000078518	lncRNA	14-65651327-65653526	14-65585783-65587587	63739	14-65647567-65651526:-
2.44725e-06	0.27073	0.155	0.112	0.192082	0	5-74286293-74288468	ENSSSCT00000079529	lncRNA			ENSSSCG00000047319	ENSSSCT00000079529	lncRNA	5-74291613-74293812	5-74286293-74288468	3144	5-74293613-74299142:+
2.54873e-06	0.288087	0.112	0.075	0.200047	0	1-166147484-166148573	ENSSSCT00000031923	protein_coding	166163239	166173515	ENSSSCG00000022419	ENSSSCT00000031923	protein_coding	1-166160883-166163082	1-166147484-166148573	12309	1-166162883-166175937:+	FEM1B
2.57827e-06	0.409133	0.13	0.089	0.202366	0	4-11149927-11150635	ENSSSCT00000081768	lncRNA			ENSSSCG00000047619	ENSSSCT00000081768	lncRNA	4-11252428-11254627	4-11149927-11150635	101792	4-10803985-11274378:+
2.59981e-06	0.264791	0.16	0.116	0.204056	0	14-123512021-123516183	ENSSSCT00000087066	lncRNA			ENSSSCG00000050636	ENSSSCT00000087066	lncRNA	14-123597172-123599371	14-123512021-123516183	80988	14-123599172-123604042:+
2.656e-06	0.325198	0.135	0.097	0.208466	0	1-249290354-249291834	ENSSSCT00000076553	lncRNA			ENSSSCG00000041167	ENSSSCT00000076553	lncRNA	1-249334922-249337121	1-249290354-249291834	43087	1-249199010-249335121:-
2.69642e-06	0.26091	0.128	0.09	0.211639	0	17-34842845-34844654	ENSSSCT00000045055	protein_coding	34839340	34844730	ENSSSCG00000031519	ENSSSCT00000045055	protein_coding	17-34844874-34847073	17-34842845-34844654	219	17-34838087-34845073:-	NRSN2
2.81462e-06	0.336133	0.138	0.097	0.220917	0	4-87109066-87110390	ENSSSCT00000072509	lncRNA			ENSSSCG00000042062	ENSSSCT00000072509	lncRNA	4-87192261-87194460	4-87109066-87110390	81870	4-87194261-87246779:+
2.82058e-06	0.310638	0.128	0.09	0.221385	0	9-46410126-46413385	ENSSSCT00000016475	protein_coding	46407230	46411414	ENSSSCG00000015109	ENSSSCT00000016475	protein_coding	9-46411569-46413768	9-46410126-46413385	0	9-46406977-46411768:-	CCDC153
2.84993e-06	0.317967	0.104	0.066	0.223688	0	1-37054603-37055551	ENSSSCT00000056555	protein_coding	37045835	37054984	ENSSSCG00000004222	ENSSSCT00000056555	protein_coding	1-37054900-37057099	1-37054603-37055551	0	1-37043803-37194480:-	NCOA7
3.0533e-06	0.321176	0.102	0.066	0.239651	0	4-109993379-109994526	ENSSSCT00000030220	protein_coding	110004891	110005658	ENSSSCG00000028425	ENSSSCT00000030220	protein_coding	4-110005459-110007658	4-109993379-109994526	10932	4-110004891-110005658:-	ENSSSCG00000028425
3.15515e-06	0.308874	0.137	0.095	0.247644	0	8-40022986-40025372	ENSSSCT00000084289	protein_coding	39978274	40145748	ENSSSCG00000008836	ENSSSCT00000084289	protein_coding	8-40145567-40147766	8-40022986-40025372	120194	8-39715534-40145887:-	SCFD2
3.32279e-06	0.299735	0.108	0.069	0.260803	0	10-24584316-24587565	ENSSSCT00000063107	protein_coding	24643165	24649228	ENSSSCG00000010926	ENSSSCT00000063107	protein_coding	10-24668690-24670889	10-24584316-24587565	81124	10-24638704-24669846:-	SYT2
3.32552e-06	0.337795	0.105	0.067	0.261017	0	15-124076190-124077024	ENSSSCT00000072301	protein_coding	124188224	124192625	ENSSSCG00000028418	ENSSSCT00000072301	protein_coding	15-124192812-124195011	15-124076190-124077024	115787	15-124095224-124193011:-	PAX3
3.36402e-06	0.442002	0.121	0.085	0.264039	0	9-52559713-52560625	ENSSSCT00000016577	protein_coding	52544248	52606545	ENSSSCG00000015211	ENSSSCT00000016577	protein_coding	9-52542053-52544252	9-52559713-52560625	15460	9-52349717-52610680:+	PKNOX2
3.43421e-06	0.356716	0.111	0.075	0.269548	0	6-64588675-64592204	ENSSSCT00000078739	lncRNA			ENSSSCG00000045085	ENSSSCT00000078739	lncRNA	6-64643421-64645620	6-64588675-64592204	51216	6-64645421-64653926:+
3.50274e-06	0.251514	0.101	0.066	0.274927	0	12-60709138-60714184	ENSSSCT00000055934	protein_coding	60733977	60750156	ENSSSCG00000033626	ENSSSCT00000055934	protein_coding	12-60731907-60734106	12-60709138-60714184	17722	12-60733907-60751265:+	SREBF1
3.54801e-06	0.251062	0.15	0.103	0.278479	0	5-66270627-66272707	ENSSSCT00000068555	lncRNA			ENSSSCG00000041705	ENSSSCT00000068555	lncRNA	5-66320372-66322571	5-66270627-66272707	47664	5-66318493-66321036:-
3.66928e-06	0.293794	0.106	0.07	0.287998	0	2-126732391-126735758	ENSSSCT00000015558	protein_coding	126606545	126711647	ENSSSCG00000014238	ENSSSCT00000015558	protein_coding	2-126604171-126606370	2-126732391-126735758	126020	2-126606171-126712494:+	PRDM6
4.14986e-06	0.272078	0.101	0.064	0.325718	0	X-121356118-121358848	ENSSSCT00000066699	lncRNA			ENSSSCG00000045082	ENSSSCT00000066699	lncRNA	X-121320542-121322741	X-121356118-121358848	33376	X-121315414-121320741:-
4.25781e-06	0.284267	0.105	0.07	0.334191	0	6-82815251-82817531	ENSSSCT00000056349	protein_coding	82837625	82843390	ENSSSCG00000037481	ENSSSCT00000056349	protein_coding	6-82843208-82845407	6-82815251-82817531	25676	6-82836455-82843407:-	SYF2
4.40176e-06	0.326644	0.112	0.074	0.345489	0	17-57490420-57492000	ENSSSCT00000033617	protein_coding	57586822	57675961	ENSSSCG00000007501	ENSSSCT00000033617	protein_coding	17-57675787-57677986	17-57490420-57492000	183786	17-57584091-57676944:-	BMP7
4.45309e-06	0.290832	0.171	0.126	0.349519	0	2-127460582-127462194	ENSSSCT00000074226	lncRNA			ENSSSCG00000040936	ENSSSCT00000074226	lncRNA	2-127478369-127480568	2-127460582-127462194	16174	2-127279958-127522152:-
4.5081e-06	0.292519	0.106	0.069	0.353836	0	15-67613561-67615124	ENSSSCT00000075211	lncRNA			ENSSSCG00000042770	ENSSSCT00000075211	lncRNA	15-67738473-67740672	15-67613561-67615124	123348	15-67724199-67738672:-
4.5255e-06	0.277359	0.116	0.079	0.355202	0	6-70011263-70014533	ENSSSCT00000066483	lncRNA			ENSSSCG00000049915	ENSSSCT00000066483	lncRNA	6-70013440-70015639	6-70011263-70014533	0	6-69999694-70013762:-
4.68611e-06	0.262223	0.156	0.112	0.367808	0	3-14519961-14522410	ENSSSCT00000008472	protein_coding	14768834	14794339	ENSSSCG00000007727	ENSSSCT00000008472	protein_coding	3-14703784-14705983	3-14519961-14522410	181373	3-13565480-14794365:+	AUTS2
4.71648e-06	0.302156	0.142	0.099	0.370192	0	13-147210768-147212961	ENSSSCT00000013052	protein_coding	147207598	147244590	ENSSSCG00000011928	ENSSSCT00000013052	protein_coding	13-147204569-147206768	13-147210768-147212961	3999	13-147179591-147248861:+	CCDC80
4.77542e-06	0.500756	0.13	0.093	0.374818	0	3-119865715-119866351	ENSSSCT00000039604	protein_coding	119951590	119953065	ENSSSCG00000031905	ENSSSCT00000039604	protein_coding	3-119953546-119955745	3-119865715-119866351	87194	3-119951106-119989366:-	KCNS3
4.85761e-06	0.387954	0.115	0.077	0.381269	0	13-45471421-45473874	ENSSSCT00000012577	protein_coding	45506448	45527331	ENSSSCG00000011494	ENSSSCT00000012577	protein_coding	13-45527132-45529331	13-45471421-45473874	53257	13-45496362-45527331:-	PSMD6
4.88803e-06	0.276234	0.17	0.125	0.383656	0	2-148830145-148831903	ENSSSCT00000015759	protein_coding	148665252	148776619	ENSSSCG00000036549	ENSSSCT00000015759	protein_coding	2-148776420-148778619	2-148830145-148831903	51525	2-148662050-148776619:-	DPYSL3
5.0522e-06	0.46744	0.12	0.083	0.396542	0	8-108655741-108656557	ENSSSCT00000088894	protein_coding	108916356	109150469	ENSSSCG00000009123	ENSSSCT00000088894	protein_coding	8-108708660-108710859	8-108655741-108656557	52102	8-108710660-109228901:+	CAMK2D
5.44883e-06	0.264883	0.109	0.073	0.427673	0	13-90348851-90351395	ENSSSCT00000079291	protein_coding	90177823	90183436	ENSSSCG00000030260	ENSSSCT00000079291	protein_coding	13-90183543-90185742	13-90348851-90351395	163108	13-90177540-90183742:-	PFN2
5.45502e-06	0.297017	0.117	0.08	0.428159	0	4-129598303-129601764	ENSSSCT00000007594	protein_coding	129562795	129598624	ENSSSCG00000006932	ENSSSCT00000007594	protein_coding	4-129599211-129601410	4-129598303-129601764	0	4-129491594-129599410:-	CLCA4
5.50007e-06	0.2571	0.12	0.081	0.431695	0	1-264316438-264322284	ENSSSCT00000089349	protein_coding	264284257	264298730	ENSSSCG00000005584	ENSSSCT00000089349	protein_coding	1-264282257-264284456	1-264316438-264322284	31981	1-264276572-264301725:+	CRB2
5.59799e-06	0.304649	0.114	0.074	0.43938	0	12-8541089-8542050	ENSSSCT00000080466	lncRNA			ENSSSCG00000043991	ENSSSCT00000080466	lncRNA	12-8556507-8558706	12-8541089-8542050	14456	12-8558507-8560679:+
5.81015e-06	0.308562	0.107	0.072	0.456033	0	6-47982463-47984344	ENSSSCT00000055868	protein_coding	47972099	47978430	ENSSSCG00000032407	ENSSSCT00000055868	protein_coding	6-47978231-47980430	6-47982463-47984344	2032	6-47971275-47978430:-	LRFN1
5.88906e-06	0.375167	0.111	0.075	0.462227	0	1-187779295-187780652	ENSSSCT00000064312	lncRNA			ENSSSCG00000033445	ENSSSCT00000064312	lncRNA	1-187760655-187762854	1-187779295-187780652	16440	1-187762655-187952751:+
5.91402e-06	0.259719	0.205	0.158	0.464186	0	9-134558601-134560756	ENSSSCT00000029838	protein_coding	134610509	134795666	ENSSSCG00000026412	ENSSSCT00000029838	protein_coding	9-134582406-134584605	9-134558601-134560756	21649	9-134584406-134796064:+	PLXNA2
5.91649e-06	0.458423	0.131	0.096	0.464379	0	15-67569461-67570763	ENSSSCT00000047553	protein_coding	67197598	67408941	ENSSSCG00000015888	ENSSSCT00000047553	protein_coding	15-67409214-67411413	15-67569461-67570763	158047	15-67194043-67409413:-	RBMS1
6.0022e-06	0.265417	0.155	0.115	0.471106	0	17-60958742-60961723	ENSSSCT00000022675	protein_coding	60959488	61450877	ENSSSCG00000025784	ENSSSCT00000022675	protein_coding	17-60957274-60959473	17-60958742-60961723	0	17-60959274-61454191:+	CDH4
6.00511e-06	0.354479	0.161	0.119	0.471335	0	1-15409303-15411131	ENSSSCT00000059971	protein_coding	15148470	15329787	ENSSSCG00000004092	ENSSSCT00000059971	protein_coding	1-15329767-15331966	1-15409303-15411131	77336	1-15140898-15329966:-	MTHFD1L
6.0416e-06	0.334334	0.11	0.072	0.474199	0	3-82124073-82125512	ENSSSCT00000067024	protein_coding	82115658	82116647	ENSSSCG00000041640	ENSSSCT00000067024	protein_coding	3-82116776-82118975	3-82124073-82125512	5097	3-82115482-82116975:-	ENSSSCG00000041640
6.22252e-06	0.416546	0.127	0.089	0.4884	0	11-3830479-3831170	ENSSSCT00000028975	protein_coding	3807870	3811594	ENSSSCG00000030113	ENSSSCT00000028975	protein_coding	11-3811395-3813594	11-3830479-3831170	16884	11-3806297-3811594:-	SHISA2
6.26242e-06	0.276699	0.111	0.073	0.491531	0	5-17599351-17601565	ENSSSCT00000041606	protein_coding	17595232	17600833	ENSSSCG00000040135	ENSSSCT00000041606	protein_coding	5-17593201-17595400	5-17599351-17601565	3950	5-17595201-17600884:+	ENSSSCG00000040135
6.2997e-06	0.344393	0.141	0.1	0.494457	0	12-3614012-3615583	ENSSSCT00000076171	protein_coding	3594464	3618608	ENSSSCG00000036308	ENSSSCT00000076171	protein_coding	12-3618466-3620665	12-3614012-3615583	2882	12-3589539-3628961:-	PGS1
6.33325e-06	0.44765	0.124	0.087	0.497091	0	X-111015142-111016010	ENSSSCT00000013878	protein_coding	111012300	111072080	ENSSSCG00000012695	ENSSSCT00000013878	protein_coding	X-111009915-111012114	X-111015142-111016010	3027	X-111011865-111072939:+	INTS6L
6.35715e-06	0.25609	0.171	0.128	0.498966	0	1-180702625-180705073	ENSSSCT00000073774	protein_coding	180661623	180704124	ENSSSCG00000005024	ENSSSCT00000073774	protein_coding	1-180703925-180706124	1-180702625-180705073	0	1-180620314-180719979:-	PYGL
6.52563e-06	0.300901	0.116	0.077	0.51219	0	7-2075429-2077521	ENSSSCT00000060595	protein_coding	1991928	2059886	ENSSSCG00000001004	ENSSSCT00000060595	protein_coding	7-2059687-2061886	7-2075429-2077521	13542	7-1988695-2131709:-	SLC22A23
6.57825e-06	0.403177	0.103	0.067	0.51632	0	17-41169097-41171209	ENSSSCT00000069065	protein_coding	41188517	41217717	ENSSSCG00000023522	ENSSSCT00000069065	protein_coding	17-41218247-41220446	17-41169097-41171209	47037	17-41186766-41221637:-	TGM2
6.63521e-06	0.309645	0.165	0.12	0.520791	0	11-65147776-65148885	ENSSSCT00000010417	protein_coding	65121642	65144693	ENSSSCG00000009500	ENSSSCT00000010417	protein_coding	11-65119621-65121820	11-65147776-65148885	25955	11-65027732-65147242:+	CLDN10
6.67258e-06	0.349435	0.11	0.072	0.523725	0	14-26554871-26555911	ENSSSCT00000055228	lncRNA			ENSSSCG00000040330	ENSSSCT00000055228	lncRNA	14-26609665-26611864	14-26554871-26555911	53753	14-26611665-26621620:+
6.81933e-06	0.457908	0.105	0.07	0.535242	0	8-99304553-99304971	ENSSSCT00000088067	lncRNA			ENSSSCG00000049114	ENSSSCT00000088067	lncRNA	8-99307226-99309425	8-99304553-99304971	2254	8-99309226-99394029:+
6.91197e-06	0.284356	0.127	0.09	0.542514	0	1-159186013-159188342	ENSSSCT00000028414	protein_coding	159147406	159187408	ENSSSCG00000004898	ENSSSCT00000028414	protein_coding	1-159187282-159189481	1-159186013-159188342	0	1-159128038-159187481:-	TNFRSF11A
6.95465e-06	0.344703	0.155	0.114	0.545864	0	15-109244897-109247056	ENSSSCT00000075340	lncRNA			ENSSSCG00000044614	ENSSSCT00000075340	lncRNA	15-109173035-109175234	15-109244897-109247056	69662	15-109159506-109173234:-
7.41583e-06	0.262139	0.151	0.114	0.582061	0	3-49416243-49417898	ENSSSCT00000077238	protein_coding	49429577	49464618	ENSSSCG00000008147	ENSSSCT00000077238	protein_coding	3-49415028-49417227	3-49416243-49417898	0	3-49363555-49467527:+	FHL2
7.76521e-06	0.250501	0.121	0.084	0.609484	0	13-204599505-204602033	ENSSSCT00000075815	protein_coding	204600888	204694315	ENSSSCG00000012074	ENSSSCT00000075815	protein_coding	13-204598735-204600934	13-204599505-204602033	0	13-204600735-204694836:+	ENSSSCG00000012074
7.8208e-06	0.449488	0.102	0.068	0.613847	0	5-100312320-100312861	ENSSSCT00000083135	protein_coding	100525662	100525991	ENSSSCG00000046153	ENSSSCT00000083135	protein_coding	5-100427515-100429714	5-100312320-100312861	114653	5-100429515-100530265:+	ENSSSCG00000046153
7.84442e-06	0.296041	0.142	0.105	0.615701	0	7-61891643-61896032	ENSSSCT00000002170	protein_coding	61892956	61894020	ENSSSCG00000001938	ENSSSCT00000002170	protein_coding	7-61894779-61896978	7-61891643-61896032	0	7-61890563-61894978:-	SSTR1
8.12788e-06	0.282603	0.117	0.081	0.637949	0	5-11332570-11333663	ENSSSCT00000024385	protein_coding	11398166	11421622	ENSSSCG00000000145	ENSSSCT00000024385	protein_coding	5-11363598-11365797	5-11332570-11333663	29934	5-11264590-11422660:+	ENSSSCG00000000145
8.16665e-06	0.256248	0.109	0.075	0.640992	0	4-101642141-101643799	ENSSSCT00000007361	protein_coding	101594813	101602909	ENSSSCG00000006720	ENSSSCT00000007361	protein_coding	4-101612877-101615076	4-101642141-101643799	27064	4-101588861-101787823:-	HAO2
8.22111e-06	0.278364	0.155	0.116	0.645267	0	13-10555580-10558813	ENSSSCT00000072817	lncRNA			ENSSSCG00000044584	ENSSSCT00000072817	lncRNA	13-10552244-10554443	13-10555580-10558813	1136	13-10549418-10552443:-
8.27929e-06	0.262493	0.16	0.115	0.649833	0	8-31941168-31943419	ENSSSCT00000088059	protein_coding	31862149	31865967	ENSSSCG00000050133	ENSSSCT00000088059	protein_coding	8-31866046-31868245	8-31941168-31943419	72922	8-31861932-31866245:-	ENSSSCG00000050133
8.34876e-06	0.412128	0.169	0.131	0.655285	0	9-8652305-8653425	ENSSSCT00000025621	protein_coding	8627983	8667715	ENSSSCG00000014840	ENSSSCT00000025621	protein_coding	9-8667575-8669774	9-8652305-8653425	14149	9-8627412-8667774:-	P4HA3
8.53831e-06	0.339099	0.12	0.082	0.670163	0	14-116524677-116526435	ENSSSCT00000087699	lncRNA			ENSSSCG00000047988	ENSSSCT00000087699	lncRNA	14-117077551-117079750	14-116524677-116526435	551115	14-116963694-117137329:-
8.96141e-06	0.310832	0.102	0.064	0.703372	0	14-61494980-61497046	ENSSSCT00000063452	protein_coding	61427523	61436817	ENSSSCG00000010201	ENSSSCT00000063452	protein_coding	14-61517546-61519745	14-61494980-61497046	20499	14-61424822-61517745:-	RASGEF1A
9.05335e-06	0.353753	0.105	0.071	0.710588	0	5-11917689-11919197	ENSSSCT00000043062	protein_coding	11920659	11928979	ENSSSCG00000000151	ENSSSCT00000043062	protein_coding	5-11929470-11931669	5-11917689-11919197	10272	5-11920659-11929669:-	ENSSSCG00000000151
9.4348e-06	0.354758	0.12	0.085	0.740528	0	6-83115052-83118219	ENSSSCT00000067780	protein_coding	83090987	83226921	ENSSSCG00000023235	ENSSSCT00000067780	protein_coding	6-83087988-83090187	6-83115052-83118219	24864	6-83089072-83228779:+	MAN1C1
9.51515e-06	0.268791	0.143	0.106	0.746834	0	3-98179851-98182135	ENSSSCT00000047843	protein_coding	98008118	98155570	ENSSSCG00000008467	ENSSSCT00000047843	protein_coding	3-98155632-98157831	3-98179851-98182135	22019	3-98005811-98155831:-	EML4
9.54085e-06	0.254522	0.106	0.068	0.748852	0	16-24775892-24776965	ENSSSCT00000062090	protein_coding	24593945	24615386	ENSSSCG00000016857	ENSSSCT00000062090	protein_coding	16-24776704-24778903	16-24775892-24776965	0	16-24514722-24776903:-	DAB2
9.80477e-06	0.289651	0.118	0.081	0.769566	0	6-31339539-31342079	ENSSSCT00000038045	protein_coding	31177122	31459421	ENSSSCG00000035949	ENSSSCT00000038045	protein_coding	6-31459222-31461421	6-31339539-31342079	117142	6-31174569-31564707:-	FTO
1.01651e-05	0.280092	0.124	0.088	0.797847	0	12-33685924-33689493	ENSSSCT00000044888	protein_coding	33692061	33923174	ENSSSCG00000038505	ENSSSCT00000044888	protein_coding	12-33577072-33579271	12-33685924-33689493	106652	12-33537193-33975558:+	MSI2
1.04338e-05	0.302985	0.107	0.073	0.818938	0	2-108185379-108186703	ENSSSCT00000067835	protein_coding	108171508	108171846	ENSSSCG00000042017	ENSSSCT00000067835	protein_coding	2-108172250-108174449	2-108185379-108186703	10929	2-108170749-108172449:-	ENSSSCG00000042017
1.11794e-05	0.255362	0.146	0.106	0.877461	0	5-23676570-23677962	ENSSSCT00000083498	protein_coding	23306280	23306582	ENSSSCG00000046236	ENSSSCT00000083498	protein_coding	5-23306771-23308970	5-23676570-23677962	367599	5-23306221-23306970:-	ENSSSCG00000046236
1.11856e-05	0.318218	0.171	0.129	0.877949	0	5-69030021-69033190	ENSSSCT00000038708	protein_coding	69017664	69396054	ENSSSCG00000027725	ENSSSCT00000038708	protein_coding	5-69015664-69017863	5-69030021-69033190	12157	5-69017664-69399613:+	ENSSSCG00000027725
1.15474e-05	0.457966	0.114	0.081	0.906344	0	14-28926445-28927161	ENSSSCT00000060787	protein_coding	28824828	28841091	ENSSSCG00000035760	ENSSSCT00000060787	protein_coding	14-28841036-28843235	14-28926445-28927161	83209	14-28823569-28841235:-	ENSSSCG00000035760
1.16068e-05	0.322359	0.102	0.066	0.911005	0	10-43258903-43260135	ENSSSCT00000074271	protein_coding	43103337	43414559	ENSSSCG00000011030	ENSSSCT00000074271	protein_coding	10-43414414-43416613	10-43258903-43260135	154278	10-43102946-43414613:-	ENSSSCG00000011030
1.16654e-05	0.257662	0.146	0.107	0.915602	0	3-9871971-9877798	ENSSSCT00000008438	protein_coding	9866016	9870992	ENSSSCG00000007695	ENSSSCT00000008438	protein_coding	3-9871424-9873623	3-9871971-9877798	0	3-9865833-9871623:-	ENSSSCG00000007695
1.17185e-05	0.360473	0.109	0.073	0.919775	0	2-7957216-7959774	ENSSSCT00000027308	protein_coding	7911863	7924751	ENSSSCG00000021620	ENSSSCT00000027308	protein_coding	2-7938806-7941005	2-7957216-7959774	16210	2-7911445-7939005:-	STIP1
1.1958e-05	0.306696	0.114	0.078	0.93857	0	2-28454489-28457213	ENSSSCT00000086758	lncRNA			ENSSSCG00000042455	ENSSSCT00000086758	lncRNA	2-28493317-28495516	2-28454489-28457213	36103	2-28465012-28493516:-
1.19897e-05	0.250581	0.112	0.075	0.941061	0	6-88231233-88233271	ENSSSCT00000028180	protein_coding	88177973	88230723	ENSSSCG00000003603	ENSSSCT00000028180	protein_coding	6-88232481-88234680	6-88231233-88233271	0	6-88177831-88242747:-	COL16A1
1.20066e-05	0.311301	0.118	0.079	0.942385	0	5-91855514-91856239	ENSSSCT00000001002	protein_coding	91841211	91876981	ENSSSCG00000000918	ENSSSCT00000001002	protein_coding	5-91839194-91841393	5-91855514-91856239	14120	5-91841194-91877447:+	EPYC
1.20469e-05	0.41394	0.12	0.084	0.945548	0	7-92240964-92241784	ENSSSCT00000087749	lncRNA			ENSSSCG00000051493	ENSSSCT00000087749	lncRNA	7-92357086-92359285	7-92240964-92241784	115301	7-92346129-92357285:-
1.23173e-05	0.270965	0.146	0.107	0.966773	0	16-18718458-18720927	ENSSSCT00000080219	lncRNA			ENSSSCG00000042163	ENSSSCT00000080219	lncRNA	16-18714560-18716759	16-18718458-18720927	1698	16-18712929-18724435:-
1.28528e-05	0.282613	0.101	0.064	1	0	15-30227209-30227992	ENSSSCT00000085768	lncRNA			ENSSSCG00000049183	ENSSSCT00000085768	lncRNA	15-30218773-30220972	15-30227209-30227992	6236	15-30220773-30225773:+
1.37584e-05	0.323334	0.146	0.109	1	0	17-10358196-10359084	ENSSSCT00000035135	protein_coding	10439522	10489556	ENSSSCG00000025822	ENSSSCT00000035135	protein_coding	17-10489549-10491748	17-10358196-10359084	130464	17-10436426-10489748:-	SFRP1
1.43886e-05	0.348759	0.115	0.077	1	0	14-72702946-72703716	ENSSSCT00000058169	protein_coding	72637092	72639948	ENSSSCG00000040498	ENSSSCT00000058169	protein_coding	14-72635083-72637282	14-72702946-72703716	65663	14-72558856-72942662:+	ENSSSCG00000040498
1.45733e-05	0.358978	0.101	0.067	1	0	1-242631255-242633189	ENSSSCT00000077183	lncRNA			ENSSSCG00000050727	ENSSSCT00000077183	lncRNA	1-242605379-242607578	1-242631255-242633189	23676	1-242592833-242664264:+
1.47547e-05	0.280127	0.133	0.095	1	0	12-48186470-48188942	ENSSSCT00000027464	protein_coding	48169099	48171635	ENSSSCG00000025717	ENSSSCT00000027464	protein_coding	12-48166766-48168965	12-48186470-48188942	17504	12-48168766-48171635:+	HIC1
1.55191e-05	0.330386	0.105	0.072	1	0	17-30256962-30259062	ENSSSCT00000085887	lncRNA			ENSSSCG00000043112	ENSSSCT00000085887	lncRNA	17-30264456-30266655	17-30256962-30259062	5393	17-30257479-30264655:-
1.59936e-05	0.284132	0.105	0.068	1	0	15-9612647-9614283	ENSSSCT00000022273	protein_coding	9613539	11498529	ENSSSCG00000023746	ENSSSCT00000022273	protein_coding	15-9611539-9613738	15-9612647-9614283	0	15-9613539-11499965:+	LRP1B
1.65009e-05	0.300664	0.142	0.103	1	0	2-41492155-41493557	ENSSSCT00000075313	lncRNA			ENSSSCG00000047282	ENSSSCT00000075313	lncRNA	2-41493211-41495410	2-41492155-41493557	0	2-41484819-41493410:-
1.68705e-05	0.256606	0.155	0.112	1	0	5-24164047-24165379	ENSSSCT00000000491	protein_coding	24067046	24117672	ENSSSCG00000000455	ENSSSCT00000000491	protein_coding	5-24117763-24119962	5-24164047-24165379	44084	5-24066613-24117962:-	LRIG3
1.72813e-05	0.272494	0.102	0.07	1	0	12-57571987-57574806	ENSSSCT00000085415	lncRNA			ENSSSCG00000048897	ENSSSCT00000085415	lncRNA	12-57579559-57581758	12-57571987-57574806	4752	12-57570921-57579758:-
1.76008e-05	0.431696	0.102	0.068	1	0	1-94972874-94973458	ENSSSCT00000072958	lncRNA			ENSSSCG00000051009	ENSSSCT00000072958	lncRNA	1-95002175-95004374	1-94972874-94973458	28716	1-95000243-95002374:-
1.82616e-05	0.292131	0.101	0.067	1	0	3-85407145-85409382	ENSSSCT00000039493	protein_coding	85409041	85471806	ENSSSCG00000008397	ENSSSCT00000039493	protein_coding	3-85405709-85407908	3-85407145-85409382	0	3-85268311-85473254:+	EFEMP1
1.85694e-05	0.267015	0.144	0.105	1	0	7-12729043-12730776	ENSSSCT00000083851	lncRNA			ENSSSCG00000049507	ENSSSCT00000083851	lncRNA	7-12720925-12723124	7-12729043-12730776	5918	7-12721423-12727996:+
1.8614e-05	0.32659	0.105	0.071	1	0	1-214051004-214052773	ENSSSCT00000075591	lncRNA			ENSSSCG00000045828	ENSSSCT00000075591	lncRNA	1-214196226-214198425	1-214051004-214052773	143452	1-214198226-214203491:+
1.86377e-05	0.296795	0.14	0.103	1	0	13-52635872-52640769	ENSSSCT00000022793	protein_coding	52351501	52590140	ENSSSCG00000027675	ENSSSCT00000022793	protein_coding	13-52589952-52592151	13-52635872-52640769	43720	13-52347849-52974261:-	FOXP1
1.887e-05	0.306247	0.191	0.15	1	0	10-21314793-21316572	ENSSSCT00000076550	lncRNA			ENSSSCG00000042753	ENSSSCT00000076550	lncRNA	10-21306214-21308413	10-21314793-21316572	6379	10-21283946-21306413:-
1.89424e-05	0.461422	0.134	0.1	1	0	4-67134481-67135005	ENSSSCT00000053248	protein_coding	66717876	67115993	ENSSSCG00000006199	ENSSSCT00000053248	protein_coding	4-67115936-67118135	4-67134481-67135005	16345	4-66715234-67116135:-	PREX2
2.01021e-05	0.347296	0.105	0.07	1	0	13-205475578-205476644	ENSSSCT00000039042	protein_coding	205425454	205491613	ENSSSCG00000022290	ENSSSCT00000039042	protein_coding	13-205423295-205425494	13-205475578-205476644	50083	13-205425295-205493816:+	UMODL1
2.01522e-05	0.34584	0.102	0.066	1	0	6-93477695-93478839	ENSSSCT00000075690	lncRNA			ENSSSCG00000048434	ENSSSCT00000075690	lncRNA	6-93525530-93527729	6-93477695-93478839	46690	6-93527530-93541225:+
2.05096e-05	0.301157	0.126	0.088	1	0	16-68983976-68984992	ENSSSCT00000018588	protein_coding	68727713	68961127	ENSSSCG00000017072	ENSSSCT00000018588	protein_coding	16-68961088-68963287	16-68983976-68984992	20688	16-68723995-68961287:-	GALNT10
2.22755e-05	0.340996	0.114	0.082	1	0	1-104915147-104917545	ENSSSCT00000053584	protein_coding	104719703	104816395	ENSSSCG00000004535	ENSSSCT00000053584	protein_coding	1-104816731-104818930	1-104915147-104917545	96216	1-104719137-105079919:-	TCF4
2.23826e-05	0.337184	0.108	0.074	1	0	1-9221138-9223253	ENSSSCT00000061240	protein_coding	9131846	9233364	ENSSSCG00000030535	ENSSSCT00000061240	protein_coding	1-9238632-9240831	1-9221138-9223253	15378	1-9130334-9239343:-	SNX9
2.39703e-05	0.321638	0.109	0.078	1	0	7-113478999-113480920	ENSSSCT00000052301	protein_coding	113424418	113511200	ENSSSCG00000002444	ENSSSCT00000052301	protein_coding	7-113511001-113513200	7-113478999-113480920	30080	7-113423629-113522069:-	FBLN5
2.4558e-05	0.307743	0.103	0.071	1	0	13-20068124-20070738	ENSSSCT00000072331	lncRNA			ENSSSCG00000047854	ENSSSCT00000072331	lncRNA	13-20074896-20077095	13-20068124-20070738	4157	13-19943925-20080332:+
2.52076e-05	0.25469	0.157	0.116	1	0	8-86890945-86894505	ENSSSCT00000061458	protein_coding	86880173	87320660	ENSSSCG00000009060	ENSSSCT00000061458	protein_coding	8-86878173-86880372	8-86890945-86894505	10572	8-86880173-87322847:+	MAML3
2.62508e-05	0.270407	0.113	0.082	1	0	13-207664445-207667511	ENSSSCT00000075805	lncRNA			ENSSSCG00000048463	ENSSSCT00000075805	lncRNA	13-207670908-207673107	13-207664445-207667511	3396	13-207657540-207676694:-
2.67468e-05	0.385037	0.108	0.074	1	0	9-47215714-47217383	ENSSSCT00000016492	protein_coding	47257462	47268360	ENSSSCG00000015126	ENSSSCT00000016492	protein_coding	9-47283788-47285987	9-47215714-47217383	66404	9-47256317-47284081:-	TRIM29
2.68317e-05	0.294062	0.102	0.074	1	0	2-46491034-46492468	ENSSSCT00000083167	protein_coding	46403549	46593043	ENSSSCG00000013399	ENSSSCT00000083167	protein_coding	2-46592950-46595149	2-46491034-46492468	100481	2-46399647-46670615:-	TEAD1
2.68723e-05	0.309986	0.112	0.078	1	0	7-31251566-31253297	ENSSSCT00000050811	protein_coding	31281710	31292898	ENSSSCG00000001539	ENSSSCT00000050811	protein_coding	7-31274659-31276858	7-31251566-31253297	21361	7-31222589-31295212:+	PPARD
2.69426e-05	0.339415	0.109	0.077	1	0	1-201164053-201166225	ENSSSCT00000005664	protein_coding	201223599	201224180	ENSSSCG00000005136	ENSSSCT00000005664	protein_coding	1-201219665-201221864	1-201164053-201166225	53439	1-201221665-201227047:+	IFNE
2.75009e-05	0.313044	0.199	0.16	1	0	11-18898314-18899783	ENSSSCT00000068271	lncRNA			ENSSSCG00000046385	ENSSSCT00000068271	lncRNA	11-18869775-18871974	11-18898314-18899783	26339	11-18871775-18927068:+
2.78836e-05	0.267864	0.115	0.08	1	0	14-105042903-105045042	ENSSSCT00000011467	protein_coding	105037734	105043946	ENSSSCG00000010479	ENSSSCT00000011467	protein_coding	14-105044566-105046765	14-105042903-105045042	0	14-105036770-105044765:-	RBP4
2.80624e-05	0.303433	0.131	0.096	1	0	6-45616358-45617555	ENSSSCT00000075189	protein_coding	45598274	45599152	ENSSSCG00000025355	ENSSSCT00000075189	protein_coding	6-45583108-45585307	6-45616358-45617555	31050	6-45520895-45601653:+	ZNF146
3.01054e-05	0.318618	0.115	0.079	1	0	6-77323842-77324714	ENSSSCT00000060794	protein_coding	77350457	77364843	ENSSSCG00000039973	ENSSSCT00000060794	protein_coding	6-77364644-77366843	6-77323842-77324714	39929	6-77350457-77364843:-	TAS1R2
3.02036e-05	0.268105	0.16	0.117	1	0	16-23959361-23960408	ENSSSCT00000089392	protein_coding	24067679	24100195	ENSSSCG00000016851	ENSSSCT00000089392	protein_coding	16-24039567-24041766	16-23959361-23960408	79158	16-24041567-24102179:+	OSMR
3.13277e-05	0.263568	0.12	0.085	1	0	8-691679-693127	ENSSSCT00000061424	protein_coding	608327	611736	ENSSSCG00000038573	ENSSSCT00000061424	protein_coding	8-611537-613736	8-691679-693127	77942	8-608327-611736:-	NKX1-1
3.17393e-05	0.273733	0.125	0.087	1	0	11-22474538-22476523	ENSSSCT00000070293	lncRNA			ENSSSCG00000049729	ENSSSCT00000070293	lncRNA	11-22450182-22452381	11-22474538-22476523	22156	11-22436114-22450381:-
3.20105e-05	0.295754	0.13	0.094	1	0	10-56264978-56266725	ENSSSCT00000091129	lncRNA			ENSSSCG00000045382	ENSSSCT00000091129	lncRNA	10-56260871-56263070	10-56264978-56266725	1907	10-56262871-56268472:+
3.31746e-05	0.269276	0.118	0.082	1	0	9-57104198-57106767	ENSSSCT00000016618	protein_coding	57091222	57098899	ENSSSCG00000015249	ENSSSCT00000016618	protein_coding	9-57099961-57102160	9-57104198-57106767	2037	9-57090615-57110476:-	ADAMTS8
3.55734e-05	0.293563	0.109	0.079	1	0	7-7937698-7939066	ENSSSCT00000001140	protein_coding	7808793	7853528	ENSSSCG00000023956	ENSSSCT00000001140	protein_coding	7-7857353-7859552	7-7937698-7939066	78145	7-7807044-8093553:-	NEDD9
3.57717e-05	0.289529	0.171	0.137	1	0	17-11073880-11075058	ENSSSCT00000037029	protein_coding	11016578	11107079	ENSSSCG00000007023	ENSSSCT00000037029	protein_coding	17-11109729-11111928	17-11073880-11075058	34670	17-11008684-11109928:-	ENSSSCG00000007023
3.86462e-05	0.250446	0.111	0.077	1	0	6-61273185-61274290	ENSSSCT00000083849	protein_coding	61202923	61269842	ENSSSCG00000036306	ENSSSCT00000083849	protein_coding	6-61274058-61276257	6-61273185-61274290	0	6-61202803-61274257:-	ENSSSCG00000036306
3.89957e-05	0.264947	0.138	0.101	1	0	4-129706225-129707816	ENSSSCT00000007598	protein_coding	129670725	129704501	ENSSSCG00000006935	ENSSSCT00000007598	protein_coding	4-129704647-129706846	4-129706225-129707816	0	4-129670637-129704846:-	CLCA2
4.23656e-05	0.254225	0.138	0.103	1	0	14-129264234-129266010	ENSSSCT00000041381	protein_coding	129387050	129411787	ENSSSCG00000039838	ENSSSCT00000041381	protein_coding	14-129416407-129418606	14-129264234-129266010	150396	14-129381192-129417445:-	RGS10
4.3319e-05	0.279627	0.107	0.07	1	0	15-84994176-84995276	ENSSSCT00000017426	protein_coding	84760560	84944848	ENSSSCG00000016005	ENSSSCT00000017426	protein_coding	15-84958322-84960521	15-84994176-84995276	33654	15-84755751-84958521:-	SESTD1
4.33482e-05	0.2729	0.14	0.106	1	0	15-134648815-134650570	ENSSSCT00000081316	lncRNA			ENSSSCG00000048071	ENSSSCT00000081316	lncRNA	15-134650079-134652278	15-134648815-134650570	0	15-134647555-134650278:-
4.39619e-05	0.356964	0.125	0.088	1	0	15-44012949-44013630	ENSSSCT00000017175	protein_coding	44066193	44398883	ENSSSCG00000015774	ENSSSCT00000017175	protein_coding	15-44063863-44066062	15-44012949-44013630	50232	15-43787465-44399718:+	TENM3
4.62097e-05	0.295279	0.23	0.188	1	0	16-46473254-46474915	ENSSSCT00000042717	protein_coding	46446623	46518634	ENSSSCG00000016958	ENSSSCT00000042717	protein_coding	16-46444383-46446582	16-46473254-46474915	26671	16-46434873-46523609:+	PIK3R1
4.72196e-05	0.320034	0.119	0.084	1	0	6-153746575-153748053	ENSSSCT00000048732	protein_coding	153756197	153791647	ENSSSCG00000003830	ENSSSCT00000048732	protein_coding	6-153754181-153756380	6-153746575-153748053	6127	6-153756181-153795535:+	MYSM1
4.73622e-05	0.314	0.126	0.092	1	0	5-93554379-93556126	ENSSSCT00000075875	lncRNA			ENSSSCG00000042946	ENSSSCT00000075875	lncRNA	5-93538530-93540729	5-93554379-93556126	13649	5-93478022-93538729:-
5.04618e-05	0.339581	0.111	0.079	1	0	9-90505983-90508618	ENSSSCT00000085469	protein_coding	90443872	90444267	ENSSSCG00000042690	ENSSSCT00000085469	protein_coding	9-90438588-90440787	9-90505983-90508618	65195	9-90440588-90445294:+	ENSSSCG00000042690
5.35024e-05	0.259046	0.199	0.156	1	0	1-132767863-132768759	ENSSSCT00000068466	protein_coding	132793311	132819213	ENSSSCG00000004792	ENSSSCT00000068466	protein_coding	1-132819027-132821226	1-132767863-132768759	50267	1-132789271-132819226:-	FAM98B
5.46137e-05	0.277145	0.131	0.094	1	0	9-71553290-71554790	ENSSSCT00000081050	lncRNA			ENSSSCG00000046139	ENSSSCT00000081050	lncRNA	9-71555146-71557345	9-71553290-71554790	355	9-71557146-71574974:+
5.53221e-05	0.335179	0.109	0.078	1	0	10-68374769-68375908	ENSSSCT00000012222	protein_coding	68302543	68465806	ENSSSCG00000011160	ENSSSCT00000012222	protein_coding	10-68300543-68302742	10-68374769-68375908	72026	10-68148087-68467189:+	ADARB2
5.58683e-05	0.270978	0.136	0.103	1	0	13-208292081-208296542	ENSSSCT00000039559	protein_coding	208295570	208298831	ENSSSCG00000022506	ENSSSCT00000039559	protein_coding	13-208293479-208295678	13-208292081-208296542	0	13-208295240-208313127:+	COL6A1
5.76755e-05	0.280835	0.153	0.119	1	0	7-92034045-92037501	ENSSSCT00000087749	lncRNA			ENSSSCG00000051493	ENSSSCT00000087749	lncRNA	7-92357086-92359285	7-92034045-92037501	319584	7-92346129-92357285:-
5.97051e-05	0.304011	0.11	0.077	1	0	4-65208859-65209677	ENSSSCT00000006790	protein_coding	65274003	65295178	ENSSSCG00000006195	ENSSSCT00000006790	protein_coding	4-65272003-65274202	4-65208859-65209677	62325	4-65274003-65295600:+	PRDM14
5.98906e-05	0.278187	0.115	0.081	1	0	7-55327739-55328951	ENSSSCT00000002070	protein_coding	55322287	55323340	ENSSSCG00000001847	ENSSSCT00000002070	protein_coding	7-55325533-55327732	7-55327739-55328951	6	7-55322010-55325732:-	MESP1
6.13153e-05	0.290305	0.144	0.112	1	0	9-57422630-57424379	ENSSSCT00000069284	lncRNA			ENSSSCG00000042049	ENSSSCT00000069284	lncRNA	9-57356160-57358359	9-57422630-57424379	64270	9-57354294-57356359:-
6.27219e-05	0.251951	0.12	0.083	1	0	7-39578091-39579361	ENSSSCT00000082073	lncRNA			ENSSSCG00000049723	ENSSSCT00000082073	lncRNA	7-39612364-39614563	7-39578091-39579361	33002	7-39614364-39621263:+
6.3653e-05	0.251437	0.156	0.117	1	0	9-57454298-57456005	ENSSSCT00000085678	protein_coding	57518938	57534146	ENSSSCG00000015252	ENSSSCT00000085678	protein_coding	9-57533947-57536146	9-57454298-57456005	77941	9-57509191-57558323:-	SNX19
6.47598e-05	0.270382	0.138	0.102	1	0	7-106534111-106535418	ENSSSCT00000079987	lncRNA			ENSSSCG00000044398	ENSSSCT00000079987	lncRNA	7-106813406-106815605	7-106534111-106535418	277987	7-106775821-106813605:-
6.75118e-05	0.250247	0.107	0.074	1	0	X-124222876-124225399	ENSSSCT00000056986	protein_coding	124221089	124223979	ENSSSCG00000012768	ENSSSCT00000056986	protein_coding	X-124213922-124216121	X-124222876-124225399	6754	X-124215922-124223979:+	ZFP92
6.88092e-05	0.293411	0.112	0.082	1	0	5-62998063-63000099	ENSSSCT00000027869	protein_coding	62966149	63039826	ENSSSCG00000022925	ENSSSCT00000027869	protein_coding	5-63041541-63043740	5-62998063-63000099	41441	5-62963643-63041740:-	ENSSSCG00000022925
7.09525e-05	0.2995	0.131	0.1	1	0	2-142090920-142094537	ENSSSCT00000044478	protein_coding	142011898	142077884	ENSSSCG00000038493	ENSSSCT00000044478	protein_coding	2-142077726-142079925	2-142090920-142094537	10994	2-142008962-142077925:-	PFDN1
7.17946e-05	0.252802	0.125	0.092	1	0	11-7533915-7534868	ENSSSCT00000010225	protein_coding	7545604	7561630	ENSSSCG00000009331	ENSSSCT00000010225	protein_coding	11-7543493-7545692	11-7533915-7534868	8624	11-7545493-7562737:+	MEDAG
8.25622e-05	0.431063	0.149	0.115	1	0	15-15760415-15761063	ENSSSCT00000064879	protein_coding	15812687	15885148	ENSSSCG00000015689	ENSSSCT00000064879	protein_coding	15-15808628-15810827	15-15760415-15761063	47564	15-15810628-15885706:+	DARS
8.49203e-05	0.329623	0.116	0.084	1	0	16-74064753-74066825	ENSSSCT00000088537	lncRNA			ENSSSCG00000041762	ENSSSCT00000088537	lncRNA	16-73933531-73935730	16-74064753-74066825	129022	16-73935457-73977328:+
8.52799e-05	0.27391	0.105	0.075	1	0	10-63787698-63790518	ENSSSCT00000073183	lncRNA			ENSSSCG00000047886	ENSSSCT00000073183	lncRNA	10-63861378-63863577	10-63787698-63790518	70859	10-63857156-63863878:-
8.60184e-05	0.335591	0.104	0.075	1	0	6-83350868-83351914	ENSSSCT00000025212	protein_coding	83356858	83360315	ENSSSCG00000026257	ENSSSCT00000025212	protein_coding	6-83361840-83364039	6-83350868-83351914	9925	6-83356411-83362500:-	STMN1
9.08261e-05	0.307659	0.107	0.075	1	0	3-81216236-81217776	ENSSSCT00000039117	protein_coding	81204131	81295745	ENSSSCG00000008392	ENSSSCT00000039117	protein_coding	3-81202131-81204330	3-81216236-81217776	11905	3-81196294-81296165:+	BCL11A
9.86515e-05	0.404866	0.124	0.094	1	0	11-63061123-63061892	ENSSSCT00000058853	protein_coding	63287195	63556713	ENSSSCG00000009489	ENSSSCT00000058853	protein_coding	11-63285195-63287394	11-63061123-63061892	223302	11-62438652-63560903:+	GPC6
0.000100618	0.305675	0.108	0.077	1	0	12-56843120-56845811	ENSSSCT00000083300	lncRNA			ENSSSCG00000047158	ENSSSCT00000083300	lncRNA	12-56857973-56860172	12-56843120-56845811	12161	12-56854331-56858172:-
0.000107558	0.287349	0.109	0.079	1	0	9-136984265-136986555	ENSSSCT00000068415	protein_coding	136894804	137055010	ENSSSCG00000015632	ENSSSCT00000068415	protein_coding	9-137054936-137057135	9-136984265-136986555	68380	9-136893351-137056101:-	ENSSSCG00000015632
0.000108404	0.305999	0.106	0.082	1	0	3-124912405-124914624	ENSSSCT00000084594	protein_coding	124984968	125001442	ENSSSCG00000008624	ENSSSCT00000084594	protein_coding	3-125002807-125005006	3-124912405-124914624	88182	3-124940548-125074123:-	LPIN1
0.000116265	0.345727	0.154	0.122	1	0	4-4493378-4494599	ENSSSCT00000059362	protein_coding	4480122	4655617	ENSSSCG00000005939	ENSSSCT00000059362	protein_coding	4-4372390-4374589	4-4493378-4494599	118788	4-4373944-4658020:+	FAM135B
0.000116527	0.295757	0.114	0.084	1	0	12-9294320-9295806	ENSSSCT00000087309	lncRNA			ENSSSCG00000048915	ENSSSCT00000087309	lncRNA	12-9720963-9723162	12-9294320-9295806	425156	12-9722963-9799568:+
0.000132853	0.286985	0.144	0.109	1	0	8-122773513-122774566	ENSSSCT00000010061	protein_coding	122115365	122441214	ENSSSCG00000009188	ENSSSCT00000010061	protein_coding	8-122113066-122115265	8-122773513-122774566	658247	8-122115066-122441327:+	STPG2
0.000141959	0.268027	0.102	0.071	1	0	6-147935139-147936754	ENSSSCT00000087859	protein_coding	147784948	148010296	ENSSSCG00000004829	ENSSSCT00000087859	protein_coding	6-148010961-148013160	6-147935139-147936754	74206	6-147775042-148305330:-	CACHD1
0.00014651	0.299681	0.101	0.072	1	0	15-124150734-124153060	ENSSSCT00000072301	protein_coding	124188224	124192625	ENSSSCG00000028418	ENSSSCT00000072301	protein_coding	15-124192812-124195011	15-124150734-124153060	39751	15-124095224-124193011:-	PAX3
0.000148944	0.29803	0.106	0.075	1	0	16-68991248-68992219	ENSSSCT00000018588	protein_coding	68727713	68961127	ENSSSCG00000017072	ENSSSCT00000018588	protein_coding	16-68961088-68963287	16-68991248-68992219	27960	16-68723995-68961287:-	GALNT10
0.000149795	0.251704	0.136	0.103	1	0	2-60634427-60637383	ENSSSCT00000040355	protein_coding	60636206	60682905	ENSSSCG00000013869	ENSSSCT00000040355	protein_coding	2-60634004-60636203	2-60634427-60637383	0	2-60636004-60682905:+	ENSSSCG00000013869
0.000149801	0.263047	0.13	0.095	1	0	16-59181108-59181884	ENSSSCT00000086381	lncRNA			ENSSSCG00000046048	ENSSSCT00000086381	lncRNA	16-59407689-59409888	16-59181108-59181884	225804	16-59403326-59407888:-
0.000150709	0.273665	0.126	0.093	1	0	6-54797938-54799139	ENSSSCT00000003554	protein_coding	54786699	54823541	ENSSSCG00000003199	ENSSSCT00000003554	protein_coding	6-54784511-54786710	6-54797938-54799139	11227	6-54786511-54823904:+	AP2A1
0.000158926	0.316701	0.105	0.077	1	0	4-76026686-76028461	ENSSSCT00000067591	lncRNA			ENSSSCG00000041147	ENSSSCT00000067591	lncRNA	4-76055725-76057924	4-76026686-76028461	27263	4-76057725-76061466:+
0.000160057	0.260369	0.153	0.12	1	0	1-163326055-163329269	ENSSSCT00000005439	protein_coding	163294030	163319398	ENSSSCG00000004929	ENSSSCT00000005439	protein_coding	1-163319823-163322022	1-163326055-163329269	4032	1-163292783-163320022:-	PARP16
0.000180999	0.272484	0.111	0.08	1	0	14-60681369-60683220	ENSSSCT00000023179	protein_coding	60669873	60677582	ENSSSCG00000024418	ENSSSCT00000023179	protein_coding	14-60677532-60679731	14-60681369-60683220	1637	14-60667108-60677731:-	RHOU
0.000181369	0.298744	0.163	0.131	1	0	3-59009824-59011151	ENSSSCT00000009013	protein_coding	58965599	59000738	ENSSSCG00000008230	ENSSSCT00000009013	protein_coding	3-59000947-59003146	3-59009824-59011151	6677	3-58964541-59001146:-	ATOH8
0.000182656	0.256565	0.115	0.087	1	0	13-146740756-146743947	ENSSSCT00000079054	protein_coding	146628661	146703374	ENSSSCG00000025826	ENSSSCT00000079054	protein_coding	13-146703737-146705936	13-146740756-146743947	34819	13-146625957-146703936:-	BOC
0.00020156	0.293596	0.105	0.076	1	0	3-3450385-3452482	ENSSSCT00000080914	lncRNA			ENSSSCG00000049539	ENSSSCT00000080914	lncRNA	3-3475467-3477666	3-3450385-3452482	22984	3-3383118-3552591:+
0.000208122	0.265893	0.14	0.105	1	0	1-208452018-208452797	ENSSSCT00000065823	protein_coding	208189197	208421004	ENSSSCG00000005190	ENSSSCT00000065823	protein_coding	1-208187080-208189279	1-208452018-208452797	262738	1-208175194-208421643:+	NFIB
0.000214917	0.250545	0.124	0.091	1	0	9-53138235-53139817	ENSSSCT00000053678	protein_coding	53082583	53141726	ENSSSCG00000022504	ENSSSCT00000053678	protein_coding	9-53178682-53180881	9-53138235-53139817	38864	9-53079550-53178881:-	CDON
0.000215281	0.296576	0.127	0.096	1	0	9-134039103-134042601	ENSSSCT00000017014	protein_coding	133857512	133859105	ENSSSCG00000015620	ENSSSCT00000017014	protein_coding	9-133855512-133857711	9-134039103-134042601	181391	9-133857512-133859105:+	ENSSSCG00000015620
0.000216999	0.273989	0.111	0.083	1	0	16-63166455-63168161	ENSSSCT00000055795	protein_coding	63167115	63185758	ENSSSCG00000035993	ENSSSCT00000055795	protein_coding	16-63165046-63167245	16-63166455-63168161	0	16-63167046-63189828:+	C1QTNF2
0.000240168	0.256557	0.154	0.119	1	0	10-56255778-56257983	ENSSSCT00000091129	lncRNA			ENSSSCG00000045382	ENSSSCT00000091129	lncRNA	10-56260871-56263070	10-56255778-56257983	2887	10-56262871-56268472:+
0.000242006	0.265563	0.113	0.085	1	0	12-33093748-33095319	ENSSSCT00000043690	protein_coding	33142207	33167236	ENSSSCG00000017615	ENSSSCT00000043690	protein_coding	12-33139505-33141704	12-33093748-33095319	44185	12-33141505-33172407:+	DGKE
0.000243269	0.271598	0.195	0.167	1	0	6-40720938-40723065	ENSSSCT00000090077	lncRNA			ENSSSCG00000041036	ENSSSCT00000090077	lncRNA	6-40780478-40782677	6-40720938-40723065	57412	6-40779178-40780936:-
0.000248357	0.34672	0.103	0.076	1	0	7-92029716-92030760	ENSSSCT00000087749	lncRNA			ENSSSCG00000051493	ENSSSCT00000087749	lncRNA	7-92357086-92359285	7-92029716-92030760	326325	7-92346129-92357285:-
0.000249229	0.2528	0.113	0.083	1	0	3-47418957-47421721	ENSSSCT00000008911	protein_coding	47442156	47463483	ENSSSCG00000008134	ENSSSCT00000008911	protein_coding	3-47394327-47396526	3-47418957-47421721	22430	3-47396327-47465791:+	EDAR
0.000255281	0.253678	0.199	0.163	1	0	2-137233465-137237193	ENSSSCT00000040101	protein_coding	137201424	137206672	ENSSSCG00000036741	ENSSSCT00000040101	protein_coding	2-137206780-137208979	2-137233465-137237193	24485	2-137198870-137206979:-	PITX1
0.000258433	0.284918	0.105	0.074	1	0	3-58841561-58842791	ENSSSCT00000087090	lncRNA			ENSSSCG00000042398	ENSSSCT00000087090	lncRNA	3-58843416-58845615	3-58841561-58842791	624	3-58845416-58854516:+
0.000272261	0.257468	0.122	0.092	1	0	3-93486424-93487939	ENSSSCT00000060604	protein_coding	93419949	93420739	ENSSSCG00000038396	ENSSSCT00000060604	protein_coding	3-93420540-93422739	3-93486424-93487939	63684	3-93419949-93420739:-	ENSSSCG00000038396
0.000275568	0.252324	0.122	0.093	1	0	6-12924094-12925633	ENSSSCT00000003010	protein_coding	12930412	12948354	ENSSSCG00000002716	ENSSSCT00000003010	protein_coding	6-12922899-12925098	6-12924094-12925633	0	6-12924894-12951173:+	MLKL
0.000278411	0.262674	0.128	0.097	1	0	2-39426330-39428246	ENSSSCT00000073062	protein_coding	39267254	39359115	ENSSSCG00000013351	ENSSSCT00000073062	protein_coding	2-39359253-39361452	2-39426330-39428246	64877	2-39266913-40077925:-	NAV2
0.000304371	0.354218	0.133	0.103	1	0	5-27381611-27382498	ENSSSCT00000029741	protein_coding	27304263	27572190	ENSSSCG00000036751	ENSSSCT00000029741	protein_coding	5-27572419-27574618	5-27381611-27382498	189920	5-27299778-27572618:-	PPM1H
0.000318266	0.279362	0.105	0.078	1	0	3-56676015-56678157	ENSSSCT00000008975	protein_coding	56660429	56710156	ENSSSCG00000008196	ENSSSCT00000008975	protein_coding	3-56658429-56660628	3-56676015-56678157	15386	3-56660429-56710156:+	ENSSSCG00000008196
0.000335118	0.266908	0.129	0.099	1	0	9-90944428-90945306	ENSSSCT00000040966	protein_coding	90950852	90951232	ENSSSCG00000035257	ENSSSCT00000040966	protein_coding	9-90951033-90953232	9-90944428-90945306	5726	9-90950852-90951232:-	ENSSSCG00000035257
0.000350491	0.369191	0.104	0.078	1	0	15-86931257-86932377	ENSSSCT00000041932	protein_coding	86947491	87026538	ENSSSCG00000016009	ENSSSCT00000041932	protein_coding	15-86945021-86947220	15-86931257-86932377	12643	15-86947021-87029777:+	ITGA4
0.000360713	0.276746	0.156	0.123	1	0	8-19990717-19992274	ENSSSCT00000038081	protein_coding	19933136	20162688	ENSSSCG00000022155	ENSSSCT00000038081	protein_coding	8-19931009-19933208	8-19990717-19992274	57508	8-19922779-20166755:+	RBPJ
0.000371952	0.256991	0.102	0.076	1	0	1-161682357-161684889	ENSSSCT00000005417	protein_coding	161679154	161683060	ENSSSCG00000004910	ENSSSCT00000005417	protein_coding	1-161677154-161679353	1-161682357-161684889	3003	1-161679154-161683060:+	RAX
0.00038426	0.256233	0.106	0.078	1	0	15-30071634-30073654	ENSSSCT00000017132	protein_coding	30072291	30131067	ENSSSCG00000015732	ENSSSCT00000017132	protein_coding	15-30070172-30072371	15-30071634-30073654	0	15-30072172-30137094:+	TFCP2L1
0.000433807	0.295599	0.12	0.088	1	0	13-82072755-82073671	ENSSSCT00000049108	protein_coding	82188739	82192332	ENSSSCG00000022073	ENSSSCT00000049108	protein_coding	13-82062604-82064803	13-82072755-82073671	7951	13-82064565-82195095:+	ZBTB38
0.000471604	0.285424	0.149	0.118	1	0	9-75098120-75099399	ENSSSCT00000016706	protein_coding	75110482	75201417	ENSSSCG00000015333	ENSSSCT00000016706	protein_coding	9-75108399-75110598	9-75098120-75099399	8999	9-75018067-75203447:+	ASB4
0.000471715	0.289513	0.139	0.106	1	0	6-98306805-98307728	ENSSSCT00000087321	protein_coding	98271209	98273948	ENSSSCG00000051135	ENSSSCT00000087321	protein_coding	6-98273749-98275948	6-98306805-98307728	30856	6-98270217-98273948:-	ENSSSCG00000051135
0.000492977	0.323481	0.116	0.09	1	0	3-128646611-128647535	ENSSSCT00000062852	protein_coding	128751002	128784229	ENSSSCG00000008646	ENSSSCT00000062852	protein_coding	3-128785771-128787970	3-128646611-128647535	138235	3-128747726-128805483:-	RNF144A
0.000499763	0.276024	0.122	0.092	1	0	2-99152668-99154280	ENSSSCT00000085130	protein_coding	99013669	99014978	ENSSSCG00000046245	ENSSSCT00000085130	protein_coding	2-99011669-99013868	2-99152668-99154280	138799	2-99013669-99014978:+	ENSSSCG00000046245
0.000522925	0.286157	0.166	0.138	1	0	17-49212109-49213094	ENSSSCT00000058309	protein_coding	49320614	49380446	ENSSSCG00000007454	ENSSSCT00000058309	protein_coding	17-49381063-49383262	17-49212109-49213094	167968	17-49258542-49390399:-	ZMYND8
0.000593803	0.410947	0.133	0.105	1	0	13-148449662-148450575	ENSSSCT00000065617	protein_coding	148703340	148704202	ENSSSCG00000030335	ENSSSCT00000065617	protein_coding	13-148575909-148578108	13-148449662-148450575	125333	13-148577909-148706818:+	ENSSSCG00000030335
0.000634659	0.259703	0.151	0.121	1	0	1-1442321-1447559	ENSSSCT00000050017	protein_coding	1414134	1423270	ENSSSCG00000031703	ENSSSCT00000050017	protein_coding	1-1411856-1414055	1-1442321-1447559	28265	1-1413856-1424023:+	DACT2
0.000656331	0.308056	0.107	0.079	1	0	15-33068387-33069288	ENSSSCT00000043310	protein_coding	33293844	33299949	ENSSSCG00000023155	ENSSSCT00000043310	protein_coding	15-33269079-33271278	15-33068387-33069288	199790	15-33271079-33305632:+	CLN8
0.000667406	0.259882	0.144	0.113	1	0	2-137549255-137551042	ENSSSCT00000031680	protein_coding	137535728	137597545	ENSSSCG00000014307	ENSSSCT00000031680	protein_coding	2-137597348-137599547	2-137549255-137551042	46305	2-137535131-137623889:-	H2AFY
0.000706971	0.25996	0.108	0.082	1	0	3-8539406-8540701	ENSSSCT00000043668	protein_coding	8531475	8533685	ENSSSCG00000023255	ENSSSCT00000043668	protein_coding	3-8529454-8531653	3-8539406-8540701	7752	3-8531155-8537442:+	MOSPD3
0.000724225	0.256376	0.122	0.093	1	0	5-27301093-27303466	ENSSSCT00000039671	protein_coding	27151465	27240527	ENSSSCG00000000458	ENSSSCT00000039671	protein_coding	5-27149465-27151664	5-27301093-27303466	149428	5-27126121-27242399:+	MON2
0.000726967	0.342198	0.166	0.136	1	0	6-135751635-135752997	ENSSSCT00000079877	protein_coding	135640698	135641177	ENSSSCG00000048534	ENSSSCT00000079877	protein_coding	6-135643930-135646129	6-135751635-135752997	105505	6-135635632-135644129:-	ENSSSCG00000048534
0.000728052	0.253299	0.143	0.116	1	0	15-120117958-120120034	ENSSSCT00000075199	protein_coding	119952799	120047044	ENSSSCG00000027669	ENSSSCT00000075199	protein_coding	15-120080347-120082546	15-120117958-120120034	35411	15-119949528-120177353:-	TNS1
0.000756586	0.263478	0.128	0.098	1	0	9-65688861-65690394	ENSSSCT00000064707	protein_coding	65747637	65771708	ENSSSCG00000040824	ENSSSCT00000064707	protein_coding	9-65735719-65737918	9-65688861-65690394	45324	9-65737719-65776308:+	CNTN2
0.000763301	0.252534	0.117	0.089	1	0	1-187746386-187747848	ENSSSCT00000064312	lncRNA			ENSSSCG00000033445	ENSSSCT00000064312	lncRNA	1-187760655-187762854	1-187746386-187747848	12806	1-187762655-187952751:+
0.000786238	0.287521	0.111	0.086	1	0	16-62089657-62090401	ENSSSCT00000073691	protein_coding	62066335	62235224	ENSSSCG00000033558	ENSSSCT00000073691	protein_coding	16-62064072-62066271	16-62089657-62090401	23385	16-61984924-62239937:+	GABRB2
0.000790656	0.310423	0.111	0.084	1	0	14-58456081-58456782	ENSSSCT00000088586	lncRNA			ENSSSCG00000046678	ENSSSCT00000088586	lncRNA	14-58422047-58424246	14-58456081-58456782	31834	14-58424047-58427635:+
0.000946212	0.320657	0.126	0.103	1	0	1-218875616-218877252	ENSSSCT00000005761	protein_coding	219000466	219036965	ENSSSCG00000005227	ENSSSCT00000005761	protein_coding	1-218992185-218994384	1-218875616-218877252	114932	1-218994185-219038522:+	PUM3
0.000958853	0.330194	0.105	0.079	1	0	10-58298343-58299078	ENSSSCT00000084955	lncRNA			ENSSSCG00000045440	ENSSSCT00000084955	lncRNA	10-58107602-58109801	10-58298343-58299078	188541	10-58102500-58107801:-
0.000986566	0.278229	0.113	0.09	1	0	1-73720079-73722152	ENSSSCT00000081851	lncRNA			ENSSSCG00000050189	ENSSSCT00000081851	lncRNA	1-73739420-73741619	1-73720079-73722152	17267	1-73741420-73785476:+
0.000999926	0.306567	0.106	0.079	1	0	1-233068868-233069542	ENSSSCT00000083641	protein_coding	233077203	233080748	ENSSSCG00000043640	ENSSSCT00000083641	protein_coding	1-233083102-233085301	1-233068868-233069542	13559	1-233074855-233083301:-	ENSSSCG00000043640
0.00100373	0.302686	0.109	0.083	1	0	10-46983069-46984146	ENSSSCT00000061714	protein_coding	46983700	47220518	ENSSSCG00000039658	ENSSSCT00000061714	protein_coding	10-46981700-46983899	10-46983069-46984146	0	10-46935557-47223384:+	ENSSSCG00000039658
0.0010577	0.418184	0.106	0.085	1	0	5-14114701-14115665	ENSSSCT00000079796	lncRNA			ENSSSCG00000043586	ENSSSCT00000079796	lncRNA	5-14100410-14102609	5-14114701-14115665	12091	5-14098570-14100609:-
0.00115144	0.275934	0.104	0.08	1	0	3-5565690-5568602	ENSSSCT00000076799	protein_coding	5483091	5567625	ENSSSCG00000007602	ENSSSCT00000076799	protein_coding	3-5567642-5569841	3-5565690-5568602	0	3-5472315-5567876:-	BAIAP2L1
0.00121044	0.269985	0.129	0.102	1	0	2-137503013-137504161	ENSSSCT00000075891	lncRNA			ENSSSCG00000044854	ENSSSCT00000075891	lncRNA	2-137427708-137429907	2-137503013-137504161	73105	2-137416262-137427907:-
0.00134625	0.316331	0.107	0.083	1	0	16-18263197-18264218	ENSSSCT00000078579	protein_coding	18299051	18305299	ENSSSCG00000042498	ENSSSCT00000078579	protein_coding	16-18297051-18299250	16-18263197-18264218	32832	16-18299051-18305299:+	ENSSSCG00000042498
0.00135858	0.283826	0.208	0.186	1	0	9-57200331-57202723	ENSSSCT00000016619	protein_coding	57127855	57149948	ENSSSCG00000015250	ENSSSCT00000016619	protein_coding	9-57125442-57127641	9-57200331-57202723	72689	9-57127442-57152547:+	ADAMTS15
0.0014025	0.251126	0.112	0.087	1	0	17-54687733-54690023	ENSSSCT00000076366	lncRNA			ENSSSCG00000049758	ENSSSCT00000076366	lncRNA	17-54660124-54662323	17-54687733-54690023	25409	17-54657137-54660323:-
0.00143873	0.280757	0.102	0.077	1	0	5-66155776-66156788	ENSSSCT00000044116	protein_coding	66092597	66114334	ENSSSCG00000038694	ENSSSCT00000044116	protein_coding	5-66114372-66116571	5-66155776-66156788	39204	5-66087379-66114571:-	CCND2
0.00150353	0.303528	0.102	0.079	1	0	10-57041650-57043067	ENSSSCT00000079790	lncRNA			ENSSSCG00000043159	ENSSSCT00000079790	lncRNA	10-56770640-56772839	10-57041650-57043067	268810	10-56765353-56770839:-
0.0015639	0.329783	0.106	0.081	1	0	14-10074231-10074837	ENSSSCT00000074133	lncRNA			ENSSSCG00000044680	ENSSSCT00000074133	lncRNA	14-10082011-10084210	14-10074231-10074837	7173	14-10073116-10082210:-
0.00158679	0.262051	0.107	0.083	1	0	14-31361994-31363658	ENSSSCT00000088217	protein_coding	31522552	31614456	ENSSSCG00000009818	ENSSSCT00000088217	protein_coding	14-31366687-31368886	14-31361994-31363658	3028	14-31368687-31657305:+	IFT81
0.00172035	0.291933	0.105	0.081	1	0	15-117910088-117911640	ENSSSCT00000048029	protein_coding	117658843	117730735	ENSSSCG00000016174	ENSSSCT00000048029	protein_coding	15-117730815-117733014	15-117910088-117911640	177073	15-117658099-117731014:-	FN1
0.00233527	0.29854	0.105	0.083	1	0	13-88998283-88998752	ENSSSCT00000012802	protein_coding	89044314	89088208	ENSSSCG00000011694	ENSSSCT00000012802	protein_coding	13-89042298-89044497	13-88998283-88998752	43545	13-89044298-89088214:+	CPB1
0.00240102	0.361284	0.112	0.091	1	0	15-4628583-4629412	ENSSSCT00000017067	protein_coding	4177361	4259034	ENSSSCG00000015669	ENSSSCT00000017067	protein_coding	15-4259507-4261706	15-4628583-4629412	366876	15-4173805-4259706:-	ACVR2A
0.00248544	0.342652	0.137	0.115	1	0	1-169153221-169155058	ENSSSCT00000005492	protein_coding	169127086	169322191	ENSSSCG00000004980	ENSSSCT00000005492	protein_coding	1-169124889-169127088	1-169153221-169155058	26132	1-168751423-169323977:+	THSD4
0.00267429	0.288672	0.163	0.139	1	0	11-63406830-63407642	ENSSSCT00000010404	protein_coding	63442072	63556713	ENSSSCG00000009489	ENSSSCT00000010404	protein_coding	11-63342192-63344391	11-63406830-63407642	62438	11-62438652-63560903:+	GPC6
0.00323172	0.271644	0.111	0.092	1	0	18-28944655-28947411	ENSSSCT00000045753	protein_coding	28946596	28989539	ENSSSCG00000016628	ENSSSCT00000045753	protein_coding	18-28944326-28946525	18-28944655-28947411	0	18-28946277-29028107:+	WNT2
0.00324792	0.258133	0.146	0.12	1	0	14-9216818-9218186	ENSSSCT00000010579	protein_coding	9197510	9434099	ENSSSCG00000009650	ENSSSCT00000010579	protein_coding	14-9195394-9197593	14-9216818-9218186	19224	14-9197394-9434993:+	DOCK5
0.00325837	0.520996	0.138	0.115	1	0	2-39180010-39180313	ENSSSCT00000071062	protein_coding	39036048	39051605	ENSSSCG00000013349	ENSSSCT00000071062	protein_coding	2-39188953-39191152	2-39180010-39180313	8639	2-39034013-39189152:-	HTATIP2
0.00344602	0.253313	0.113	0.089	1	0	6-26893806-26894867	ENSSSCT00000081179	lncRNA			ENSSSCG00000046555	ENSSSCT00000081179	lncRNA	6-26929055-26931254	6-26893806-26894867	34187	6-26919042-27018294:-
0.00408117	0.307025	0.109	0.087	1	0	8-100033522-100034939	ENSSSCT00000068479	lncRNA			ENSSSCG00000046065	ENSSSCT00000068479	lncRNA	8-100206007-100208206	8-100033522-100034939	171067	8-100203999-100206206:-
0.00415688	0.27242	0.105	0.083	1	0	1-257957227-257958235	ENSSSCT00000006051	protein_coding	258052036	258053835	ENSSSCG00000005503	ENSSSCT00000006051	protein_coding	1-258042610-258044809	1-257957227-257958235	84374	1-258044610-258059004:+	TLR4
0.0044507	0.251547	0.116	0.091	1	0	7-50514579-50514986	ENSSSCT00000076244	lncRNA			ENSSSCG00000044046	ENSSSCT00000076244	lncRNA	7-50639971-50642170	7-50514579-50514986	124984	7-50641971-50646873:+
0.00470566	0.261539	0.144	0.124	1	0	4-38945975-38948601	ENSSSCT00000048272	protein_coding	38744531	38899079	ENSSSCG00000006082	ENSSSCT00000048272	protein_coding	4-38914889-38917088	4-38945975-38948601	28886	4-38743977-38915088:-	MATN2
0.00488831	0.255239	0.129	0.108	1	0	15-124134256-124137468	ENSSSCT00000072301	protein_coding	124188224	124192625	ENSSSCG00000028418	ENSSSCT00000072301	protein_coding	15-124192812-124195011	15-124134256-124137468	55343	15-124095224-124193011:-	PAX3
0.00577062	0.25447	0.114	0.09	1	0	X-124196247-124196948	ENSSSCT00000022521	protein_coding	124203040	124204089	ENSSSCG00000030075	ENSSSCT00000022521	protein_coding	X-124203890-124206089	X-124196247-124196948	6941	X-124203040-124204089:-	ENSSSCG00000030075
0.00674052	0.287989	0.102	0.083	1	0	13-108123061-108124729	ENSSSCT00000012854	protein_coding	107754658	107943568	ENSSSCG00000011743	ENSSSCT00000012854	protein_coding	13-107943443-107945642	13-108123061-108124729	177418	13-107754480-108335503:-	MECOM
0.0069199	0.394195	0.101	0.084	1	0	5-23873364-23873708	ENSSSCT00000072360	lncRNA			ENSSSCG00000050485	ENSSSCT00000072360	lncRNA	5-24116099-24118298	5-23873364-23873708	242390	5-24118099-24167018:+
0.00744423	0.254745	0.111	0.088	1	0	8-70721808-70722640	ENSSSCT00000046641	protein_coding	70653560	70697118	ENSSSCG00000008965	ENSSSCT00000046641	protein_coding	8-70697708-70699907	8-70721808-70722640	21900	8-70649312-70697907:-	ENSSSCG00000008965
0.00798432	0.251693	0.116	0.096	1	0	1-161906512-161907406	ENSSSCT00000057907	protein_coding	161879661	161939244	ENSSSCG00000034704	ENSSSCT00000057907	protein_coding	1-161939045-161941244	1-161906512-161907406	31638	1-161877574-161985172:-	ZNF532
0.00896348	0.285729	0.11	0.09	1	0	1-234479319-234481173	ENSSSCT00000049373	protein_coding	234555987	234562185	ENSSSCG00000033805	ENSSSCT00000049373	protein_coding	1-234553492-234555691	1-234479319-234481173	72318	1-234370868-234563655:+	ENSSSCG00000033805
0.00906864	0.274723	0.105	0.086	1	0	6-73424186-73424996	ENSSSCT00000073465	protein_coding	73297158	73693209	ENSSSCG00000037676	ENSSSCT00000073465	protein_coding	6-73295158-73297357	6-73424186-73424996	126828	6-73297158-74402790:+	KAZN
0.00952027	0.260301	0.184	0.163	1	0	15-83939126-83939978	ENSSSCT00000045499	protein_coding	84009173	84100460	ENSSSCG00000023133	ENSSSCT00000045499	protein_coding	15-83870817-83873016	15-83939126-83939978	66109	15-83872742-84101299:+	OSBPL6
5.75032e-39	0.577369	0.494	0.249	4.51337e-34	1	9-65531691-65534533	ENSSSCT00000036883	protein_coding	65545735	65709358	ENSSSCG00000022951	ENSSSCT00000036883	protein_coding	9-65543511-65545710	9-65531691-65534533	8977	9-65502252-65713548:+	NFASC
4.07959e-35	0.69958	0.463	0.252	3.20203e-30	1	14-111969775-111971154	ENSSSCT00000043519	lncRNA			ENSSSCG00000038321	ENSSSCT00000043519	lncRNA	14-111979768-111981967	14-111969775-111971154	8613	14-111977882-111979967:-
1.71085e-32	0.53192	0.413	0.196	1.34283e-27	1	13-130821541-130822949	ENSSSCT00000087978	lncRNA			ENSSSCG00000049168	ENSSSCT00000087978	lncRNA	13-130798378-130800577	13-130821541-130822949	20963	13-130800378-130843293:+
3.72196e-31	0.859112	0.22	0.067	2.92133e-26	1	1-15831302-15832178	ENSSSCT00000044721	protein_coding	15758806	15779142	ENSSSCG00000004093	ENSSSCT00000044721	protein_coding	1-15778965-15781164	1-15831302-15832178	50137	1-15756550-15779164:-	IYD
4.02717e-30	0.725493	0.361	0.176	3.16089e-25	1	1-44577046-44579085	ENSSSCT00000069788	lncRNA			ENSSSCG00000048099	ENSSSCT00000069788	lncRNA	1-44574913-44577112	1-44577046-44579085	0	1-44557945-44761446:+
9.74373e-30	0.580182	0.488	0.281	7.64775e-25	1	10-11723187-11724306	ENSSSCT00000062555	protein_coding	11654286	11709868	ENSSSCG00000035479	ENSSSCT00000062555	protein_coding	10-11652286-11654485	10-11723187-11724306	68701	10-11526619-11709888:+	DISP1
1.00607e-26	0.860841	0.284	0.131	7.89657e-22	1	2-80835417-80836032	ENSSSCT00000035375	protein_coding	80842090	80850100	ENSSSCG00000014047	ENSSSCT00000035375	protein_coding	2-80853593-80855792	2-80835417-80836032	17560	2-80841536-80853796:-	FGFR4
1.53928e-25	0.714304	0.292	0.132	1.20817e-20	1	1-113747616-113749987	ENSSSCT00000024465	protein_coding	113715620	114035269	ENSSSCG00000025578	ENSSSCT00000024465	protein_coding	1-113713620-113715819	1-113747616-113749987	31796	1-113715620-114037249:+	ALDH1A2
5.49751e-25	0.816152	0.343	0.18	4.31494e-20	1	4-88534628-88535210	ENSSSCT00000054508	protein_coding	88522769	88559883	ENSSSCG00000006345	ENSSSCT00000054508	protein_coding	4-88520166-88522365	4-88534628-88535210	12262	4-88521893-88560382:+	OLFML2B
7.28269e-25	0.960179	0.213	0.081	5.71611e-20	1	8-31144008-31144676	ENSSSCT00000029818	protein_coding	31054697	31132975	ENSSSCG00000023112	ENSSSCT00000029818	protein_coding	8-31134121-31136320	8-31144008-31144676	7687	8-30988368-31134320:-	PDS5A
3.33187e-24	0.605292	0.275	0.115	2.61515e-19	1	5-78193447-78195141	ENSSSCT00000079097	lncRNA			ENSSSCG00000042249	ENSSSCT00000079097	lncRNA	5-78194993-78197192	5-78193447-78195141	0	5-78188799-78195192:-
8.63211e-24	0.59746	0.219	0.075	6.77526e-19	1	9-65518985-65519883	ENSSSCT00000053341	protein_coding	65502259	65709358	ENSSSCG00000022951	ENSSSCT00000053341	protein_coding	9-65500252-65502451	9-65518985-65519883	16533	9-65502252-65713548:+	NFASC
1.15711e-23	0.823685	0.225	0.088	9.08205e-19	1	15-30358105-30359227	ENSSSCT00000085768	lncRNA			ENSSSCG00000049183	ENSSSCT00000085768	lncRNA	15-30218773-30220972	15-30358105-30359227	137132	15-30220773-30225773:+
1.6109e-23	0.59822	0.367	0.192	1.26438e-18	1	13-32019756-32022486	ENSSSCT00000048888	protein_coding	32070633	32090051	ENSSSCG00000034357	ENSSSCT00000048888	protein_coding	13-32027329-32029528	13-32019756-32022486	4842	13-32029329-32092453:+	DAG1
1.98921e-23	0.751353	0.234	0.093	1.56131e-18	1	12-47426420-47427897	ENSSSCT00000040566	protein_coding	47400276	47496913	ENSSSCG00000036705	ENSSSCT00000040566	protein_coding	12-47398191-47400390	12-47426420-47427897	26029	12-47346977-47500525:+	RPH3AL
4.6812e-23	0.715363	0.245	0.102	3.67423e-18	1	4-42979170-42979692	ENSSSCT00000054394	protein_coding	42959132	42985345	ENSSSCG00000037963	ENSSSCT00000054394	protein_coding	4-42985199-42987398	4-42979170-42979692	5506	4-42957712-42985459:-	FAM92A
2.30464e-22	0.882732	0.263	0.126	1.80889e-17	1	1-167377958-167378312	ENSSSCT00000045915	protein_coding	167296226	167298221	ENSSSCG00000004970	ENSSSCT00000045915	protein_coding	1-167294226-167296425	1-167377958-167378312	81532	1-167296090-167298266:+	ENSSSCG00000004970
3.00967e-22	0.490431	0.415	0.239	2.36226e-17	1	9-64223893-64226108	ENSSSCT00000016641	protein_coding	64212967	64220473	ENSSSCG00000015272	ENSSSCT00000016641	protein_coding	9-64209477-64211676	9-64223893-64226108	12216	9-64211477-64220981:+	OPTC
7.65567e-22	0.911785	0.192	0.072	6.00886e-17	1	13-108991727-108992192	ENSSSCT00000012857	protein_coding	109032264	109054903	ENSSSCG00000011746	ENSSSCT00000012857	protein_coding	13-109027952-109030151	13-108991727-108992192	35759	13-109029952-109059176:+	SKIL
1.28673e-21	0.541489	0.234	0.088	1.00994e-16	1	14-123135492-123136789	ENSSSCT00000083226	protein_coding	123260095	123260640	ENSSSCG00000047589	ENSSSCT00000083226	protein_coding	14-123257533-123259732	14-123135492-123136789	120743	14-123259533-123263308:+	ENSSSCG00000047589
1.37591e-21	0.500556	0.357	0.182	1.07994e-16	1	14-24096746-24098570	ENSSSCT00000075566	protein_coding	24061800	24119324	ENSSSCG00000009745	ENSSSCT00000075566	protein_coding	14-24119125-24121324	14-24096746-24098570	20554	14-24059019-24241176:-	ADGRD1
3.7451e-21	0.636027	0.209	0.079	2.93949e-16	1	15-8340716-8341495	ENSSSCT00000071746	protein_coding	8689890	8690120	ENSSSCG00000045622	ENSSSCT00000071746	protein_coding	15-8695573-8697772	15-8340716-8341495	354077	15-8688931-8695772:-	ENSSSCG00000045622
3.84408e-21	0.790527	0.262	0.122	3.01718e-16	1	14-85915017-85915905	ENSSSCT00000079055	lncRNA			ENSSSCG00000046576	ENSSSCT00000079055	lncRNA	14-85922102-85924301	14-85915017-85915905	6196	14-85685789-86261870:+
5.82715e-21	0.343307	0.549	0.357	4.57367e-16	1	9-113788719-113791430	ENSSSCT00000065761	protein_coding	113783233	113785312	ENSSSCG00000034654	ENSSSCT00000065761	protein_coding	9-113785163-113787362	9-113788719-113791430	1356	9-113782469-113785362:-	MYOG
7.33849e-21	0.476421	0.303	0.144	5.75991e-16	1	11-18898314-18899783	ENSSSCT00000068271	lncRNA			ENSSSCG00000046385	ENSSSCT00000068271	lncRNA	11-18869775-18871974	11-18898314-18899783	26339	11-18871775-18927068:+
1.24423e-20	0.584044	0.33	0.168	9.76581e-16	1	4-56662640-56665037	ENSSSCT00000040655	protein_coding	56607747	56703398	ENSSSCG00000037782	ENSSSCT00000040655	protein_coding	4-56605714-56607913	4-56662640-56665037	54726	4-56607714-56703516:+	MRPS28
2.16223e-20	0.934696	0.183	0.07	1.69711e-15	1	14-110193940-110194640	ENSSSCT00000089359	protein_coding	109767347	110468942	ENSSSCG00000010535	ENSSSCT00000089359	protein_coding	14-110468775-110470974	14-110193940-110194640	274134	14-109764519-110468974:-	HPSE2
2.48069e-20	0.573817	0.338	0.178	1.94707e-15	1	1-137290534-137291854	ENSSSCT00000048040	protein_coding	137201814	137249148	ENSSSCG00000027232	ENSSSCT00000048040	protein_coding	1-137290486-137292685	1-137290534-137291854	0	1-137201245-137297185:-	ENSSSCG00000027232
2.6118e-20	0.564769	0.426	0.269	2.04997e-15	1	5-11798462-11799360	ENSSSCT00000044711	protein_coding	11799632	11898041	ENSSSCG00000000152	ENSSSCT00000044711	protein_coding	5-11797217-11799416	5-11798462-11799360	0	5-11633519-11905311:+	RBFOX2
3.08974e-20	0.72696	0.281	0.138	2.4251e-15	1	1-251119334-251119920	ENSSSCT00000005997	protein_coding	251212464	251218119	ENSSSCG00000005452	ENSSSCT00000005997	protein_coding	1-251217925-251220124	1-251119334-251119920	98004	1-251210987-251218124:-	C9orf152
4.02483e-20	0.406663	0.367	0.197	3.15905e-15	1	18-19163553-19165010	ENSSSCT00000075379	protein_coding	19007078	19087727	ENSSSCG00000016566	ENSSSCT00000075379	protein_coding	18-19142429-19144628	18-19163553-19165010	18924	18-18998905-19142628:-	NRF1
4.82541e-20	0.76538	0.214	0.092	3.78741e-15	1	18-19224813-19225149	ENSSSCT00000087509	protein_coding	19190441	19199292	ENSSSCG00000044254	ENSSSCT00000087509	protein_coding	18-19199377-19201576	18-19224813-19225149	23236	18-19144096-19199576:-	SMKR1
7.50274e-20	0.535865	0.346	0.184	5.88883e-15	1	17-52290520-52292919	ENSSSCT00000008178	protein_coding	52318366	52318678	ENSSSCG00000044129	ENSSSCT00000008178	protein_coding	17-52318479-52320678	17-52290520-52292919	25559	17-52318366-52318678:-	ENSSSCG00000044129
6.35878e-19	0.503015	0.346	0.187	4.99094e-14	1	17-27110941-27112001	ENSSSCT00000067065	lncRNA			ENSSSCG00000043679	ENSSSCT00000067065	lncRNA	17-27048084-27050283	17-27110941-27112001	60657	17-27050084-27127818:+
9.8784e-19	0.457515	0.394	0.229	7.75346e-14	1	14-73440234-73443241	ENSSSCT00000058514	protein_coding	73444012	73482720	ENSSSCG00000036446	ENSSSCT00000058514	protein_coding	14-73399014-73401213	14-73440234-73443241	39020	14-73401014-73654982:+	PALD1
4.23097e-18	0.562119	0.245	0.114	3.32084e-13	1	4-11238082-11238603	ENSSSCT00000081768	lncRNA			ENSSSCG00000047619	ENSSSCT00000081768	lncRNA	4-11252428-11254627	4-11238082-11238603	13824	4-10803985-11274378:+
5.41213e-18	0.741312	0.159	0.055	4.24793e-13	1	1-205211928-205212718	ENSSSCT00000005707	protein_coding	205082600	205284861	ENSSSCG00000005177	ENSSSCT00000005707	protein_coding	1-205285144-205287343	1-205211928-205212718	72425	1-205081227-205285343:-	SH3GL2
5.81909e-18	0.630482	0.213	0.094	4.56735e-13	1	2-86867384-86868831	ENSSSCT00000081625	protein_coding	86585045	86664898	ENSSSCG00000014100	ENSSSCT00000081625	protein_coding	2-86665447-86667646	2-86867384-86868831	199737	2-86579118-86665646:-	TBCA
6.78891e-18	0.44925	0.345	0.192	5.32855e-13	1	14-76461132-76463157	ENSSSCT00000063367	protein_coding	76457687	76462406	ENSSSCG00000010303	ENSSSCT00000063367	protein_coding	14-76462207-76464406	14-76461132-76463157	0	14-76456167-76473423:-	SYNPO2L
1.15801e-17	0.988526	0.154	0.059	9.08911e-13	1	17-48891257-48891658	ENSSSCT00000074014	lncRNA			ENSSSCG00000041724	ENSSSCT00000074014	lncRNA	17-48873765-48875964	17-48891257-48891658	15292	17-48851127-48884800:+
1.44392e-17	0.670013	0.236	0.11	1.13332e-12	1	9-120500997-120501892	ENSSSCT00000084383	protein_coding	120545852	120546179	ENSSSCG00000043373	ENSSSCT00000084383	protein_coding	9-120543852-120546051	9-120500997-120501892	41959	9-120545852-120546179:+	ENSSSCG00000043373
1.5753e-17	0.665596	0.276	0.145	1.23644e-12	1	16-65688770-65689265	ENSSSCT00000018565	protein_coding	65715856	65811039	ENSSSCG00000017052	ENSSSCT00000018565	protein_coding	16-65713622-65715821	16-65688770-65689265	24356	16-65715622-65814760:+	ADAM19
2.50997e-17	0.438763	0.353	0.198	1.97005e-12	1	9-123945565-123948622	ENSSSCT00000083295	protein_coding	123914878	123938535	ENSSSCG00000015550	ENSSSCT00000083295	protein_coding	9-123938360-123940559	9-123945565-123948622	5005	9-123913172-123956800:-	RGS16
3.72232e-17	0.473966	0.272	0.132	2.92161e-12	1	9-124525840-124528671	ENSSSCT00000027563	protein_coding	124436082	124493685	ENSSSCG00000015556	ENSSSCT00000027563	protein_coding	9-124433807-124436006	9-124525840-124528671	89833	9-124435807-124495354:+	LAMC2
3.7954e-17	0.568837	0.257	0.128	2.97897e-12	1	9-50099908-50100678	ENSSSCT00000025556	protein_coding	49992870	50093054	ENSSSCG00000022961	ENSSSCT00000025556	protein_coding	9-50093218-50095417	9-50099908-50100678	4490	9-49989767-50093417:-	CLMP
4.07369e-17	0.581004	0.249	0.119	3.1974e-12	1	6-99399826-99401290	ENSSSCT00000066426	protein_coding	99217312	99244868	ENSSSCG00000038026	ENSSSCT00000066426	protein_coding	6-99244669-99246868	6-99399826-99401290	152957	6-99216228-99244868:-	RAB12
4.20039e-17	0.759912	0.179	0.073	3.29685e-12	1	14-8008420-8009512	ENSSSCT00000010570	protein_coding	7952258	7961339	ENSSSCG00000009642	ENSSSCT00000010570	protein_coding	14-7961367-7963566	14-8008420-8009512	44853	14-7950389-7961566:-	STC1
4.53631e-17	0.487822	0.284	0.147	3.5605e-12	1	X-110459031-110459981	ENSSSCT00000067332	lncRNA			ENSSSCG00000043173	ENSSSCT00000067332	lncRNA	X-110387703-110389902	X-110459031-110459981	69128	X-110384592-110387902:-
6.47951e-17	0.574108	0.305	0.168	5.0857e-12	1	1-166938176-166939866	ENSSSCT00000043675	lncRNA			ENSSSCG00000040442	ENSSSCT00000043675	lncRNA	1-166923031-166925230	1-166938176-166939866	12945	1-166925031-167002317:+
7.80504e-17	0.314221	0.452	0.275	6.1261e-12	1	9-122495366-122498487	ENSSSCT00000016927	protein_coding	122486583	122522134	ENSSSCG00000015538	ENSSSCT00000016927	protein_coding	9-122482004-122484203	9-122495366-122498487	11162	9-122484004-122523068:+	KIAA1614
9.14035e-17	0.793276	0.209	0.098	7.17417e-12	1	6-948612-949440	ENSSSCT00000076795	protein_coding	977058	982070	ENSSSCG00000034455	ENSSSCT00000076795	protein_coding	6-974977-977176	6-948612-949440	25536	6-976977-983198:+	RNF166
1.12016e-16	0.757445	0.194	0.087	8.79202e-12	1	3-109241982-109242327	ENSSSCT00000067528	protein_coding	109211032	109211844	ENSSSCG00000046836	ENSSSCT00000067528	protein_coding	3-109212389-109214588	3-109241982-109242327	27393	3-109211031-109212588:-	ENSSSCG00000046836
2.09678e-16	0.50953	0.283	0.147	1.64574e-11	1	1-238815476-238817501	ENSSSCT00000005898	protein_coding	238681433	238825800	ENSSSCG00000005358	ENSSSCT00000005898	protein_coding	1-238826230-238828429	1-238815476-238817501	8728	1-238681193-238826429:-	ENSSSCG00000005358
2.09977e-16	0.478594	0.329	0.18	1.64809e-11	1	6-27581315-27583323	ENSSSCT00000053907	protein_coding	27568875	27570470	ENSSSCG00000036067	ENSSSCT00000053907	protein_coding	6-27565007-27567206	6-27581315-27583323	14108	6-27565450-27576272:+	PDP2
2.14786e-16	0.508075	0.323	0.182	1.68583e-11	1	7-97100708-97103037	ENSSSCT00000002614	protein_coding	97055798	97077034	ENSSSCG00000002350	ENSSSCT00000002614	protein_coding	7-97122767-97124966	7-97100708-97103037	19729	7-97052426-97122966:-	ELMSAN1
2.24167e-16	0.750066	0.155	0.061	1.75946e-11	1	X-82027952-82028822	ENSSSCT00000073575	lncRNA			ENSSSCG00000047186	ENSSSCT00000073575	lncRNA	X-82033856-82036055	X-82027952-82028822	5033	X-82031562-82034055:-
2.34847e-16	0.559217	0.299	0.163	1.84329e-11	1	12-18719985-18721148	ENSSSCT00000030923	protein_coding	18740653	18742420	ENSSSCG00000029838	ENSSSCT00000030923	protein_coding	12-18742221-18744420	12-18719985-18721148	21072	12-18740653-18742420:-	FZD2
2.75757e-16	0.408394	0.303	0.163	2.16439e-11	1	9-87910454-87911717	ENSSSCT00000091405	protein_coding	87659978	88158293	ENSSSCG00000015368	ENSSSCT00000091405	protein_coding	9-87657936-87660135	9-87910454-87911717	250318	9-87449359-88186965:+	HDAC9
2.77852e-16	0.504253	0.213	0.092	2.18083e-11	1	8-55468771-55469991	ENSSSCT00000052252	protein_coding	55554289	55598257	ENSSSCG00000008903	ENSSSCT00000052252	protein_coding	8-55461441-55463640	8-55468771-55469991	5130	8-55463441-55600939:+	KIAA1211
2.93712e-16	0.566173	0.26	0.129	2.30532e-11	1	13-53824816-53828198	ENSSSCT00000024414	protein_coding	53727821	53809500	ENSSSCG00000025053	ENSSSCT00000024414	protein_coding	13-53809491-53811690	13-53824816-53828198	13125	13-53724071-53809690:-	RYBP
3.72675e-16	0.752207	0.267	0.152	2.92509e-11	1	13-125634147-125634586	ENSSSCT00000083784	lncRNA			ENSSSCG00000047923	ENSSSCT00000083784	lncRNA	13-125683607-125685806	13-125634147-125634586	49020	13-125679266-125683806:-
4.31341e-16	0.811121	0.181	0.077	3.38555e-11	1	15-107151733-107152254	ENSSSCT00000066623	protein_coding	107128265	107155193	ENSSSCG00000028561	ENSSSCT00000066623	protein_coding	15-107126265-107128464	15-107151733-107152254	23268	15-107128208-107162943:+	CD28
4.46164e-16	0.767112	0.138	0.048	3.50189e-11	1	17-14915166-14915598	ENSSSCT00000068606	protein_coding	14895362	14897568	ENSSSCG00000043762	ENSSSCT00000068606	protein_coding	17-14897369-14899568	17-14915166-14915598	15597	17-14895362-14897568:-	ENSSSCG00000043762
4.66667e-16	0.917746	0.136	0.05	3.66282e-11	1	18-30887988-30888468	ENSSSCT00000087994	lncRNA			ENSSSCG00000042905	ENSSSCT00000087994	lncRNA	18-30737208-30739407	18-30887988-30888468	148580	18-30739208-30745732:+
4.77109e-16	0.523295	0.287	0.152	3.74478e-11	1	14-121029550-121030527	ENSSSCT00000075890	protein_coding	120971081	121008585	ENSSSCG00000010625	ENSSSCT00000075890	protein_coding	14-120969081-120971280	14-121029550-121030527	58269	14-120969632-121008924:+	SMC3
5.17248e-16	0.476439	0.286	0.147	4.05982e-11	1	9-37419416-37420835	ENSSSCT00000090888	protein_coding	37531249	37531680	ENSSSCG00000045002	ENSSSCT00000090888	protein_coding	9-37532010-37534209	9-37419416-37420835	111174	9-37526649-37532209:-	ENSSSCG00000045002
5.64931e-16	0.457414	0.263	0.13	4.43409e-11	1	10-16627005-16628154	ENSSSCT00000071933	protein_coding	16446839	16608378	ENSSSCG00000010872	ENSSSCT00000071933	protein_coding	10-16608179-16610378	10-16627005-16628154	16626	10-16441447-16741339:-	AKT3
5.74932e-16	0.418183	0.359	0.201	4.51259e-11	1	5-17211870-17215598	ENSSSCT00000000250	protein_coding	17248664	17250958	ENSSSCG00000000231	ENSSSCT00000000250	protein_coding	5-17246664-17248863	5-17211870-17215598	31065	5-17248664-17250958:+	ENSSSCG00000000231
6.5334e-16	0.474091	0.306	0.17	5.128e-11	1	9-113751346-113752544	ENSSSCT00000042918	protein_coding	113739616	113775485	ENSSSCG00000015474	ENSSSCT00000042918	protein_coding	9-113725881-113728080	9-113751346-113752544	23265	9-113727849-113777769:+	PPFIA4
6.65468e-16	0.840364	0.128	0.043	5.22319e-11	1	6-89710157-89710906	ENSSSCT00000004017	protein_coding	89739299	89753169	ENSSSCG00000003621	ENSSSCT00000004017	protein_coding	6-89730664-89732863	6-89710157-89710906	19757	6-89732664-89754719:+	ZSCAN20
8.53109e-16	0.471871	0.339	0.201	6.69597e-11	1	15-118956274-118957960	ENSSSCT00000032259	protein_coding	118861967	118877787	ENSSSCG00000025924	ENSSSCT00000032259	protein_coding	15-118878323-118880522	15-118956274-118957960	75751	15-118857479-118878522:-	IGFBP5
8.65515e-16	0.438727	0.319	0.169	6.79334e-11	1	13-195546913-195549966	ENSSSCT00000026584	protein_coding	195530129	195663902	ENSSSCG00000029392	ENSSSCT00000026584	protein_coding	13-195526938-195529137	13-195546913-195549966	17775	13-195528938-195663902:+	HUNK
8.93258e-16	0.846024	0.198	0.095	7.01109e-11	1	6-43324364-43324744	ENSSSCT00000003169	protein_coding	43177320	43290291	ENSSSCG00000002868	ENSSSCT00000003169	protein_coding	6-43290170-43292369	6-43324364-43324744	31994	6-43177065-43290369:-	PEPD
9.39039e-16	0.360565	0.442	0.28	7.37042e-11	1	14-1557614-1561655	ENSSSCT00000067181	lncRNA			ENSSSCG00000044399	ENSSSCT00000067181	lncRNA	14-1444102-1446301	14-1557614-1561655	111312	14-1446099-1453981:+
9.70842e-16	0.720917	0.237	0.12	7.62004e-11	1	17-27670753-27671245	ENSSSCT00000023356	protein_coding	27943883	28056648	ENSSSCG00000028004	ENSSSCT00000023356	protein_coding	17-27805244-27807443	17-27670753-27671245	133998	17-27807244-28058135:+	RIN2
1.00376e-15	0.65206	0.224	0.11	7.87837e-11	1	13-11681918-11682542	ENSSSCT00000086058	lncRNA			ENSSSCG00000043046	ENSSSCT00000086058	lncRNA	13-11396883-11399082	13-11681918-11682542	282835	13-11382055-11397082:-
1.24754e-15	0.827744	0.255	0.142	9.7918e-11	1	13-198834455-198834888	ENSSSCT00000074069	lncRNA			ENSSSCG00000041276	ENSSSCT00000074069	lncRNA	13-198728179-198730378	13-198834455-198834888	104076	13-198730179-198750676:+
1.41461e-15	0.922074	0.111	0.035	1.11031e-10	1	4-76088472-76088921	ENSSSCT00000067591	lncRNA			ENSSSCG00000041147	ENSSSCT00000067591	lncRNA	4-76055725-76057924	4-76088472-76088921	30547	4-76057725-76061466:+
1.51738e-15	0.52034	0.24	0.118	1.19098e-10	1	6-41312110-41312399	ENSSSCT00000091264	lncRNA			ENSSSCG00000047624	ENSSSCT00000091264	lncRNA	6-41261661-41263860	6-41312110-41312399	48249	6-41263661-41293012:+
1.55085e-15	0.369912	0.254	0.119	1.21725e-10	1	5-19361526-19362397	ENSSSCT00000032497	protein_coding	19400309	19402155	ENSSSCG00000024221	ENSSSCT00000032497	protein_coding	5-19405671-19407870	5-19361526-19362397	43273	5-19398248-19412606:-	SMUG1
1.83245e-15	0.470005	0.274	0.147	1.43827e-10	1	15-83939126-83939978	ENSSSCT00000045499	protein_coding	84009173	84100460	ENSSSCG00000023133	ENSSSCT00000045499	protein_coding	15-83870817-83873016	15-83939126-83939978	66109	15-83872742-84101299:+	OSBPL6
1.98117e-15	0.350428	0.275	0.136	1.555e-10	1	14-123129685-123130931	ENSSSCT00000083226	protein_coding	123260095	123260640	ENSSSCG00000047589	ENSSSCT00000083226	protein_coding	14-123257533-123259732	14-123129685-123130931	126601	14-123259533-123263308:+	ENSSSCG00000047589
2.0116e-15	0.405157	0.428	0.28	1.57889e-10	1	1-190102371-190103303	ENSSSCT00000079922	lncRNA			ENSSSCG00000051207	ENSSSCT00000079922	lncRNA	1-190032361-190034560	1-190102371-190103303	67810	1-190034361-190144184:+
2.39377e-15	0.751169	0.171	0.07	1.87885e-10	1	7-92288353-92288882	ENSSSCT00000087749	lncRNA			ENSSSCG00000051493	ENSSSCT00000087749	lncRNA	7-92357086-92359285	7-92288353-92288882	68203	7-92346129-92357285:-
2.79207e-15	0.651744	0.257	0.137	2.19147e-10	1	17-51018046-51018642	ENSSSCT00000043123	protein_coding	50997972	51016383	ENSSSCG00000031763	ENSSSCT00000043123	protein_coding	17-50995631-50997830	17-51018046-51018642	20215	17-50997631-51019760:+	ENSSSCG00000031763
2.94854e-15	0.526163	0.205	0.092	2.31428e-10	1	5-27381611-27382498	ENSSSCT00000029741	protein_coding	27304263	27572190	ENSSSCG00000036751	ENSSSCT00000029741	protein_coding	5-27572419-27574618	5-27381611-27382498	189920	5-27299778-27572618:-	PPM1H
3.2452e-15	0.675296	0.159	0.062	2.54712e-10	1	13-132444968-132446012	ENSSSCT00000054180	protein_coding	132278556	132376343	ENSSSCG00000031147	ENSSSCT00000054180	protein_coding	13-132431243-132433442	13-132444968-132446012	11525	13-132273874-132431442:-	ACAP2
3.50761e-15	0.671761	0.157	0.06	2.75309e-10	1	13-163686927-163687737	ENSSSCT00000047734	protein_coding	162572264	163443619	ENSSSCG00000033898	ENSSSCT00000047734	protein_coding	13-163443447-163445646	13-163686927-163687737	241280	13-162569479-163443646:-	EPHA6
3.56608e-15	0.644519	0.205	0.094	2.79898e-10	1	7-4454636-4457244	ENSSSCT00000069651	lncRNA			ENSSSCG00000049701	ENSSSCT00000069651	lncRNA	7-4396331-4398530	7-4454636-4457244	56105	7-4390562-4396530:-
4.25435e-15	0.409062	0.293	0.153	3.3392e-10	1	13-54441832-54443815	ENSSSCT00000068936	protein_coding	54388756	54389313	ENSSSCG00000041059	ENSSSCT00000068936	protein_coding	13-54383581-54385780	13-54441832-54443815	56051	13-54385581-54391964:+	ENSSSCG00000041059
5.00785e-15	0.632112	0.286	0.165	3.93061e-10	1	3-35307053-35307610	ENSSSCT00000049057	protein_coding	34942575	35325989	ENSSSCG00000007917	ENSSSCT00000049057	protein_coding	3-35325932-35328131	3-35307053-35307610	18321	3-34939572-37209658:-	RBFOX1
6.09903e-15	0.602941	0.256	0.133	4.78707e-10	1	14-8022905-8023845	ENSSSCT00000072294	lncRNA			ENSSSCG00000042399	ENSSSCT00000072294	lncRNA	14-8069644-8071843	14-8022905-8023845	45798	14-8071644-8079464:+
6.79336e-15	0.602511	0.169	0.07	5.33204e-10	1	3-117809135-117810738	ENSSSCT00000009410	protein_coding	117801475	117811702	ENSSSCG00000008599	ENSSSCT00000009410	protein_coding	3-117811503-117813702	3-117809135-117810738	764	3-117800934-117811702:-	ENSSSCG00000008599
6.81552e-15	0.340898	0.336	0.189	5.34944e-10	1	2-128070538-128073152	ENSSSCT00000071345	lncRNA			ENSSSCG00000047314	ENSSSCT00000071345	lncRNA	2-128039728-128041927	2-128070538-128073152	28610	2-128036229-128039927:-
7.15232e-15	0.653964	0.215	0.102	5.61378e-10	1	14-113546243-113546995	ENSSSCT00000041772	protein_coding	113533520	113535164	ENSSSCG00000037500	ENSSSCT00000041772	protein_coding	14-113534965-113537164	14-113546243-113546995	9078	14-113533520-113535164:-	ENSSSCG00000037500
8.34481e-15	0.519718	0.217	0.1	6.54976e-10	1	2-8317525-8318092	ENSSSCT00000050558	protein_coding	8282810	8287189	ENSSSCG00000031666	ENSSSCT00000050558	protein_coding	2-8280265-8282464	2-8317525-8318092	35060	2-8281269-8287704:+	C11orf95
9.64105e-15	0.742973	0.15	0.059	7.56716e-10	1	9-19189989-19190546	ENSSSCT00000081494	protein_coding	19393220	19394077	ENSSSCG00000049439	ENSSSCT00000081494	protein_coding	9-19387712-19389911	9-19189989-19190546	197165	9-19389712-19395131:+	ENSSSCG00000049439
9.78436e-15	0.706923	0.161	0.066	7.67964e-10	1	13-30760589-30761239	ENSSSCT00000023537	protein_coding	30672102	30744499	ENSSSCG00000029251	ENSSSCT00000023537	protein_coding	13-30755381-30757580	13-30760589-30761239	3008	13-30631924-30804774:-	ENSSSCG00000029251
1.02505e-14	0.665011	0.214	0.106	8.04549e-10	1	14-112346722-112347157	ENSSSCT00000049083	protein_coding	112398984	112580983	ENSSSCG00000010563	ENSSSCT00000049083	protein_coding	14-112396866-112399065	14-112346722-112347157	49708	14-112398866-112588041:+	BTRC
1.03804e-14	0.649033	0.173	0.078	8.14749e-10	1	2-39632999-39635488	ENSSSCT00000068813	protein_coding	39270656	39629562	ENSSSCG00000013351	ENSSSCT00000068813	protein_coding	2-39629593-39631792	2-39632999-39635488	1206	2-39266913-40077925:-	NAV2
1.04585e-14	0.662435	0.214	0.105	8.20875e-10	1	8-115710763-115711453	ENSSSCT00000074817	protein_coding	115781195	115860558	ENSSSCG00000038801	ENSSSCT00000074817	protein_coding	8-115860519-115862718	8-115710763-115711453	149065	8-115779839-115861463:-	NPNT
1.05157e-14	0.849565	0.166	0.072	8.2537e-10	1	5-66254066-66254416	ENSSSCT00000068555	lncRNA			ENSSSCG00000041705	ENSSSCT00000068555	lncRNA	5-66320372-66322571	5-66254066-66254416	65955	5-66318493-66321036:-
1.38571e-14	0.441815	0.275	0.143	1.08763e-09	1	3-76627746-76629960	ENSSSCT00000085160	protein_coding	76615323	76647045	ENSSSCG00000008357	ENSSSCT00000085160	protein_coding	3-76611700-76613899	3-76627746-76629960	13846	3-76523589-76649650:+	SPRED2
1.46235e-14	0.759576	0.139	0.057	1.14779e-09	1	1-30024402-30025877	ENSSSCT00000076434	lncRNA			ENSSSCG00000046186	ENSSSCT00000076434	lncRNA	1-30024050-30026249	1-30024402-30025877	0	1-30026050-30031236:+
1.74712e-14	0.761418	0.142	0.055	1.3713e-09	1	3-102582196-102582788	ENSSSCT00000009292	protein_coding	102560414	102561178	ENSSSCG00000021359	ENSSSCT00000009292	protein_coding	3-102538004-102540203	3-102582196-102582788	41992	3-102538586-102567814:+	CDC42EP3
2.67189e-14	0.651097	0.258	0.141	2.09714e-09	1	15-46580987-46581652	ENSSSCT00000088270	protein_coding	46516943	46546426	ENSSSCG00000015796	ENSSSCT00000088270	protein_coding	15-46546305-46548504	15-46580987-46581652	32482	15-46513234-46546504:-	PDLIM3
2.81987e-14	0.43896	0.237	0.123	2.21328e-09	1	4-20883581-20885589	ENSSSCT00000006593	protein_coding	20645809	20935383	ENSSSCG00000006009	ENSSSCT00000006593	protein_coding	4-20643809-20646008	4-20883581-20885589	237572	4-20645809-20935564:+	EXT1
3.0005e-14	0.626236	0.247	0.138	2.35506e-09	1	16-6526405-6528185	ENSSSCT00000079964	lncRNA			ENSSSCG00000042701	ENSSSCT00000079964	lncRNA	16-6507418-6509617	16-6526405-6528185	16787	16-6475755-6538139:+
3.15739e-14	0.345987	0.34	0.198	2.4782e-09	1	14-108085937-108087940	ENSSSCT00000064631	protein_coding	107969589	108038897	ENSSSCG00000010508	ENSSSCT00000064631	protein_coding	14-108038698-108040897	14-108085937-108087940	45039	14-107965450-108038897:-	TM9SF3
3.43385e-14	0.530779	0.24	0.129	2.69519e-09	1	5-34155194-34156338	ENSSSCT00000082261	lncRNA			ENSSSCG00000045667	ENSSSCT00000082261	lncRNA	5-34219371-34221570	5-34155194-34156338	63032	5-34221371-34239952:+
3.99745e-14	0.54202	0.232	0.118	3.13756e-09	1	17-27435776-27436523	ENSSSCT00000007772	protein_coding	27270292	27778800	ENSSSCG00000007100	ENSSSCT00000007772	protein_coding	17-27268214-27270413	17-27435776-27436523	165362	17-27270214-27780529:+	SLC24A3
4.1005e-14	0.397512	0.217	0.097	3.21844e-09	1	13-56711468-56715712	ENSSSCT00000038210	protein_coding	56945698	57030813	ENSSSCG00000011524	ENSSSCT00000038210	protein_coding	13-56802555-56804754	13-56711468-56715712	86842	13-56804555-57034188:+	CHL1
4.23332e-14	0.595158	0.214	0.109	3.32269e-09	1	8-112832977-112833428	ENSSSCT00000057050	protein_coding	112867863	113330436	ENSSSCG00000039813	ENSSSCT00000057050	protein_coding	8-112865073-112867272	8-112832977-112833428	31644	8-112867073-113334115:+	COL25A1
4.25515e-14	0.498509	0.292	0.168	3.33982e-09	1	1-114725559-114726128	ENSSSCT00000061260	protein_coding	114689461	114748774	ENSSSCG00000004600	ENSSSCT00000061260	protein_coding	1-114751540-114753739	1-114725559-114726128	25411	1-114682295-115056366:-	TCF12
4.4545e-14	0.650373	0.181	0.078	3.49629e-09	1	7-11969881-11970553	ENSSSCT00000001158	protein_coding	12117493	12136459	ENSSSCG00000001063	ENSSSCT00000001158	protein_coding	7-12115240-12117439	7-11969881-11970553	144686	7-12117240-12137929:+	MYLIP
4.74284e-14	0.543334	0.261	0.141	3.72261e-09	1	5-65039226-65040427	ENSSSCT00000071319	protein_coding	65052923	65053696	ENSSSCG00000033544	ENSSSCT00000071319	protein_coding	5-65056054-65058253	5-65039226-65040427	15626	5-65052517-65123788:-	NTF3
4.90207e-14	0.44616	0.273	0.147	3.84758e-09	1	1-79664431-79666141	ENSSSCT00000083989	lncRNA			ENSSSCG00000046480	ENSSSCT00000083989	lncRNA	1-79662322-79664521	1-79664431-79666141	0	1-79658651-79662521:-
4.90236e-14	0.660261	0.134	0.051	3.84781e-09	1	12-8629373-8629889	ENSSSCT00000086302	lncRNA			ENSSSCG00000050015	ENSSSCT00000086302	lncRNA	12-8645889-8648088	12-8629373-8629889	15999	12-8647889-8731432:+
4.93973e-14	0.523623	0.323	0.206	3.87714e-09	1	1-255752043-255752820	ENSSSCT00000085895	lncRNA			ENSSSCG00000046112	ENSSSCT00000085895	lncRNA	1-255759154-255761353	1-255752043-255752820	6333	1-255747615-255759353:-
5.68928e-14	0.683692	0.152	0.064	4.46546e-09	1	1-224307960-224308550	ENSSSCT00000066964	protein_coding	223840200	224373550	ENSSSCG00000005257	ENSSSCT00000066964	protein_coding	1-224373351-224375550	1-224307960-224308550	64800	1-223836213-224680190:-	TRPM3
5.82919e-14	0.508612	0.314	0.191	4.57527e-09	1	9-44891360-44892650	ENSSSCT00000038547	protein_coding	44679816	44751255	ENSSSCG00000015080	ENSSSCT00000038547	protein_coding	9-44668881-44671080	9-44891360-44892650	220279	9-44670874-44752473:+	CEP164
6.37743e-14	0.399966	0.24	0.121	5.00558e-09	1	13-37461390-37462066	ENSSSCT00000038472	protein_coding	37349102	37365747	ENSSSCG00000035859	ENSSSCT00000038472	protein_coding	13-37367008-37369207	13-37461390-37462066	92182	13-37344699-37367207:-	WNT5A
6.43789e-14	0.44134	0.274	0.146	5.05303e-09	1	1-132767863-132768759	ENSSSCT00000068466	protein_coding	132793311	132819213	ENSSSCG00000004792	ENSSSCT00000068466	protein_coding	1-132819027-132821226	1-132767863-132768759	50267	1-132789271-132819226:-	FAM98B
6.62272e-14	0.658032	0.159	0.069	5.1981e-09	1	4-111795079-111795857	ENSSSCT00000084824	protein_coding	111825162	112200651	ENSSSCG00000023187	ENSSSCT00000084824	protein_coding	4-111822896-111825095	4-111795079-111795857	27038	4-111824896-112202825:+	VAV3
6.98375e-14	0.824656	0.124	0.048	5.48148e-09	1	2-150175831-150176387	ENSSSCT00000087453	lncRNA			ENSSSCG00000042596	ENSSSCT00000087453	lncRNA	2-150159440-150161639	2-150175831-150176387	14191	2-150108308-150159639:-
7.40707e-14	0.497502	0.272	0.148	5.81373e-09	1	2-83330600-83331218	ENSSSCT00000086200	lncRNA			ENSSSCG00000051679	ENSSSCT00000086200	lncRNA	2-83378168-83380367	2-83330600-83331218	46949	2-83371464-83378812:-
7.47863e-14	0.631528	0.196	0.096	5.8699e-09	1	14-115485419-115486847	ENSSSCT00000011613	protein_coding	115587861	116196220	ENSSSCG00000010617	ENSSSCT00000011613	protein_coding	14-115585215-115587414	14-115485419-115486847	98367	14-115587215-116198111:+	SORCS3
7.82909e-14	0.709015	0.247	0.134	6.14498e-09	1	9-130481257-130481821	ENSSSCT00000070904	lncRNA			ENSSSCG00000042112	ENSSSCT00000070904	lncRNA	9-130452942-130455141	9-130481257-130481821	26115	9-130436342-130453141:-
8.04535e-14	0.544415	0.213	0.1	6.31472e-09	1	14-135298809-135299936	ENSSSCT00000075844	protein_coding	135268552	135298918	ENSSSCG00000010745	ENSSSCT00000075844	protein_coding	14-135266551-135268750	14-135298809-135299936	30058	14-135196436-135303020:+	FANK1
8.14548e-14	0.890494	0.135	0.055	6.39331e-09	1	12-15477103-15477660	ENSSSCT00000087303	protein_coding	15441358	15445526	ENSSSCG00000017297	ENSSSCT00000087303	protein_coding	12-15439358-15441557	12-15477103-15477660	35545	12-15435964-15447101:+	CYB561
8.38719e-14	0.534728	0.272	0.151	6.58302e-09	1	13-132759840-132761845	ENSSSCT00000047155	protein_coding	132821792	133083111	ENSSSCG00000011833	ENSSSCT00000047155	protein_coding	13-132818870-132821069	13-132759840-132761845	57024	13-132820870-133086843:+	DLG1
8.47966e-14	0.673766	0.187	0.087	6.6556e-09	1	9-119884994-119885767	ENSSSCT00000038414	protein_coding	119875110	119893341	ENSSSCG00000035617	ENSSSCT00000038414	protein_coding	9-119893142-119895341	9-119884994-119885767	7374	9-119858969-119893341:-	ENSSSCG00000035617
1.03682e-13	0.552466	0.169	0.068	8.13789e-09	1	5-39153544-39153816	ENSSSCT00000090337	lncRNA			ENSSSCG00000043676	ENSSSCT00000090337	lncRNA	5-39148859-39151058	5-39153544-39153816	2485	5-39114472-39149058:-
1.06201e-13	0.641952	0.264	0.155	8.33562e-09	1	16-23805219-23806161	ENSSSCT00000032662	protein_coding	23634843	23746864	ENSSSCG00000016850	ENSSSCT00000032662	protein_coding	16-23747160-23749359	16-23805219-23806161	55859	16-23631195-24042240:-	LIFR
1.0632e-13	0.446084	0.31	0.169	8.34494e-09	1	15-49104249-49108512	ENSSSCT00000071258	lncRNA			ENSSSCG00000049254	ENSSSCT00000071258	lncRNA	15-49028103-49030302	15-49104249-49108512	73946	15-49029987-49075413:+
1.2405e-13	0.915929	0.114	0.04	9.73655e-09	1	1-45375116-45375541	ENSSSCT00000040949	protein_coding	45232859	45294337	ENSSSCG00000035259	ENSSSCT00000040949	protein_coding	1-45217440-45219639	1-45375116-45375541	155476	1-45219440-45296400:+	PHF3
1.35908e-13	0.557232	0.237	0.124	1.06673e-08	1	3-100563322-100563867	ENSSSCT00000039948	protein_coding	100557208	100597271	ENSSSCG00000008470	ENSSSCT00000039948	protein_coding	3-100555197-100557396	3-100563322-100563867	5925	3-100557169-100597675:+	THUMPD2
1.45305e-13	0.59274	0.215	0.104	1.14049e-08	1	2-25357719-25358752	ENSSSCT00000082635	protein_coding	25277065	25378351	ENSSSCG00000013295	ENSSSCT00000082635	protein_coding	2-25378152-25380351	2-25357719-25358752	19399	2-25247505-25378565:-	TRIM44
1.52415e-13	0.770844	0.19	0.092	1.19629e-08	1	2-35990338-35990751	ENSSSCT00000086553	protein_coding	35899581	35899883	ENSSSCG00000049346	ENSSSCT00000086553	protein_coding	2-35894814-35897013	2-35990338-35990751	93324	2-35896814-35901891:+	ENSSSCG00000049346
1.53793e-13	0.824565	0.112	0.039	1.2071e-08	1	X-88165319-88165914	ENSSSCT00000031772	protein_coding	88172639	88174627	ENSSSCG00000030241	ENSSSCT00000031772	protein_coding	X-88174429-88176628	X-88165319-88165914	8514	X-88171329-88233964:-	TSC22D3
1.58791e-13	0.454765	0.187	0.082	1.24633e-08	1	1-78378342-78379198	ENSSSCT00000087374	lncRNA			ENSSSCG00000051414	ENSSSCT00000087374	lncRNA	1-78461643-78463842	1-78378342-78379198	82444	1-78456729-78461842:-
1.6784e-13	0.771656	0.143	0.059	1.31736e-08	1	4-95546947-95547410	ENSSSCT00000078277	protein_coding	95549877	95561001	ENSSSCG00000006556	ENSSSCT00000078277	protein_coding	4-95547745-95549944	4-95546947-95547410	334	4-95542472-95572938:+	TPM3
1.77812e-13	0.618321	0.161	0.073	1.39563e-08	1	2-12982660-12983410	ENSSSCT00000045127	protein_coding	12988950	12989954	ENSSSCG00000032557	ENSSSCT00000045127	protein_coding	2-12989868-12992067	2-12982660-12983410	6457	2-12988708-12990067:-	LDHB
1.80796e-13	0.336753	0.376	0.222	1.41905e-08	1	11-15049873-15051767	ENSSSCT00000085475	lncRNA			ENSSSCG00000049660	ENSSSCT00000085475	lncRNA	11-15116904-15119103	11-15049873-15051767	65136	11-15112176-15117103:-
1.83621e-13	0.762944	0.138	0.055	1.44122e-08	1	17-27555342-27556184	ENSSSCT00000023356	protein_coding	27943883	28056648	ENSSSCG00000028004	ENSSSCT00000023356	protein_coding	17-27805244-27807443	17-27555342-27556184	249059	17-27807244-28058135:+	RIN2
1.90025e-13	0.620395	0.157	0.066	1.49149e-08	1	8-116728507-116728830	ENSSSCT00000075533	lncRNA			ENSSSCG00000044596	ENSSSCT00000075533	lncRNA	8-116687670-116689869	8-116728507-116728830	38637	8-116681834-116687869:-
1.99243e-13	0.50956	0.374	0.244	1.56384e-08	1	2-9866018-9867607	ENSSSCT00000055292	protein_coding	9804406	9826966	ENSSSCG00000013079	ENSSSCT00000055292	protein_coding	2-9863666-9865865	2-9866018-9867607	152	2-9802012-9863865:-	DAGLA
2.69098e-13	0.786675	0.16	0.072	2.11213e-08	1	11-46782325-46783045	ENSSSCT00000073532	lncRNA			ENSSSCG00000042071	ENSSSCT00000073532	lncRNA	11-46655170-46657369	11-46782325-46783045	124955	11-46595611-46655369:-
2.69736e-13	0.424702	0.221	0.111	2.11713e-08	1	3-121348685-121349720	ENSSSCT00000069395	lncRNA			ENSSSCG00000043156	ENSSSCT00000069395	lncRNA	3-121456619-121458818	3-121348685-121349720	106898	3-121440309-121456818:-
2.85061e-13	0.847101	0.143	0.062	2.23742e-08	1	9-24435338-24435844	ENSSSCT00000089493	lncRNA			ENSSSCG00000045215	ENSSSCT00000089493	lncRNA	9-24451721-24453920	9-24435338-24435844	15876	9-24453721-24497018:+
3.10719e-13	0.579874	0.131	0.044	2.4388e-08	1	9-57753327-57753759	ENSSSCT00000083582	lncRNA			ENSSSCG00000045830	ENSSSCT00000083582	lncRNA	9-57866077-57868276	9-57753327-57753759	112317	9-57831749-57866276:-
3.13276e-13	0.559174	0.192	0.089	2.45887e-08	1	4-103752598-103754330	ENSSSCT00000033361	protein_coding	103696928	103735524	ENSSSCG00000006734	ENSSSCT00000033361	protein_coding	4-103735382-103737581	4-103752598-103754330	15016	4-103693883-103735581:-	CD101
3.27885e-13	0.388816	0.274	0.151	2.57354e-08	1	3-95440745-95441454	ENSSSCT00000009248	protein_coding	95460144	95463153	ENSSSCG00000008446	ENSSSCT00000009248	protein_coding	3-95457937-95460136	3-95440745-95441454	16482	3-95459937-95464066:+	SIX2
3.52803e-13	0.601467	0.163	0.071	2.76912e-08	1	1-24742661-24743723	ENSSSCT00000078313	lncRNA			ENSSSCG00000042331	ENSSSCT00000078313	lncRNA	1-24635608-24637807	1-24742661-24743723	104853	1-24301150-24635807:-
3.69186e-13	0.419225	0.258	0.135	2.89771e-08	1	12-17193298-17194314	ENSSSCT00000067970	protein_coding	17101929	17150726	ENSSSCG00000017311	ENSSSCT00000067970	protein_coding	12-17208672-17210871	12-17193298-17194314	14357	12-17095587-17211368:-	MAPT
4.2595e-13	0.446763	0.272	0.15	3.34324e-08	1	9-9599983-9602476	ENSSSCT00000037787	protein_coding	9523399	9597859	ENSSSCG00000014852	ENSSSCT00000037787	protein_coding	9-9597760-9599959	9-9599983-9602476	23	9-9513856-9597959:-	ARRB1
4.72225e-13	0.733481	0.245	0.143	3.70645e-08	1	5-15107455-15108408	ENSSSCT00000000197	protein_coding	15094831	15097541	ENSSSCG00000000186	ENSSSCT00000000197	protein_coding	5-15097466-15099665	5-15107455-15108408	7789	5-15094603-15097665:-	RHEBL1
4.83569e-13	0.680466	0.136	0.054	3.79548e-08	1	5-77915211-77915692	ENSSSCT00000068249	lncRNA			ENSSSCG00000049340	ENSSSCT00000068249	lncRNA	5-77927055-77929254	5-77915211-77915692	11362	5-77923678-77927254:-
5.26007e-13	0.386113	0.342	0.204	4.12857e-08	1	17-40574347-40577069	ENSSSCT00000047759	protein_coding	40627199	40628611	ENSSSCG00000007336	ENSSSCT00000047759	protein_coding	17-40625101-40627300	17-40574347-40577069	48031	17-40627101-40629515:+	ENSSSCG00000007336
5.27504e-13	0.373769	0.339	0.2	4.14032e-08	1	11-51763835-51767204	ENSSSCT00000079942	lncRNA			ENSSSCG00000051611	ENSSSCT00000079942	lncRNA	11-51866784-51868983	11-51763835-51767204	99579	11-51862539-51867501:-
5.28714e-13	0.81617	0.151	0.067	4.14982e-08	1	3-58382466-58382837	ENSSSCT00000072729	protein_coding	58371574	58371951	ENSSSCG00000051345	ENSSSCT00000072729	protein_coding	3-58367721-58369920	3-58382466-58382837	12545	3-58369721-58375699:+	ENSSSCG00000051345
6.30719e-13	0.533199	0.214	0.11	4.95045e-08	1	1-256168644-256169250	ENSSSCT00000072381	protein_coding	256270137	256271084	ENSSSCG00000049976	ENSSSCT00000072381	protein_coding	1-256267994-256270193	1-256168644-256169250	98743	1-256269994-256271295:+	ENSSSCG00000049976
6.52522e-13	0.587819	0.198	0.095	5.12158e-08	1	17-234390-235358	ENSSSCT00000023191	protein_coding	77777	112834	ENSSSCG00000007001	ENSSSCT00000023191	protein_coding	17-217564-219763	17-234390-235358	14626	17-47835-217763:-	ENSSSCG00000007001
6.59037e-13	0.634517	0.151	0.065	5.17272e-08	1	2-24723906-24724410	ENSSSCT00000065518	protein_coding	24647729	24730946	ENSSSCG00000013292	ENSSSCT00000065518	protein_coding	2-24730761-24732960	2-24723906-24724410	6350	2-24646867-24812610:-	PRR5L
7.0434e-13	0.679368	0.211	0.11	5.5283e-08	1	12-34794616-34795127	ENSSSCT00000070807	protein_coding	34772937	34798665	ENSSSCG00000017643	ENSSSCT00000070807	protein_coding	12-34798466-34800665	12-34794616-34795127	3338	12-34772776-34798665:-	ENSSSCG00000017643
7.12812e-13	0.767391	0.131	0.054	5.59479e-08	1	2-90095542-90096011	ENSSSCT00000039349	protein_coding	89961428	90263027	ENSSSCG00000035757	ENSSSCT00000039349	protein_coding	2-90262835-90265034	2-90095542-90096011	166823	2-89948773-90263286:-	SSBP2
7.33232e-13	0.627537	0.129	0.05	5.75506e-08	1	4-72291288-72292718	ENSSSCT00000043654	protein_coding	72083195	72244849	ENSSSCG00000006230	ENSSSCT00000043654	protein_coding	4-72257027-72259226	4-72291288-72292718	32061	4-72082685-72257226:-	CLVS1
8.17206e-13	0.379204	0.306	0.181	6.41417e-08	1	7-31184131-31185727	ENSSSCT00000085086	protein_coding	31008997	31030101	ENSSSCG00000001535	ENSSSCT00000085086	protein_coding	7-31160846-31163045	7-31184131-31185727	21085	7-30994661-31161045:-	TCP11
8.40282e-13	0.742596	0.225	0.129	6.59529e-08	1	15-15784106-15784531	ENSSSCT00000064879	protein_coding	15812687	15885148	ENSSSCG00000015689	ENSSSCT00000064879	protein_coding	15-15808628-15810827	15-15784106-15784531	24096	15-15810628-15885706:+	DARS
9.87367e-13	0.606867	0.262	0.149	7.74975e-08	1	2-61279806-61280760	ENSSSCT00000059610	protein_coding	61271186	61272943	ENSSSCG00000038911	ENSSSCT00000059610	protein_coding	2-61272940-61275139	2-61279806-61280760	4666	2-61270714-61273139:-	KLF2
1.00304e-12	0.82544	0.148	0.067	7.87277e-08	1	13-77968901-77969244	ENSSSCT00000080242	protein_coding	77952527	77981911	ENSSSCG00000025701	ENSSSCT00000080242	protein_coding	13-77950384-77952583	13-77968901-77969244	16317	13-77863701-77986156:+	NCK1
1.1473e-12	0.504127	0.197	0.095	9.00508e-08	1	14-35158574-35160000	ENSSSCT00000010803	protein_coding	35202222	35293272	ENSSSCG00000009856	ENSSSCT00000010803	protein_coding	14-35174056-35176255	14-35158574-35160000	14055	14-35113184-35295972:+	NOS1
1.16992e-12	0.525074	0.243	0.129	9.18256e-08	1	7-51059039-51059765	ENSSSCT00000048968	protein_coding	50839863	50976116	ENSSSCG00000001792	ENSSSCT00000048968	protein_coding	7-50976871-50979070	7-51059039-51059765	79968	7-50839725-50977070:-	EFL1
1.21248e-12	0.473748	0.273	0.152	9.51666e-08	1	3-97377278-97378232	ENSSSCT00000066779	lncRNA			ENSSSCG00000051523	ENSSSCT00000066779	lncRNA	3-97385732-97387931	3-97377278-97378232	7499	3-97377263-97385931:-
1.31927e-12	0.530615	0.202	0.1	1.03548e-07	1	17-55972161-55972824	ENSSSCT00000070461	protein_coding	55910876	55911418	ENSSSCG00000044068	ENSSSCT00000070461	protein_coding	17-55912868-55915067	17-55972161-55972824	57093	17-55907586-55913067:-	ENSSSCG00000044068
1.44928e-12	0.653779	0.161	0.074	1.13753e-07	1	18-43454312-43455261	ENSSSCT00000018168	protein_coding	43210866	43509098	ENSSSCG00000016687	ENSSSCT00000018168	protein_coding	18-43508977-43511176	18-43454312-43455261	53715	18-43209189-43509420:-	ENSSSCG00000016687
1.58453e-12	0.4456	0.217	0.11	1.24368e-07	1	4-11040174-11041429	ENSSSCT00000069446	lncRNA			ENSSSCG00000043497	ENSSSCT00000069446	lncRNA	4-10996337-10998536	4-11040174-11041429	41637	4-10945657-10996536:-
1.61539e-12	0.449709	0.206	0.104	1.2679e-07	1	2-39180010-39180313	ENSSSCT00000071062	protein_coding	39036048	39051605	ENSSSCG00000013349	ENSSSCT00000071062	protein_coding	2-39188953-39191152	2-39180010-39180313	8639	2-39034013-39189152:-	HTATIP2
1.62112e-12	0.396094	0.393	0.256	1.2724e-07	1	9-113782862-113786127	ENSSSCT00000065761	protein_coding	113783233	113785312	ENSSSCG00000034654	ENSSSCT00000065761	protein_coding	9-113785163-113787362	9-113782862-113786127	0	9-113782469-113785362:-	MYOG
1.66006e-12	0.687308	0.171	0.08	1.30296e-07	1	1-112740620-112741416	ENSSSCT00000063902	protein_coding	112678469	112900972	ENSSSCG00000004587	ENSSSCT00000063902	protein_coding	1-112676267-112678466	1-112740620-112741416	62153	1-112677810-112901999:+	MYO1E
1.68695e-12	0.472861	0.226	0.11	1.32407e-07	1	15-122478073-122480323	ENSSSCT00000086634	lncRNA			ENSSSCG00000044791	ENSSSCT00000086634	lncRNA	15-123007568-123009767	15-122478073-122480323	527244	15-123002578-123007767:-
1.84859e-12	0.611138	0.178	0.085	1.45094e-07	1	1-130839913-130841786	ENSSSCT00000075833	lncRNA			ENSSSCG00000041906	ENSSSCT00000075833	lncRNA	1-130841008-130843207	1-130839913-130841786	0	1-130843008-130847191:+
1.88706e-12	0.642476	0.14	0.058	1.48113e-07	1	14-129666836-129667247	ENSSSCT00000077517	protein_coding	129599376	129668756	ENSSSCG00000010687	ENSSSCT00000077517	protein_coding	14-129597376-129599575	14-129666836-129667247	67260	14-129561034-129669875:+	INPP5F
1.91133e-12	0.476957	0.223	0.115	1.50018e-07	1	14-113312644-113313303	ENSSSCT00000011572	protein_coding	113258026	113378912	ENSSSCG00000010579	ENSSSCT00000011572	protein_coding	14-113243499-113245698	14-113312644-113313303	66945	14-113245499-113379474:+	GBF1
1.92021e-12	0.389846	0.23	0.115	1.50715e-07	1	15-8269706-8271331	ENSSSCT00000071746	protein_coding	8689890	8690120	ENSSSCG00000045622	ENSSSCT00000071746	protein_coding	15-8695573-8697772	15-8269706-8271331	424241	15-8688931-8695772:-	ENSSSCG00000045622
1.93893e-12	0.720645	0.115	0.046	1.52185e-07	1	9-96221835-96222471	ENSSSCT00000016773	protein_coding	96182142	96385049	ENSSSCG00000015398	ENSSSCT00000016773	protein_coding	9-96179770-96181969	9-96221835-96222471	39865	9-96065922-96387950:+	SEMA3A
1.95227e-12	0.375021	0.424	0.288	1.53232e-07	1	2-30245258-30246814	ENSSSCT00000039547	protein_coding	30298679	30304142	ENSSSCG00000039889	ENSSSCT00000039547	protein_coding	2-30311273-30313472	2-30245258-30246814	64458	2-30295034-30311472:-	ARL14EP
2.01609e-12	0.755448	0.128	0.051	1.58241e-07	1	17-60077779-60078486	ENSSSCT00000073950	lncRNA			ENSSSCG00000049129	ENSSSCT00000073950	lncRNA	17-60077028-60079227	17-60077779-60078486	0	17-60079028-60081977:+
2.06557e-12	0.660447	0.149	0.067	1.62125e-07	1	9-123056713-123057003	ENSSSCT00000044379	protein_coding	123006195	123314318	ENSSSCG00000015543	ENSSSCT00000044379	protein_coding	9-122929808-122932007	9-123056713-123057003	124705	9-122931808-123317141:+	CACNA1E
2.1137e-12	0.652198	0.218	0.115	1.65902e-07	1	3-35562361-35563152	ENSSSCT00000090416	protein_coding	34941412	35355908	ENSSSCG00000007917	ENSSSCT00000090416	protein_coding	3-35355828-35358027	3-35562361-35563152	204333	3-34939572-37209658:-	RBFOX1
2.26116e-12	0.603779	0.18	0.087	1.77476e-07	1	10-29196636-29197480	ENSSSCT00000056638	protein_coding	29137650	29216480	ENSSSCG00000010955	ENSSSCT00000056638	protein_coding	10-29132838-29135037	10-29196636-29197480	61598	10-29118314-29219018:+	GOLM1
2.39343e-12	0.471548	0.35	0.226	1.87858e-07	1	4-95541655-95542738	ENSSSCT00000040499	protein_coding	95542555	95562646	ENSSSCG00000006556	ENSSSCT00000040499	protein_coding	4-95540474-95542673	4-95541655-95542738	0	4-95542472-95572938:+	TPM3
2.61978e-12	0.504531	0.235	0.126	2.05624e-07	1	8-23372712-23373157	ENSSSCT00000072968	lncRNA			ENSSSCG00000051649	ENSSSCT00000072968	lncRNA	8-23412789-23414988	8-23372712-23373157	39631	8-23360333-23413007:-
2.63955e-12	0.656975	0.168	0.077	2.07176e-07	1	6-97896668-97897999	ENSSSCT00000066479	protein_coding	97963062	97970676	ENSSSCG00000038533	ENSSSCT00000066479	protein_coding	6-97971318-97973517	6-97896668-97897999	73318	6-97961308-97974636:-	NAPG
2.67425e-12	0.599782	0.188	0.089	2.09899e-07	1	17-27535716-27536552	ENSSSCT00000007772	protein_coding	27270292	27778800	ENSSSCG00000007100	ENSSSCT00000007772	protein_coding	17-27268214-27270413	17-27535716-27536552	265302	17-27270214-27780529:+	SLC24A3
2.75754e-12	0.487599	0.219	0.114	2.16436e-07	1	15-119808627-119810007	ENSSSCT00000075296	lncRNA			ENSSSCG00000048053	ENSSSCT00000075296	lncRNA	15-119848714-119850913	15-119808627-119810007	38706	15-119738288-119848913:-
2.7965e-12	0.520287	0.286	0.181	2.19495e-07	1	1-44673649-44674055	ENSSSCT00000076781	lncRNA			ENSSSCG00000046360	ENSSSCT00000076781	lncRNA	1-44642355-44644554	1-44673649-44674055	29094	1-44644355-44646954:+
2.81345e-12	0.334746	0.329	0.194	2.20825e-07	1	7-32757319-32761284	ENSSSCT00000089896	lncRNA			ENSSSCG00000051635	ENSSSCT00000089896	lncRNA	7-32737107-32739306	7-32757319-32761284	18012	7-32738909-32757377:+
3.32406e-12	0.453247	0.256	0.142	2.60903e-07	1	1-9090400-9093869	ENSSSCT00000079423	lncRNA			ENSSSCG00000043711	ENSSSCT00000079423	lncRNA	1-9107389-9109588	1-9090400-9093869	13519	1-9109389-9110593:+
3.43141e-12	0.707807	0.164	0.079	2.69328e-07	1	X-82339631-82340145	ENSSSCT00000013649	protein_coding	82338921	82363527	ENSSSCG00000012482	ENSSSCT00000013649	protein_coding	X-82334798-82336997	X-82339631-82340145	2633	X-82336798-82363860:+	SRPX2
3.62706e-12	0.63686	0.178	0.085	2.84684e-07	1	9-46798399-46799423	ENSSSCT00000069268	protein_coding	46792862	46890625	ENSSSCG00000015125	ENSSSCT00000069268	protein_coding	9-46890500-46892699	9-46798399-46799423	91076	9-46789726-46891233:-	NECTIN1
3.83293e-12	0.414435	0.302	0.178	3.00842e-07	1	14-81799595-81801835	ENSSSCT00000011309	protein_coding	81862212	81878825	ENSSSCG00000010331	ENSSSCT00000011309	protein_coding	14-81833194-81835393	14-81799595-81801835	31358	14-81835194-81879395:+	ANXA11
3.86368e-12	0.423976	0.317	0.189	3.03256e-07	1	12-2468888-2471260	ENSSSCT00000074157	protein_coding	2447307	2452755	ENSSSCG00000017159	ENSSSCT00000074157	protein_coding	12-2445307-2447506	12-2468888-2471260	21381	12-2384165-2455837:+	TBC1D16
3.90652e-12	0.463357	0.341	0.221	3.06619e-07	1	1-4524359-4525146	ENSSSCT00000086040	lncRNA			ENSSSCG00000042992	ENSSSCT00000086040	lncRNA	1-4375441-4377640	1-4524359-4525146	146718	1-4377441-4388222:+
3.95229e-12	0.346837	0.431	0.302	3.10211e-07	1	7-111220705-111222746	ENSSSCT00000054722	protein_coding	111042788	111275400	ENSSSCG00000002429	ENSSSCT00000054722	protein_coding	7-111451671-111453870	7-111220705-111222746	228924	7-111039633-111451893:-	FOXN3
3.98241e-12	0.678611	0.264	0.163	3.12575e-07	1	14-136902413-136903148	ENSSSCT00000011763	protein_coding	136836352	136839510	ENSSSCG00000010751	ENSSSCT00000011763	protein_coding	14-136834352-136836551	14-136902413-136903148	65861	14-136836352-136839510:+	NPS
4.04215e-12	0.268102	0.315	0.177	3.17265e-07	1	14-28860490-28862054	ENSSSCT00000060787	protein_coding	28824828	28841091	ENSSSCG00000035760	ENSSSCT00000060787	protein_coding	14-28841036-28843235	14-28860490-28862054	17254	14-28823569-28841235:-	ENSSSCG00000035760
4.08245e-12	0.470738	0.257	0.149	3.20428e-07	1	2-47297509-47298262	ENSSSCT00000087719	protein_coding	47046003	47108776	ENSSSCG00000031706	ENSSSCT00000087719	protein_coding	2-47301813-47304012	2-47297509-47298262	3550	2-47042505-47302012:-	ENSSSCG00000031706
4.09984e-12	0.344318	0.39	0.246	3.21792e-07	1	6-64843212-64848894	ENSSSCT00000082509	lncRNA			ENSSSCG00000045249	ENSSSCT00000082509	lncRNA	6-64702883-64705082	6-64843212-64848894	138129	6-64697040-64703082:-
4.40744e-12	0.445866	0.246	0.135	3.45936e-07	1	6-84535112-84536731	ENSSSCT00000031592	protein_coding	84546946	84558461	ENSSSCG00000023636	ENSSSCT00000031592	protein_coding	6-84544915-84547114	6-84535112-84536731	8183	6-84546915-84620291:+	TMEM222
4.42759e-12	0.61623	0.186	0.09	3.47517e-07	1	15-133097574-133098179	ENSSSCT00000017739	protein_coding	133120540	133168262	ENSSSCG00000016290	ENSSSCT00000017739	protein_coding	15-133118093-133120292	15-133097574-133098179	19913	15-133120093-133169429:+	EFHD1
4.48244e-12	0.632909	0.145	0.061	3.51822e-07	1	8-72773653-72774182	ENSSSCT00000053104	protein_coding	72791704	72799220	ENSSSCG00000008988	ENSSSCT00000053104	protein_coding	8-72789704-72791903	8-72773653-72774182	15521	8-72791704-72800551:+	CCNG2
4.48856e-12	0.334056	0.279	0.15	3.52302e-07	1	6-87510267-87513016	ENSSSCT00000056496	protein_coding	87498871	87507926	ENSSSCG00000003592	ENSSSCT00000056496	protein_coding	6-87507794-87509993	6-87510267-87513016	273	6-87495041-87535845:-	SDC3
4.58207e-12	0.440424	0.21	0.109	3.59642e-07	1	2-121077822-121078554	ENSSSCT00000086600	lncRNA			ENSSSCG00000050647	ENSSSCT00000086600	lncRNA	2-120912253-120914452	2-121077822-121078554	163369	2-120914253-120980184:+
4.62862e-12	0.260293	0.454	0.3	3.63296e-07	1	6-97248192-97253044	ENSSSCT00000069271	protein_coding	97231680	97240600	ENSSSCG00000038992	ENSSSCT00000069271	protein_coding	6-97240466-97242665	6-97248192-97253044	5526	6-97229868-97240665:-	TUBB6
4.64729e-12	0.534945	0.273	0.159	3.64761e-07	1	2-13384510-13385599	ENSSSCT00000054852	protein_coding	13371060	13376887	ENSSSCG00000031163	ENSSSCT00000054852	protein_coding	2-13384609-13386808	2-13384510-13385599	0	2-13370924-13384808:-	ENSSSCG00000031163
4.98626e-12	0.491826	0.245	0.13	3.91367e-07	1	4-13223233-13224455	ENSSSCT00000081570	lncRNA			ENSSSCG00000049874	ENSSSCT00000081570	lncRNA	4-13079644-13081843	4-13223233-13224455	141389	4-12917359-13079843:-
5.34213e-12	0.500753	0.228	0.126	4.19298e-07	1	14-91099920-91100899	ENSSSCT00000045694	protein_coding	91093640	91094317	ENSSSCG00000042874	ENSSSCT00000045694	protein_coding	14-91096652-91098851	14-91099920-91100899	1068	14-91085551-91096851:-	ZNF22
5.35658e-12	0.583742	0.155	0.068	4.20433e-07	1	1-12269527-12271213	ENSSSCT00000004500	protein_coding	12298174	12395687	ENSSSCG00000004071	ENSSSCT00000004500	protein_coding	1-12295673-12297872	1-12269527-12271213	24459	1-12297673-12395738:+	ENSSSCG00000004071
5.4101e-12	0.631319	0.139	0.06	4.24633e-07	1	1-258069657-258070171	ENSSSCT00000076294	protein_coding	258044858	258053835	ENSSSCG00000005503	ENSSSCT00000076294	protein_coding	1-258042803-258045002	1-258069657-258070171	24654	1-258044610-258059004:+	TLR4
5.59315e-12	0.406195	0.318	0.196	4.39001e-07	1	14-71936619-71937466	ENSSSCT00000061669	protein_coding	71928494	71983297	ENSSSCG00000010245	ENSSSCT00000061669	protein_coding	14-71926399-71928598	14-71936619-71937466	8020	14-71928399-71985233:+	STOX1
5.80992e-12	0.37061	0.272	0.148	4.56015e-07	1	14-123179466-123181339	ENSSSCT00000083226	protein_coding	123260095	123260640	ENSSSCG00000047589	ENSSSCT00000083226	protein_coding	14-123257533-123259732	14-123179466-123181339	76193	14-123259533-123263308:+	ENSSSCG00000047589
5.85588e-12	0.615535	0.117	0.045	4.59622e-07	1	17-26991274-26993038	ENSSSCT00000007771	protein_coding	26983962	26984621	ENSSSCG00000007099	ENSSSCT00000007771	protein_coding	17-26978152-26980351	17-26991274-26993038	10922	17-26980152-26984768:+	SCP2D1
6.02091e-12	0.480021	0.282	0.169	4.72575e-07	1	15-44821888-44824318	ENSSSCT00000024083	protein_coding	44805811	44807100	ENSSSCG00000022456	ENSSSCT00000024083	protein_coding	15-44806901-44809100	15-44821888-44824318	12787	15-44805811-44807100:-	ENSSSCG00000022456
6.52726e-12	0.427253	0.204	0.1	5.12318e-07	1	11-8534446-8535432	ENSSSCT00000086456	protein_coding	8518847	8763899	ENSSSCG00000009338	ENSSSCT00000086456	protein_coding	11-8341265-8343464	11-8534446-8535432	190981	11-8343265-8765082:+	ENSSSCG00000009338
6.55514e-12	0.447294	0.264	0.147	5.14507e-07	1	2-27193704-27194948	ENSSSCT00000026025	protein_coding	27196091	27205947	ENSSSCG00000024791	ENSSSCT00000026025	protein_coding	2-27184673-27186872	2-27193704-27194948	6831	2-27186673-27207233:+	ENSSSCG00000024791
6.80229e-12	0.455702	0.154	0.068	5.33905e-07	1	1-214720696-214721443	ENSSSCT00000075627	protein_coding	214964885	214965775	ENSSSCG00000046128	ENSSSCT00000075627	protein_coding	1-214960195-214962394	1-214720696-214721443	238751	1-214962195-214965809:+	ENSSSCG00000046128
6.89877e-12	0.753426	0.2	0.107	5.41477e-07	1	2-27750749-27751063	ENSSSCT00000038062	protein_coding	27769616	27849870	ENSSSCG00000040954	ENSSSCT00000038062	protein_coding	2-27767420-27769619	2-27750749-27751063	16356	2-27769420-27850382:+	CSTF3
7.47149e-12	0.515684	0.207	0.103	5.8643e-07	1	8-129681925-129683469	ENSSSCT00000084138	lncRNA			ENSSSCG00000043431	ENSSSCT00000084138	lncRNA	8-129669933-129672132	8-129681925-129683469	9792	8-129648102-129724328:-
7.69346e-12	0.625815	0.168	0.079	6.03852e-07	1	8-121587782-121590493	ENSSSCT00000025388	protein_coding	121657733	121842954	ENSSSCG00000029813	ENSSSCT00000025388	protein_coding	8-121655322-121657521	8-121587782-121590493	64828	8-121657322-121843242:+	TSPAN5
8.18663e-12	0.539816	0.168	0.073	6.4256e-07	1	9-21778349-21779527	ENSSSCT00000068735	lncRNA			ENSSSCG00000051121	ENSSSCT00000068735	lncRNA	9-21775484-21777683	9-21778349-21779527	665	9-21773065-21775683:-
8.34939e-12	0.753374	0.149	0.069	6.55335e-07	1	6-132505662-132506152	ENSSSCT00000039570	protein_coding	131734287	131882110	ENSSSCG00000003761	ENSSSCT00000039570	protein_coding	6-132365889-132368088	6-132505662-132506152	137573	6-131727083-132366088:-	ADGRL2
8.83163e-12	0.553073	0.157	0.066	6.93186e-07	1	1-190083262-190084457	ENSSSCT00000079922	lncRNA			ENSSSCG00000051207	ENSSSCT00000079922	lncRNA	1-190032361-190034560	1-190083262-190084457	48701	1-190034361-190144184:+
9.64798e-12	0.630109	0.166	0.076	7.57261e-07	1	12-48902802-48903450	ENSSSCT00000044824	protein_coding	48882474	49012667	ENSSSCG00000034858	ENSSSCT00000044824	protein_coding	12-48880269-48882468	12-48902802-48903450	20333	12-48806715-49018118:+	RAP1GAP2
9.89206e-12	0.464772	0.232	0.121	7.76418e-07	1	3-111978526-111979763	ENSSSCT00000029034	protein_coding	111980547	111983653	ENSSSCG00000027409	ENSSSCT00000029034	protein_coding	3-111983591-111985790	3-111978526-111979763	3827	3-111976843-111983790:-	TCF23
1.01545e-11	0.385988	0.24	0.126	7.97015e-07	1	1-254777607-254778614	ENSSSCT00000029470	protein_coding	254770292	254922939	ENSSSCG00000005487	ENSSSCT00000029470	protein_coding	1-254767519-254769718	1-254777607-254778614	7888	1-254769519-254923823:+	COL27A1
1.07793e-11	0.584185	0.196	0.099	8.4606e-07	1	18-49995364-49995834	ENSSSCT00000018209	protein_coding	50018522	50022789	ENSSSCG00000016728	ENSSSCT00000018209	protein_coding	18-50022600-50024799	18-49995364-49995834	26765	18-50018487-50022799:-	IGFBP1
1.1037e-11	0.460244	0.275	0.169	8.66282e-07	1	9-44582652-44584936	ENSSSCT00000066069	protein_coding	44598670	44639843	ENSSSCG00000015077	ENSSSCT00000066069	protein_coding	9-44595007-44597206	9-44582652-44584936	10070	9-44597007-44642112:+	RNF214
1.13151e-11	0.375077	0.317	0.197	8.88108e-07	1	3-23963295-23964316	ENSSSCT00000049675	protein_coding	23891143	23956373	ENSSSCG00000007839	ENSSSCT00000049675	protein_coding	3-23956174-23958373	3-23963295-23964316	4921	3-23887125-23956373:-	EEF2K
1.14039e-11	0.336238	0.253	0.136	8.9508e-07	1	9-64047304-64048543	ENSSSCT00000082098	lncRNA			ENSSSCG00000050065	ENSSSCT00000082098	lncRNA	9-64037598-64039797	9-64047304-64048543	7506	9-64034033-64037797:-
1.17355e-11	0.390899	0.296	0.174	9.21105e-07	1	10-23876677-23878620	ENSSSCT00000057767	protein_coding	23966844	24101554	ENSSSCG00000010915	ENSSSCT00000057767	protein_coding	10-23883797-23885996	10-23876677-23878620	5176	10-23885797-24102341:+	NAV1
1.17956e-11	0.405751	0.238	0.136	9.25822e-07	1	X-12624257-12624948	ENSSSCT00000013283	protein_coding	12659931	12703044	ENSSSCG00000012144	ENSSSCT00000013283	protein_coding	X-12657529-12659728	X-12624257-12624948	32580	X-12659529-12710435:+	GRPR
1.27294e-11	0.606255	0.199	0.103	9.9912e-07	1	1-189855516-189855944	ENSSSCT00000049855	protein_coding	189923437	189987074	ENSSSCG00000005092	ENSSSCT00000049855	protein_coding	1-189921306-189923505	1-189855516-189855944	65361	1-189923306-189991442:+	SLC38A6
1.27563e-11	0.659556	0.148	0.063	1.00123e-06	1	1-16929486-16930384	ENSSSCT00000024450	protein_coding	16841545	17137857	ENSSSCG00000028974	ENSSSCT00000024450	protein_coding	1-17138178-17140377	1-16929486-16930384	207793	1-16840530-17138393:-	UST
1.30938e-11	0.857567	0.159	0.077	1.02772e-06	1	7-65715016-65715397	ENSSSCT00000082702	lncRNA			ENSSSCG00000047592	ENSSSCT00000082702	lncRNA	7-65708458-65710657	7-65715016-65715397	4358	7-65710458-65800243:+
1.36943e-11	0.734551	0.112	0.042	1.07485e-06	1	9-95624845-95625214	ENSSSCT00000042470	protein_coding	95588756	95589646	ENSSSCG00000042154	ENSSSCT00000042470	protein_coding	9-95591504-95593703	9-95624845-95625214	31141	9-95588698-95591703:-	ENSSSCG00000042154
1.39601e-11	0.496088	0.188	0.091	1.09571e-06	1	9-47040303-47042689	ENSSSCT00000084991	lncRNA			ENSSSCG00000044947	ENSSSCT00000084991	lncRNA	9-47084276-47086475	9-47040303-47042689	41586	9-47086276-47091366:+
1.49087e-11	0.504444	0.217	0.114	1.17017e-06	1	6-3649928-3650985	ENSSSCT00000073067	lncRNA			ENSSSCG00000041639	ENSSSCT00000073067	lncRNA	6-3658117-3660316	6-3649928-3650985	7131	6-3660117-3662665:+
1.51615e-11	0.512842	0.132	0.054	1.19001e-06	1	13-12817485-12817783	ENSSSCT00000090956	lncRNA			ENSSSCG00000048853	ENSSSCT00000090956	lncRNA	13-12698793-12700992	13-12817485-12817783	116492	13-12700793-12706600:+
1.51935e-11	0.714421	0.114	0.044	1.19252e-06	1	X-123094841-123095377	ENSSSCT00000062322	protein_coding	123106151	123112798	ENSSSCG00000039345	ENSSSCT00000062322	protein_coding	X-123097746-123099945	X-123094841-123095377	2368	X-123099746-123113173:+	FATE1
1.56588e-11	0.386342	0.375	0.246	1.22904e-06	1	6-74896238-74897575	ENSSSCT00000055896	protein_coding	74909804	74913092	ENSSSCG00000032950	ENSSSCT00000055896	protein_coding	6-74907705-74909904	6-74896238-74897575	10129	6-74909705-74914426:+	SLC25A34
1.57171e-11	0.684278	0.135	0.057	1.23362e-06	1	12-8379430-8380011	ENSSSCT00000083091	lncRNA			ENSSSCG00000047193	ENSSSCT00000083091	lncRNA	12-8351019-8353218	12-8379430-8380011	26211	12-8340200-8351218:-
1.58671e-11	0.606768	0.162	0.072	1.24539e-06	1	13-110721266-110722809	ENSSSCT00000012863	protein_coding	110743699	110928461	ENSSSCG00000011752	ENSSSCT00000012863	protein_coding	13-110741011-110743210	13-110721266-110722809	18201	13-110587535-110931688:+	FNDC3B
1.60817e-11	0.275177	0.356	0.214	1.26223e-06	1	17-57917749-57919732	ENSSSCT00000034470	protein_coding	57930917	57937988	ENSSSCG00000007507	ENSSSCT00000034470	protein_coding	17-57928432-57930631	17-57917749-57919732	8699	17-57930432-57938896:+	PCK1
1.65787e-11	0.44498	0.282	0.168	1.30125e-06	1	6-31363665-31366409	ENSSSCT00000038045	protein_coding	31177122	31459421	ENSSSCG00000035949	ENSSSCT00000038045	protein_coding	6-31459222-31461421	6-31363665-31366409	92812	6-31174569-31564707:-	FTO
1.69969e-11	0.367263	0.337	0.207	1.33407e-06	1	12-54084522-54086965	ENSSSCT00000041880	protein_coding	54106881	54308355	ENSSSCG00000017993	ENSSSCT00000041880	protein_coding	12-54087472-54089671	12-54084522-54086965	506	12-54089472-54308355:+	NTN1
1.70799e-11	0.27993	0.358	0.222	1.34058e-06	1	1-220776135-220777327	ENSSSCT00000080473	protein_coding	220750527	220756050	ENSSSCG00000005233	ENSSSCT00000080473	protein_coding	1-220757114-220759313	1-220776135-220777327	16821	1-220745492-220757313:-	DMRT2
1.74004e-11	0.331874	0.249	0.132	1.36574e-06	1	4-10790464-10792147	ENSSSCT00000084503	lncRNA			ENSSSCG00000047619	ENSSSCT00000084503	lncRNA	4-10801985-10804184	4-10790464-10792147	9837	4-10803985-11274378:+
1.74135e-11	0.471033	0.256	0.151	1.36677e-06	1	2-121007815-121008303	ENSSSCT00000086600	lncRNA			ENSSSCG00000050647	ENSSSCT00000086600	lncRNA	2-120912253-120914452	2-121007815-121008303	93362	2-120914253-120980184:+
1.75697e-11	0.399947	0.267	0.153	1.37903e-06	1	2-80840476-80842371	ENSSSCT00000035375	protein_coding	80842090	80850100	ENSSSCG00000014047	ENSSSCT00000035375	protein_coding	2-80853593-80855792	2-80840476-80842371	11221	2-80841536-80853796:-	FGFR4
1.81908e-11	0.590619	0.191	0.103	1.42778e-06	1	11-14204912-14205344	ENSSSCT00000058229	protein_coding	14153728	14183027	ENSSSCG00000040697	ENSSSCT00000058229	protein_coding	11-14183438-14185637	11-14204912-14205344	19274	11-14132326-14183637:-	PROSER1
1.84321e-11	0.618215	0.128	0.054	1.44671e-06	1	14-7615067-7616065	ENSSSCT00000064834	protein_coding	7569924	7594057	ENSSSCG00000031871	ENSSSCT00000064834	protein_coding	14-7593858-7596057	14-7615067-7616065	19009	14-7565604-7594057:-	ENTPD4
1.86649e-11	0.707619	0.121	0.046	1.46499e-06	1	9-53061509-53062704	ENSSSCT00000090907	protein_coding	53066009	53077678	ENSSSCG00000050125	ENSSSCT00000090907	protein_coding	9-53064009-53066208	9-53061509-53062704	1304	9-53066009-53077678:+	VSIG10L2
1.98322e-11	0.524298	0.242	0.139	1.55661e-06	1	6-77319654-77321174	ENSSSCT00000060794	protein_coding	77350457	77364843	ENSSSCG00000039973	ENSSSCT00000060794	protein_coding	6-77364644-77366843	6-77319654-77321174	43469	6-77350457-77364843:-	TAS1R2
2.05173e-11	0.469275	0.211	0.11	1.61038e-06	1	11-17501512-17502581	ENSSSCT00000075044	lncRNA			ENSSSCG00000049693	ENSSSCT00000075044	lncRNA	11-17500141-17502340	11-17501512-17502581	0	11-17502141-17508279:+
2.18825e-11	0.655261	0.148	0.066	1.71754e-06	1	7-119307486-119308352	ENSSSCT00000078973	lncRNA			ENSSSCG00000042232	ENSSSCT00000078973	lncRNA	7-119267061-119269260	7-119307486-119308352	38225	7-119269061-119274617:+
2.25356e-11	0.335392	0.366	0.232	1.7688e-06	1	1-188391134-188392960	ENSSSCT00000005597	protein_coding	188385784	188508548	ENSSSCG00000005078	ENSSSCT00000005597	protein_coding	1-188383784-188385983	1-188391134-188392960	5150	1-188335384-188511096:+	DAAM1
2.2556e-11	0.424151	0.319	0.198	1.7704e-06	1	3-32452572-32454103	ENSSSCT00000064420	protein_coding	32482823	32489714	ENSSSCG00000037065	ENSSSCT00000064420	protein_coding	3-32448604-32450803	3-32452572-32454103	1768	3-32450604-32492722:+	EMP2
2.34941e-11	0.410336	0.279	0.159	1.84403e-06	1	3-48344879-48347054	ENSSSCT00000070021	lncRNA			ENSSSCG00000051605	ENSSSCT00000070021	lncRNA	3-48589182-48591381	3-48344879-48347054	242127	3-48591182-48593810:+
2.52003e-11	0.397337	0.273	0.156	1.97794e-06	1	13-75570272-75572019	ENSSSCT00000024754	protein_coding	75615240	75706753	ENSSSCG00000011645	ENSSSCT00000024754	protein_coding	13-75603689-75605888	13-75570272-75572019	31669	13-75605689-75707103:+	CEP63
2.6351e-11	0.300963	0.281	0.157	2.06826e-06	1	9-124005999-124007102	ENSSSCT00000048157	protein_coding	123958166	123984332	ENSSSCG00000039986	ENSSSCT00000048157	protein_coding	9-123996610-123998809	9-124005999-124007102	7189	9-123953290-124093539:-	RGS8
2.71498e-11	0.362423	0.322	0.201	2.13096e-06	1	5-15727216-15729631	ENSSSCT00000081938	protein_coding	15711920	15728830	ENSSSCG00000000209	ENSSSCT00000081938	protein_coding	5-15728631-15730830	5-15727216-15729631	0	5-15711250-15761537:-	NCKAP5L
2.7354e-11	0.741152	0.113	0.046	2.14698e-06	1	2-48056039-48056473	ENSSSCT00000082461	protein_coding	47863731	48213456	ENSSSCG00000013403	ENSSSCT00000082461	protein_coding	2-47861298-47863497	2-48056039-48056473	192541	2-47862863-48231106:+	GALNT18
2.90566e-11	0.556536	0.225	0.127	2.28062e-06	1	17-51348103-51349325	ENSSSCT00000040833	protein_coding	51260307	51356803	ENSSSCG00000007465	ENSSSCT00000040833	protein_coding	17-51356604-51358803	17-51348103-51349325	7278	17-51259786-51356803:-	B4GALT5
2.97463e-11	0.565002	0.182	0.092	2.33476e-06	1	3-35558365-35559468	ENSSSCT00000090416	protein_coding	34941412	35355908	ENSSSCG00000007917	ENSSSCT00000090416	protein_coding	3-35355828-35358027	3-35558365-35559468	200337	3-34939572-37209658:-	RBFOX1
3.24141e-11	0.41848	0.181	0.087	2.54415e-06	1	14-133211835-133213157	ENSSSCT00000011738	protein_coding	133174643	133193722	ENSSSCG00000010727	ENSSSCT00000011738	protein_coding	14-133172633-133174832	14-133211835-133213157	37002	14-133174633-133196805:+	GPR26
3.27208e-11	0.363544	0.329	0.214	2.56822e-06	1	1-261334238-261336107	ENSSSCT00000061208	protein_coding	261331033	261372599	ENSSSCG00000037508	ENSSSCT00000061208	protein_coding	1-261328973-261331172	1-261334238-261336107	3065	1-261295713-261385287:+	GSN
3.30453e-11	0.261133	0.375	0.231	2.5937e-06	1	16-51432740-51434287	ENSSSCT00000033376	protein_coding	51458262	51460373	ENSSSCG00000016991	ENSSSCT00000033376	protein_coding	16-51456020-51458219	16-51432740-51434287	21732	16-51458020-51461086:+	DUSP1
3.4024e-11	0.781049	0.12	0.048	2.67051e-06	1	1-2737674-2738122	ENSSSCT00000037176	protein_coding	2717165	2724976	ENSSSCG00000036609	ENSSSCT00000037176	protein_coding	1-2715165-2717364	1-2737674-2738122	20309	1-2717165-2724976:+	TBXT
3.58042e-11	0.670068	0.11	0.041	2.81024e-06	1	8-32535174-32535862	ENSSSCT00000059605	protein_coding	32433442	32789683	ENSSSCG00000008799	ENSSSCT00000059605	protein_coding	8-32431395-32433594	8-32535174-32535862	101579	8-32433030-32792546:+	LIMCH1
3.5947e-11	0.484146	0.208	0.112	2.82144e-06	1	8-18541174-18542364	ENSSSCT00000073517	lncRNA			ENSSSCG00000043464	ENSSSCT00000073517	lncRNA	8-18518569-18520768	8-18541174-18542364	20405	8-18350383-18518768:-
4.09965e-11	0.48472	0.179	0.089	3.21778e-06	1	6-137279580-137280275	ENSSSCT00000028573	protein_coding	136635486	137201053	ENSSSCG00000024494	ENSSSCT00000028573	protein_coding	6-137200854-137203053	6-137279580-137280275	76526	6-136634719-137201053:-	ST6GALNAC3
4.311e-11	0.650102	0.195	0.105	3.38366e-06	1	16-38410437-38411258	ENSSSCT00000059868	protein_coding	37901851	38470148	ENSSSCG00000016929	ENSSSCT00000059868	protein_coding	16-38469949-38472148	16-38410437-38411258	58690	16-37897300-39154586:-	PDE4D
4.54374e-11	0.394265	0.238	0.129	3.56634e-06	1	8-72812154-72813450	ENSSSCT00000009845	protein_coding	72791704	72797932	ENSSSCG00000008988	ENSSSCT00000009845	protein_coding	8-72789704-72791903	8-72812154-72813450	20250	8-72791704-72800551:+	CCNG2
4.96889e-11	0.396695	0.321	0.203	3.90003e-06	1	14-100885603-100887432	ENSSSCT00000073083	protein_coding	100868296	100883123	ENSSSCG00000010447	ENSSSCT00000073083	protein_coding	14-100886514-100888713	14-100885603-100887432	0	14-100867733-100886713:-	ACTA2
5.49107e-11	0.792053	0.166	0.087	4.30988e-06	1	15-42913489-42913860	ENSSSCT00000068587	protein_coding	42996654	42999782	ENSSSCG00000050507	ENSSSCT00000068587	protein_coding	15-42994654-42996853	15-42913489-42913860	80793	15-42996654-42999782:+	ENSSSCG00000050507
5.60866e-11	0.455233	0.154	0.066	4.40218e-06	1	16-51436766-51440332	ENSSSCT00000033376	protein_coding	51458262	51460373	ENSSSCG00000016991	ENSSSCT00000033376	protein_coding	16-51456020-51458219	16-51436766-51440332	15687	16-51458020-51461086:+	DUSP1
5.61295e-11	0.409769	0.312	0.196	4.40555e-06	1	1-223535777-223537235	ENSSSCT00000049308	protein_coding	223560406	223651136	ENSSSCG00000005255	ENSSSCT00000049308	protein_coding	1-223558282-223560481	1-223535777-223537235	21046	1-223560282-223653368:+	ENSSSCG00000005255
5.93083e-11	0.351738	0.251	0.138	4.65505e-06	1	1-162647243-162648237	ENSSSCT00000053523	protein_coding	162368815	162736707	ENSSSCG00000004919	ENSSSCT00000053523	protein_coding	1-162737293-162739492	1-162647243-162648237	89055	1-162364055-162737492:-	NEDD4L
5.97249e-11	0.74421	0.141	0.067	4.68774e-06	1	5-27295394-27295698	ENSSSCT00000039671	protein_coding	27151465	27240527	ENSSSCG00000000458	ENSSSCT00000039671	protein_coding	5-27149465-27151664	5-27295394-27295698	143729	5-27126121-27242399:+	MON2
6.17549e-11	0.529703	0.138	0.062	4.84708e-06	1	1-221590894-221591730	ENSSSCT00000077105	protein_coding	221578077	221579911	ENSSSCG00000041279	ENSSSCT00000077105	protein_coding	1-221576077-221578276	1-221590894-221591730	12617	1-221578077-221579911:+	ENSSSCG00000041279
6.18812e-11	0.419347	0.143	0.063	4.85699e-06	1	13-48174987-48177287	ENSSSCT00000081637	protein_coding	48121766	48122086	ENSSSCG00000046980	ENSSSCT00000081637	protein_coding	13-48122926-48125125	13-48174987-48177287	49861	13-48118721-48123125:-	ENSSSCG00000046980
6.30534e-11	0.621845	0.18	0.093	4.949e-06	1	1-113451738-113452639	ENSSSCT00000026361	protein_coding	113345919	113346350	ENSSSCG00000024660	ENSSSCT00000026361	protein_coding	1-113346158-113348357	1-113451738-113452639	103380	1-113345914-113346357:-	ENSSSCG00000024660
6.38473e-11	0.730214	0.138	0.065	5.01131e-06	1	4-19040678-19042829	ENSSSCT00000077742	protein_coding	18849315	18908119	ENSSSCG00000005997	ENSSSCT00000077742	protein_coding	4-19060584-19062783	4-19040678-19042829	17754	4-18690197-19060783:-	COL14A1
6.67884e-11	0.627889	0.147	0.066	5.24216e-06	1	10-28120358-28120730	ENSSSCT00000076654	lncRNA			ENSSSCG00000047034	ENSSSCT00000076654	lncRNA	10-28152647-28154846	10-28120358-28120730	31916	10-28154647-28157102:+
6.7572e-11	0.625434	0.139	0.061	5.30366e-06	1	17-56247712-56248856	ENSSSCT00000072537	lncRNA			ENSSSCG00000049281	ENSSSCT00000072537	lncRNA	17-56280723-56282922	17-56247712-56248856	31866	17-56274208-56280922:-
7.02682e-11	0.4576	0.345	0.259	5.51528e-06	1	1-236942633-236943942	ENSSSCT00000005879	protein_coding	236948636	236950402	ENSSSCG00000005340	ENSSSCT00000005879	protein_coding	1-236946636-236948835	1-236942633-236943942	2693	1-236948636-236950402:+	CCIN
7.10025e-11	0.425797	0.272	0.157	5.57292e-06	1	15-30471934-30473923	ENSSSCT00000017133	protein_coding	30314621	30509688	ENSSSCG00000015733	ENSSSCT00000017133	protein_coding	15-30579107-30581306	15-30471934-30473923	105183	15-30313817-30579306:-	GLI2
7.27686e-11	0.780213	0.15	0.071	5.71154e-06	1	9-133234062-133234679	ENSSSCT00000046423	protein_coding	133190193	133210556	ENSSSCG00000032721	ENSSSCT00000046423	protein_coding	9-133214008-133216207	9-133234062-133234679	17854	9-133190014-133214207:-	TRAF3IP3
7.62931e-11	0.389814	0.249	0.138	5.98817e-06	1	14-85502072-85505033	ENSSSCT00000011331	protein_coding	85485327	85495899	ENSSSCG00000010350	ENSSSCT00000011331	protein_coding	14-85483291-85485490	14-85502072-85505033	16581	14-85485170-85496382:+	RGR
8.66533e-11	0.435022	0.309	0.199	6.80133e-06	1	8-126314311-126315515	ENSSSCT00000010070	protein_coding	125822036	126327016	ENSSSCG00000009197	ENSSSCT00000010070	protein_coding	8-126434594-126436793	8-126314311-126315515	119078	8-125819951-126434793:-	GRID2
8.86739e-11	0.594235	0.191	0.102	6.95992e-06	1	9-119611172-119611642	ENSSSCT00000086360	lncRNA			ENSSSCG00000050832	ENSSSCT00000086360	lncRNA	9-119653246-119655445	9-119611172-119611642	41603	9-119655246-119666199:+
8.91174e-11	0.505936	0.232	0.125	6.99474e-06	1	9-40547976-40549814	ENSSSCT00000034031	protein_coding	40894277	40942903	ENSSSCG00000015045	ENSSSCT00000034031	protein_coding	9-40626750-40628949	9-40547976-40549814	76935	9-40628750-40960608:+	NCAM1
9.01542e-11	0.693296	0.13	0.059	7.07612e-06	1	14-24184057-24184753	ENSSSCT00000010684	protein_coding	24061800	24240642	ENSSSCG00000009745	ENSSSCT00000010684	protein_coding	14-24240926-24243125	14-24184057-24184753	56172	14-24059019-24241176:-	ADGRD1
9.1698e-11	0.361152	0.284	0.164	7.19729e-06	1	11-63481465-63483027	ENSSSCT00000010404	protein_coding	63442072	63556713	ENSSSCG00000009489	ENSSSCT00000010404	protein_coding	11-63342192-63344391	11-63481465-63483027	137073	11-62438652-63560903:+	GPC6
9.22219e-11	0.477459	0.179	0.091	7.2384e-06	1	7-86222655-86224046	ENSSSCT00000084721	lncRNA			ENSSSCG00000050903	ENSSSCT00000084721	lncRNA	7-86214727-86216926	7-86222655-86224046	5728	7-86213585-86214926:-
9.32998e-11	0.540753	0.197	0.108	7.323e-06	1	13-21120948-21121238	ENSSSCT00000085798	protein_coding	21329769	21330215	ENSSSCG00000048477	ENSSSCT00000085798	protein_coding	13-21207018-21209217	13-21120948-21121238	85779	13-21209018-21330447:+	ENSSSCG00000048477
9.44545e-11	0.420066	0.271	0.161	7.41364e-06	1	18-49367863-49368812	ENSSSCT00000087493	lncRNA			ENSSSCG00000048030	ENSSSCT00000087493	lncRNA	18-49348892-49351091	18-49367863-49368812	16771	18-49343891-49349091:-
9.8204e-11	0.408975	0.243	0.134	7.70793e-06	1	3-45427242-45428642	ENSSSCT00000086735	protein_coding	45204196	45516557	ENSSSCG00000037846	ENSSSCT00000086735	protein_coding	3-45538188-45540387	3-45427242-45428642	109545	3-45203781-45563297:-	ACOXL
1.00785e-10	0.280877	0.343	0.218	7.91054e-06	1	4-37935766-37937307	ENSSSCT00000061571	protein_coding	37945847	38305568	ENSSSCG00000006074	ENSSSCT00000061571	protein_coding	4-37943597-37945796	4-37935766-37937307	6289	4-37945597-38306775:+	STK3
1.00822e-10	0.442429	0.298	0.186	7.91341e-06	1	2-17773427-17779175	ENSSSCT00000090313	protein_coding	17752405	17771592	ENSSSCG00000029521	ENSSSCT00000090313	protein_coding	2-17771393-17773592	2-17773427-17779175	0	2-17751618-17803126:-	CD82
1.08185e-10	0.427723	0.232	0.126	8.49132e-06	1	9-25233997-25235520	ENSSSCT00000051131	protein_coding	25422798	25471259	ENSSSCG00000014935	ENSSSCT00000051131	protein_coding	9-25406721-25408920	9-25233997-25235520	171200	9-25408721-25472174:+	ENSSSCG00000014935
1.0915e-10	0.48865	0.289	0.182	8.56711e-06	1	7-37166737-37167938	ENSSSCT00000052501	protein_coding	37182559	37209510	ENSSSCG00000022224	ENSSSCT00000052501	protein_coding	7-37178827-37181026	7-37166737-37167938	10888	7-37180827-37210663:+	TAF8
1.18619e-10	0.467399	0.185	0.093	9.3103e-06	1	15-107120739-107122397	ENSSSCT00000022535	protein_coding	107128262	107155193	ENSSSCG00000028561	ENSSSCT00000022535	protein_coding	15-107126208-107128407	15-107120739-107122397	3810	15-107128208-107162943:+	CD28
1.23788e-10	0.35488	0.253	0.14	9.71599e-06	1	1-185832361-185833256	ENSSSCT00000071765	lncRNA			ENSSSCG00000049094	ENSSSCT00000071765	lncRNA	1-185821285-185823484	1-185832361-185833256	8876	1-185803258-185821484:-
1.25734e-10	0.569248	0.125	0.053	9.86875e-06	1	14-44284872-44286063	ENSSSCT00000085347	lncRNA			ENSSSCG00000042107	ENSSSCT00000085347	lncRNA	14-44232861-44235060	14-44284872-44286063	49811	14-44234861-44246892:+
1.27951e-10	0.548896	0.162	0.081	1.00427e-05	1	4-37920980-37921998	ENSSSCT00000071699	protein_coding	37852911	37893377	ENSSSCG00000006073	ENSSSCT00000071699	protein_coding	4-37897736-37899935	4-37920980-37921998	21044	4-37852587-37897935:-	OSR2
1.28514e-10	0.427578	0.218	0.113	1.00869e-05	1	4-4493378-4494599	ENSSSCT00000059362	protein_coding	4480122	4655617	ENSSSCG00000005939	ENSSSCT00000059362	protein_coding	4-4372390-4374589	4-4493378-4494599	118788	4-4373944-4658020:+	FAM135B
1.31254e-10	0.449737	0.265	0.16	1.0302e-05	1	6-87986747-87987704	ENSSSCT00000031059	protein_coding	87992987	88016713	ENSSSCG00000023585	ENSSSCT00000031059	protein_coding	6-87990987-87993186	6-87986747-87987704	3282	6-87992987-88017130:+	SERINC2
1.33329e-10	0.373491	0.197	0.101	1.04648e-05	1	X-98473732-98474610	ENSSSCT00000086515	protein_coding	98416140	98464480	ENSSSCG00000012607	ENSSSCT00000086515	protein_coding	X-98464461-98466660	X-98473732-98474610	7071	X-98413948-98464660:-	TMEM255A
1.36324e-10	0.510339	0.208	0.108	1.06999e-05	1	13-160245471-160246657	ENSSSCT00000084317	lncRNA			ENSSSCG00000050096	ENSSSCT00000084317	lncRNA	13-160231140-160233339	13-160245471-160246657	12131	13-160233140-160241454:+
1.3988e-10	0.550844	0.197	0.108	1.09791e-05	1	9-106000781-106001259	ENSSSCT00000070787	lncRNA			ENSSSCG00000045631	ENSSSCT00000070787	lncRNA	9-106003975-106006174	9-106000781-106001259	2715	9-106005975-106116308:+
1.46635e-10	0.828974	0.152	0.078	1.15092e-05	1	1-50264436-50264720	ENSSSCT00000004723	protein_coding	50404097	50473613	ENSSSCG00000004274	ENSSSCT00000004723	protein_coding	1-50473487-50475686	1-50264436-50264720	208766	1-50403358-50498332:-	COL9A1
1.48144e-10	0.795094	0.131	0.061	1.16277e-05	1	10-30182960-30184122	ENSSSCT00000068324	protein_coding	30094635	30094871	ENSSSCG00000044063	ENSSSCT00000068324	protein_coding	10-30092035-30094234	10-30182960-30184122	88725	10-30094035-30102702:+	ENSSSCG00000044063
1.60313e-10	0.47916	0.253	0.155	1.25828e-05	1	1-86563932-86564708	ENSSSCT00000060067	protein_coding	86628033	86683137	ENSSSCG00000004469	ENSSSCT00000060067	protein_coding	1-86595430-86597629	1-86563932-86564708	30721	1-86516306-86685614:+	LCA5
1.64168e-10	0.391078	0.262	0.147	1.28854e-05	1	6-166934026-166936248	ENSSSCT00000066160	protein_coding	166957547	167073239	ENSSSCG00000036909	ENSSSCT00000066160	protein_coding	6-166955316-166957515	6-166934026-166936248	19067	6-166957316-167082632:+	ERI3
1.64594e-10	0.503326	0.195	0.102	1.29189e-05	1	18-7603803-7605050	ENSSSCT00000055336	protein_coding	7604868	7605421	ENSSSCG00000043992	ENSSSCT00000055336	protein_coding	18-7605355-7607554	18-7603803-7605050	304	18-7603825-7605554:-	ENSSSCG00000043992
1.6568e-10	0.300138	0.369	0.243	1.3004e-05	1	9-120489523-120490867	ENSSSCT00000084383	protein_coding	120545852	120546179	ENSSSCG00000043373	ENSSSCT00000084383	protein_coding	9-120543852-120546051	9-120489523-120490867	52984	9-120545852-120546179:+	ENSSSCG00000043373
1.69093e-10	0.700787	0.162	0.086	1.3272e-05	1	17-14572848-14573493	ENSSSCT00000086580	protein_coding	14601444	14705632	ENSSSCG00000039269	ENSSSCT00000086580	protein_coding	17-14599193-14601392	17-14572848-14573493	25699	17-14601193-14707906:+	SHLD1
1.7673e-10	0.431794	0.246	0.146	1.38714e-05	1	4-103990197-103991505	ENSSSCT00000089796	protein_coding	104059010	104164244	ENSSSCG00000006737	ENSSSCT00000089796	protein_coding	4-103992463-103994662	4-103990197-103991505	957	4-103994463-104167173:+	IGSF3
1.798e-10	0.33058	0.336	0.212	1.41123e-05	1	11-67806755-67810020	ENSSSCT00000010430	protein_coding	67653370	67710833	ENSSSCG00000009513	ENSSSCT00000010430	protein_coding	11-67710734-67712933	11-67806755-67810020	93821	11-67652193-67710933:-	SLC15A1
1.81212e-10	0.597726	0.163	0.08	1.42232e-05	1	4-122742061-122742633	ENSSSCT00000084712	lncRNA			ENSSSCG00000047416	ENSSSCT00000084712	lncRNA	4-122802766-122804965	4-122742061-122742633	60132	4-122801128-122802965:-
1.83607e-10	0.825067	0.117	0.052	1.44111e-05	1	7-85502944-85503575	ENSSSCT00000078346	lncRNA			ENSSSCG00000041061	ENSSSCT00000078346	lncRNA	7-85572962-85575161	7-85502944-85503575	69386	7-85574962-85584844:+
1.85632e-10	0.433311	0.271	0.162	1.45701e-05	1	6-95465094-95466684	ENSSSCT00000041089	protein_coding	95445150	95459544	ENSSSCG00000038956	ENSSSCT00000041089	protein_coding	6-95459376-95461575	6-95465094-95466684	3518	6-95442661-95459575:-	HEYL
1.88124e-10	0.573951	0.202	0.113	1.47657e-05	1	5-67970547-67970934	ENSSSCT00000038423	protein_coding	68001104	68139930	ENSSSCG00000000753	ENSSSCT00000038423	protein_coding	5-67999104-68001303	5-67970547-67970934	28169	5-68001104-68140757:+	WNK1
1.88869e-10	0.44232	0.223	0.12	1.48242e-05	1	3-11671043-11672015	ENSSSCT00000030268	protein_coding	11725514	11809544	ENSSSCG00000007721	ENSSSCT00000030268	protein_coding	3-11669575-11671774	3-11671043-11672015	0	3-11671575-11811423:+	GTF2I
1.96186e-10	0.294146	0.284	0.16	1.53984e-05	1	7-1016258-1018647	ENSSSCT00000037866	protein_coding	837171	838805	ENSSSCG00000039756	ENSSSCT00000037866	protein_coding	7-835171-837370	7-1016258-1018647	178887	7-837171-838805:+	FOXC1
2.03507e-10	0.398612	0.247	0.143	1.59731e-05	1	8-41546157-41546879	ENSSSCT00000062378	protein_coding	41402363	41456895	ENSSSCG00000008842	ENSSSCT00000062378	protein_coding	8-41400311-41402510	8-41546157-41546879	143646	8-41402043-41493735:+	KIT
2.04201e-10	0.256993	0.328	0.21	1.60275e-05	1	X-57139089-57141144	ENSSSCT00000033334	protein_coding	57140868	57142949	ENSSSCG00000030796	ENSSSCT00000033334	protein_coding	X-57142902-57145101	X-57139089-57141144	1757	X-57140828-57143101:-	CXorf65
2.14834e-10	0.610825	0.187	0.103	1.68621e-05	1	1-137294397-137295022	ENSSSCT00000048040	protein_coding	137201814	137249148	ENSSSCG00000027232	ENSSSCT00000048040	protein_coding	1-137290486-137292685	1-137294397-137295022	1711	1-137201245-137297185:-	ENSSSCG00000027232
2.18381e-10	0.687456	0.2	0.114	1.71405e-05	1	13-126899180-126900514	ENSSSCT00000081682	protein_coding	127116240	127344268	ENSSSCG00000025592	ENSSSCT00000081682	protein_coding	13-127114104-127116303	13-126899180-126900514	213589	13-127116104-127347075:+	TP63
2.19915e-10	0.427713	0.264	0.153	1.72609e-05	1	13-59795847-59797651	ENSSSCT00000063306	protein_coding	59734960	59757693	ENSSSCG00000011530	ENSSSCT00000063306	protein_coding	13-59757498-59759697	13-59795847-59797651	36149	13-59730639-59840846:-	CRBN
2.22512e-10	0.613432	0.185	0.107	1.74647e-05	1	9-120495012-120495762	ENSSSCT00000084383	protein_coding	120545852	120546179	ENSSSCG00000043373	ENSSSCT00000084383	protein_coding	9-120543852-120546051	9-120495012-120495762	48089	9-120545852-120546179:+	ENSSSCG00000043373
2.29103e-10	0.469978	0.112	0.041	1.7982e-05	1	4-111210371-111212027	ENSSSCT00000007493	protein_coding	111195277	111198473	ENSSSCG00000006842	ENSSSCT00000007493	protein_coding	4-111172937-111175136	4-111210371-111212027	35234	4-111174937-111198473:+	ENSSSCG00000006842
2.33525e-10	0.499988	0.233	0.139	1.83292e-05	1	5-21279519-21280203	ENSSSCT00000084818	protein_coding	21265685	21267465	ENSSSCG00000000366	ENSSSCT00000084818	protein_coding	5-21273019-21275218	5-21279519-21280203	4300	5-21206584-21273218:-	DNAJC14
2.43903e-10	0.620516	0.152	0.076	1.91437e-05	1	5-79917616-79918340	ENSSSCT00000000910	protein_coding	79792793	79817243	ENSSSCG00000000837	ENSSSCT00000000910	protein_coding	5-79817439-79819638	5-79917616-79918340	97977	5-79787995-80067816:-	CHST11
2.46063e-10	0.6186	0.136	0.063	1.93132e-05	1	6-73009881-73010651	ENSSSCT00000003832	protein_coding	73019268	73048274	ENSSSCG00000003451	ENSSSCT00000003832	protein_coding	6-73017057-73019256	6-73009881-73010651	6405	6-73019057-73049998:+	ENSSSCG00000003451
2.46741e-10	0.492806	0.205	0.114	1.93665e-05	1	1-187843915-187845114	ENSSSCT00000064312	lncRNA			ENSSSCG00000033445	ENSSSCT00000064312	lncRNA	1-187760655-187762854	1-187843915-187845114	81060	1-187762655-187952751:+
2.47198e-10	0.543119	0.116	0.049	1.94023e-05	1	1-220253780-220254418	ENSSSCT00000076783	protein_coding	220203259	220203792	ENSSSCG00000050207	ENSSSCT00000076783	protein_coding	1-220200541-220202740	1-220253780-220254418	51039	1-220202541-220204209:+	ENSSSCG00000050207
2.54265e-10	0.326696	0.302	0.182	1.9957e-05	1	8-19911040-19913369	ENSSSCT00000044877	protein_coding	20101250	20162480	ENSSSCG00000022155	ENSSSCT00000044877	protein_coding	8-19920779-19922978	8-19911040-19913369	7409	8-19922779-20166755:+	RBPJ
2.57882e-10	0.491416	0.151	0.071	2.02409e-05	1	1-74127078-74128805	ENSSSCT00000066696	lncRNA			ENSSSCG00000045749	ENSSSCT00000066696	lncRNA	1-74112939-74115138	1-74127078-74128805	11939	1-74079000-74113138:-
2.87963e-10	0.327116	0.303	0.184	2.26019e-05	1	14-73425853-73430585	ENSSSCT00000058514	protein_coding	73444012	73482720	ENSSSCG00000036446	ENSSSCT00000058514	protein_coding	14-73399014-73401213	14-73425853-73430585	24639	14-73401014-73654982:+	PALD1
2.91716e-10	0.290047	0.438	0.313	2.28965e-05	1	5-85426455-85428965	ENSSSCT00000053962	protein_coding	85434574	85435657	ENSSSCG00000036349	ENSSSCT00000053962	protein_coding	5-85435458-85437657	5-85426455-85428965	6492	5-85434574-85435657:-	ENSSSCG00000036349
3.05437e-10	0.399465	0.23	0.125	2.39735e-05	1	14-19524075-19525016	ENSSSCT00000049065	protein_coding	19624294	19625105	ENSSSCG00000031747	ENSSSCT00000049065	protein_coding	14-19622294-19624493	14-19524075-19525016	97277	14-19624294-19625105:+	ENSSSCG00000031747
3.09872e-10	0.701048	0.105	0.041	2.43215e-05	1	4-8263871-8264686	ENSSSCT00000087396	protein_coding	8234492	8241421	ENSSSCG00000005949	ENSSSCT00000087396	protein_coding	4-8222700-8224899	4-8263871-8264686	38971	4-8189232-8248498:+	ENSSSCG00000005949
3.16565e-10	0.748091	0.106	0.046	2.48469e-05	1	13-23420873-23421443	ENSSSCT00000054659	protein_coding	23338436	23414435	ENSSSCG00000011259	ENSSSCT00000054659	protein_coding	13-23438186-23440385	13-23420873-23421443	16742	13-23338124-23438385:-	SCN5A
3.17067e-10	0.73392	0.134	0.064	2.48863e-05	1	7-56407188-56408018	ENSSSCT00000076823	protein_coding	56191119	56261173	ENSSSCG00000044227	ENSSSCT00000076823	protein_coding	7-56311210-56313409	7-56407188-56408018	93778	7-56186527-56311409:-	NRG4
3.19589e-10	0.684055	0.131	0.058	2.50842e-05	1	Y-5985435-5985872	ENSSSCT00000057262	protein_coding	5947002	5982428	ENSSSCG00000039894	ENSSSCT00000057262	protein_coding	Y-5944970-5947169	Y-5985435-5985872	38265	Y-5946970-5984952:+	ENSSSCG00000039894
3.2054e-10	0.777496	0.101	0.04	2.51589e-05	1	7-43986812-43987156	ENSSSCT00000001947	protein_coding	43982791	43993125	ENSSSCG00000001741	ENSSSCT00000001947	protein_coding	7-43992957-43995156	7-43986812-43987156	5800	7-43982233-43993156:-	DEFB114
3.25739e-10	0.612001	0.129	0.058	2.55669e-05	1	9-83344165-83344677	ENSSSCT00000088557	lncRNA			ENSSSCG00000050289	ENSSSCT00000088557	lncRNA	9-83274584-83276783	9-83344165-83344677	67381	9-83276584-83282921:+
3.39386e-10	0.358461	0.262	0.151	2.6638e-05	1	1-238798844-238801023	ENSSSCT00000005898	protein_coding	238681433	238825800	ENSSSCG00000005358	ENSSSCT00000005898	protein_coding	1-238826230-238828429	1-238798844-238801023	25206	1-238681193-238826429:-	ENSSSCG00000005358
3.44173e-10	0.357273	0.301	0.181	2.70138e-05	1	1-165639630-165640832	ENSSSCT00000005468	protein_coding	165753522	165761620	ENSSSCG00000004956	ENSSSCT00000005468	protein_coding	1-165751522-165753721	1-165639630-165640832	110689	1-165753522-165762300:+	SKOR1
3.47008e-10	0.410082	0.233	0.128	2.72363e-05	1	4-34535009-34538535	ENSSSCT00000090632	protein_coding	34519610	34520539	ENSSSCG00000006056	ENSSSCT00000090632	protein_coding	4-34520448-34522647	4-34535009-34538535	12361	4-34511077-34520647:-	ODF1
3.47409e-10	0.537811	0.155	0.071	2.72678e-05	1	3-32420429-32421161	ENSSSCT00000064420	protein_coding	32482823	32489714	ENSSSCG00000037065	ENSSSCT00000064420	protein_coding	3-32448604-32450803	3-32420429-32421161	27442	3-32450604-32492722:+	EMP2
3.62145e-10	0.316222	0.242	0.134	2.84244e-05	1	9-134717797-134719045	ENSSSCT00000087521	lncRNA			ENSSSCG00000043896	ENSSSCT00000087521	lncRNA	9-134817616-134819815	9-134717797-134719045	98570	9-134816800-134859406:-
3.65457e-10	0.584218	0.103	0.039	2.86844e-05	1	1-167729462-167730064	ENSSSCT00000076045	lncRNA			ENSSSCG00000037389	ENSSSCT00000076045	lncRNA	1-167781013-167783212	1-167729462-167730064	50948	1-167575414-167781341:-
3.81058e-10	0.724826	0.133	0.063	2.99089e-05	1	1-216723538-216724217	ENSSSCT00000064083	protein_coding	216694969	216739449	ENSSSCG00000005212	ENSSSCT00000064083	protein_coding	1-216690068-216692267	1-216723538-216724217	31270	1-216692047-216739728:+	PLGRKT
3.85499e-10	0.459314	0.183	0.091	3.02574e-05	1	17-48348140-48349167	ENSSSCT00000079578	protein_coding	48286116	48297057	ENSSSCG00000035078	ENSSSCT00000079578	protein_coding	17-48284084-48286283	17-48348140-48349167	61856	17-48286029-48298528:+	CD40
3.97028e-10	0.813314	0.123	0.057	3.11623e-05	1	15-62444573-62444940	ENSSSCT00000058392	protein_coding	62264268	62412565	ENSSSCG00000036078	ENSSSCT00000058392	protein_coding	15-62262268-62264467	15-62444573-62444940	180105	15-62264004-62416294:+	KCNJ3
3.97341e-10	0.438236	0.147	0.066	3.11869e-05	1	9-14866002-14867892	ENSSSCT00000069225	lncRNA			ENSSSCG00000041337	ENSSSCT00000069225	lncRNA	9-14858848-14861047	9-14866002-14867892	4954	9-14836390-14866378:+
4.05896e-10	0.306733	0.308	0.191	3.18584e-05	1	1-166967907-166969416	ENSSSCT00000022924	protein_coding	167106454	167118969	ENSSSCG00000026078	ENSSSCT00000022924	protein_coding	1-167005964-167008163	1-166967907-166969416	36547	1-167007964-167122185:+	GLCE
4.09784e-10	0.400968	0.18	0.085	3.21635e-05	1	7-94360154-94361731	ENSSSCT00000068025	lncRNA			ENSSSCG00000041631	ENSSSCT00000068025	lncRNA	7-94378668-94380867	7-94360154-94361731	16936	7-94380668-94400297:+
4.22475e-10	0.448916	0.233	0.133	3.31596e-05	1	9-9047884-9049504	ENSSSCT00000016195	protein_coding	9017762	9052821	ENSSSCG00000014843	ENSSSCT00000016195	protein_coding	9-9052681-9054880	9-9047884-9049504	3176	9-9017685-9052880:-	CHRDL2
4.49469e-10	0.360819	0.228	0.122	3.52784e-05	1	15-3699468-3700450	ENSSSCT00000042713	protein_coding	3419188	3525892	ENSSSCG00000027211	ENSSSCT00000042713	protein_coding	15-3525972-3528171	15-3699468-3700450	171296	15-3417063-3526171:-	EPC2
4.55315e-10	0.702613	0.131	0.057	3.57372e-05	1	4-102500417-102500971	ENSSSCT00000083968	lncRNA			ENSSSCG00000047722	ENSSSCT00000083968	lncRNA	4-102426948-102429147	4-102500417-102500971	71269	4-102295848-102427147:-
4.73225e-10	0.299319	0.35	0.225	3.71429e-05	1	13-71253217-71256388	ENSSSCT00000051029	protein_coding	71255665	71364638	ENSSSCG00000027812	ENSSSCT00000051029	protein_coding	13-71253308-71255507	13-71253217-71256388	0	13-71030878-71366685:+	IQSEC1
5.18257e-10	0.443511	0.185	0.09	4.06775e-05	1	14-46646126-46647203	ENSSSCT00000010945	protein_coding	46585327	46621350	ENSSSCG00000009988	ENSSSCT00000010945	protein_coding	14-46641250-46643449	14-46646126-46647203	2676	14-46579838-46653656:-	THOC5
5.22574e-10	0.318935	0.34	0.221	4.10163e-05	1	13-131079915-131081506	ENSSSCT00000083417	lncRNA			ENSSSCG00000049408	ENSSSCT00000083417	lncRNA	13-131071112-131073311	13-131079915-131081506	6603	13-131073112-131081252:+
5.26038e-10	0.487545	0.273	0.177	4.12882e-05	1	9-106657991-106658555	ENSSSCT00000077432	protein_coding	106675307	106675681	ENSSSCG00000051587	ENSSSCT00000077432	protein_coding	9-106678452-106680651	9-106657991-106658555	19896	9-106672014-106678651:-	ENSSSCG00000051587
5.52755e-10	0.430135	0.13	0.056	4.33852e-05	1	4-92745215-92746432	ENSSSCT00000046024	protein_coding	92714819	92741115	ENSSSCG00000036622	ENSSSCT00000046024	protein_coding	4-92740951-92743150	4-92745215-92746432	2064	4-92712591-92741150:-	ENSSSCG00000036622
5.55128e-10	0.278677	0.264	0.157	4.35714e-05	1	10-47036673-47037737	ENSSSCT00000061714	protein_coding	46983700	47220518	ENSSSCG00000039658	ENSSSCT00000061714	protein_coding	10-46981700-46983899	10-47036673-47037737	52773	10-46935557-47223384:+	ENSSSCG00000039658
6.26518e-10	0.81246	0.111	0.049	4.91748e-05	1	2-127010854-127011251	ENSSSCT00000075475	protein_coding	127051734	127127175	ENSSSCG00000014240	ENSSSCT00000075475	protein_coding	2-127015005-127017204	2-127010854-127011251	3753	2-127017005-127180627:+	CSNK1G3
6.31122e-10	0.337494	0.333	0.208	4.95362e-05	1	1-105236999-105239678	ENSSSCT00000079193	lncRNA			ENSSSCG00000051116	ENSSSCT00000079193	lncRNA	1-105237518-105239717	1-105236999-105239678	0	1-105232822-105237717:-
6.41812e-10	0.379063	0.19	0.099	5.03752e-05	1	15-119157570-119158721	ENSSSCT00000081413	lncRNA			ENSSSCG00000047448	ENSSSCT00000081413	lncRNA	15-119041365-119043564	15-119157570-119158721	114005	15-119043365-119045701:+
6.5471e-10	0.741887	0.138	0.065	5.13876e-05	1	12-14318828-14319400	ENSSSCT00000022690	protein_coding	14286691	14296492	ENSSSCG00000029005	ENSSSCT00000022690	protein_coding	12-14283135-14285334	12-14318828-14319400	33493	12-14283087-14297769:+	KPNA2
6.63596e-10	0.760608	0.121	0.054	5.2085e-05	1	4-13214904-13215573	ENSSSCT00000081570	lncRNA			ENSSSCG00000049874	ENSSSCT00000081570	lncRNA	4-13079644-13081843	4-13214904-13215573	133060	4-12917359-13079843:-
6.79428e-10	0.768598	0.125	0.058	5.33276e-05	1	18-23284476-23284776	ENSSSCT00000067009	lncRNA			ENSSSCG00000046715	ENSSSCT00000067009	lncRNA	18-23257873-23260072	18-23284476-23284776	24403	18-23259873-23284815:+
6.84076e-10	0.707924	0.157	0.081	5.36924e-05	1	9-113764674-113765140	ENSSSCT00000065761	protein_coding	113783233	113785312	ENSSSCG00000034654	ENSSSCT00000065761	protein_coding	9-113785163-113787362	9-113764674-113765140	20022	9-113782469-113785362:-	MYOG
6.84888e-10	0.398446	0.188	0.098	5.37562e-05	1	4-102318366-102319421	ENSSSCT00000007368	protein_coding	102632570	102696508	ENSSSCG00000006726	ENSSSCT00000007368	protein_coding	4-102425186-102427385	4-102318366-102319421	105764	4-102427186-102696508:+	ENSSSCG00000006726
7.80301e-10	0.462189	0.215	0.121	6.12451e-05	1	4-57861522-57862248	ENSSSCT00000006757	protein_coding	57875477	57887105	ENSSSCG00000006163	ENSSSCT00000006757	protein_coding	4-57887317-57889516	4-57861522-57862248	25068	4-57872114-57897303:-	PKIA
7.83479e-10	0.633661	0.171	0.09	6.14945e-05	1	9-90596834-90597395	ENSSSCT00000070894	protein_coding	90654785	90658603	ENSSSCG00000043741	ENSSSCT00000070894	protein_coding	9-90658404-90660603	9-90596834-90597395	61008	9-90654785-90658603:-	ENSSSCG00000043741
7.92852e-10	0.273657	0.252	0.142	6.22302e-05	1	13-168938601-168939369	ENSSSCT00000068755	lncRNA			ENSSSCG00000041986	ENSSSCT00000068755	lncRNA	13-168852871-168855070	13-168938601-168939369	83530	13-168854871-168906562:+
7.96371e-10	0.399482	0.206	0.11	6.25064e-05	1	6-120174624-120177245	ENSSSCT00000038204	protein_coding	120036980	120571632	ENSSSCG00000027935	ENSSSCT00000038204	protein_coding	6-120034862-120037061	6-120174624-120177245	137562	6-120036838-120586849:+	FHOD3
8.22057e-10	0.676706	0.132	0.062	6.45225e-05	1	15-31159914-31161294	ENSSSCT00000038232	protein_coding	31141126	31142181	ENSSSCG00000038305	ENSSSCT00000038232	protein_coding	15-31139126-31141325	15-31159914-31161294	18588	15-31141126-31142181:+	TMEM185B
8.37121e-10	0.444528	0.16	0.08	6.57048e-05	1	1-136820121-136821447	ENSSSCT00000061506	protein_coding	136705077	137008534	ENSSSCG00000044690	ENSSSCT00000061506	protein_coding	1-137008522-137010721	1-136820121-136821447	187074	1-136704090-137008721:-	FMN1
9.01044e-10	0.287996	0.23	0.124	7.0722e-05	1	1-108400926-108402372	ENSSSCT00000054263	protein_coding	108408995	108411761	ENSSSCG00000038786	ENSSSCT00000054263	protein_coding	1-108411569-108413768	1-108400926-108402372	9196	1-108408995-108411768:-	ENSSSCG00000038786
9.31541e-10	0.72174	0.126	0.059	7.31157e-05	1	14-80071982-80072353	ENSSSCT00000056413	protein_coding	79353136	80106096	ENSSSCG00000010325	ENSSSCT00000056413	protein_coding	14-80105897-80108096	14-80071982-80072353	33543	14-79352396-80106258:-	KCNMA1
9.48339e-10	0.529536	0.103	0.04	7.44341e-05	1	14-26911449-26912216	ENSSSCT00000089691	lncRNA			ENSSSCG00000045739	ENSSSCT00000089691	lncRNA	14-27181078-27183277	14-26911449-26912216	268861	14-27179228-27181277:-
9.52652e-10	0.548978	0.145	0.069	7.47727e-05	1	5-62764209-62764640	ENSSSCT00000063046	protein_coding	62777439	62784952	ENSSSCG00000000667	ENSSSCT00000063046	protein_coding	5-62775352-62777551	5-62764209-62764640	10711	5-62777352-62787483:+	AICDA
9.584e-10	0.551903	0.179	0.092	7.52238e-05	1	6-79739129-79741896	ENSSSCT00000064955	protein_coding	79665880	79688408	ENSSSCG00000022029	ENSSSCT00000064955	protein_coding	6-79735164-79737363	6-79739129-79741896	1765	6-79664485-79735363:-	RAP1GAP
9.98993e-10	0.373726	0.286	0.176	7.841e-05	1	9-45258089-45259893	ENSSSCT00000083493	protein_coding	45186559	45218085	ENSSSCG00000015083	ENSSSCT00000083493	protein_coding	9-45217899-45220098	9-45258089-45259893	37990	9-45182398-45218098:-	ENSSSCG00000015083
1.01396e-09	0.618873	0.144	0.069	7.95843e-05	1	3-95145635-95146266	ENSSSCT00000069965	lncRNA			ENSSSCG00000046797	ENSSSCT00000069965	lncRNA	3-95227305-95229504	3-95145635-95146266	81038	3-95229305-95246219:+
1.0254e-09	0.396839	0.266	0.157	8.04826e-05	1	7-4331085-4332710	ENSSSCT00000069651	lncRNA			ENSSSCG00000049701	ENSSSCT00000069651	lncRNA	7-4396331-4398530	7-4331085-4332710	63620	7-4390562-4396530:-
1.03789e-09	0.272977	0.293	0.177	8.14629e-05	1	18-39798631-39800015	ENSSSCT00000023205	protein_coding	39419050	39663457	ENSSSCG00000016665	ENSSSCT00000023205	protein_coding	18-39663393-39665592	18-39798631-39800015	133038	18-39412838-39950737:-	BMPER
1.06596e-09	0.362027	0.199	0.109	8.36664e-05	1	6-17778269-17779263	ENSSSCT00000025739	protein_coding	17681896	17774496	ENSSSCG00000028109	ENSSSCT00000025739	protein_coding	6-17774313-17776512	6-17778269-17779263	1756	6-17677738-17774512:-	SNTB2
1.11086e-09	0.617191	0.103	0.044	8.71907e-05	1	4-65251453-65252046	ENSSSCT00000006790	protein_coding	65274003	65295178	ENSSSCG00000006195	ENSSSCT00000006790	protein_coding	4-65272003-65274202	4-65251453-65252046	19956	4-65274003-65295600:+	PRDM14
1.12231e-09	0.375432	0.249	0.144	8.80888e-05	1	8-121858895-121861690	ENSSSCT00000039549	protein_coding	121831092	121840124	ENSSSCG00000029813	ENSSSCT00000039549	protein_coding	8-121826832-121829031	8-121858895-121861690	29863	8-121657322-121843242:+	TSPAN5
1.12892e-09	0.419798	0.224	0.127	8.86074e-05	1	1-15807263-15809363	ENSSSCT00000044721	protein_coding	15758806	15779142	ENSSSCG00000004093	ENSSSCT00000044721	protein_coding	1-15778965-15781164	1-15807263-15809363	26098	1-15756550-15779164:-	IYD
1.1504e-09	0.381184	0.261	0.153	9.02937e-05	1	3-397633-400065	ENSSSCT00000079612	protein_coding	425915	461296	ENSSSCG00000007543	ENSSSCT00000079612	protein_coding	3-415324-417523	3-397633-400065	15258	3-417324-461817:+	DNAAF5
1.16562e-09	0.56765	0.106	0.043	9.1488e-05	1	1-230205096-230205197	ENSSSCT00000005817	protein_coding	230131807	230327852	ENSSSCG00000005282	ENSSSCT00000005817	protein_coding	1-230067351-230069550	1-230205096-230205197	135545	1-230069337-230331200:+	VPS13A
1.17648e-09	0.483749	0.251	0.15	9.23409e-05	1	6-81885770-81886702	ENSSSCT00000040794	protein_coding	81868858	81885149	ENSSSCG00000038848	ENSSSCT00000040794	protein_coding	6-81885390-81887589	6-81885770-81886702	0	6-81867848-81885589:-	IL22RA1
1.1923e-09	0.526744	0.189	0.105	9.35826e-05	1	13-203246070-203246649	ENSSSCT00000073005	lncRNA			ENSSSCG00000049319	ENSSSCT00000073005	lncRNA	13-203244147-203246346	13-203246070-203246649	0	13-203240760-203248032:-
1.20862e-09	0.456545	0.205	0.112	9.4863e-05	1	12-51435597-51436348	ENSSSCT00000085289	lncRNA			ENSSSCG00000043751	ENSSSCT00000085289	lncRNA	12-51433128-51435327	12-51435597-51436348	269	12-51427601-51433327:-
1.31882e-09	0.785054	0.105	0.045	0.000103513	1	7-89758693-89758983	ENSSSCT00000045021	lncRNA			ENSSSCG00000032482	ENSSSCT00000045021	lncRNA	7-89769758-89771957	7-89758693-89758983	10774	7-89744839-89769960:-
1.48376e-09	0.413084	0.21	0.114	0.000116459	1	5-99144046-99146383	ENSSSCT00000029091	protein_coding	98697938	99084873	ENSSSCG00000024065	ENSSSCT00000029091	protein_coding	5-99085190-99087389	5-99144046-99146383	56656	5-98697017-99229550:-	TMTC2
1.4912e-09	0.318978	0.195	0.1	0.000117042	1	6-36327424-36328161	ENSSSCT00000056260	protein_coding	36363768	36364616	ENSSSCG00000037263	ENSSSCT00000056260	protein_coding	6-36335806-36338005	6-36327424-36328161	7644	6-36337806-36371383:+	SIAH1
1.53747e-09	0.538603	0.157	0.081	0.000120674	1	3-54450836-54451938	ENSSSCT00000057483	protein_coding	54749307	54861844	ENSSSCG00000008179	ENSSSCT00000057483	protein_coding	3-54741711-54743910	3-54450836-54451938	289772	3-54135532-54862224:+	REV1
1.53927e-09	0.256256	0.338	0.212	0.000120816	1	3-129945137-129946400	ENSSSCT00000066640	lncRNA			ENSSSCG00000043096	ENSSSCT00000066640	lncRNA	3-129875535-129877734	3-129945137-129946400	67402	3-129869862-129875734:-
1.56988e-09	0.614718	0.101	0.038	0.000123218	1	9-84664084-84664688	ENSSSCT00000069187	protein_coding	83573443	84221632	ENSSSCG00000015355	ENSSSCT00000069187	protein_coding	9-84509888-84512087	9-84664084-84664688	151996	9-83569920-84510087:-	DGKB
1.63892e-09	0.434876	0.159	0.076	0.000128637	1	9-53630509-53631597	ENSSSCT00000016600	protein_coding	53494548	53658549	ENSSSCG00000015234	ENSSSCT00000016600	protein_coding	9-53658625-53660824	9-53630509-53631597	27027	9-53491950-54063480:-	KIRREL3
1.67016e-09	0.549911	0.131	0.062	0.000131089	1	13-158756650-158757745	ENSSSCT00000068285	protein_coding	158666651	158729066	ENSSSCG00000030486	ENSSSCT00000068285	protein_coding	13-158729077-158731276	13-158756650-158757745	25373	13-158665072-158729276:-	TBC1D23
1.67475e-09	0.542635	0.143	0.069	0.00013145	1	1-113689995-113690921	ENSSSCT00000024465	protein_coding	113715620	114035269	ENSSSCG00000025578	ENSSSCT00000024465	protein_coding	1-113713620-113715819	1-113689995-113690921	22698	1-113715620-114037249:+	ALDH1A2
1.71701e-09	0.270195	0.366	0.241	0.000134766	1	6-52881876-52883164	ENSSSCT00000079062	lncRNA			ENSSSCG00000043030	ENSSSCT00000079062	lncRNA	6-52881870-52884069	6-52881876-52883164	0	6-52877622-52882069:-
1.7442e-09	0.391364	0.172	0.086	0.000136901	1	14-100904023-100904751	ENSSSCT00000054750	protein_coding	100868296	100883123	ENSSSCG00000010447	ENSSSCT00000054750	protein_coding	14-100886514-100888713	14-100904023-100904751	15309	14-100867733-100886713:-	ACTA2
1.76546e-09	0.495315	0.155	0.077	0.000138569	1	4-122697112-122698821	ENSSSCT00000070343	lncRNA			ENSSSCG00000042741	ENSSSCT00000070343	lncRNA	4-122619600-122621799	4-122697112-122698821	75312	4-122621045-122764592:+
1.79859e-09	0.647601	0.116	0.05	0.00014117	1	3-85262569-85263483	ENSSSCT00000061870	protein_coding	85270651	85471806	ENSSSCG00000008397	ENSSSCT00000061870	protein_coding	3-85266311-85268510	3-85262569-85263483	2827	3-85268311-85473254:+	EFEMP1
1.8916e-09	0.534883	0.143	0.066	0.00014847	1	6-59714886-59716062	ENSSSCT00000075584	protein_coding	59723150	59724118	ENSSSCG00000024661	ENSSSCT00000075584	protein_coding	6-59718722-59720921	6-59714886-59716062	2659	6-59720722-59724166:+	ZNF524
1.91884e-09	0.335399	0.26	0.15	0.000150607	1	14-123900661-123902678	ENSSSCT00000073928	protein_coding	123894098	123927643	ENSSSCG00000010639	ENSSSCT00000073928	protein_coding	14-123892035-123894234	14-123900661-123902678	6426	14-123893989-123932962:+	HABP2
1.95484e-09	0.2879	0.239	0.139	0.000153434	1	1-76534257-76535706	ENSSSCT00000004862	protein_coding	76423601	76467427	ENSSSCG00000004399	ENSSSCT00000004862	protein_coding	1-76467377-76469576	1-76534257-76535706	64680	1-76423352-76467576:-	SLC22A16
1.98957e-09	0.740225	0.129	0.063	0.000156159	1	3-95131804-95132333	ENSSSCT00000069965	lncRNA			ENSSSCG00000046797	ENSSSCT00000069965	lncRNA	3-95227305-95229504	3-95131804-95132333	94971	3-95229305-95246219:+
2.0417e-09	0.507473	0.261	0.166	0.000160251	1	2-41489321-41489841	ENSSSCT00000075313	lncRNA			ENSSSCG00000047282	ENSSSCT00000075313	lncRNA	2-41493211-41495410	2-41489321-41489841	3369	2-41484819-41493410:-
2.06121e-09	0.327889	0.362	0.256	0.000161782	1	13-21650125-21651954	ENSSSCT00000085923	lncRNA			ENSSSCG00000042530	ENSSSCT00000085923	lncRNA	13-21657992-21660191	13-21650125-21651954	6037	13-21659992-21670327:+
2.09097e-09	0.805874	0.148	0.077	0.000164118	1	9-137285902-137286283	ENSSSCT00000072700	lncRNA			ENSSSCG00000042276	ENSSSCT00000072700	lncRNA	9-137193533-137195732	9-137285902-137286283	90169	9-137195533-137199291:+
2.09767e-09	0.483175	0.171	0.088	0.000164644	1	13-45997925-45998750	ENSSSCT00000012578	protein_coding	45625540	45968107	ENSSSCG00000011495	ENSSSCT00000012578	protein_coding	13-45967953-45970152	13-45997925-45998750	27772	13-45620367-45968152:-	PRICKLE2
2.12941e-09	0.304201	0.32	0.201	0.000167135	1	X-6330892-6336073	ENSSSCT00000013239	protein_coding	6296418	6447875	ENSSSCG00000012104	ENSSSCT00000013239	protein_coding	X-6294133-6296332	X-6330892-6336073	34559	X-6296133-6448126:+	ENSSSCG00000012104
2.22806e-09	0.754032	0.102	0.041	0.000174878	1	14-71299398-71299831	ENSSSCT00000031009	protein_coding	71299505	71387025	ENSSSCG00000029311	ENSSSCT00000031009	protein_coding	14-71297505-71299704	14-71299398-71299831	0	14-71298907-71394600:+	MYPN
2.2387e-09	0.464332	0.162	0.079	0.000175714	1	14-75623758-75624583	ENSSSCT00000067128	protein_coding	75678393	75719600	ENSSSCG00000010290	ENSSSCT00000067128	protein_coding	14-75676393-75678592	14-75623758-75624583	51809	14-75518528-75721502:+	MCU
2.27616e-09	0.321122	0.357	0.239	0.000178653	1	13-146658754-146661621	ENSSSCT00000069939	protein_coding	146627832	146664026	ENSSSCG00000025826	ENSSSCT00000069939	protein_coding	13-146664550-146666749	13-146658754-146661621	2928	13-146625957-146703936:-	BOC
2.28397e-09	0.302031	0.282	0.166	0.000179267	1	4-103712653-103714165	ENSSSCT00000033361	protein_coding	103696928	103735524	ENSSSCG00000006734	ENSSSCT00000033361	protein_coding	4-103735382-103737581	4-103712653-103714165	21216	4-103693883-103735581:-	CD101
2.40902e-09	0.455323	0.131	0.057	0.000189082	1	10-9168727-9169213	ENSSSCT00000071380	lncRNA			ENSSSCG00000043347	ENSSSCT00000071380	lncRNA	10-9149038-9151237	10-9168727-9169213	17489	10-9145420-9149237:-
2.48838e-09	0.575146	0.176	0.096	0.00019531	1	1-202869159-202870001	ENSSSCT00000067189	lncRNA			ENSSSCG00000042986	ENSSSCT00000067189	lncRNA	1-202708351-202710550	1-202869159-202870001	158608	1-202710351-202740083:+
2.49574e-09	0.413741	0.209	0.114	0.000195888	1	3-85300520-85301437	ENSSSCT00000080017	protein_coding	85409041	85471806	ENSSSCG00000008397	ENSSSCT00000080017	protein_coding	3-85266311-85268510	3-85300520-85301437	32009	3-85268311-85473254:+	EFEMP1
2.51521e-09	0.553868	0.151	0.072	0.000197416	1	3-132571456-132572952	ENSSSCT00000088745	lncRNA			ENSSSCG00000047203	ENSSSCT00000088745	lncRNA	3-132587408-132589607	3-132571456-132572952	14455	3-132575206-132587607:-
2.68721e-09	0.653746	0.217	0.131	0.000210917	1	14-70194406-70194830	ENSSSCT00000011198	protein_coding	70173278	70176843	ENSSSCG00000010232	ENSSSCT00000011198	protein_coding	14-70170746-70172945	14-70194406-70194830	21460	14-70172731-70348040:+	LRRTM3
2.82614e-09	0.51634	0.144	0.072	0.000221821	1	6-100515897-100516798	ENSSSCT00000075862	protein_coding	100503887	100545088	ENSSSCG00000021612	ENSSSCT00000075862	protein_coding	6-100544889-100547088	6-100515897-100516798	28090	6-100493261-100655708:-	ARHGAP28
2.8593e-09	0.417965	0.181	0.098	0.000224423	1	14-121521456-121522062	ENSSSCT00000011625	protein_coding	121469527	121470924	ENSSSCG00000010629	ENSSSCT00000011625	protein_coding	14-121467527-121469726	14-121521456-121522062	51729	14-121469527-121470924:+	ADRA2A
2.87357e-09	0.566552	0.161	0.085	0.000225544	1	9-48814644-48815067	ENSSSCT00000089256	lncRNA			ENSSSCG00000048814	ENSSSCT00000089256	lncRNA	9-48951702-48953901	9-48814644-48815067	136634	9-48953702-48990842:+
3.00328e-09	0.410087	0.158	0.079	0.000235725	1	6-16733755-16735728	ENSSSCT00000066970	lncRNA			ENSSSCG00000048283	ENSSSCT00000066970	lncRNA	6-16642454-16644653	6-16733755-16735728	89101	6-16501522-16642653:-
3.01586e-09	0.623108	0.176	0.098	0.000236711	1	18-44396783-44397289	ENSSSCT00000090947	lncRNA			ENSSSCG00000048246	ENSSSCT00000090947	lncRNA	18-44448794-44450993	18-44396783-44397289	51504	18-44450794-44453615:+
3.0189e-09	0.660775	0.176	0.096	0.000236951	1	7-92508347-92509305	ENSSSCT00000088863	lncRNA			ENSSSCG00000049161	ENSSSCT00000088863	lncRNA	7-92518189-92520388	7-92508347-92509305	8883	7-92516039-92518388:-
3.14942e-09	0.573251	0.102	0.044	0.000247195	1	8-75248063-75249373	ENSSSCT00000009861	protein_coding	75337559	75345058	ENSSSCG00000009004	ENSSSCT00000009861	protein_coding	8-75335133-75337332	8-75248063-75249373	85759	8-75337133-75345926:+	SFRP2
3.21103e-09	0.521988	0.164	0.082	0.000252031	1	2-87346048-87346599	ENSSSCT00000054996	protein_coding	87232231	87310841	ENSSSCG00000034795	ENSSSCT00000054996	protein_coding	2-87208894-87211093	2-87346048-87346599	134954	2-87210846-87313517:+	SCAMP1
3.42592e-09	0.313809	0.198	0.107	0.000268897	1	7-45354194-45355806	ENSSSCT00000068564	lncRNA			ENSSSCG00000050637	ENSSSCT00000068564	lncRNA	7-45338763-45340962	7-45354194-45355806	13231	7-45319976-45338962:-
3.44709e-09	0.682499	0.139	0.068	0.000270559	1	3-51639219-51639672	ENSSSCT00000069546	protein_coding	51535965	51622638	ENSSSCG00000008153	ENSSSCT00000069546	protein_coding	3-51622858-51625057	3-51639219-51639672	14161	3-51535798-51623057:-	SLC9A2
3.4635e-09	0.643566	0.124	0.057	0.000271846	1	12-8631243-8631821	ENSSSCT00000086302	lncRNA			ENSSSCG00000050015	ENSSSCT00000086302	lncRNA	12-8645889-8648088	12-8631243-8631821	14067	12-8647889-8731432:+
3.5078e-09	0.462572	0.228	0.135	0.000275324	1	9-108229862-108230472	ENSSSCT00000040147	protein_coding	107931099	108019365	ENSSSCG00000015445	ENSSSCT00000040147	protein_coding	9-108246817-108249016	9-108229862-108230472	16344	9-107928867-108247680:-	NRCAM
3.51715e-09	0.278263	0.328	0.214	0.000276058	1	8-19078218-19079176	ENSSSCT00000069633	lncRNA			ENSSSCG00000041382	ENSSSCT00000069633	lncRNA	8-19071526-19073725	8-19078218-19079176	4492	8-19055888-19071725:-
3.52924e-09	0.573278	0.171	0.089	0.000277006	1	X-31104999-31105598	ENSSSCT00000088571	lncRNA			ENSSSCG00000043661	ENSSSCT00000088571	lncRNA	X-30939793-30941992	X-31104999-31105598	163006	X-30941793-30944773:+
3.54317e-09	0.724878	0.13	0.062	0.0002781	1	3-9562233-9562711	ENSSSCT00000033081	protein_coding	9669188	9695157	ENSSSCG00000007682	ENSSSCT00000033081	protein_coding	3-9666818-9669017	3-9562233-9562711	104106	3-9668818-9695174:+	SH2B2
3.57843e-09	0.405743	0.247	0.144	0.000280867	1	4-104027938-104030208	ENSSSCT00000081309	protein_coding	104059010	104164244	ENSSSCG00000006737	ENSSSCT00000081309	protein_coding	4-103992463-103994662	4-104027938-104030208	33275	4-103994463-104167173:+	IGSF3
3.65536e-09	0.764071	0.163	0.094	0.000286906	1	15-57969481-57970015	ENSSSCT00000073961	lncRNA			ENSSSCG00000047295	ENSSSCT00000073961	lncRNA	15-57896353-57898552	15-57969481-57970015	70928	15-57898353-57904970:+
3.90036e-09	0.748619	0.159	0.084	0.000306135	1	9-133663122-133663614	ENSSSCT00000054262	lncRNA			ENSSSCG00000033930	ENSSSCT00000054262	lncRNA	9-133651959-133654158	9-133663122-133663614	8963	9-133644979-133660683:+
3.93195e-09	0.28696	0.314	0.199	0.000308615	1	11-51746644-51747927	ENSSSCT00000079942	lncRNA			ENSSSCG00000051611	ENSSSCT00000079942	lncRNA	11-51866784-51868983	11-51746644-51747927	118856	11-51862539-51867501:-
4.09073e-09	0.334797	0.163	0.079	0.000321077	1	5-79884494-79885180	ENSSSCT00000000910	protein_coding	79792793	79817243	ENSSSCG00000000837	ENSSSCT00000000910	protein_coding	5-79817439-79819638	5-79884494-79885180	64855	5-79787995-80067816:-	CHST11
4.09102e-09	0.461778	0.197	0.106	0.0003211	1	3-128520483-128520977	ENSSSCT00000088791	lncRNA			ENSSSCG00000043310	ENSSSCT00000088791	lncRNA	3-128485203-128487402	3-128520483-128520977	33080	3-128487203-128498616:+
4.0948e-09	0.443873	0.129	0.059	0.000321397	1	14-113327153-113327389	ENSSSCT00000034179	protein_coding	113407869	113414014	ENSSSCG00000010580	ENSSSCT00000034179	protein_coding	14-113404004-113406203	14-113327153-113327389	76614	14-113406004-113414173:+	NFKB2
4.18315e-09	0.560976	0.128	0.059	0.000328332	1	X-6041370-6042375	ENSSSCT00000034620	protein_coding	6176639	6235662	ENSSSCG00000012102	ENSSSCT00000034620	protein_coding	X-5994213-5996412	X-6041370-6042375	44957	X-5994393-6236208:+	ENSSSCG00000012102
4.21012e-09	0.559091	0.104	0.041	0.000330448	1	14-73509016-73509899	ENSSSCT00000070995	protein_coding	73538217	73653354	ENSSSCG00000010272	ENSSSCT00000070995	protein_coding	14-73498281-73500480	14-73509016-73509899	8535	14-73500281-73654982:+	ADAMTS14
4.21606e-09	0.427401	0.164	0.081	0.000330914	1	1-3466382-3467575	ENSSSCT00000069638	lncRNA			ENSSSCG00000044274	ENSSSCT00000069638	lncRNA	1-3620845-3623044	1-3466382-3467575	153269	1-3622845-3642194:+
4.27202e-09	0.61198	0.172	0.095	0.000335307	1	15-124977396-124978011	ENSSSCT00000088113	lncRNA			ENSSSCG00000032296	ENSSSCT00000088113	lncRNA	15-124959373-124961572	15-124977396-124978011	15823	15-124924269-124959572:-
4.2978e-09	0.384274	0.173	0.086	0.00033733	1	5-93554379-93556126	ENSSSCT00000075875	lncRNA			ENSSSCG00000042946	ENSSSCT00000075875	lncRNA	5-93538530-93540729	5-93554379-93556126	13649	5-93478022-93538729:-
4.33546e-09	0.680407	0.144	0.073	0.000340286	1	11-50807270-50807685	ENSSSCT00000059820	protein_coding	50743373	50786741	ENSSSCG00000029113	ENSSSCT00000059820	protein_coding	11-50786575-50788774	11-50807270-50807685	18495	11-50740916-50786774:-	OBI1
4.35154e-09	0.381831	0.217	0.118	0.000341548	1	5-28948247-28950112	ENSSSCT00000083886	protein_coding	28931270	29111266	ENSSSCG00000039060	ENSSSCT00000083886	protein_coding	5-28929270-28931469	5-28948247-28950112	16777	5-28931270-29113895:+	RASSF3
4.45964e-09	0.633841	0.132	0.064	0.000350033	1	13-74193558-74193898	ENSSSCT00000043945	protein_coding	74386190	74554629	ENSSSCG00000011635	ENSSSCT00000043945	protein_coding	13-74185545-74187744	13-74193558-74193898	5813	13-74180197-74555946:+	TMEM108
4.49337e-09	0.317129	0.191	0.104	0.00035268	1	14-21672211-21673112	ENSSSCT00000010659	protein_coding	21754731	22119513	ENSSSCG00000009722	ENSSSCT00000010659	protein_coding	14-21752463-21754662	14-21672211-21673112	79350	14-21754463-22121051:+	SPOCK3
4.73429e-09	0.71755	0.12	0.06	0.00037159	1	2-65976300-65976913	ENSSSCT00000079165	protein_coding	65978081	65979528	ENSSSCG00000048273	ENSSSCT00000079165	protein_coding	2-65976081-65978280	2-65976300-65976913	0	2-65978081-65979528:+	ENSSSCG00000048273
4.87548e-09	0.520909	0.188	0.106	0.000382671	1	13-69040282-69040745	ENSSSCT00000067606	protein_coding	68947696	68996569	ENSSSCG00000011592	ENSSSCT00000067606	protein_coding	13-68996419-68998618	13-69040282-69040745	41663	13-68946661-68996618:-	PLXND1
5.03547e-09	0.405191	0.147	0.068	0.000395229	1	3-47666094-47666791	ENSSSCT00000071977	protein_coding	47610904	47629769	ENSSSCG00000008137	ENSSSCT00000071977	protein_coding	3-47672525-47674724	3-47666094-47666791	5733	3-47606230-47704887:-	ENSSSCG00000008137
5.09389e-09	0.757598	0.11	0.048	0.000399814	1	13-69059208-69059556	ENSSSCT00000067606	protein_coding	68947696	68996569	ENSSSCG00000011592	ENSSSCT00000067606	protein_coding	13-68996419-68998618	13-69059208-69059556	60589	13-68946661-68996618:-	PLXND1
5.12639e-09	0.33648	0.233	0.135	0.000402365	1	17-34422977-34423831	ENSSSCT00000065575	protein_coding	34426195	34427082	ENSSSCG00000007200	ENSSSCT00000065575	protein_coding	17-34437452-34439651	17-34422977-34423831	13620	17-34424185-34437700:-	FAM110A
5.15834e-09	0.409812	0.192	0.106	0.000404873	1	5-39021133-39022376	ENSSSCT00000090337	lncRNA			ENSSSCG00000043676	ENSSSCT00000090337	lncRNA	5-39148859-39151058	5-39021133-39022376	126482	5-39114472-39149058:-
5.2072e-09	0.315512	0.145	0.068	0.000408708	1	7-116582703-116585668	ENSSSCT00000076828	protein_coding	116477941	116479832	ENSSSCG00000002494	ENSSSCT00000076828	protein_coding	7-116590032-116592231	7-116582703-116585668	4363	7-116476791-116590265:-	CLMN
5.39996e-09	0.682618	0.124	0.062	0.000423838	1	17-45928479-45928880	ENSSSCT00000041471	protein_coding	44718780	45880822	ENSSSCG00000038990	ENSSSCT00000041471	protein_coding	17-45880623-45882822	17-45928479-45928880	45656	17-44714620-45880822:-	PTPRT
5.4247e-09	0.391486	0.167	0.085	0.00042578	1	X-98038409-98039864	ENSSSCT00000013799	protein_coding	98011461	98024940	ENSSSCG00000012620	ENSSSCT00000013799	protein_coding	X-98025176-98027375	X-98038409-98039864	11033	X-98007877-98025375:-	NKRF
5.57978e-09	0.732567	0.103	0.042	0.000437951	1	7-38713910-38714964	ENSSSCT00000064013	protein_coding	38746393	38760365	ENSSSCG00000001695	ENSSSCT00000064013	protein_coding	7-38744052-38746251	7-38713910-38714964	29087	7-38746052-38761038:+	VEGFA
5.8491e-09	0.285572	0.348	0.235	0.00045909	1	14-11929429-11931944	ENSSSCT00000071597	protein_coding	11850218	11938898	ENSSSCG00000009674	ENSSSCT00000071597	protein_coding	14-11848218-11850417	14-11929429-11931944	79011	14-11832134-11940069:+	ELP3
6.24514e-09	0.550125	0.167	0.092	0.000490175	1	1-105315106-105316541	ENSSSCT00000079193	lncRNA			ENSSSCG00000051116	ENSSSCT00000079193	lncRNA	1-105237518-105239717	1-105315106-105316541	75388	1-105232822-105237717:-
6.31179e-09	0.317653	0.293	0.186	0.000495406	1	6-145147313-145148435	ENSSSCT00000076215	protein_coding	145186833	145199621	ENSSSCG00000003798	ENSSSCT00000076215	protein_coding	6-145184736-145186935	6-145147313-145148435	36300	6-145186736-145203915:+	SERBP1
6.33782e-09	0.512893	0.185	0.098	0.000497449	1	7-2633035-2633854	ENSSSCT00000089674	lncRNA			ENSSSCG00000041051	ENSSSCT00000089674	lncRNA	7-2642581-2644780	7-2633035-2633854	8726	7-2540631-2642780:-
6.39288e-09	0.37336	0.24	0.139	0.000501771	1	6-98397086-98398866	ENSSSCT00000082358	protein_coding	98281901	98385695	ENSSSCG00000037264	ENSSSCT00000082358	protein_coding	6-98385596-98387795	6-98397086-98398866	9290	6-98278647-98423203:-	RAB31
6.95811e-09	0.315327	0.304	0.194	0.000546135	1	2-58459489-58461233	ENSSSCT00000075873	protein_coding	58419099	58457508	ENSSSCG00000013938	ENSSSCT00000075873	protein_coding	2-58457309-58459508	2-58459489-58461233	0	2-58415749-58517191:-	GATAD2A
7.07434e-09	0.402103	0.143	0.069	0.000555258	1	13-45172131-45173940	ENSSSCT00000012575	protein_coding	45187411	45199762	ENSSSCG00000011492	ENSSSCT00000012575	protein_coding	13-45185411-45187610	13-45172131-45173940	11470	13-45187411-45199870:+	SNTN
7.55841e-09	0.314422	0.253	0.152	0.000593252	1	4-126936407-126939749	ENSSSCT00000051604	protein_coding	126767077	126769653	ENSSSCG00000038417	ENSSSCT00000051604	protein_coding	4-126874076-126876275	4-126936407-126939749	60131	4-126766211-126874275:-	LRRC8D
7.68873e-09	0.628304	0.126	0.061	0.000603481	1	18-11587972-11588438	ENSSSCT00000017987	protein_coding	11417499	11462048	ENSSSCG00000016519	ENSSSCT00000017987	protein_coding	18-11532529-11534728	18-11587972-11588438	53243	18-11416068-11532728:-	AKR1D1
7.74084e-09	0.294843	0.284	0.175	0.000607571	1	13-36880331-36882186	ENSSSCT00000052800	protein_coding	36870495	36880801	ENSSSCG00000011461	ENSSSCT00000052800	protein_coding	13-36880814-36883013	13-36880331-36882186	0	13-36868497-36881013:-	LRTM1
7.78135e-09	0.389695	0.153	0.077	0.00061075	1	3-92852047-92853157	ENSSSCT00000028816	protein_coding	92792681	92814039	ENSSSCG00000020931	ENSSSCT00000028816	protein_coding	3-92813929-92816128	3-92852047-92853157	35918	3-92785664-92814128:-	MSH6
8.31531e-09	0.630104	0.131	0.062	0.00065266	1	3-102131281-102132968	ENSSSCT00000071908	lncRNA			ENSSSCG00000048967	ENSSSCT00000071908	lncRNA	3-102077267-102079466	3-102131281-102132968	51814	3-102079267-102084096:+
8.34602e-09	0.370822	0.186	0.103	0.00065507	1	13-180283877-180286046	ENSSSCT00000091110	lncRNA			ENSSSCG00000042532	ENSSSCT00000091110	lncRNA	13-180287944-180290143	13-180283877-180286046	1897	13-180289944-180364928:+
8.42665e-09	0.325021	0.334	0.215	0.000661399	1	6-4649542-4654190	ENSSSCT00000066181	protein_coding	4643131	4649903	ENSSSCG00000032115	ENSSSCT00000066181	protein_coding	6-4653288-4655487	6-4649542-4654190	0	6-4642762-4675813:-	OSGIN1
8.54976e-09	0.580311	0.142	0.068	0.000671062	1	13-65138652-65139446	ENSSSCT00000051112	protein_coding	65138568	65153473	ENSSSCG00000021585	ENSSSCT00000051112	protein_coding	13-65153290-65155489	13-65138652-65139446	13843	13-65134057-65153489:-	OXTR
8.59844e-09	0.615684	0.115	0.054	0.000674883	1	6-74554154-74554675	ENSSSCT00000044638	protein_coding	74511762	74641012	ENSSSCG00000003455	ENSSSCT00000044638	protein_coding	6-74506137-74508336	6-74554154-74554675	45817	6-74508097-74642231:+	FHAD1
8.76377e-09	0.337249	0.164	0.081	0.000687859	1	1-114494822-114497313	ENSSSCT00000055276	protein_coding	114427060	114534705	ENSSSCG00000035038	ENSSSCT00000055276	protein_coding	1-114534522-114536721	1-114494822-114497313	37208	1-114424157-114598823:-	CGNL1
9.19158e-09	0.640396	0.122	0.057	0.000721438	1	15-45139996-45140587	ENSSSCT00000085411	protein_coding	45191101	45299244	ENSSSCG00000015780	ENSSSCT00000085411	protein_coding	15-45188158-45190357	15-45139996-45140587	47570	15-45083606-45301158:+	STOX2
9.19304e-09	0.314405	0.264	0.162	0.000721553	1	3-19691283-19693085	ENSSSCT00000058301	protein_coding	19654379	19668071	ENSSSCG00000007818	ENSSSCT00000058301	protein_coding	3-19675949-19678148	3-19691283-19693085	13134	3-19650615-19676148:-	KDM8
9.27625e-09	0.563975	0.143	0.071	0.000728083	1	17-58826614-58828467	ENSSSCT00000087267	protein_coding	58840798	58873190	ENSSSCG00000007516	ENSSSCT00000087267	protein_coding	17-58838004-58840203	17-58826614-58828467	9536	17-58840004-58891249:+	ENSSSCG00000007516
9.29387e-09	0.275488	0.284	0.174	0.000729467	1	4-129339305-129340862	ENSSSCT00000083752	lncRNA			ENSSSCG00000048489	ENSSSCT00000083752	lncRNA	4-129319564-129321763	4-129339305-129340862	17541	4-129321564-129328892:+
9.35185e-09	0.371121	0.149	0.071	0.000734018	1	15-119785747-119787075	ENSSSCT00000075296	lncRNA			ENSSSCG00000048053	ENSSSCT00000075296	lncRNA	15-119848714-119850913	15-119785747-119787075	61638	15-119738288-119848913:-
9.42925e-09	0.384177	0.301	0.203	0.000740092	1	9-56548007-56549157	ENSSSCT00000016610	protein_coding	56608172	56613449	ENSSSCG00000015241	ENSSSCT00000016610	protein_coding	9-56582818-56585017	9-56548007-56549157	33660	9-56584818-56614182:+	TMEM45B
1.04451e-08	0.358835	0.199	0.11	0.000819825	1	1-4343371-4344222	ENSSSCT00000088530	lncRNA			ENSSSCG00000046688	ENSSSCT00000088530	lncRNA	1-4318864-4321063	1-4343371-4344222	22307	1-4320864-4324641:+
1.05366e-08	0.531155	0.145	0.071	0.000827004	1	11-17205219-17205774	ENSSSCT00000088294	protein_coding	17234243	17234794	ENSSSCG00000049891	ENSSSCT00000088294	protein_coding	11-17239408-17241607	11-17205219-17205774	33633	11-17230845-17239607:-	ENSSSCG00000049891
1.06093e-08	0.28338	0.204	0.111	0.000832716	1	15-105790536-105791314	ENSSSCT00000079033	protein_coding	105820237	105836974	ENSSSCG00000035842	ENSSSCT00000079033	protein_coding	15-105836775-105838974	15-105790536-105791314	45460	15-105815281-105850943:-	SUMO1
1.06671e-08	0.390296	0.164	0.084	0.000837248	1	12-5015470-5018546	ENSSSCT00000048496	protein_coding	5026690	5035453	ENSSSCG00000023362	ENSSSCT00000048496	protein_coding	12-5015443-5017642	12-5015470-5018546	0	12-5017443-5036261:+	RHBDF2
1.09745e-08	0.304973	0.327	0.211	0.00086138	1	6-3696698-3698258	ENSSSCT00000002959	protein_coding	3710311	3720037	ENSSSCG00000002668	ENSSSCT00000002959	protein_coding	6-3708213-3710412	6-3696698-3698258	9954	6-3710213-3720198:+	FAM92B
1.09976e-08	0.384592	0.28	0.177	0.000863193	1	2-39353860-39356969	ENSSSCT00000073062	protein_coding	39267254	39359115	ENSSSCG00000013351	ENSSSCT00000073062	protein_coding	2-39359253-39361452	2-39353860-39356969	2283	2-39266913-40077925:-	NAV2
1.11855e-08	0.623056	0.138	0.073	0.000877937	1	5-66155776-66156788	ENSSSCT00000044116	protein_coding	66092597	66114334	ENSSSCG00000038694	ENSSSCT00000044116	protein_coding	5-66114372-66116571	5-66155776-66156788	39204	5-66087379-66114571:-	CCND2
1.20149e-08	0.319908	0.273	0.167	0.000943035	1	15-119069051-119070629	ENSSSCT00000081413	lncRNA			ENSSSCG00000047448	ENSSSCT00000081413	lncRNA	15-119041365-119043564	15-119069051-119070629	25486	15-119043365-119045701:+
1.21961e-08	0.691148	0.111	0.049	0.000957262	1	15-22522176-22522446	ENSSSCT00000081456	lncRNA			ENSSSCG00000046326	ENSSSCT00000081456	lncRNA	15-22744384-22746583	15-22522176-22522446	221937	15-22740830-22744583:-
1.22543e-08	0.387755	0.207	0.115	0.000961831	1	7-13134775-13135634	ENSSSCT00000039066	protein_coding	13126450	13137673	ENSSSCG00000038455	ENSSSCT00000039066	protein_coding	7-13123657-13125856	7-13134775-13135634	8918	7-13125657-13137808:+	ENSSSCG00000038455
1.24398e-08	0.252864	0.362	0.253	0.000976391	1	13-81891573-81893076	ENSSSCT00000064614	protein_coding	81867740	81925419	ENSSSCG00000034369	ENSSSCT00000064614	protein_coding	13-81865740-81867939	13-81891573-81893076	23633	13-81867740-81926762:+	SPSB4
1.2488e-08	0.402462	0.257	0.164	0.000980167	1	12-12061319-12064273	ENSSSCT00000079490	protein_coding	12015504	12087694	ENSSSCG00000035402	ENSSSCT00000079490	protein_coding	12-12013321-12015520	12-12061319-12064273	45798	12-11996417-12089466:+	RGS9
1.25956e-08	0.385352	0.173	0.09	0.000988613	1	8-47096220-47097466	ENSSSCT00000009714	protein_coding	47040108	47097103	ENSSSCG00000008873	ENSSSCT00000009714	protein_coding	8-47096904-47099103	8-47096220-47097466	0	8-47009463-47098718:-	GASK1B
1.27797e-08	0.440132	0.197	0.11	0.00100307	1	1-163264585-163266231	ENSSSCT00000042024	protein_coding	163237565	163250492	ENSSSCG00000004928	ENSSSCT00000042024	protein_coding	1-163270965-163273164	1-163264585-163266231	4733	1-163237100-163271164:-	CILP
1.28721e-08	0.384366	0.274	0.176	0.00101032	1	12-46961715-46963312	ENSSSCT00000022331	protein_coding	46909297	47074042	ENSSSCG00000028720	ENSSSCT00000022331	protein_coding	12-46907224-46909423	12-46961715-46963312	52291	12-46909224-47075433:+	NXN
1.31135e-08	0.299948	0.393	0.28	0.00102927	1	3-40772553-40776579	ENSSSCT00000047706	protein_coding	40756519	40758111	ENSSSCG00000033234	ENSSSCT00000047706	protein_coding	3-40757912-40760111	3-40772553-40776579	12441	3-40756519-40758111:-	SSTR5
1.31327e-08	0.355168	0.244	0.147	0.00103077	1	4-83533468-83534503	ENSSSCT00000036226	protein_coding	83494446	83583440	ENSSSCG00000006309	ENSSSCT00000036226	protein_coding	4-83456417-83458616	4-83533468-83534503	74851	4-83458417-83586650:+	CD247
1.39182e-08	0.31103	0.345	0.229	0.00109243	1	15-133037355-133040833	ENSSSCT00000017736	protein_coding	133040370	133047828	ENSSSCG00000016287	ENSSSCT00000017736	protein_coding	15-133038340-133040539	15-133037355-133040833	0	15-133040340-133058544:+	CHRND
1.46078e-08	0.528334	0.136	0.069	0.00114656	1	11-7536837-7537252	ENSSSCT00000010225	protein_coding	7545604	7561630	ENSSSCG00000009331	ENSSSCT00000010225	protein_coding	11-7543493-7545692	11-7536837-7537252	6240	11-7545493-7562737:+	MEDAG
1.47566e-08	0.276852	0.267	0.163	0.00115823	1	2-25909412-25910196	ENSSSCT00000087833	lncRNA			ENSSSCG00000045811	ENSSSCT00000087833	lncRNA	2-25926373-25928572	2-25909412-25910196	16176	2-25928373-25929912:+
1.48035e-08	0.531967	0.126	0.056	0.00116191	1	3-87492618-87493118	ENSSSCT00000053708	protein_coding	87406670	87416105	ENSSSCG00000037577	ENSSSCT00000053708	protein_coding	3-87416061-87418260	3-87492618-87493118	74357	3-87405974-87416260:-	CHAC2
1.55793e-08	0.549662	0.154	0.082	0.00122281	1	15-107282753-107283523	ENSSSCT00000017553	protein_coding	107283083	107288002	ENSSSCG00000016122	ENSSSCT00000017553	protein_coding	15-107280926-107283125	15-107282753-107283523	0	15-107282926-107289103:+	CTLA4
1.59857e-08	0.579521	0.151	0.079	0.0012547	1	18-55472887-55473329	ENSSSCT00000018260	protein_coding	55494907	55518918	ENSSSCG00000016773	ENSSSCT00000018260	protein_coding	18-55492907-55495106	18-55472887-55473329	19577	18-55494907-55541859:+	ZNF282
1.60408e-08	0.459522	0.122	0.059	0.00125903	1	13-82822120-82822990	ENSSSCT00000066200	protein_coding	82758301	82809607	ENSSSCG00000037647	ENSSSCT00000066200	protein_coding	13-82827740-82829939	13-82822120-82822990	4749	13-82752446-82937683:-	TFDP2
1.64245e-08	0.633028	0.112	0.052	0.00128914	1	3-72831923-72833236	ENSSSCT00000046101	protein_coding	72623304	72663437	ENSSSCG00000008336	ENSSSCT00000046101	protein_coding	3-72793437-72795636	3-72831923-72833236	36286	3-72622357-72793636:-	ANXA4
1.66975e-08	0.632442	0.144	0.077	0.00131057	1	18-45804275-45804956	ENSSSCT00000037564	protein_coding	45637540	45787494	ENSSSCG00000016708	ENSSSCT00000037564	protein_coding	18-45635407-45637606	18-45804275-45804956	166668	18-45562381-45790259:+	SKAP2
1.81199e-08	0.477801	0.129	0.059	0.00142221	1	10-31619392-31620337	ENSSSCT00000058521	protein_coding	31714222	31748140	ENSSSCG00000010962	ENSSSCT00000058521	protein_coding	10-31712079-31714278	10-31619392-31620337	91741	10-31341128-31748352:+	FRMD3
1.85334e-08	0.439957	0.178	0.095	0.00145467	1	17-50328462-50329827	ENSSSCT00000066906	lncRNA			ENSSSCG00000048424	ENSSSCT00000066906	lncRNA	17-50187576-50189775	17-50328462-50329827	138686	17-50183957-50187775:-
1.88169e-08	0.386457	0.261	0.169	0.00147692	1	1-111604963-111606967	ENSSSCT00000047445	protein_coding	111604471	111634766	ENSSSCG00000004578	ENSSSCT00000047445	protein_coding	1-111587224-111589423	1-111604963-111606967	15539	1-111588306-111635064:+	ANXA2
1.91233e-08	0.406708	0.162	0.083	0.00150097	1	14-20893032-20894649	ENSSSCT00000069979	protein_coding	20890679	20891143	ENSSSCG00000045143	ENSSSCT00000069979	protein_coding	14-20886780-20888979	14-20893032-20894649	4052	14-20888780-20891616:+	ENSSSCG00000045143
2.06836e-08	0.661103	0.114	0.055	0.00162343	1	18-23231691-23232291	ENSSSCT00000087397	lncRNA			ENSSSCG00000050315	ENSSSCT00000087397	lncRNA	18-23228190-23230389	18-23231691-23232291	1301	18-23230190-23234168:+
2.08947e-08	0.626156	0.208	0.126	0.00164	1	1-229699531-229700041	ENSSSCT00000005813	protein_coding	229660502	229666407	ENSSSCG00000005278	ENSSSCT00000005813	protein_coding	1-229666208-229668407	1-229699531-229700041	31123	1-229660101-229666407:-	ENSSSCG00000005278
2.10852e-08	0.490646	0.168	0.09	0.00165496	1	17-49524948-49525735	ENSSSCT00000008162	protein_coding	49636664	49657594	ENSSSCG00000007458	ENSSSCT00000008162	protein_coding	17-49526164-49528363	17-49524948-49525735	428	17-49528164-49663203:+	NCOA3
2.13475e-08	0.406209	0.157	0.075	0.00167554	1	9-40610416-40610998	ENSSSCT00000034031	protein_coding	40894277	40942903	ENSSSCG00000015045	ENSSSCT00000034031	protein_coding	9-40626750-40628949	9-40610416-40610998	15751	9-40628750-40960608:+	NCAM1
2.22083e-08	0.534001	0.214	0.134	0.00174311	1	2-15836060-15836517	ENSSSCT00000023067	protein_coding	15829540	15834238	ENSSSCG00000023097	ENSSSCT00000023067	protein_coding	2-15834047-15836246	2-15836060-15836517	0	2-15826654-15834246:-	ZNF408
2.25559e-08	0.446665	0.18	0.098	0.00177039	1	7-106534111-106535418	ENSSSCT00000079987	lncRNA			ENSSSCG00000044398	ENSSSCT00000079987	lncRNA	7-106813406-106815605	7-106534111-106535418	277987	7-106775821-106813605:-
2.25966e-08	0.370385	0.149	0.073	0.00177358	1	3-118581772-118582620	ENSSSCT00000055982	protein_coding	118762767	118764315	ENSSSCG00000008606	ENSSSCT00000055982	protein_coding	3-118519296-118521495	3-118581772-118582620	60276	3-118521296-118932446:+	OSR1
2.26486e-08	0.527062	0.11	0.047	0.00177767	1	17-6983543-6984668	ENSSSCT00000071697	protein_coding	6930112	6930429	ENSSSCG00000048723	ENSSSCT00000071697	protein_coding	17-6924352-6926551	17-6983543-6984668	56991	17-6926352-6932066:+	ENSSSCG00000048723
2.26692e-08	0.388301	0.292	0.197	0.00177929	1	14-92637486-92638456	ENSSSCT00000067043	lncRNA			ENSSSCG00000046973	ENSSSCT00000067043	lncRNA	14-92684801-92687000	14-92637486-92638456	46344	14-92678784-92685000:-
2.36643e-08	0.659544	0.104	0.045	0.00185739	1	7-98193382-98193686	ENSSSCT00000002643	protein_coding	98203920	98210008	ENSSSCG00000002377	ENSSSCT00000002643	protein_coding	7-98201814-98204013	7-98193382-98193686	8127	7-98203814-98259183:+	EIF2B2
2.37908e-08	0.351067	0.209	0.119	0.00186732	1	8-85877872-85878544	ENSSSCT00000091368	lncRNA			ENSSSCG00000041153	ENSSSCT00000091368	lncRNA	8-85954095-85956294	8-85877872-85878544	75550	8-85956095-85961357:+
2.532e-08	0.597306	0.126	0.064	0.00198734	1	14-61164411-61165824	ENSSSCT00000078626	lncRNA			ENSSSCG00000044422	ENSSSCT00000078626	lncRNA	14-61132448-61134647	14-61164411-61165824	29763	14-61134448-61214051:+
2.5372e-08	0.413919	0.285	0.181	0.00199143	1	12-21123238-21124875	ENSSSCT00000037374	protein_coding	21124783	21129966	ENSSSCG00000017444	ENSSSCT00000037374	protein_coding	12-21122705-21124904	12-21123238-21124875	0	12-21124705-21130245:+	KRT15
2.54761e-08	0.521923	0.163	0.091	0.0019996	1	9-33114865-33115295	ENSSSCT00000063742	protein_coding	33087303	33159911	ENSSSCG00000031170	ENSSSCT00000063742	protein_coding	9-33159872-33162071	9-33114865-33115295	44576	9-33084822-33160311:-	TMEM123
2.5613e-08	0.45505	0.198	0.115	0.00201034	1	17-10563089-10563878	ENSSSCT00000024125	protein_coding	10623797	10639823	ENSSSCG00000020715	ENSSSCT00000024125	protein_coding	17-10621707-10623906	17-10563089-10563878	57828	17-10623707-10644311:+	GOLGA7
2.56732e-08	0.790426	0.107	0.049	0.00201507	1	7-3719411-3719715	ENSSSCT00000073452	lncRNA			ENSSSCG00000045374	ENSSSCT00000073452	lncRNA	7-3700428-3702627	7-3719411-3719715	16783	7-3702428-3705029:+
2.60437e-08	0.500535	0.117	0.055	0.00204414	1	15-45667689-45669665	ENSSSCT00000050847	protein_coding	45547810	45656928	ENSSSCG00000015782	ENSSSCT00000050847	protein_coding	15-45656729-45658928	15-45667689-45669665	8760	15-45546779-45656928:-	IRF2
2.61172e-08	0.353174	0.172	0.092	0.00204991	1	15-119938094-119939467	ENSSSCT00000067013	protein_coding	119952799	119991858	ENSSSCG00000027669	ENSSSCT00000067013	protein_coding	15-119991659-119993858	15-119938094-119939467	52191	15-119949528-120177353:-	TNS1
2.63378e-08	0.360273	0.22	0.132	0.00206723	1	X-113152329-113153390	ENSSSCT00000071821	lncRNA			ENSSSCG00000046357	ENSSSCT00000071821	lncRNA	X-113176757-113178956	X-113152329-113153390	23366	X-113175030-113176956:-
2.65384e-08	0.513652	0.142	0.075	0.00208298	1	15-76882914-76883915	ENSSSCT00000049468	protein_coding	76902564	76904439	ENSSSCG00000038355	ENSSSCT00000049468	protein_coding	15-76900387-76902586	15-76882914-76883915	16471	15-76902387-76905023:+	SP5
2.68742e-08	0.702476	0.133	0.071	0.00210933	1	14-53915330-53915843	ENSSSCT00000011103	protein_coding	53653486	54194883	ENSSSCG00000010142	ENSSSCT00000011103	protein_coding	14-54194684-54196883	14-53915330-53915843	278840	14-53652245-54406355:-	RYR2
2.77538e-08	0.615581	0.132	0.068	0.00217837	1	8-116273958-116274458	ENSSSCT00000053551	protein_coding	116265754	116322552	ENSSSCG00000022788	ENSSSCT00000053551	protein_coding	8-116263754-116265953	8-116273958-116274458	8004	8-116249569-116334013:+	PPA2
2.79149e-08	0.304317	0.217	0.123	0.00219101	1	17-58677139-58679207	ENSSSCT00000008232	protein_coding	58659642	58708128	ENSSSCG00000007515	ENSSSCT00000008232	protein_coding	17-58707929-58710128	17-58677139-58679207	28721	17-58659642-58708128:-	APCDD1L
2.86411e-08	0.291652	0.217	0.119	0.00224802	1	1-167747581-167748627	ENSSSCT00000076045	lncRNA			ENSSSCG00000037389	ENSSSCT00000076045	lncRNA	1-167781013-167783212	1-167747581-167748627	32385	1-167575414-167781341:-
2.89419e-08	0.567923	0.102	0.046	0.00227162	1	3-98111948-98112395	ENSSSCT00000009269	protein_coding	98008118	98105844	ENSSSCG00000008467	ENSSSCT00000009269	protein_coding	3-98105960-98108159	3-98111948-98112395	3788	3-98005811-98155831:-	EML4
2.91054e-08	0.492588	0.206	0.122	0.00228445	1	1-270893281-270894235	ENSSSCT00000006274	protein_coding	270911878	270912282	ENSSSCG00000005705	ENSSSCT00000006274	protein_coding	1-270912083-270914282	1-270893281-270894235	17847	1-270911878-270912282:-	QRFP
2.95486e-08	0.631967	0.174	0.105	0.00231924	1	4-35738001-35738254	ENSSSCT00000082935	lncRNA			ENSSSCG00000045985	ENSSSCT00000082935	lncRNA	4-35712520-35714719	4-35738001-35738254	23281	4-35690967-35712719:-
2.97882e-08	0.687168	0.114	0.052	0.00233805	1	10-62469402-62469905	ENSSSCT00000084099	lncRNA			ENSSSCG00000046812	ENSSSCT00000084099	lncRNA	10-62521037-62523236	10-62469402-62469905	51131	10-62523037-62551432:+
3.01078e-08	0.250778	0.328	0.208	0.00236313	1	5-69568929-69571883	ENSSSCT00000078286	lncRNA			ENSSSCG00000049033	ENSSSCT00000078286	lncRNA	5-69583010-69585209	5-69568929-69571883	11126	5-69585010-69588191:+
3.05204e-08	0.467439	0.153	0.077	0.00239552	1	12-36937315-36938479	ENSSSCT00000031698	protein_coding	36879254	36887491	ENSSSCG00000027060	ENSSSCT00000031698	protein_coding	12-36887314-36889513	12-36937315-36938479	47801	12-36878675-36887513:-	TBX2
3.05838e-08	0.71846	0.154	0.083	0.0024005	1	2-70623-71014	ENSSSCT00000075602	protein_coding	38934	49294	ENSSSCG00000014558	ENSSSCT00000075602	protein_coding	2-54902-57101	2-70623-71014	13521	2-38470-55101:-	SIRT3
3.08824e-08	0.372384	0.277	0.175	0.00242393	1	8-73174892-73177015	ENSSSCT00000087995	protein_coding	73083544	73083852	ENSSSCG00000049617	ENSSSCT00000087995	protein_coding	8-73089477-73091676	8-73174892-73177015	83215	8-73082293-73089676:-	ENSSSCG00000049617
3.27272e-08	0.308917	0.339	0.24	0.00256873	1	1-75532302-75532967	ENSSSCT00000004875	protein_coding	75511817	75520909	ENSSSCG00000004412	ENSSSCT00000004875	protein_coding	1-75522566-75524765	1-75532302-75532967	7536	1-75511693-75522765:-	MICAL1
3.36036e-08	0.684193	0.138	0.075	0.00263751	1	13-15260268-15260836	ENSSSCT00000051710	lncRNA			ENSSSCG00000033794	ENSSSCT00000051710	lncRNA	13-15174413-15176612	13-15260268-15260836	83655	13-15176413-15188306:+
3.39156e-08	0.385726	0.135	0.066	0.002662	1	3-18965011-18965977	ENSSSCT00000008561	protein_coding	18982296	18983553	ENSSSCG00000007813	ENSSSCT00000008561	protein_coding	3-18983354-18985553	3-18965011-18965977	17376	3-18982296-18983553:-	ENSSSCG00000007813
3.4598e-08	0.530827	0.105	0.046	0.00271556	1	6-152790941-152791516	ENSSSCT00000069606	protein_coding	152740673	152741023	ENSSSCG00000049352	ENSSSCT00000069606	protein_coding	6-152736888-152739087	6-152790941-152791516	51853	6-152738888-152744654:+	ENSSSCG00000049352
3.4803e-08	0.615509	0.105	0.049	0.00273165	1	2-5817878-5820731	ENSSSCT00000042925	protein_coding	5816475	5816801	ENSSSCG00000040263	ENSSSCT00000042925	protein_coding	2-5814475-5816674	2-5817878-5820731	1203	2-5816475-5816801:+	ENSSSCG00000040263
3.52077e-08	0.711216	0.119	0.061	0.00276342	1	16-51796626-51797292	ENSSSCT00000024674	protein_coding	51788616	51854042	ENSSSCG00000027378	ENSSSCT00000024674	protein_coding	16-51785792-51787991	16-51796626-51797292	8634	16-51733131-51858772:+	SH3PXD2B
3.55346e-08	0.51412	0.132	0.063	0.00278908	1	18-19102789-19103533	ENSSSCT00000045355	protein_coding	19010249	19087727	ENSSSCG00000016566	ENSSSCT00000045355	protein_coding	18-19106584-19108783	18-19102789-19103533	3050	18-18998905-19142628:-	NRF1
3.62033e-08	0.414621	0.155	0.08	0.00284156	1	7-32447752-32449896	ENSSSCT00000056809	protein_coding	32405435	32406583	ENSSSCG00000036130	ENSSSCT00000056809	protein_coding	7-32400152-32402351	7-32447752-32449896	45400	7-32402152-32407663:+	ENSSSCG00000036130
3.77287e-08	0.619574	0.129	0.065	0.00296129	1	6-40952469-40953046	ENSSSCT00000090487	lncRNA			ENSSSCG00000041036	ENSSSCT00000090487	lncRNA	6-40780737-40782936	6-40952469-40953046	169532	6-40779178-40780936:-
3.78955e-08	0.532735	0.182	0.104	0.00297438	1	15-134855544-134856366	ENSSSCT00000091230	lncRNA			ENSSSCG00000043599	ENSSSCT00000091230	lncRNA	15-134855986-134858185	15-134855544-134856366	0	15-134813525-134856185:-
3.8011e-08	0.298816	0.321	0.211	0.00298344	1	14-89701066-89703268	ENSSSCT00000011369	protein_coding	89686158	89686614	ENSSSCG00000010386	ENSSSCT00000011369	protein_coding	14-89686415-89688614	14-89701066-89703268	12451	14-89686158-89686614:-	ENSSSCG00000010386
3.81494e-08	0.550767	0.124	0.057	0.00299431	1	1-132209393-132210050	ENSSSCT00000078767	lncRNA			ENSSSCG00000042878	ENSSSCT00000078767	lncRNA	1-132217837-132220036	1-132209393-132210050	7786	1-132144322-132307473:-
3.81549e-08	0.307362	0.257	0.154	0.00299474	1	4-34330783-34333179	ENSSSCT00000081250	lncRNA			ENSSSCG00000050730	ENSSSCT00000081250	lncRNA	4-34265940-34268139	4-34330783-34333179	62643	4-34261786-34266139:-
3.9409e-08	0.690117	0.116	0.052	0.00309317	1	14-20765635-20765965	ENSSSCT00000069979	protein_coding	20890679	20891143	ENSSSCG00000045143	ENSSSCT00000069979	protein_coding	14-20886780-20888979	14-20765635-20765965	120814	14-20888780-20891616:+	ENSSSCG00000045143
3.96311e-08	0.496147	0.117	0.056	0.0031106	1	8-47005734-47006567	ENSSSCT00000009714	protein_coding	47040108	47097103	ENSSSCG00000008873	ENSSSCT00000009714	protein_coding	8-47096904-47099103	8-47005734-47006567	90336	8-47009463-47098718:-	GASK1B
4.19237e-08	0.377986	0.264	0.17	0.00329055	1	17-41668264-41671080	ENSSSCT00000008040	protein_coding	41689997	41693829	ENSSSCG00000007348	ENSSSCT00000008040	protein_coding	17-41687479-41689678	17-41668264-41671080	16398	17-41689479-41694553:+	SLC32A1
4.33273e-08	0.385797	0.148	0.074	0.00340071	1	8-72290166-72291024	ENSSSCT00000074862	lncRNA			ENSSSCG00000041895	ENSSSCT00000074862	lncRNA	8-72246051-72248250	8-72290166-72291024	41915	8-72243667-72250021:+
4.33984e-08	0.284743	0.296	0.19	0.0034063	1	13-131259695-131263434	ENSSSCT00000085282	lncRNA			ENSSSCG00000049789	ENSSSCT00000085282	lncRNA	13-131286975-131289174	13-131259695-131263434	23540	13-131288975-131292594:+
4.35397e-08	0.696637	0.143	0.079	0.00341739	1	11-3762262-3762868	ENSSSCT00000028975	protein_coding	3807870	3811594	ENSSSCG00000030113	ENSSSCT00000028975	protein_coding	11-3811395-3813594	11-3762262-3762868	48526	11-3806297-3811594:-	SHISA2
4.44789e-08	0.274113	0.227	0.138	0.0034911	1	1-251818142-251818909	ENSSSCT00000084813	protein_coding	251830652	251830957	ENSSSCG00000044924	ENSSSCT00000084813	protein_coding	1-251831047-251833246	1-251818142-251818909	12137	1-251826991-251831246:-	ENSSSCG00000044924
4.45604e-08	0.760675	0.11	0.05	0.0034975	1	13-99498502-99498832	ENSSSCT00000072559	protein_coding	99503259	99628488	ENSSSCG00000011729	ENSSSCT00000072559	protein_coding	13-99500839-99503038	13-99498502-99498832	2006	13-99067915-99633026:+	ENSSSCG00000011729
4.57511e-08	0.706752	0.109	0.052	0.00359096	1	1-84319168-84319664	ENSSSCT00000052494	protein_coding	84378453	84379044	ENSSSCG00000031482	ENSSSCT00000052494	protein_coding	1-84376453-84378652	1-84319168-84319664	56788	1-84378453-84379044:+	ENSSSCG00000031482
4.68791e-08	0.452898	0.219	0.13	0.00367949	1	4-94060616-94065638	ENSSSCT00000066112	protein_coding	94062219	94079302	ENSSSCG00000006502	ENSSSCT00000066112	protein_coding	4-94057944-94060143	4-94060616-94065638	472	4-94026385-94080422:+	ARHGEF2
4.72284e-08	0.464916	0.256	0.161	0.00370691	1	16-21466078-21468446	ENSSSCT00000048047	protein_coding	21421782	21451832	ENSSSCG00000016834	ENSSSCT00000048047	protein_coding	16-21462710-21464909	16-21466078-21468446	1168	16-21402113-21462909:-	LMBRD2
4.81264e-08	0.5445	0.122	0.058	0.00377739	1	6-147965092-147965965	ENSSSCT00000087859	protein_coding	147784948	148010296	ENSSSCG00000004829	ENSSSCT00000087859	protein_coding	6-148010961-148013160	6-147965092-147965965	44995	6-147775042-148305330:-	CACHD1
4.92632e-08	0.310446	0.158	0.086	0.00386662	1	17-20175052-20175344	ENSSSCT00000074360	lncRNA			ENSSSCG00000041976	ENSSSCT00000074360	lncRNA	17-20105400-20107599	17-20175052-20175344	67452	17-20078392-20105599:-
5.06246e-08	0.322203	0.253	0.159	0.00397347	1	3-12678576-12679512	ENSSSCT00000073889	lncRNA			ENSSSCG00000049156	ENSSSCT00000073889	lncRNA	3-12621862-12624061	3-12678576-12679512	54514	3-12566969-12622061:-
5.09911e-08	0.338526	0.277	0.181	0.00400224	1	13-121264477-121265228	ENSSSCT00000044554	protein_coding	121220499	121229170	ENSSSCG00000024393	ENSSSCT00000044554	protein_coding	13-121208722-121210921	13-121264477-121265228	53555	13-121206550-121230104:+	B3GNT5
5.1419e-08	0.465173	0.121	0.057	0.00403582	1	3-102356777-102358357	ENSSSCT00000056945	protein_coding	102223375	102384899	ENSSSCG00000008488	ENSSSCT00000056945	protein_coding	3-102384700-102386899	3-102356777-102358357	26342	3-102215140-102424775:-	RMDN2
5.15333e-08	0.409992	0.313	0.215	0.0040448	1	14-56203216-56204597	ENSSSCT00000074394	lncRNA			ENSSSCG00000043370	ENSSSCT00000074394	lncRNA	14-56226057-56228256	14-56203216-56204597	21459	14-56218967-56226256:-
5.49375e-08	0.413756	0.122	0.057	0.00431199	1	7-62833009-62833914	ENSSSCT00000054396	protein_coding	62811190	63323485	ENSSSCG00000039317	ENSSSCT00000054396	protein_coding	7-62809190-62811389	7-62833009-62833914	21619	7-62811190-63325625:+	SLC25A21
5.55529e-08	0.43737	0.216	0.126	0.00436029	1	10-66497214-66499141	ENSSSCT00000072897	protein_coding	66488652	66494890	ENSSSCG00000035212	ENSSSCT00000072897	protein_coding	10-66486446-66488645	10-66497214-66499141	8568	10-66488391-66497844:+	KLF6
5.67048e-08	0.51242	0.18	0.102	0.00445071	1	2-78313311-78314575	ENSSSCT00000066864	protein_coding	78353383	78396036	ENSSSCG00000014010	ENSSSCT00000066864	protein_coding	2-78336369-78338568	2-78313311-78314575	21793	2-78338369-78399105:+	MAPK9
5.7176e-08	0.487447	0.209	0.126	0.00448769	1	18-14787871-14788402	ENSSSCT00000066793	lncRNA			ENSSSCG00000041022	ENSSSCT00000066793	lncRNA	18-14767283-14769482	18-14787871-14788402	18388	18-14769283-14786180:+
5.74233e-08	0.559214	0.132	0.07	0.00450709	1	2-24852553-24853053	ENSSSCT00000079465	lncRNA			ENSSSCG00000046823	ENSSSCT00000079465	lncRNA	2-24853468-24855667	2-24852553-24853053	414	2-24849543-24853667:-
5.79423e-08	0.307776	0.24	0.15	0.00454783	1	1-190049630-190050761	ENSSSCT00000079922	lncRNA			ENSSSCG00000051207	ENSSSCT00000079922	lncRNA	1-190032361-190034560	1-190049630-190050761	15069	1-190034361-190144184:+
5.83156e-08	0.558596	0.14	0.073	0.00457713	1	6-107794184-107794889	ENSSSCT00000004103	protein_coding	107858786	107859088	ENSSSCG00000003704	ENSSSCT00000004103	protein_coding	6-107856786-107858985	6-107794184-107794889	61896	6-107858786-107859088:+	ENSSSCG00000003704
5.86879e-08	0.277863	0.251	0.141	0.00460635	1	3-129581108-129582631	ENSSSCT00000071231	lncRNA			ENSSSCG00000033103	ENSSSCT00000071231	lncRNA	3-129599383-129601582	3-129581108-129582631	16751	3-129581849-129612908:-
5.89694e-08	0.60309	0.174	0.1	0.00462845	1	6-6287105-6288058	ENSSSCT00000070918	lncRNA			ENSSSCG00000050243	ENSSSCT00000070918	lncRNA	6-6280555-6282754	6-6287105-6288058	4350	6-6277842-6280754:-
5.93182e-08	0.641497	0.125	0.063	0.00465582	1	14-28355087-28355985	ENSSSCT00000069226	protein_coding	28335909	28388348	ENSSSCG00000009759	ENSSSCT00000069226	protein_coding	14-28333909-28336108	14-28355087-28355985	18978	14-28301294-28393565:+	SCARB1
6.00531e-08	0.656494	0.104	0.046	0.00471351	1	3-35592933-35593252	ENSSSCT00000090416	protein_coding	34941412	35355908	ENSSSCG00000007917	ENSSSCT00000090416	protein_coding	3-35355828-35358027	3-35592933-35593252	234905	3-34939572-37209658:-	RBFOX1
6.0054e-08	0.618861	0.13	0.066	0.00471358	1	6-111393014-111393509	ENSSSCT00000042661	protein_coding	111411846	111419089	ENSSSCG00000035965	ENSSSCT00000042661	protein_coding	6-111418890-111421089	6-111393014-111393509	25380	6-111400794-111422042:-	AQP4
6.01358e-08	0.587876	0.168	0.097	0.00472	1	8-44798558-44798843	ENSSSCT00000058051	protein_coding	44731189	44764989	ENSSSCG00000008867	ENSSSCT00000058051	protein_coding	8-44764842-44767041	8-44798558-44798843	31516	8-44728792-44765041:-	CTSO
6.03157e-08	0.557042	0.151	0.082	0.00473412	1	7-106696239-106696904	ENSSSCT00000079987	lncRNA			ENSSSCG00000044398	ENSSSCT00000079987	lncRNA	7-106813406-106815605	7-106696239-106696904	116501	7-106775821-106813605:-
6.0445e-08	0.639521	0.106	0.048	0.00474427	1	13-115234301-115235540	ENSSSCT00000068565	lncRNA			ENSSSCG00000043568	ENSSSCT00000068565	lncRNA	13-114990196-114992395	13-115234301-115235540	241905	13-114992196-114999612:+
6.33692e-08	0.334363	0.263	0.171	0.00497379	1	3-1004925-1006823	ENSSSCT00000071476	lncRNA			ENSSSCG00000045352	ENSSSCT00000071476	lncRNA	3-1005637-1007836	3-1004925-1006823	0	3-1007637-1011754:+
6.5159e-08	0.480075	0.171	0.098	0.00511427	1	10-28408728-28409733	ENSSSCT00000069193	lncRNA			ENSSSCG00000051707	ENSSSCT00000069193	lncRNA	10-28443139-28445338	10-28408728-28409733	33405	10-28422375-28481336:-
6.76071e-08	0.529827	0.123	0.061	0.00530642	1	3-33291920-33292402	ENSSSCT00000072656	lncRNA			ENSSSCG00000047488	ENSSSCT00000072656	lncRNA	3-33560178-33562377	3-33291920-33292402	267775	3-33562178-33565057:+
6.95822e-08	0.466842	0.135	0.075	0.00546144	1	5-34997008-34997117	ENSSSCT00000073009	lncRNA			ENSSSCG00000041308	ENSSSCT00000073009	lncRNA	5-34954193-34956392	5-34997008-34997117	40615	5-34952902-34954392:-
7.02828e-08	0.561466	0.158	0.082	0.00551643	1	2-135647694-135648313	ENSSSCT00000077053	lncRNA			ENSSSCG00000043647	ENSSSCT00000077053	lncRNA	2-135435390-135437589	2-135647694-135648313	210104	2-135437390-135440143:+
7.11696e-08	0.349738	0.227	0.134	0.00558603	1	4-56811857-56813805	ENSSSCT00000077221	lncRNA			ENSSSCG00000050145	ENSSSCT00000077221	lncRNA	4-56794862-56797061	4-56811857-56813805	14795	4-56728636-56814393:+
7.13666e-08	0.626503	0.113	0.051	0.00560149	1	2-79803559-79805132	ENSSSCT00000015325	protein_coding	79766349	80136912	ENSSSCG00000014029	ENSSSCT00000015325	protein_coding	2-79764349-79766548	2-79803559-79805132	37010	2-79766349-80141293:+	COL23A1
7.35636e-08	0.355142	0.266	0.171	0.00577393	1	13-198054307-198056409	ENSSSCT00000013181	protein_coding	198051471	198051860	ENSSSCG00000012049	ENSSSCT00000013181	protein_coding	13-198059097-198061296	13-198054307-198056409	2687	13-198051284-198059296:-	ENSSSCG00000012049
7.52896e-08	0.803243	0.103	0.049	0.0059094	1	13-87832739-87833079	ENSSSCT00000067339	protein_coding	87802641	87803018	ENSSSCG00000043038	ENSSSCT00000067339	protein_coding	13-87797398-87799597	13-87832739-87833079	33141	13-87799398-87803984:+	ENSSSCG00000043038
7.89624e-08	0.323431	0.328	0.226	0.00619768	1	8-19937525-19940054	ENSSSCT00000038081	protein_coding	19933136	20162688	ENSSSCG00000022155	ENSSSCT00000038081	protein_coding	8-19931009-19933208	8-19937525-19940054	4316	8-19922779-20166755:+	RBPJ
7.94083e-08	0.334456	0.239	0.146	0.00623268	1	17-30232536-30234635	ENSSSCT00000070105	protein_coding	30221819	30223405	ENSSSCG00000042607	ENSSSCT00000070105	protein_coding	17-30229978-30232177	17-30232536-30234635	358	17-30221819-30230177:-	THBD
8.27333e-08	0.553158	0.102	0.044	0.00649365	1	7-65793755-65794954	ENSSSCT00000002196	protein_coding	65805845	65831368	ENSSSCG00000001963	ENSSSCT00000002196	protein_coding	7-65803500-65805699	7-65793755-65794954	8545	7-65805500-65833536:+	EGLN3
8.58368e-08	0.494582	0.16	0.087	0.00673724	1	6-110005241-110006191	ENSSSCT00000004115	protein_coding	109834401	110123578	ENSSSCG00000003715	ENSSSCT00000004115	protein_coding	6-110124599-110126798	6-110005241-110006191	118407	6-109833615-110124798:-	ZNF521
8.58711e-08	0.344083	0.161	0.084	0.00673993	1	10-17816039-17818713	ENSSSCT00000026658	protein_coding	17711443	18213131	ENSSSCG00000010879	ENSSSCT00000026658	protein_coding	10-17709443-17711642	10-17816039-17818713	104396	10-17711443-18219870:+	KIF26B
8.69122e-08	0.51163	0.218	0.135	0.00682165	1	2-150348695-150349895	ENSSSCT00000069472	protein_coding	150332681	150412928	ENSSSCG00000014430	ENSSSCT00000069472	protein_coding	2-150330681-150332880	2-150348695-150349895	15814	2-150260217-150423211:+	ABLIM3
8.74718e-08	0.420176	0.191	0.117	0.00686557	1	4-108653556-108654173	ENSSSCT00000088866	protein_coding	108662477	108663319	ENSSSCG00000036030	ENSSSCT00000088866	protein_coding	4-108648896-108651095	4-108653556-108654173	2460	4-108650661-108667143:+	INKA2
8.91503e-08	0.3902	0.251	0.156	0.00699732	1	2-1732478-1734889	ENSSSCT00000070393	protein_coding	1687900	1988056	ENSSSCG00000039556	ENSSSCT00000070393	protein_coding	2-1685900-1688099	2-1732478-1734889	44378	2-1675360-1989111:+	KCNQ1
9.10247e-08	0.499744	0.186	0.109	0.00714443	1	6-35213030-35214268	ENSSSCT00000003140	protein_coding	35394618	35409673	ENSSSCG00000002839	ENSSSCT00000003140	protein_coding	6-35409696-35411895	6-35213030-35214268	195427	6-35394373-35409895:-	C16orf78
9.17581e-08	0.629001	0.178	0.113	0.007202	1	4-10837473-10837820	ENSSSCT00000070991	lncRNA			ENSSSCG00000047619	ENSSSCT00000070991	lncRNA	4-10854997-10857196	4-10837473-10837820	17176	4-10803985-11274378:+
9.53597e-08	0.434748	0.13	0.064	0.00748469	1	17-37687894-37688823	ENSSSCT00000055624	protein_coding	37696841	37729831	ENSSSCG00000038457	ENSSSCT00000055624	protein_coding	17-37729632-37731831	17-37687894-37688823	40808	17-37696841-37729831:-	ENSSSCG00000038457
9.73576e-08	0.390195	0.214	0.129	0.0076415	1	3-86341685-86342522	ENSSSCT00000009205	protein_coding	86216005	86251184	ENSSSCG00000032007	ENSSSCT00000009205	protein_coding	3-86213843-86216042	3-86341685-86342522	125642	3-86180047-86252122:+	RTN4
9.84861e-08	0.36451	0.168	0.095	0.00773008	1	6-86149383-86150944	ENSSSCT00000056743	protein_coding	86137867	86226991	ENSSSCG00000003590	ENSSSCT00000056743	protein_coding	6-86135769-86137968	6-86149383-86150944	11414	6-86137737-86228146:+	PTPRU
9.91863e-08	0.617501	0.113	0.055	0.00778504	1	17-1436694-1437191	ENSSSCT00000032473	protein_coding	1170425	1215050	ENSSSCG00000006970	ENSSSCT00000032473	protein_coding	17-1343918-1346117	17-1436694-1437191	90576	17-1170195-1637162:-	DLC1
9.92461e-08	0.693306	0.114	0.057	0.00778973	1	8-62022925-62023193	ENSSSCT00000067414	protein_coding	61839397	61839756	ENSSSCG00000047276	ENSSSCT00000067414	protein_coding	8-61836800-61838999	8-62022925-62023193	183925	8-61838800-61842577:+	ENSSSCG00000047276
9.92502e-08	0.517313	0.245	0.154	0.00779005	1	6-831009-831675	ENSSSCT00000030389	protein_coding	858888	861604	ENSSSCG00000036367	ENSSSCT00000030389	protein_coding	6-856888-859087	6-831009-831675	25212	6-858888-861604:+	PABPN1L
1.00513e-07	0.492702	0.16	0.088	0.00788913	1	13-199981209-199982146	ENSSSCT00000013187	protein_coding	200009981	200038065	ENSSSCG00000012055	ENSSSCT00000013187	protein_coding	13-199995156-199997355	13-199981209-199982146	13009	13-199997156-200041213:+	MORC3
1.01879e-07	0.554665	0.106	0.049	0.00799638	1	8-105519571-105520072	ENSSSCT00000083676	lncRNA			ENSSSCG00000048550	ENSSSCT00000083676	lncRNA	8-105601298-105603497	8-105519571-105520072	81225	8-105603298-105716982:+
1.02905e-07	0.581746	0.103	0.046	0.00807689	1	1-12248559-12249327	ENSSSCT00000004500	protein_coding	12298174	12395687	ENSSSCG00000004071	ENSSSCT00000004500	protein_coding	1-12295673-12297872	1-12248559-12249327	46345	1-12297673-12395738:+	ENSSSCG00000004071
1.06157e-07	0.469102	0.141	0.07	0.00833219	1	9-126631687-126632194	ENSSSCT00000081878	lncRNA			ENSSSCG00000043982	ENSSSCT00000081878	lncRNA	9-126633041-126635240	9-126631687-126632194	846	9-126635041-126847974:+
1.07764e-07	0.539996	0.151	0.078	0.00845825	1	15-103670160-103670780	ENSSSCT00000089019	lncRNA			ENSSSCG00000044773	ENSSSCT00000089019	lncRNA	15-103655948-103658147	15-103670160-103670780	12012	15-103631048-103656147:-
1.15458e-07	0.440426	0.133	0.07	0.00906215	1	6-136955337-136955749	ENSSSCT00000072443	protein_coding	136758380	136760863	ENSSSCG00000041929	ENSSSCT00000072443	protein_coding	6-136756380-136758579	6-136955337-136955749	196757	6-136758380-136760863:+	ENSSSCG00000041929
1.16077e-07	0.486413	0.124	0.061	0.0091108	1	15-103692884-103695371	ENSSSCT00000089019	lncRNA			ENSSSCG00000044773	ENSSSCT00000089019	lncRNA	15-103655948-103658147	15-103692884-103695371	34736	15-103631048-103656147:-
1.16471e-07	0.378997	0.121	0.055	0.00914167	1	8-119438761-119441227	ENSSSCT00000089757	protein_coding	119429974	119752139	ENSSSCG00000009172	ENSSSCT00000089757	protein_coding	8-119427233-119429432	8-119438761-119441227	9328	8-119428743-119754650:+	PPP3CA
1.18301e-07	0.32501	0.217	0.132	0.00928529	1	1-237092161-237095110	ENSSSCT00000063939	protein_coding	237000931	237065634	ENSSSCG00000037468	ENSSSCT00000063939	protein_coding	1-237065568-237067767	1-237092161-237095110	24393	1-236998757-237065767:-	GNE
1.20082e-07	0.475358	0.107	0.049	0.00942511	1	17-41042572-41043738	ENSSSCT00000008032	protein_coding	41048964	41078506	ENSSSCG00000007340	ENSSSCT00000008032	protein_coding	17-41078307-41080506	17-41042572-41043738	34568	17-41047408-41078506:-	TTI1
1.20724e-07	0.351933	0.252	0.159	0.00947547	1	7-45938279-45940560	ENSSSCT00000001952	protein_coding	45450936	45919994	ENSSSCG00000001746	ENSSSCT00000001952	protein_coding	7-45924914-45927113	7-45938279-45940560	11165	7-45447357-45925113:-	PKHD1
1.21057e-07	0.610041	0.112	0.055	0.00950163	1	5-47368662-47369366	ENSSSCT00000086241	protein_coding	47569938	47576755	ENSSSCG00000025531	ENSSSCT00000086241	protein_coding	5-47609062-47611261	5-47368662-47369366	239695	5-47548314-47609335:-	SSPN
1.22276e-07	0.391863	0.111	0.048	0.00959732	1	1-95927414-95928477	ENSSSCT00000073496	lncRNA			ENSSSCG00000041792	ENSSSCT00000073496	lncRNA	1-95927008-95929207	1-95927414-95928477	0	1-95919785-95929430:-
1.24297e-07	0.348548	0.14	0.07	0.00975592	1	15-127847440-127848290	ENSSSCT00000087398	lncRNA			ENSSSCG00000046536	ENSSSCT00000087398	lncRNA	15-127706353-127708552	15-127847440-127848290	138887	15-127698928-127706552:-
1.2975e-07	0.412133	0.15	0.079	0.010184	1	16-75969180-75970482	ENSSSCT00000085765	lncRNA			ENSSSCG00000041699	ENSSSCT00000085765	lncRNA	16-76082438-76084637	16-75969180-75970482	111955	16-76050541-76082637:-
1.33206e-07	0.411815	0.215	0.133	0.0104552	1	6-98300743-98303693	ENSSSCT00000087321	protein_coding	98271209	98273948	ENSSSCG00000051135	ENSSSCT00000087321	protein_coding	6-98273749-98275948	6-98300743-98303693	24794	6-98270217-98273948:-	ENSSSCG00000051135
1.35394e-07	0.406566	0.199	0.118	0.0106269	1	5-15718153-15719317	ENSSSCT00000000223	protein_coding	15711920	15723520	ENSSSCG00000000209	ENSSSCT00000000223	protein_coding	5-15724898-15727097	5-15718153-15719317	5580	5-15711250-15761537:-	NCKAP5L
1.37058e-07	0.542436	0.128	0.065	0.0107576	1	12-53077242-53077592	ENSSSCT00000074766	protein_coding	53079201	53086355	ENSSSCG00000017963	ENSSSCT00000074766	protein_coding	12-53077201-53079400	12-53077242-53077592	0	12-53073404-53086355:+	ENSSSCG00000017963
1.37299e-07	0.71212	0.14	0.075	0.0107764	1	2-145171742-145172379	ENSSSCT00000077320	lncRNA			ENSSSCG00000044810	ENSSSCT00000077320	lncRNA	2-145030268-145032467	2-145171742-145172379	139274	2-145032268-145071966:+
1.39029e-07	0.42546	0.149	0.079	0.0109122	1	15-132754105-132755054	ENSSSCT00000071571	protein_coding	132629259	132629807	ENSSSCG00000043146	ENSSSCT00000071571	protein_coding	15-132630163-132632362	15-132754105-132755054	121742	15-132626262-132630362:-	ENSSSCG00000043146
1.50443e-07	0.441347	0.158	0.086	0.0118081	1	11-4191956-4193224	ENSSSCT00000071132	lncRNA			ENSSSCG00000047973	ENSSSCT00000071132	lncRNA	11-4179451-4181650	11-4191956-4193224	10305	11-4181451-4243626:+
1.52488e-07	0.533403	0.129	0.063	0.0119686	1	12-12773498-12774151	ENSSSCT00000090760	protein_coding	12488400	12807161	ENSSSCG00000023992	ENSSSCT00000090760	protein_coding	12-12815554-12817753	12-12773498-12774151	41402	12-12392843-12815800:-	CEP112
1.53494e-07	0.333561	0.244	0.149	0.0120476	1	5-17469148-17471504	ENSSSCT00000046390	protein_coding	17484577	17505496	ENSSSCG00000040636	ENSSSCT00000046390	protein_coding	5-17508314-17510513	5-17469148-17471504	36809	5-17482097-17508513:-	KRT80
1.55659e-07	0.432886	0.141	0.071	0.0122175	1	1-17572258-17573103	ENSSSCT00000059607	protein_coding	17309741	17574198	ENSSSCG00000033175	ENSSSCT00000059607	protein_coding	1-17574079-17576278	1-17572258-17573103	975	1-17306372-17662825:-	SASH1
1.55999e-07	0.383416	0.157	0.083	0.0122442	1	2-127698058-127700842	ENSSSCT00000065694	lncRNA			ENSSSCG00000040936	ENSSSCT00000065694	lncRNA	2-127521953-127524152	2-127698058-127700842	173905	2-127279958-127522152:-
1.56247e-07	0.427479	0.143	0.075	0.0122637	1	8-29764281-29765202	ENSSSCT00000075865	lncRNA			ENSSSCG00000048794	ENSSSCT00000075865	lncRNA	8-29756538-29758737	8-29764281-29765202	5543	8-29756415-29769142:+
1.57354e-07	0.288422	0.289	0.193	0.0123506	1	2-49702720-49703981	ENSSSCT00000071742	protein_coding	49722192	49804809	ENSSSCG00000013410	ENSSSCT00000071742	protein_coding	2-49804668-49806867	2-49702720-49703981	100686	2-49719669-49804883:-	SWAP70
1.62239e-07	0.250998	0.198	0.108	0.012734	1	9-42886519-42887588	ENSSSCT00000039502	protein_coding	42647382	42879712	ENSSSCG00000031831	ENSSSCT00000039502	protein_coding	9-42879513-42881712	9-42886519-42887588	4806	9-42634855-42984879:-	CADM1
1.65825e-07	0.340401	0.154	0.078	0.0130155	1	6-83385523-83386829	ENSSSCT00000079464	lncRNA			ENSSSCG00000043402	ENSSSCT00000079464	lncRNA	6-83374207-83376406	6-83385523-83386829	9116	6-83373149-83374406:-
1.68518e-07	0.336288	0.226	0.135	0.0132268	1	7-4385442-4386791	ENSSSCT00000069651	lncRNA			ENSSSCG00000049701	ENSSSCT00000069651	lncRNA	7-4396331-4398530	7-4385442-4386791	9539	7-4390562-4396530:-
1.69297e-07	0.435536	0.164	0.089	0.013288	1	1-58082273-58082999	ENSSSCT00000064722	protein_coding	57903409	57990539	ENSSSCG00000004332	ENSSSCT00000064722	protein_coding	1-58204640-58206839	1-58082273-58082999	121640	1-57899789-58204839:-	BACH2
1.69712e-07	0.534064	0.104	0.046	0.0133205	1	1-257458566-257460136	ENSSSCT00000006050	protein_coding	256826057	257740543	ENSSSCG00000005502	ENSSSCT00000006050	protein_coding	1-257740483-257742682	1-257458566-257460136	280346	1-256825486-257740977:-	ASTN2
1.71932e-07	0.75875	0.102	0.05	0.0134948	1	13-20863248-20864062	ENSSSCT00000061798	protein_coding	20979253	21087903	ENSSSCG00000011238	ENSSSCT00000061798	protein_coding	13-20932871-20935070	13-20863248-20864062	68808	13-20934871-21088421:+	ARPP21
1.73718e-07	0.399613	0.188	0.11	0.013635	1	9-48914380-48915232	ENSSSCT00000089256	lncRNA			ENSSSCG00000048814	ENSSSCT00000089256	lncRNA	9-48951702-48953901	9-48914380-48915232	36469	9-48953702-48990842:+
1.74222e-07	0.409661	0.187	0.105	0.0136745	1	15-53844335-53845245	ENSSSCT00000088210	lncRNA			ENSSSCG00000049830	ENSSSCT00000088210	lncRNA	15-53697745-53699944	15-53844335-53845245	144390	15-53694132-53715128:+
1.75153e-07	0.478833	0.128	0.066	0.0137476	1	5-103412752-103413621	ENSSSCT00000083175	lncRNA			ENSSSCG00000050143	ENSSSCT00000083175	lncRNA	5-103442734-103444933	5-103412752-103413621	29112	5-103444734-103446477:+
1.76316e-07	0.343339	0.219	0.132	0.0138389	1	12-34327957-34330983	ENSSSCT00000027876	protein_coding	34352345	34354526	ENSSSCG00000020962	ENSSSCT00000027876	protein_coding	12-34347294-34349493	12-34327957-34330983	16310	12-34349294-34356472:+	DYNLL2
1.77121e-07	0.535355	0.11	0.052	0.0139021	1	16-37164196-37165047	ENSSSCT00000079010	lncRNA			ENSSSCG00000035160	ENSSSCT00000079010	lncRNA	16-37155217-37157416	16-37164196-37165047	6779	16-37098452-37176079:-
1.7983e-07	0.48205	0.204	0.122	0.0141146	1	3-412776-414742	ENSSSCT00000079612	protein_coding	425915	461296	ENSSSCG00000007543	ENSSSCT00000079612	protein_coding	3-415324-417523	3-412776-414742	581	3-417324-461817:+	DNAAF5
1.81031e-07	0.459441	0.187	0.111	0.014209	1	15-29498921-29499787	ENSSSCT00000080188	lncRNA			ENSSSCG00000050080	ENSSSCT00000080188	lncRNA	15-29417444-29419643	15-29498921-29499787	79277	15-29412138-29417643:-
1.84536e-07	0.676437	0.163	0.101	0.0144841	1	6-81392959-81393765	ENSSSCT00000090705	lncRNA			ENSSSCG00000047441	ENSSSCT00000090705	lncRNA	6-81396989-81399188	6-81392959-81393765	3223	6-81398989-81405285:+
1.86872e-07	0.594013	0.132	0.07	0.0146674	1	15-115214284-115214883	ENSSSCT00000045266	protein_coding	115351501	115352733	ENSSSCG00000037703	ENSSSCT00000045266	protein_coding	15-115349289-115351488	15-115214284-115214883	134405	15-115351289-115352877:+	ENSSSCG00000037703
1.88651e-07	0.30244	0.166	0.084	0.014807	1	13-135474106-135475267	ENSSSCT00000062375	protein_coding	135468122	135587006	ENSSSCG00000037905	ENSSSCT00000062375	protein_coding	13-135465798-135467997	13-135474106-135475267	6108	13-135467798-135587483:+	ITGB5
1.88769e-07	0.496994	0.214	0.137	0.0148163	1	11-9505598-9506483	ENSSSCT00000073108	lncRNA			ENSSSCG00000047377	ENSSSCT00000073108	lncRNA	11-9426768-9428967	11-9505598-9506483	76630	11-9420077-9426967:-
1.92632e-07	0.317402	0.205	0.119	0.0151195	1	1-184857687-184858773	ENSSSCT00000043033	protein_coding	184914218	184984696	ENSSSCG00000005060	ENSSSCT00000043033	protein_coding	1-184879550-184881749	1-184857687-184858773	20776	1-184881550-185152975:+	KTN1
1.96938e-07	0.344019	0.247	0.155	0.0154575	1	7-115032713-115034565	ENSSSCT00000002736	protein_coding	115041697	115101020	ENSSSCG00000002464	ENSSSCT00000002736	protein_coding	7-115100823-115103022	7-115032713-115034565	66257	7-115038628-115101022:-	ENSSSCG00000002464
1.9934e-07	0.418191	0.257	0.174	0.015646	1	6-159534318-159535467	ENSSSCT00000030186	protein_coding	159511934	159528049	ENSSSCG00000027119	ENSSSCT00000030186	protein_coding	6-159509853-159512052	6-159534318-159535467	22265	6-159511853-159528049:+	SELRC1
2.02382e-07	0.286512	0.17	0.096	0.0158848	1	3-65783470-65784051	ENSSSCT00000066460	protein_coding	65918600	65919490	ENSSSCG00000042171	ENSSSCT00000066460	protein_coding	3-65921979-65924178	3-65783470-65784051	137927	3-65918575-65922178:-	ENSSSCG00000042171
2.02416e-07	0.450928	0.211	0.129	0.0158874	1	14-37088485-37089284	ENSSSCT00000090692	lncRNA			ENSSSCG00000051786	ENSSSCT00000090692	lncRNA	14-37221015-37223214	14-37088485-37089284	131730	14-37114516-37221214:-
2.04078e-07	0.579532	0.125	0.066	0.0160179	1	7-57209377-57210353	ENSSSCT00000002093	protein_coding	57162889	57187407	ENSSSCG00000001868	ENSSSCT00000002093	protein_coding	7-57187210-57189409	7-57209377-57210353	19967	7-57159465-57187409:-	TSPAN3
2.09248e-07	0.507941	0.107	0.051	0.0164236	1	11-52435415-52436031	ENSSSCT00000086363	lncRNA			ENSSSCG00000041420	ENSSSCT00000086363	lncRNA	11-52548732-52550931	11-52435415-52436031	112700	11-52550732-52579843:+
2.11588e-07	0.271613	0.217	0.129	0.0166073	1	17-8365854-8366503	ENSSSCT00000076134	lncRNA			ENSSSCG00000051039	ENSSSCT00000076134	lncRNA	17-8509294-8511493	17-8365854-8366503	142790	17-8465950-8510739:-
2.16725e-07	0.2657	0.216	0.128	0.0170105	1	11-2182568-2185044	ENSSSCT00000071803	lncRNA			ENSSSCG00000046155	ENSSSCT00000071803	lncRNA	11-2165703-2167902	11-2182568-2185044	14665	11-2155397-2310162:-
2.19447e-07	0.449719	0.195	0.117	0.0172242	1	7-1161050-1162191	ENSSSCT00000077198	protein_coding	849330	1198530	ENSSSCG00000000994	ENSSSCT00000077198	protein_coding	7-1201121-1203320	7-1161050-1162191	38929	7-752239-1285550:-	GMDS
2.20265e-07	0.286377	0.161	0.083	0.0172884	1	8-125037916-125038663	ENSSSCT00000034827	protein_coding	124540407	124594089	ENSSSCG00000029621	ENSSSCT00000034827	protein_coding	8-124841331-124843530	8-125037916-125038663	194385	8-124536648-124841530:-	BMPR1B
2.21534e-07	0.448693	0.136	0.07	0.017388	1	12-26938953-26940080	ENSSSCT00000085706	protein_coding	26934481	26976201	ENSSSCG00000017561	ENSSSCT00000085706	protein_coding	12-26932481-26934680	12-26938953-26940080	4272	12-26920821-26978363:+	ABCC3
2.2854e-07	0.444472	0.207	0.13	0.0179379	1	1-165889087-165889618	ENSSSCT00000081458	protein_coding	165853199	166083506	ENSSSCG00000004958	ENSSSCT00000081458	protein_coding	1-165851126-165853325	1-165889087-165889618	35761	1-165853126-166087240:+	PIAS1
2.28758e-07	0.544169	0.131	0.069	0.017955	1	1-82999127-83001331	ENSSSCT00000074236	protein_coding	83005827	83029029	ENSSSCG00000004456	ENSSSCT00000074236	protein_coding	1-83001655-83003854	1-82999127-83001331	323	1-83003655-83029899:+	PGM3
2.29712e-07	0.597151	0.115	0.057	0.0180299	1	2-4029446-4030372	ENSSSCT00000083211	lncRNA			ENSSSCG00000049749	ENSSSCT00000083211	lncRNA	2-4041307-4043506	2-4029446-4030372	10934	2-4043307-4046069:+
2.30519e-07	0.525709	0.143	0.075	0.0180932	1	6-102684737-102685263	ENSSSCT00000058081	protein_coding	102878418	103196858	ENSSSCG00000003690	ENSSSCT00000058081	protein_coding	6-102875666-102877865	6-102684737-102685263	190402	6-102333403-103199838:+	DLGAP1
2.36765e-07	0.462314	0.182	0.108	0.0185834	1	5-63572598-63574116	ENSSSCT00000047102	protein_coding	63572849	63574565	ENSSSCG00000000672	ENSSSCT00000047102	protein_coding	5-63574366-63576565	5-63572598-63574116	249	5-63572062-63610618:-	CLSTN3
2.41029e-07	0.614459	0.105	0.05	0.0189181	1	7-89721547-89722296	ENSSSCT00000045021	lncRNA			ENSSSCG00000032482	ENSSSCT00000045021	lncRNA	7-89769758-89771957	7-89721547-89722296	47461	7-89744839-89769960:-
2.41796e-07	0.741449	0.115	0.059	0.0189783	1	18-18562835-18563445	ENSSSCT00000029585	protein_coding	18531868	18553504	ENSSSCG00000016555	ENSSSCT00000029585	protein_coding	18-18553305-18555504	18-18562835-18563445	7330	18-18530759-18581003:-	CPA4
2.43073e-07	0.465608	0.245	0.164	0.0190786	1	6-134494461-134495173	ENSSSCT00000046464	protein_coding	134363056	134461332	ENSSSCG00000003762	ENSSSCT00000046464	protein_coding	6-134360901-134363100	6-134494461-134495173	131360	6-134362901-134462694:+	ADGRL4
2.43445e-07	0.344564	0.101	0.041	0.0191078	1	17-30749373-30751977	ENSSSCT00000007803	protein_coding	30758024	30766328	ENSSSCG00000007131	ENSSSCT00000007803	protein_coding	17-30756009-30758208	17-30749373-30751977	4031	17-30758009-30766608:+	CST7
2.61422e-07	0.495569	0.122	0.059	0.0205187	1	1-265598055-265599051	ENSSSCT00000006149	protein_coding	265577805	265600505	ENSSSCG00000005593	ENSSSCT00000006149	protein_coding	1-265575717-265577916	1-265598055-265599051	20138	1-265577114-265604502:+	OLFML2A
2.6206e-07	0.339609	0.201	0.119	0.0205688	1	11-65147776-65148885	ENSSSCT00000010417	protein_coding	65121642	65144693	ENSSSCG00000009500	ENSSSCT00000010417	protein_coding	11-65119621-65121820	11-65147776-65148885	25955	11-65027732-65147242:+	CLDN10
2.66224e-07	0.576428	0.131	0.071	0.0208957	1	5-59324039-59324734	ENSSSCT00000059795	protein_coding	59247425	59251825	ENSSSCG00000036723	ENSSSCT00000059795	protein_coding	5-59267826-59270025	5-59324039-59324734	54013	5-59244691-59268025:-	EMP1
2.79055e-07	0.457311	0.22	0.135	0.0219028	1	15-545429-546976	ENSSSCT00000061764	protein_coding	547582	765587	ENSSSCG00000016397	ENSSSCT00000061764	protein_coding	15-544233-546432	15-545429-546976	0	15-546233-766131:+	NEB
2.81053e-07	0.359891	0.198	0.113	0.0220596	1	9-3214905-3216973	ENSSSCT00000039169	protein_coding	3214170	3220058	ENSSSCG00000039799	ENSSSCT00000039169	protein_coding	9-3222613-3224812	9-3214905-3216973	5639	9-3214170-3222812:-	ENSSSCG00000039799
2.81301e-07	0.651746	0.161	0.097	0.0220791	1	3-48319345-48320102	ENSSSCT00000070021	lncRNA			ENSSSCG00000051605	ENSSSCT00000070021	lncRNA	3-48589182-48591381	3-48319345-48320102	269079	3-48591182-48593810:+
2.87527e-07	0.337142	0.192	0.111	0.0225677	1	17-54916970-54921334	ENSSSCT00000072444	lncRNA			ENSSSCG00000043700	ENSSSCT00000072444	lncRNA	17-54868083-54870282	17-54916970-54921334	46687	17-54839484-54868282:-
2.90789e-07	0.482872	0.252	0.173	0.0228237	1	14-77642335-77643056	ENSSSCT00000061263	protein_coding	77603309	77642806	ENSSSCG00000010317	ENSSSCT00000061263	protein_coding	14-77642915-77645114	14-77642335-77643056	0	14-77602870-77643114:-	DUPD1
2.9098e-07	0.512838	0.133	0.069	0.0228387	1	17-61108509-61109101	ENSSSCT00000084597	protein_coding	61151529	61152701	ENSSSCG00000046508	ENSSSCT00000084597	protein_coding	17-61152502-61154701	17-61108509-61109101	43400	17-61151529-61152701:-	ENSSSCG00000046508
2.94332e-07	0.325988	0.204	0.12	0.0231019	1	1-168946644-168948146	ENSSSCT00000070160	protein_coding	168796707	168800525	ENSSSCG00000045715	ENSSSCT00000070160	protein_coding	1-168800326-168802525	1-168946644-168948146	144118	1-168796707-168800525:-	ENSSSCG00000045715
2.959e-07	0.277294	0.349	0.251	0.0232249	1	8-71976205-71978232	ENSSSCT00000082425	protein_coding	71983170	71986567	ENSSSCG00000008981	ENSSSCT00000082425	protein_coding	8-71980820-71983019	8-71976205-71978232	2587	8-71940500-71987535:+	ENSSSCG00000008981
2.99543e-07	0.368051	0.181	0.105	0.0235108	1	13-168825485-168826762	ENSSSCT00000068586	lncRNA			ENSSSCG00000041986	ENSSSCT00000068586	lncRNA	13-168852871-168855070	13-168825485-168826762	26108	13-168854871-168906562:+
2.99835e-07	0.367381	0.172	0.099	0.0235338	1	14-32255396-32256236	ENSSSCT00000070611	lncRNA			ENSSSCG00000043912	ENSSSCT00000070611	lncRNA	14-32255857-32258056	14-32255396-32256236	0	14-32257857-32263166:+
3.05197e-07	0.399031	0.177	0.1	0.0239546	1	17-46627779-46628997	ENSSSCT00000008065	protein_coding	46593428	46637586	ENSSSCG00000007369	ENSSSCT00000008065	protein_coding	17-46637871-46640070	17-46627779-46628997	8873	17-46591675-46638070:-	ENSSSCG00000007369
3.08397e-07	0.33868	0.21	0.129	0.0242058	1	8-87460861-87461765	ENSSSCT00000090674	lncRNA			ENSSSCG00000047367	ENSSSCT00000090674	lncRNA	8-87461069-87463268	8-87460861-87461765	0	8-87459588-87464685:-
3.10105e-07	0.313201	0.264	0.172	0.0243398	1	3-10278824-10280229	ENSSSCT00000053539	protein_coding	10213090	10281823	ENSSSCG00000038320	ENSSSCT00000053539	protein_coding	3-10281634-10283833	3-10278824-10280229	1404	3-10212735-10281833:-	POR
3.10463e-07	0.344622	0.236	0.143	0.0243679	1	8-120792553-120794538	ENSSSCT00000085668	lncRNA			ENSSSCG00000042225	ENSSSCT00000085668	lncRNA	8-120794497-120796696	8-120792553-120794538	0	8-120796497-120810970:+
3.13339e-07	0.50847	0.109	0.052	0.0245937	1	13-44043796-44044423	ENSSSCT00000090325	protein_coding	43980735	44062004	ENSSSCG00000011489	ENSSSCT00000090325	protein_coding	13-44061805-44064004	13-44043796-44044423	17381	13-43979689-44482016:-	ENSSSCG00000011489
3.15664e-07	0.603169	0.123	0.061	0.0247761	1	3-824445-825025	ENSSSCT00000029725	protein_coding	804312	808344	ENSSSCG00000007555	ENSSSCT00000029725	protein_coding	3-802177-804376	3-824445-825025	20068	3-804177-809770:+	UNCX
3.29255e-07	0.368642	0.281	0.198	0.0258429	1	4-102463344-102465455	ENSSSCT00000083968	lncRNA			ENSSSCG00000047722	ENSSSCT00000083968	lncRNA	4-102426948-102429147	4-102463344-102465455	34196	4-102295848-102427147:-
3.37672e-07	0.547335	0.133	0.071	0.0265035	1	8-134645779-134646370	ENSSSCT00000091242	lncRNA			ENSSSCG00000042957	ENSSSCT00000091242	lncRNA	8-134492987-134495186	8-134645779-134646370	150592	8-134487202-134493186:-
3.40552e-07	0.484748	0.174	0.105	0.0267296	1	14-1458122-1459378	ENSSSCT00000067181	lncRNA			ENSSSCG00000044399	ENSSSCT00000067181	lncRNA	14-1444102-1446301	14-1458122-1459378	11820	14-1446099-1453981:+
3.5642e-07	0.468196	0.125	0.063	0.027975	1	13-103041698-103042010	ENSSSCT00000032326	protein_coding	104296718	104369077	ENSSSCG00000011735	ENSSSCT00000032326	protein_coding	13-104379279-104381478	13-103041698-103042010	1337268	13-104296283-104379478:-	SI
3.59604e-07	0.462112	0.226	0.144	0.028225	1	4-40106716-40108428	ENSSSCT00000075685	protein_coding	40003853	40021810	ENSSSCG00000006088	ENSSSCT00000075685	protein_coding	4-40125398-40127597	4-40106716-40108428	16969	4-40002749-40129697:-	SDC2
3.69415e-07	0.378353	0.198	0.124	0.028995	1	5-25500181-25500961	ENSSSCT00000085385	lncRNA			ENSSSCG00000045006	ENSSSCT00000085385	lncRNA	5-25461575-25463774	5-25500181-25500961	36406	5-25348501-25483165:+
3.72211e-07	0.758157	0.115	0.059	0.0292145	1	10-12575740-12575930	ENSSSCT00000025010	protein_coding	12557872	12568083	ENSSSCG00000024484	ENSSSCT00000025010	protein_coding	10-12555766-12557965	10-12575740-12575930	17774	10-12557766-12569008:+	DEGS1
3.80187e-07	0.327786	0.185	0.107	0.0298405	1	13-90461338-90462015	ENSSSCT00000012818	protein_coding	90641538	90690363	ENSSSCG00000011708	ENSSSCT00000012818	protein_coding	13-90638858-90641057	13-90461338-90462015	176842	13-90640858-90692007:+	TSC22D2
3.85858e-07	0.34645	0.322	0.221	0.0302856	1	5-4485276-4488504	ENSSSCT00000030026	protein_coding	4467677	4494080	ENSSSCG00000021748	ENSSSCT00000030026	protein_coding	5-4494121-4496320	5-4485276-4488504	5616	5-4467232-4525588:-	PRR5
3.86593e-07	0.278454	0.261	0.164	0.0303433	1	3-126327442-126331532	ENSSSCT00000054012	protein_coding	126359062	126364551	ENSSSCG00000031741	ENSSSCT00000054012	protein_coding	3-126364723-126366922	3-126327442-126331532	33190	3-126340707-126365645:-	ENSSSCG00000031741
3.92507e-07	0.42212	0.136	0.072	0.0308075	1	6-4165153-4166169	ENSSSCT00000074808	lncRNA			ENSSSCG00000049117	ENSSSCT00000074808	lncRNA	6-4146073-4148272	6-4165153-4166169	16880	6-4129466-4146272:-
4.01956e-07	0.267677	0.301	0.203	0.0315492	1	10-66864727-66867563	ENSSSCT00000076279	lncRNA			ENSSSCG00000042651	ENSSSCT00000076279	lncRNA	10-66857556-66859755	10-66864727-66867563	4971	10-66859556-66866875:+
4.02856e-07	0.366669	0.227	0.14	0.0316198	1	2-41449366-41451599	ENSSSCT00000014609	protein_coding	41422522	41424236	ENSSSCG00000013375	ENSSSCT00000014609	protein_coding	2-41425035-41427234	2-41449366-41451599	22131	2-41415735-41425234:-	MYOD1
4.08135e-07	0.261119	0.201	0.118	0.0320341	1	7-62942649-62944503	ENSSSCT00000083010	protein_coding	62976176	62976499	ENSSSCG00000047378	ENSSSCT00000083010	protein_coding	7-62972319-62974518	7-62942649-62944503	27815	7-62974319-62980771:+	ENSSSCG00000047378
4.13184e-07	0.440026	0.305	0.216	0.0324304	1	10-60859437-60860500	ENSSSCT00000040633	protein_coding	60510276	60859478	ENSSSCG00000011121	ENSSSCT00000040633	protein_coding	10-60859404-60861603	10-60859437-60860500	0	10-60506482-61084861:-	ENSSSCG00000011121
4.1522e-07	0.479892	0.11	0.054	0.0325902	1	4-87366322-87368148	ENSSSCT00000087560	protein_coding	87385670	87390345	ENSSSCG00000006335	ENSSSCT00000087560	protein_coding	4-87390268-87392467	4-87366322-87368148	22119	4-87381386-87390467:-	RGS4
4.17248e-07	0.514362	0.147	0.078	0.0327493	1	14-75773920-75775000	ENSSSCT00000011263	protein_coding	75754958	75778771	ENSSSCG00000010291	ENSSSCT00000011263	protein_coding	14-75778603-75780802	14-75773920-75775000	3602	14-75753714-75778802:-	PLA2G12B
4.18428e-07	0.535301	0.104	0.048	0.032842	1	7-36093708-36093978	ENSSSCT00000001777	protein_coding	35724106	35767779	ENSSSCG00000001597	ENSSSCT00000001777	protein_coding	7-35914777-35916976	7-36093708-36093978	176731	7-35721651-35914976:-	LRFN2
4.20861e-07	0.462214	0.12	0.059	0.033033	1	14-9923052-9923784	ENSSSCT00000010585	protein_coding	9819912	10024781	ENSSSCG00000009655	ENSSSCT00000010585	protein_coding	14-10024966-10027165	14-9923052-9923784	101181	14-9816993-10025165:-	EBF2
4.243e-07	0.484727	0.177	0.107	0.0333029	1	2-58445648-58446421	ENSSSCT00000075873	protein_coding	58419099	58457508	ENSSSCG00000013938	ENSSSCT00000075873	protein_coding	2-58457309-58459508	2-58445648-58446421	10887	2-58415749-58517191:-	GATAD2A
4.27064e-07	0.524417	0.123	0.059	0.0335198	1	6-38153812-38154563	ENSSSCT00000085048	lncRNA			ENSSSCG00000047074	ENSSSCT00000085048	lncRNA	6-38186241-38188440	6-38153812-38154563	31677	6-38188241-38224806:+
4.28769e-07	0.480392	0.173	0.098	0.0336537	1	9-19717607-19719321	ENSSSCT00000016265	protein_coding	19618366	19689844	ENSSSCG00000014909	ENSSSCT00000016265	protein_coding	9-19734365-19736564	9-19717607-19719321	15043	9-19617291-19734636:-	SYTL2
4.36909e-07	0.480922	0.161	0.094	0.0342925	1	4-82555103-82555548	ENSSSCT00000074210	protein_coding	82528321	82528785	ENSSSCG00000046215	ENSSSCT00000074210	protein_coding	4-82525316-82527515	4-82555103-82555548	27587	4-82527316-82528890:+	ENSSSCG00000046215
4.36964e-07	0.264392	0.265	0.171	0.0342969	1	13-85010316-85011832	ENSSSCT00000090642	lncRNA			ENSSSCG00000047294	ENSSSCT00000090642	lncRNA	13-84929629-84931828	13-85010316-85011832	78487	13-84931629-84950523:+
4.37997e-07	0.583307	0.121	0.064	0.034378	1	4-30647243-30647859	ENSSSCT00000041495	protein_coding	30712287	30719372	ENSSSCG00000031728	ENSSSCT00000041495	protein_coding	4-30710238-30712437	4-30647243-30647859	62378	4-30712238-30721193:+	ABRA
4.38268e-07	0.4647	0.144	0.075	0.0343992	1	13-195206748-195207605	ENSSSCT00000059964	protein_coding	194745969	194934178	ENSSSCG00000012034	ENSSSCT00000059964	protein_coding	13-195234108-195236307	13-195206748-195207605	26502	13-194745850-195234325:-	TIAM1
4.47141e-07	0.522259	0.155	0.09	0.0350957	1	16-44675577-44676120	ENSSSCT00000081569	lncRNA			ENSSSCG00000041784	ENSSSCT00000081569	lncRNA	16-44665706-44667905	16-44675577-44676120	7671	16-44660131-44665905:-
4.52061e-07	0.314418	0.176	0.097	0.0354818	1	8-136628550-136629329	ENSSSCT00000088857	lncRNA			ENSSSCG00000046258	ENSSSCT00000088857	lncRNA	8-136636480-136638679	8-136628550-136629329	7150	8-136627404-136636679:-
4.53033e-07	0.674327	0.101	0.046	0.0355581	1	12-15474395-15475520	ENSSSCT00000087303	protein_coding	15441358	15445526	ENSSSCG00000017297	ENSSSCT00000087303	protein_coding	12-15439358-15441557	12-15474395-15475520	32837	12-15435964-15447101:+	CYB561
4.53163e-07	0.380646	0.115	0.05	0.0355683	1	2-30240434-30241245	ENSSSCT00000039547	protein_coding	30298679	30304142	ENSSSCG00000039889	ENSSSCT00000039547	protein_coding	2-30311273-30313472	2-30240434-30241245	70027	2-30295034-30311472:-	ARL14EP
4.54462e-07	0.489192	0.173	0.107	0.0356703	1	4-11472394-11472479	ENSSSCT00000071968	lncRNA			ENSSSCG00000045199	ENSSSCT00000071968	lncRNA	4-11604043-11606242	4-11472394-11472479	131563	4-11606043-11795871:+
4.60224e-07	0.325493	0.124	0.057	0.0361225	1	1-29695342-29696420	ENSSSCT00000037228	protein_coding	29745265	29752560	ENSSSCG00000021443	ENSSSCT00000037228	protein_coding	1-29722075-29724274	1-29695342-29696420	25654	1-29625781-29753607:+	SGK1
4.61041e-07	0.38025	0.171	0.099	0.0361866	1	5-77439803-77440778	ENSSSCT00000078170	protein_coding	77429429	77442580	ENSSSCG00000026597	ENSSSCT00000078170	protein_coding	5-77446496-77448695	5-77439803-77440778	5717	5-77411610-77489326:-	SLC38A4
4.61524e-07	0.456553	0.149	0.082	0.0362246	1	1-91728400-91729083	ENSSSCT00000079351	protein_coding	91627667	91631485	ENSSSCG00000044069	ENSSSCT00000079351	protein_coding	1-91625667-91627866	1-91728400-91729083	100533	1-91627667-91631485:+	ENSSSCG00000044069
4.78453e-07	0.263038	0.256	0.156	0.0375533	1	7-120367254-120368249	ENSSSCT00000079234	lncRNA			ENSSSCG00000045425	ENSSSCT00000079234	lncRNA	7-120310984-120313183	7-120367254-120368249	54070	7-120302748-120311183:-
4.78614e-07	0.26751	0.18	0.097	0.0375659	1	5-6982554-6983741	ENSSSCT00000000068	protein_coding	6977772	6980026	ENSSSCG00000000062	ENSSSCT00000000068	protein_coding	5-6988223-6990422	5-6982554-6983741	4481	5-6975840-6988422:-	CSDC2
4.82357e-07	0.596547	0.132	0.071	0.0378598	1	4-63620695-63621431	ENSSSCT00000006781	protein_coding	63710045	63711530	ENSSSCG00000006187	ENSSSCT00000006781	protein_coding	4-63707794-63709993	4-63620695-63621431	86362	4-63709794-63713147:+	MSC
4.83931e-07	0.284511	0.275	0.176	0.0379833	1	13-50713914-50715973	ENSSSCT00000045723	protein_coding	50604803	50742258	ENSSSCG00000011511	ENSSSCT00000045723	protein_coding	13-50742059-50744258	13-50713914-50715973	26085	13-50541410-50806260:-	FRMD4B
4.84347e-07	0.475879	0.121	0.059	0.0380159	1	9-24858128-24859165	ENSSSCT00000089493	lncRNA			ENSSSCG00000045215	ENSSSCT00000089493	lncRNA	9-24451721-24453920	9-24858128-24859165	404207	9-24453721-24497018:+
4.86614e-07	0.476222	0.216	0.14	0.0381938	1	2-104569147-104569678	ENSSSCT00000080481	lncRNA			ENSSSCG00000047123	ENSSSCT00000080481	lncRNA	2-104644775-104646974	2-104569147-104569678	75096	2-104646775-104653368:+
4.88579e-07	0.351039	0.182	0.107	0.0383481	1	7-119753413-119754235	ENSSSCT00000060102	protein_coding	119684631	119688449	ENSSSCG00000039414	ENSSSCT00000060102	protein_coding	7-119689125-119691324	7-119753413-119754235	62088	7-119684157-119689324:-	ENSSSCG00000039414
4.89805e-07	0.399656	0.176	0.1	0.0384443	1	17-16308012-16309962	ENSSSCT00000068529	lncRNA			ENSSSCG00000044030	ENSSSCT00000068529	lncRNA	17-16196693-16198892	17-16308012-16309962	109119	17-16198693-16205808:+
4.97688e-07	0.360768	0.144	0.071	0.039063	1	18-52103523-52105612	ENSSSCT00000081231	lncRNA			ENSSSCG00000034431	ENSSSCT00000081231	lncRNA	18-52143058-52145257	18-52103523-52105612	37445	18-52135182-52203363:-
5.0875e-07	0.358568	0.153	0.083	0.0399313	1	6-38137516-38138853	ENSSSCT00000085048	lncRNA			ENSSSCG00000047074	ENSSSCT00000085048	lncRNA	6-38186241-38188440	6-38137516-38138853	47387	6-38188241-38224806:+
5.12061e-07	0.434216	0.262	0.178	0.0401911	1	2-122709467-122710376	ENSSSCT00000076014	protein_coding	122696173	122696598	ENSSSCG00000048944	ENSSSCT00000076014	protein_coding	2-122693309-122695508	2-122709467-122710376	13958	2-122695309-122701947:+	ENSSSCG00000048944
5.15612e-07	0.300164	0.204	0.122	0.0404699	1	11-17289169-17291042	ENSSSCT00000078896	protein_coding	17308037	17309083	ENSSSCG00000049814	ENSSSCT00000078896	protein_coding	11-17306037-17308236	11-17289169-17291042	14994	11-17308037-17309083:+	ENSSSCG00000049814
5.18771e-07	0.463382	0.141	0.072	0.0407178	1	1-208634542-208635485	ENSSSCT00000069827	lncRNA			ENSSSCG00000051701	ENSSSCT00000069827	lncRNA	1-208913182-208915381	1-208634542-208635485	277696	1-208915182-209169748:+
5.23342e-07	0.506491	0.213	0.136	0.0410766	1	3-57918408-57919177	ENSSSCT00000008996	protein_coding	57870272	57918482	ENSSSCG00000008215	ENSSSCT00000008996	protein_coding	3-57918369-57920568	3-57918408-57919177	0	3-57867223-57945953:-	SMYD1
5.27849e-07	0.455349	0.16	0.097	0.0414303	1	10-38568168-38569221	ENSSSCT00000012053	protein_coding	38444720	38445346	ENSSSCG00000011011	ENSSSCT00000012053	protein_coding	10-38445147-38447346	10-38568168-38569221	120821	10-38444720-38445346:-	IFNK
5.28919e-07	0.399516	0.211	0.129	0.0415143	1	15-46570177-46571843	ENSSSCT00000088270	protein_coding	46516943	46546426	ENSSSCG00000015796	ENSSSCT00000088270	protein_coding	15-46546305-46548504	15-46570177-46571843	21672	15-46513234-46546504:-	PDLIM3
5.36759e-07	0.58262	0.188	0.114	0.0421297	1	11-20759197-20759748	ENSSSCT00000090802	lncRNA			ENSSSCG00000045677	ENSSSCT00000090802	lncRNA	11-20687407-20689606	11-20759197-20759748	69590	11-20684168-20687606:-
5.39396e-07	0.471438	0.125	0.061	0.0423367	1	4-82903774-82905057	ENSSSCT00000006907	protein_coding	82846932	82903488	ENSSSCG00000006302	ENSSSCT00000006907	protein_coding	4-82844932-82847131	4-82903774-82905057	56642	4-82844957-83016417:+	GPR161
5.40895e-07	0.441227	0.171	0.099	0.0424543	1	13-148675415-148676763	ENSSSCT00000034662	protein_coding	148456433	148578631	ENSSSCG00000011933	ENSSSCT00000034662	protein_coding	13-148578961-148581160	13-148675415-148676763	94254	13-148452278-148579160:-	NECTIN3
5.4544e-07	0.564685	0.117	0.059	0.042811	1	5-90600755-90601301	ENSSSCT00000081450	lncRNA			ENSSSCG00000031633	ENSSSCT00000081450	lncRNA	5-90565977-90568176	5-90600755-90601301	32578	5-90558393-90566176:-
5.46316e-07	0.388487	0.144	0.077	0.0428798	1	15-18266669-18267379	ENSSSCT00000066738	lncRNA			ENSSSCG00000046082	ENSSSCT00000066738	lncRNA	15-18169461-18171660	15-18266669-18267379	95008	15-18108112-18169660:-
5.5286e-07	0.466223	0.219	0.139	0.0433934	1	5-12037380-12037968	ENSSSCT00000048515	protein_coding	12057164	12499078	ENSSSCG00000040453	ENSSSCT00000048515	protein_coding	5-12015784-12017983	5-12037380-12037968	19396	5-12017784-12578953:+	SYN3
5.56766e-07	0.448819	0.135	0.071	0.0437	1	8-105097467-105098367	ENSSSCT00000073320	protein_coding	105121855	105195316	ENSSSCG00000009114	ENSSSCT00000073320	protein_coding	8-105119388-105121587	8-105097467-105098367	21020	8-105121388-105197142:+	PRSS12
5.621e-07	0.410978	0.206	0.129	0.0441187	1	11-23785197-23785925	ENSSSCT00000062725	protein_coding	23608155	23894278	ENSSSCG00000021818	ENSSSCT00000062725	protein_coding	11-23605295-23607494	11-23785197-23785925	177702	11-23237697-23894727:+	ENOX1
5.68572e-07	0.34021	0.2	0.116	0.0446267	1	1-44666529-44667471	ENSSSCT00000076781	lncRNA			ENSSSCG00000046360	ENSSSCT00000076781	lncRNA	1-44642355-44644554	1-44666529-44667471	21974	1-44644355-44646954:+
5.75953e-07	0.25878	0.26	0.174	0.045206	1	1-190034328-190036355	ENSSSCT00000079922	lncRNA			ENSSSCG00000051207	ENSSSCT00000079922	lncRNA	1-190032361-190034560	1-190034328-190036355	0	1-190034361-190144184:+
5.77324e-07	0.573054	0.122	0.063	0.0453136	1	5-92685312-92685767	ENSSSCT00000072371	lncRNA			ENSSSCG00000041977	ENSSSCT00000072371	lncRNA	5-92699020-92701219	5-92685312-92685767	13252	5-92697288-92699219:-
5.78862e-07	0.254152	0.155	0.083	0.0454343	1	1-162380147-162380636	ENSSSCT00000065789	protein_coding	162368815	162513556	ENSSSCG00000004919	ENSSSCT00000065789	protein_coding	1-162513357-162515556	1-162380147-162380636	132720	1-162364055-162737492:-	NEDD4L
5.8e-07	0.3148	0.185	0.108	0.0455237	1	13-146636453-146639218	ENSSSCT00000069939	protein_coding	146627832	146664026	ENSSSCG00000025826	ENSSSCT00000069939	protein_coding	13-146664550-146666749	13-146636453-146639218	25331	13-146625957-146703936:-	BOC
5.86187e-07	0.413776	0.177	0.104	0.0460092	1	15-132513027-132514147	ENSSSCT00000073143	lncRNA			ENSSSCG00000049901	ENSSSCT00000073143	lncRNA	15-132515265-132517464	15-132513027-132514147	1117	15-132517265-132522337:+
5.90345e-07	0.330843	0.159	0.081	0.0463356	1	7-16048364-16049577	ENSSSCT00000040980	protein_coding	15922704	16535367	ENSSSCG00000001080	ENSSSCT00000040980	protein_coding	7-15909564-15911763	7-16048364-16049577	136600	7-15910666-16685053:+	CDKAL1
5.91223e-07	0.392306	0.24	0.155	0.0464045	1	3-48398529-48399390	ENSSSCT00000070021	lncRNA			ENSSSCG00000051605	ENSSSCT00000070021	lncRNA	3-48589182-48591381	3-48398529-48399390	189791	3-48591182-48593810:+
5.93283e-07	0.393384	0.216	0.135	0.0465662	1	2-24577285-24578548	ENSSSCT00000035942	protein_coding	24566145	24569276	ENSSSCG00000026145	ENSSSCT00000035942	protein_coding	2-24572312-24574511	2-24577285-24578548	2773	2-24565449-24602590:-	RAG1
5.95634e-07	0.423819	0.111	0.054	0.0467507	1	2-32929891-32931356	ENSSSCT00000080490	protein_coding	32984200	33020934	ENSSSCG00000013336	ENSSSCT00000080490	protein_coding	2-32982144-32984343	2-32929891-32931356	50787	2-32984144-33023682:+	CCDC34
5.9702e-07	0.629705	0.132	0.068	0.0468595	1	16-48697928-48698277	ENSSSCT00000043666	lncRNA			ENSSSCG00000039883	ENSSSCT00000043666	lncRNA	16-48693436-48695635	16-48697928-48698277	2292	16-48644464-48693635:-
6.01842e-07	0.422314	0.139	0.073	0.0472379	1	6-8700367-8702178	ENSSSCT00000082370	lncRNA			ENSSSCG00000047139	ENSSSCT00000082370	lncRNA	6-8520570-8522769	6-8700367-8702178	177597	6-8513967-8520769:-
6.05826e-07	0.38938	0.191	0.112	0.0475507	1	7-92505998-92507673	ENSSSCT00000038030	protein_coding	92491907	92495427	ENSSSCG00000028304	ENSSSCT00000038030	protein_coding	7-92495375-92497574	7-92505998-92507673	8423	7-92490011-92495574:-	ZFP36L1
6.10864e-07	0.423455	0.119	0.059	0.0479461	1	15-3273653-3275517	ENSSSCT00000072552	protein_coding	3338098	3338436	ENSSSCG00000048669	ENSSSCT00000072552	protein_coding	15-3341580-3343779	15-3273653-3275517	66062	15-3334442-3341779:-	ENSSSCG00000048669
6.21824e-07	0.341899	0.149	0.079	0.0488064	1	9-67717312-67719134	ENSSSCT00000017059	protein_coding	67716925	67725717	ENSSSCG00000015661	ENSSSCT00000017059	protein_coding	9-67714283-67716482	9-67717312-67719134	829	9-67698797-67725783:+	C4BPB
6.33426e-07	0.393375	0.197	0.118	0.0497169	1	5-11643079-11646136	ENSSSCT00000000160	protein_coding	11633642	11899760	ENSSSCG00000000152	ENSSSCT00000000160	protein_coding	5-11631637-11633836	5-11643079-11646136	9242	5-11633519-11905311:+	RBFOX2
6.39307e-07	0.331886	0.225	0.139	0.0501785	1	13-23241937-23244706	ENSSSCT00000012324	protein_coding	23243130	23265817	ENSSSCG00000011257	ENSSSCT00000012324	protein_coding	13-23241097-23243296	13-23241937-23244706	0	13-23237699-23267382:+	ACVR2B
6.56202e-07	0.377463	0.14	0.076	0.0515046	1	15-107678980-107679562	ENSSSCT00000080821	lncRNA			ENSSSCG00000049146	ENSSSCT00000080821	lncRNA	15-107625401-107627600	15-107678980-107679562	51379	15-107531935-107625600:-
6.70184e-07	0.462783	0.105	0.046	0.0526021	1	6-9747367-9749413	ENSSSCT00000080887	protein_coding	8911139	9870690	ENSSSCG00000027415	ENSSSCT00000080887	protein_coding	6-9870623-9872822	6-9747367-9749413	121209	6-8911139-9871102:-	WWOX
6.74301e-07	0.384273	0.188	0.113	0.0529252	1	15-105720241-105721944	ENSSSCT00000048490	protein_coding	105681675	105816277	ENSSSCG00000016110	ENSSSCT00000048490	protein_coding	15-105679265-105681464	15-105720241-105721944	38776	15-105681265-105819069:+	KIAA2012
6.80433e-07	0.443661	0.173	0.103	0.0534065	1	10-51955558-51956103	ENSSSCT00000012123	protein_coding	51889479	51910367	ENSSSCG00000011077	ENSSSCT00000012123	protein_coding	10-51910193-51912392	10-51955558-51956103	43165	10-51888817-51910392:-	MSRB2
6.87944e-07	0.467899	0.201	0.121	0.0539961	1	4-129327379-129328800	ENSSSCT00000083752	lncRNA			ENSSSCG00000048489	ENSSSCT00000083752	lncRNA	4-129319564-129321763	4-129327379-129328800	5615	4-129321564-129328892:+
6.97326e-07	0.453236	0.209	0.131	0.0547324	1	7-97142379-97143019	ENSSSCT00000002614	protein_coding	97055798	97077034	ENSSSCG00000002350	ENSSSCT00000002614	protein_coding	7-97122767-97124966	7-97142379-97143019	17412	7-97052426-97122966:-	ELMSAN1
6.9782e-07	0.576922	0.114	0.058	0.0547712	1	3-95166335-95166851	ENSSSCT00000069965	lncRNA			ENSSSCG00000046797	ENSSSCT00000069965	lncRNA	3-95227305-95229504	3-95166335-95166851	60453	3-95229305-95246219:+
7.11315e-07	0.250974	0.266	0.174	0.0558304	1	6-88690615-88692114	ENSSSCT00000004007	protein_coding	88697486	88705009	ENSSSCG00000003612	ENSSSCT00000004007	protein_coding	6-88693947-88696146	6-88690615-88692114	1832	6-88695947-88705078:+	EIF3I
7.27972e-07	0.619705	0.111	0.057	0.0571378	1	14-133470881-133471415	ENSSSCT00000024468	protein_coding	133461962	133496726	ENSSSCG00000029482	ENSSSCT00000024468	protein_coding	14-133498559-133500758	14-133470881-133471415	27143	14-133460167-133544018:-	CHST15
7.32995e-07	0.390794	0.176	0.101	0.057532	1	15-33119078-33120574	ENSSSCT00000043310	protein_coding	33293844	33299949	ENSSSCG00000023155	ENSSSCT00000043310	protein_coding	15-33269079-33271278	15-33119078-33120574	148504	15-33271079-33305632:+	CLN8
7.33802e-07	0.340287	0.209	0.132	0.0575954	1	17-60858288-60860504	ENSSSCT00000075721	lncRNA			ENSSSCG00000051745	ENSSSCT00000075721	lncRNA	17-60889718-60891917	17-60858288-60860504	29213	17-60869687-60902098:-
7.35574e-07	0.411225	0.129	0.069	0.0577345	1	5-69496659-69497534	ENSSSCT00000085818	protein_coding	69500285	69508761	ENSSSCG00000000764	ENSSSCT00000085818	protein_coding	5-69508562-69510761	5-69496659-69497534	11027	5-69500285-69512611:-	HDHD5
7.38939e-07	0.328989	0.24	0.159	0.0579986	1	1-222687356-222688279	ENSSSCT00000005783	protein_coding	222658581	222724535	ENSSSCG00000005249	ENSSSCT00000005783	protein_coding	1-222656350-222658549	1-222687356-222688279	28806	1-222658350-222725160:+	FAM189A2
7.41403e-07	0.574552	0.119	0.064	0.058192	1	16-64627277-64630289	ENSSSCT00000067808	protein_coding	64580802	64581239	ENSSSCG00000048797	ENSSSCT00000067808	protein_coding	16-64581040-64583239	16-64627277-64630289	44037	16-64580802-64581239:-	ENSSSCG00000048797
7.67584e-07	0.686757	0.142	0.087	0.0602469	1	X-31099913-31100284	ENSSSCT00000088571	lncRNA			ENSSSCG00000043661	ENSSSCT00000088571	lncRNA	X-30939793-30941992	X-31099913-31100284	157920	X-30941793-30944773:+
7.94201e-07	0.484027	0.116	0.059	0.062336	1	X-5056394-5057106	ENSSSCT00000091543	lncRNA			ENSSSCG00000042959	ENSSSCT00000091543	lncRNA	X-4949949-4952148	X-5056394-5057106	104245	X-4946925-4950148:-
7.94581e-07	0.30113	0.223	0.138	0.0623659	1	15-137692199-137694644	ENSSSCT00000076192	protein_coding	137710975	137720296	ENSSSCG00000026600	ENSSSCT00000076192	protein_coding	15-137707322-137709521	15-137692199-137694644	12677	15-137709322-137721806:+	KLHL30
8.00739e-07	0.397051	0.144	0.078	0.0628492	1	8-2664014-2666875	ENSSSCT00000079530	lncRNA			ENSSSCG00000046474	ENSSSCT00000079530	lncRNA	8-2675679-2677878	8-2664014-2666875	8803	8-2672603-2675878:-
8.07904e-07	0.442639	0.159	0.094	0.0634116	1	12-24408777-24409702	ENSSSCT00000019082	protein_coding	24354633	24359694	ENSSSCG00000017528	ENSSSCT00000019082	protein_coding	12-24352633-24354832	12-24408777-24409702	53944	12-24351390-24362933:+	SNX11
8.12556e-07	0.461954	0.162	0.094	0.0637767	1	15-7613415-7614034	ENSSSCT00000089665	lncRNA			ENSSSCG00000041770	ENSSSCT00000089665	lncRNA	15-7666035-7668234	15-7613415-7614034	52000	15-7668035-7671146:+
8.29311e-07	0.460532	0.111	0.053	0.0650918	1	10-23959831-23960688	ENSSSCT00000065072	protein_coding	23965428	23967272	ENSSSCG00000031634	ENSSSCT00000065072	protein_coding	10-23967073-23969272	10-23959831-23960688	6384	10-23965428-23967272:-	ENSSSCG00000031634
8.33469e-07	0.412571	0.109	0.048	0.0654182	1	11-8281110-8281688	ENSSSCT00000010231	protein_coding	8267041	8320080	ENSSSCG00000009336	ENSSSCT00000010231	protein_coding	11-8264716-8266915	11-8281110-8281688	14194	11-8266716-8321022:+	RXFP2
8.56088e-07	0.311193	0.281	0.191	0.0671935	1	3-114323567-114325393	ENSSSCT00000087304	lncRNA			ENSSSCG00000050570	ENSSSCT00000087304	lncRNA	3-114352485-114354684	3-114323567-114325393	27091	3-114350642-114352684:-
8.61575e-07	0.379575	0.123	0.063	0.0676242	1	14-53855932-53856483	ENSSSCT00000011102	protein_coding	53577166	53584504	ENSSSCG00000010141	ENSSSCT00000011102	protein_coding	14-53575135-53577334	14-53855932-53856483	278597	14-53577135-53584546:+	ZP4
8.75642e-07	0.582806	0.103	0.049	0.0687282	1	15-67875855-67876583	ENSSSCT00000077775	lncRNA			ENSSSCG00000015889	ENSSSCT00000077775	lncRNA	15-67950210-67952409	15-67875855-67876583	73626	15-67952210-68048963:+
[truncated: 12,258 more rows]
