# Supplementary material for: Integrative single-cell RNA-seq and ATAC-seq analysis of myogenic differentiation in pig
Source: BMC Biol. 2023 Feb 1;21:19. doi: 10.1186/s12915-023-01519-z (PMC9893630; doi:10.1186/s12915-023-01519-z)
Supplement: Supplementary file 7 — Additional file 7: Supplementary Table S6. Cell type-specific open chromatin derived from scATAC-seq analysis. Related to Figure 4. [file 12915_2023_1519_MOESM7_ESM.xlsx]

## Sheet: sheet1
Supplementary Table S6
peaks	celltype_sub	pct.1	pct.2	avgExp.1	avgExp.2	avg_logFC	p_val	p_val_adj	gene_id	gene_name	Location	gene_biotype	Distance_to_promoter
4-72510374-72511134	Myocytes	0.274	0.016	22.8007	1.42858	2.28241	1.62389e-172	1.27457e-167	ENSSSCG00000042589		4-72538758-72545911:+	lncRNA	25623
9-113817483-113820258	Myocytes	0.389	0.068	16.0313	2.41321	1.6074	8.12545e-165	6.37758e-160	ENSSSCG00000021059	ADORA1	9-113835920-113875719:+	protein_coding	13661
14-91132676-91135982	Myocytes	0.353	0.062	13.1367	1.59187	1.69639	6.56474e-153	5.1526e-148	ENSSSCG00000029662	RASSF4	14-91103518-91138499:-	protein_coding	2256
7-39208846-39209508	Myocytes	0.282	0.027	21.6703	2.14412	1.97552	2.82477e-149	2.21714e-144	ENSSSCG00000001700	SLC29A1	7-39217332-39234688:+	protein_coding	5823
2-17303490-17304479	Myocytes	0.255	0.02	15.3227	1.15999	2.02246	2.27871e-144	1.78854e-139	ENSSSCG00000013276	PRDM11	2-17178637-17263880:-	protein_coding	37609
6-51857525-51857929	Myocytes	0.304	0.035	25.2268	3.4656	1.77038	8.96797e-144	7.03887e-139	ENSSSCG00000036870	RTN2	6-51854976-51964488:-	protein_coding	2935
4-122548814-122549915	Myocytes	0.334	0.051	19.2732	3.05285	1.60988	8.51343e-142	6.68211e-137	ENSSSCG00000006887	CNN3	4-122504433-122528348:+	protein_coding	44181
2-64866677-64867824	Myocytes	0.275	0.03	14.2519	1.39998	1.84924	8.50479e-141	6.67532e-136	ENSSSCG00000013775	ADGRE5	2-64844792-64890939:-	protein_coding	2232
6-55325134-55333107	Myocytes	0.509	0.175	5.11495	1.38378	0.942051	1.47983e-138	1.1615e-133	ENSSSCG00000003219	FAM71E1	6-55310619-55316269:-	protein_coding	6864
10-23759674-23764102	Myocytes	0.341	0.066	13.9444	2.07506	1.58101	1.29505e-135	1.01647e-130	ENSSSCG00000023031	TNNT2	10-23749335-23763396:-	protein_coding	0
12-19144783-19145080	Myocytes	0.288	0.033	29.9629	4.45146	1.73691	3.88053e-134	3.04579e-129	ENSSSCG00000017371	TMEM101	12-19128654-19169009:+	protein_coding	15929
1-192215-203894	Myocytes	0.645	0.351	5.00296	1.725	0.789783	1.67021e-125	1.31093e-120	ENSSSCG00000027726	DLL1	1-199231-211344:+	protein_coding	0
6-27608014-27609165	Myocytes	0.348	0.069	18.653	3.86394	1.39638	4.49447e-125	3.52766e-120	ENSSSCG00000036060	RRAD	6-27601692-27605083:-	protein_coding	930
10-24929615-24929858	Myocytes	0.26	0.032	24.8614	2.95751	1.87714	1.51071e-122	1.18574e-117	ENSSSCG00000010931		10-24868040-24931711:-	protein_coding	1653
8-72634887-72635593	Myocytes	0.245	0.026	18.0028	2.02353	1.83816	1.38146e-121	1.0843e-116	ENSSSCG00000008986	SEPTIN11	8-72543620-72679173:+	protein_coding	0
12-4317642-4319662	Myocytes	0.362	0.082	11.8764	2.5765	1.28101	3.09399e-121	2.42844e-116	ENSSSCG00000017168	SEPTIN9	12-4254775-4405628:-	protein_coding	3142
6-74705956-74706357	Myocytes	0.321	0.056	25.6631	4.87803	1.51206	7.86819e-121	6.17566e-116	ENSSSCG00000003459	CELA2A	6-74691653-74707598:+	protein_coding	14103
1-271238546-271242269	Myocytes	0.297	0.053	12.1873	1.73604	1.57274	3.98865e-120	3.13065e-115	ENSSSCG00000005713	PLPP7	1-271241205-271284585:+	protein_coding	0
6-79970698-79972416	Myocytes	0.31	0.054	16.3212	2.88585	1.49459	7.29506e-120	5.72582e-115	ENSSSCG00000033553		6-79968501-79972412:-	protein_coding	0
15-25342323-25342803	Myocytes	0.213	0.017	28.08	2.03621	2.25944	7.77908e-120	6.10572e-115	ENSSSCG00000015720	BIN1	15-25328674-25383652:+	protein_coding	12833
2-13384510-13385599	Myocytes	0.396	0.103	17.1956	4.71767	1.15762	2.86162e-115	2.24606e-110	ENSSSCG00000031163		2-13370924-13384808:-	protein_coding	0
15-84500610-84501551	Myocytes	0.249	0.031	26.1884	3.67797	1.75993	9.57668e-113	7.51664e-108	ENSSSCG00000042430		15-84423605-84426239:-	protein_coding	72370
4-55709894-55710399	Myocytes	0.249	0.034	19.1578	2.36075	1.79143	2.85003e-112	2.23696e-107	ENSSSCG00000022989	ZNF704	4-55738735-56004309:+	protein_coding	26335
4-104281727-104282756	Myocytes	0.295	0.055	12.9676	2.09575	1.50671	8.32843e-112	6.5369e-107	ENSSSCG00000050769		4-104250923-104324844:+	lncRNA	30604
2-26590023-26591671	Myocytes	0.304	0.061	11.4217	2.09865	1.38847	2.16142e-111	1.69648e-106	ENSSSCG00000013302	CAT	2-26487653-26581452:-	protein_coding	6570
2-71097792-71098884	Myocytes	0.367	0.089	9.85101	2.55952	1.11463	5.46486e-111	4.28931e-106	ENSSSCG00000013594	FBN3	2-71102053-71174357:+	protein_coding	1168
1-14151052-14151963	Myocytes	0.236	0.028	16.0049	1.97881	1.74198	1.29623e-110	1.01739e-105	ENSSSCG00000004082		1-14028858-14201706:+	protein_coding	0
3-39217427-39220288	Myocytes	0.342	0.084	9.26225	1.90439	1.26225	3.01206e-110	2.36414e-105	ENSSSCG00000035052	KREMEN2	3-39214248-39218776:-	protein_coding	0
14-85519311-85520215	Myocytes	0.338	0.079	13.6915	2.8793	1.33161	6.70392e-109	5.26184e-104	ENSSSCG00000010351	CCSER2	14-85544126-85677932:+	protein_coding	21910
14-4365003-4366722	Myocytes	0.306	0.068	9.41223	1.57322	1.39782	7.36278e-109	5.77898e-104	ENSSSCG00000042061		14-4326240-4330114:-	lncRNA	32888
3-117705703-117707616	Myocytes	0.315	0.071	10.3634	2.00225	1.33104	8.9977e-108	7.0622e-103	ENSSSCG00000041939		3-117732323-117738366:-	lncRNA	30550
9-65929665-65931423	Myocytes	0.313	0.066	10.1569	2.02156	1.30628	1.56361e-107	1.22726e-102	ENSSSCG00000015287	TMCC2	9-65910089-65954063:+	protein_coding	5099
7-98722622-98722868	Myocytes	0.246	0.035	23.4021	3.10545	1.78235	2.06322e-107	1.6194e-102	ENSSSCG00000021606	FLVCR2	7-98718095-98823839:+	protein_coding	3966
16-40372101-40372689	Myocytes	0.233	0.031	22.4568	2.60269	1.87348	3.70423e-107	2.90741e-102	ENSSSCG00000046125		16-40408459-40582426:+	lncRNA	33769
1-215970106-215970672	Myocytes	0.191	0.016	26.0788	1.83447	2.2569	5.29269e-105	4.15418e-100	ENSSSCG00000005203	IL33	1-215899435-215941840:-	protein_coding	26265
3-58717013-58718332	Myocytes	0.23	0.03	11.7855	1.25516	1.73509	5.93766e-105	4.66041e-100	ENSSSCG00000008225	PTCD3	3-58628614-58670788:-	protein_coding	44224
4-71220129-71220498	Myocytes	0.257	0.041	24.1554	3.35614	1.75348	5.22997e-104	4.10495e-99	ENSSSCG00000034894	NKAIN3	4-71045333-71318030:-	protein_coding	97332
15-137310426-137311276	Myocytes	0.244	0.039	12.0792	1.47675	1.66407	4.67349e-103	3.66818e-98	ENSSSCG00000016330	LRRFIP1	15-137283276-137439385:+	protein_coding	26898
6-33276880-33277593	Myocytes	0.227	0.03	15.9671	1.77539	1.81048	5.13754e-102	4.03241e-97	ENSSSCG00000042676		6-33217619-33326594:+	lncRNA	59061
17-61977006-61977958	Myocytes	0.275	0.053	17.7355	3.06532	1.52793	8.43469e-101	6.62031e-96	ENSSSCG00000038278	NTSR1	17-61989112-62035345:+	protein_coding	9153
16-51294736-51296211	Myocytes	0.329	0.091	7.68892	1.4764	1.25524	5.20349e-100	4.08417e-95	ENSSSCG00000035845		16-51284286-51284733:-	protein_coding	8002
1-217920055-217920462	Myocytes	0.213	0.026	24.6794	2.87287	1.89169	1.06621e-99	8.36855e-95	ENSSSCG00000046119		1-218145524-218151560:-	lncRNA	230898
10-57649961-57651543	Myocytes	0.323	0.079	13.0334	3.07667	1.23616	4.24102e-99	3.32873e-94	ENSSSCG00000045417		10-57665877-57670306:+	lncRNA	12333
3-11453298-11454705	Myocytes	0.25	0.043	19.072	2.9598	1.62313	6.08107e-99	4.77297e-94	ENSSSCG00000007719		3-11419396-11505407:+	protein_coding	33702
6-55338701-55339304	Myocytes	0.15	0.006	17.7305	0.633325	2.43954	1.31643e-98	1.03325e-93	ENSSSCG00000003217	ASPDH	6-55325451-55343745:-	protein_coding	767
12-33399829-33400781	Myocytes	0.184	0.016	18.0455	1.44934	2.05101	6.05204e-98	4.75018e-93	ENSSSCG00000034994	AKAP1	12-33396473-33411441:+	protein_coding	3156
14-13695424-13696549	Myocytes	0.354	0.097	16.5059	4.25029	1.20426	6.68713e-98	5.24867e-93	ENSSSCG00000009685		14-13721704-13733409:-	protein_coding	36660
14-43450919-43453286	Myocytes	0.252	0.048	13.7785	1.94524	1.61298	8.07345e-97	6.33677e-92	ENSSSCG00000009957	MYO18B	14-43451850-43687727:+	protein_coding	0
9-113877388-113880590	Myocytes	0.377	0.118	11.0589	2.95452	1.11495	1.27561e-96	1.00121e-91	ENSSSCG00000041477		9-113882735-113883067:+	protein_coding	144
2-122709467-122710376	Myocytes	0.397	0.121	14.7223	4.76488	1.0033	5.59047e-96	4.3879e-91	ENSSSCG00000048944		2-122695309-122701947:+	protein_coding	13958
15-55170031-55171130	Myocytes	0.188	0.017	18.3761	1.88849	1.9033	7.25884e-96	5.69739e-91	ENSSSCG00000047762		15-54956402-55291172:+	lncRNA	73507
14-49948885-49950493	Myocytes	0.193	0.022	15.217	1.40225	1.90965	1.90288e-95	1.49355e-90	ENSSSCG00000010077		14-49951547-49960521:-	protein_coding	9828
14-126448377-126449080	Myocytes	0.17	0.013	12.5016	0.788235	2.02158	2.62808e-95	2.06275e-90	ENSSSCG00000010655	GFRA1	14-126277857-126499465:-	protein_coding	49738
7-93573719-93575674	Myocytes	0.317	0.081	7.85306	1.7025	1.18658	8.5449e-95	6.70681e-90	ENSSSCG00000002314	SMOC1	7-93475973-93628330:+	protein_coding	52054
17-62391098-62399525	Myocytes	0.471	0.185	6.48472	2.24571	0.835528	3.24026e-94	2.54325e-89	ENSSSCG00000037260		17-62397327-62418560:+	protein_coding	0
10-13471406-13471899	Myocytes	0.31	0.073	20.2032	4.86983	1.28432	4.19072e-94	3.28926e-89	ENSSSCG00000046945		10-13439771-13443929:+	lncRNA	31435
9-13319517-13322225	Myocytes	0.383	0.137	8.12144	1.89393	1.14801	4.39379e-94	3.44864e-89	ENSSSCG00000041370		9-13040619-13066420:-	lncRNA	251096
5-90636654-90637099	Myocytes	0.177	0.016	16.4454	1.33346	2.01172	7.79458e-94	6.11788e-89	ENSSSCG00000051727		5-90633228-90640645:-	lncRNA	3346
9-38167531-38169191	Myocytes	0.222	0.036	9.45948	1.13721	1.58801	2.05747e-93	1.61488e-88	ENSSSCG00000015014	ZC3H12C	9-38137966-38207024:+	protein_coding	0
12-44084233-44089146	Myocytes	0.363	0.114	7.97305	2.10265	1.06197	3.85998e-93	3.02966e-88	ENSSSCG00000017753	KSR1	12-43985740-44135833:+	protein_coding	1060
2-130244220-130244739	Myocytes	0.214	0.028	18.919	2.71868	1.67831	1.34439e-92	1.0552e-87	ENSSSCG00000032877		2-130026612-130401158:+	protein_coding	17195
3-40423112-40425609	Myocytes	0.292	0.066	15.1192	3.4495	1.28722	2.06568e-92	1.62133e-87	ENSSSCG00000028139	CCDC154	3-40421728-40429812:+	protein_coding	1184
3-38065612-38066903	Myocytes	0.386	0.126	13.6553	4.03826	1.06774	9.19466e-92	7.21679e-87	ENSSSCG00000007949	SRL	3-38073562-38111932:+	protein_coding	4658
2-150376724-150378577	Myocytes	0.467	0.183	11.6153	4.29916	0.867364	3.50624e-90	2.75201e-85	ENSSSCG00000014430	ABLIM3	2-150260217-150423211:+	protein_coding	43843
8-64124011-64124774	Myocytes	0.251	0.048	20.889	3.83116	1.5109	5.88769e-89	4.62119e-84	ENSSSCG00000049899		8-64209808-64215641:-	lncRNA	90667
3-96755054-96755814	Myocytes	0.198	0.028	10.5985	1.07542	1.72072	9.14199e-89	7.17546e-84	ENSSSCG00000038383	DYNC2LI1	3-96655098-96703318:-	protein_coding	49735
15-135457255-135459253	Myocytes	0.32	0.088	11.325	2.88466	1.15459	2.00074e-88	1.57036e-83	ENSSSCG00000016317	AGAP1	15-135441906-135993311:+	protein_coding	15149
14-135607295-135608800	Myocytes	0.179	0.02	16.718	1.7312	1.86984	2.01039e-88	1.57793e-83	ENSSSCG00000010746	ADAM12	14-135302810-135682159:-	protein_coding	0
2-76128728-76130152	Myocytes	0.2	0.027	14.6083	1.94492	1.66772	2.36308e-88	1.85475e-83	ENSSSCG00000026784	LMNB2	2-76125926-76146733:+	protein_coding	2602
4-98110359-98111401	Myocytes	0.292	0.066	19.1488	5.25653	1.16952	4.21528e-88	3.30853e-83	ENSSSCG00000006635	SEMA6C	4-98107391-98122348:+	protein_coding	2647
14-113650802-113655912	Myocytes	0.547	0.271	7.29098	2.79989	0.780196	4.81261e-88	3.77737e-83	ENSSSCG00000038856	TRIM8	14-113637585-113652577:+	protein_coding	12812
18-50502163-50502564	Myocytes	0.17	0.016	25.668	2.34173	2.07697	6.79847e-88	5.33605e-83	ENSSSCG00000032464	PURB	18-50510182-50511108:+	protein_coding	5617
12-40030535-40032375	Myocytes	0.337	0.101	12.9901	3.36228	1.16535	6.89973e-88	5.41553e-83	ENSSSCG00000017717	UNC45B	12-39994190-40031349:-	protein_coding	0
12-16789909-16790826	Myocytes	0.181	0.021	21.0947	2.11835	1.95803	3.08739e-87	2.42326e-82	ENSSSCG00000017307	MYL4	12-16775471-16792213:-	protein_coding	1187
1-250927044-250927474	Myocytes	0.209	0.031	21.8498	3.05443	1.72913	3.418e-87	2.68275e-82	ENSSSCG00000033120	PALM2AKAP2	1-250680942-251190239:+	protein_coding	26931
14-123097670-123098214	Myocytes	0.204	0.03	10.1771	1.28757	1.58638	4.59065e-87	3.60316e-82	ENSSSCG00000047589		14-123259533-123263308:+	protein_coding	159318
8-71895743-71896224	Myocytes	0.175	0.018	16.3315	1.72273	1.85089	1.77632e-86	1.39421e-81	ENSSSCG00000008980	SCARB2	8-71838788-71940607:-	protein_coding	1907
11-47675264-47675915	Myocytes	0.233	0.039	21.2729	4.52777	1.39359	6.40516e-86	5.02735e-81	ENSSSCG00000009464	COMMD6	11-47543814-47818561:-	protein_coding	83588
14-46320601-46323817	Myocytes	0.423	0.165	9.78679	3.13981	0.957673	1.2088e-85	9.48778e-81	ENSSSCG00000009975	EMID1	14-46348628-46402076:+	protein_coding	22810
12-22614156-22614945	Myocytes	0.168	0.016	18.8877	1.83306	1.94875	1.25192e-85	9.82622e-81	ENSSSCG00000017497	ERBB2	12-22590725-22621351:-	protein_coding	0
6-70918362-70922088	Myocytes	0.341	0.102	7.03246	1.97426	0.993496	1.3844e-85	1.0866e-80	ENSSSCG00000003407	CASZ1	6-70879984-70995922:-	protein_coding	10646
3-124073548-124074271	Myocytes	0.209	0.034	10.9881	1.5022	1.56674	2.09668e-85	1.64566e-80	ENSSSCG00000040277		3-124011469-124039725:-	lncRNA	31822
17-10633200-10634106	Myocytes	0.171	0.018	12.6239	1.07184	1.88339	2.5226e-85	1.97996e-80	ENSSSCG00000020715	GOLGA7	17-10623707-10644311:+	protein_coding	7642
14-49951819-49952607	Myocytes	0.16	0.014	22.9551	1.96367	2.08975	8.91133e-85	6.99442e-80	ENSSSCG00000010077		14-49951547-49960521:-	protein_coding	7714
2-127715771-127718122	Myocytes	0.215	0.038	8.53242	1.19947	1.46648	1.14795e-84	9.01015e-80	ENSSSCG00000040936		2-127279958-127522152:-	lncRNA	191618
4-103712653-103714165	Myocytes	0.366	0.124	9.36513	2.69797	1.03066	1.39766e-84	1.09701e-79	ENSSSCG00000006734	CD101	4-103693883-103735581:-	protein_coding	21216
6-86144137-86144567	Myocytes	0.181	0.019	21.5283	3.26198	1.66504	3.38278e-84	2.65511e-79	ENSSSCG00000003590	PTPRU	6-86137737-86228146:+	protein_coding	6168
6-6756081-6757807	Myocytes	0.165	0.016	11.0232	1.15436	1.71935	8.11131e-84	6.36648e-79	ENSSSCG00000002689	CMIP	6-6654388-6881662:-	protein_coding	48078
5-65199071-65200689	Myocytes	0.188	0.025	11.465	1.34552	1.67042	2.13145e-83	1.67295e-78	ENSSSCG00000033544	NTF3	5-65052517-65123788:-	protein_coding	73282
14-135943924-135944700	Myocytes	0.198	0.029	9.74261	1.23619	1.56944	3.15509e-83	2.4764e-78	ENSSSCG00000010747	C10orf90	14-135718623-135954334:-	protein_coding	8910
13-192488746-192489343	Myocytes	0.27	0.06	22.18	5.43589	1.2814	5.37443e-83	4.21834e-78	ENSSSCG00000038281		13-192488961-192534823:+	protein_coding	0
7-111582329-111582772	Myocytes	0.165	0.016	22.0819	2.27056	1.95409	6.97072e-83	5.47125e-78	ENSSSCG00000002429	FOXN3	7-111039633-111451893:-	protein_coding	128435
13-34590211-34591869	Myocytes	0.253	0.054	16.2141	3.42306	1.3589	7.18339e-83	5.63817e-78	ENSSSCG00000011442	NISCH	13-34595891-34630303:+	protein_coding	2021
13-26202329-26202848	Myocytes	0.238	0.045	19.5231	4.01584	1.40895	1.09568e-82	8.59992e-78	ENSSSCG00000011286	KLHL40	13-26202677-26211523:+	protein_coding	0
6-92317306-92318029	Myocytes	0.168	0.019	14.7351	1.48378	1.84611	7.81105e-82	6.13082e-77	ENSSSCG00000003637	MAP7D1	6-92298928-92325686:+	protein_coding	5537
15-25579782-25581546	Myocytes	0.2	0.034	8.33026	1.00481	1.53771	1.56648e-81	1.22951e-76	ENSSSCG00000040701	GYPC	15-25569938-25606600:-	protein_coding	0
4-110593300-110593980	Myocytes	0.212	0.036	14.1154	2.31988	1.51578	2.38652e-81	1.87315e-76	ENSSSCG00000006825	GPR61	4-110581749-110589244:-	protein_coding	2055
14-62700597-62701307	Myocytes	0.173	0.02	19.8549	2.35446	1.8273	2.51625e-81	1.97498e-76	ENSSSCG00000010209	FAM13C	14-62565138-62925849:-	protein_coding	52402
2-7420477-7426708	Myocytes	0.371	0.145	4.92494	1.3535	0.923265	3.3113e-81	2.59901e-76	ENSSSCG00000013023	RASGRP2	2-7422845-7440413:+	protein_coding	0
13-126899180-126900514	Myocytes	0.29	0.073	16.3723	4.70063	1.1143	2.5834e-80	2.02769e-75	ENSSSCG00000025592	TP63	13-127116104-127347075:+	protein_coding	213589
1-265625459-265627268	Myocytes	0.281	0.073	10.8394	2.64666	1.17762	4.22051e-80	3.31263e-75	ENSSSCG00000005594	WDR38	1-265633677-265637267:+	protein_coding	4408
2-121077822-121078554	Myocytes	0.283	0.072	11.8347	2.84909	1.20431	5.31225e-80	4.16953e-75	ENSSSCG00000050647		2-120914253-120980184:+	lncRNA	163369
15-139592237-139593059	Myocytes	0.243	0.052	17.6225	3.44773	1.43198	2.66298e-79	2.09015e-74	ENSSSCG00000040095	GPR35	15-139571086-139591632:+	protein_coding	4386
15-137529253-137530004	Myocytes	0.191	0.03	10.8901	1.51161	1.55479	4.43887e-79	3.48403e-74	ENSSSCG00000016331	RAMP1	15-137490087-137535555:+	protein_coding	24286
2-139383141-139383941	Myocytes	0.186	0.028	17.3751	2.06338	1.79147	7.64052e-79	5.99697e-74	ENSSSCG00000032423	SPOCK1	2-139018179-139522591:-	protein_coding	138450
7-45965987-45968429	Myocytes	0.354	0.117	10.6488	3.44835	0.962672	1.53818e-78	1.20731e-73	ENSSSCG00000042203		7-45967061-45980798:+	lncRNA	0
15-139421993-139423025	Myocytes	0.296	0.083	12.3468	3.35116	1.12083	1.92426e-78	1.51033e-73	ENSSSCG00000016364	GPC1	15-139457669-139484671:+	protein_coding	32643
3-58953353-58958976	Myocytes	0.41	0.179	6.61464	2.11524	0.893765	2.34838e-78	1.84322e-73	ENSSSCG00000045872		3-58928201-58931236:-	lncRNA	20116
14-29776792-29777815	Myocytes	0.247	0.056	11.7801	2.43112	1.315	2.41393e-78	1.89467e-73	ENSSSCG00000009781	PITPNM2	14-29730105-29885472:+	protein_coding	46048
14-85502072-85505033	Myocytes	0.316	0.102	9.09751	2.34357	1.10525	3.80573e-78	2.98708e-73	ENSSSCG00000010350	RGR	14-85485170-85496382:+	protein_coding	16581
15-105720241-105721944	Myocytes	0.279	0.073	14.1352	3.41235	1.23262	4.10908e-78	3.22518e-73	ENSSSCG00000016110	KIAA2012	15-105681265-105819069:+	protein_coding	38776
1-236383359-236384058	Myocytes	0.183	0.026	16.2516	2.2263	1.67657	7.6585e-78	6.01108e-73	ENSSSCG00000005313	CCDC107	1-236380577-236383666:+	protein_coding	2582
4-93587492-93589332	Myocytes	0.235	0.051	14.4852	2.87992	1.38407	1.65836e-77	1.30163e-72	ENSSSCG00000006482	MEF2D	4-93581598-93651639:+	protein_coding	5253
7-94394240-94394595	Myocytes	0.139	0.01	23.4159	2.05252	2.07927	7.00929e-77	5.50152e-72	ENSSSCG00000002329	MAP3K9	7-94303085-94380296:-	protein_coding	11943
1-108411094-108412119	Myocytes	0.192	0.03	13.8504	2.0629	1.57866	7.3201e-77	5.74547e-72	ENSSSCG00000038786		1-108408995-108411768:-	protein_coding	0
13-83048557-83049192	Myocytes	0.159	0.018	8.09574	0.820075	1.60893	7.93702e-77	6.22968e-72	ENSSSCG00000051068		13-83049215-83057900:+	lncRNA	0
13-38851471-38852045	Myocytes	0.195	0.032	17.1423	2.78848	1.56628	8.12431e-77	6.37669e-72	ENSSSCG00000030359	ARHGEF3	13-38581571-38925571:-	protein_coding	72827
12-55373059-55374124	Myocytes	0.183	0.026	13.6404	1.99867	1.58562	9.41289e-77	7.38808e-72	ENSSSCG00000018007	MYH3	12-55347087-55375353:-	protein_coding	0
5-92437037-92438622	Myocytes	0.269	0.066	14.7933	3.90052	1.17024	1.39611e-76	1.09579e-71	ENSSSCG00000043337		5-92494422-92821712:+	lncRNA	53799
13-52058124-52058882	Myocytes	0.237	0.05	10.9615	2.40637	1.25604	2.09596e-76	1.6451e-71	ENSSSCG00000043643		13-52035589-52040645:-	protein_coding	15478
8-2160126-2160562	Myocytes	0.119	0.005	21.4528	1.16567	2.33869	7.65946e-76	6.01184e-71	ENSSSCG00000008701	LRPAP1	8-2125405-2145647:-	protein_coding	12478
1-77455870-77456595	Myocytes	0.178	0.025	16.7596	2.38721	1.65692	7.67119e-76	6.02104e-71	ENSSSCG00000041833		1-77459889-77461515:-	lncRNA	4720
6-73174869-73175442	Myocytes	0.183	0.027	13.2935	1.98428	1.56645	9.60733e-76	7.5407e-71	ENSSSCG00000020710	PRDM2	6-73117221-73239452:+	protein_coding	12576
6-13694597-13698349	Myocytes	0.33	0.111	10.1138	2.92761	1.04015	1.67383e-75	1.31377e-70	ENSSSCG00000040037	MTSS2	6-13660389-13686106:-	protein_coding	6490
12-1468918-1477456	Myocytes	0.457	0.216	6.01567	2.21651	0.779851	2.33497e-75	1.8327e-70	ENSSSCG00000022317	SLC38A10	12-1476996-1514497:+	protein_coding	0
12-18356360-18358071	Myocytes	0.313	0.099	10.9406	3.19586	1.04585	5.09073e-75	3.99567e-70	ENSSSCG00000017340	DCAKD	12-18203890-18365138:+	protein_coding	12076
15-133051873-133052749	Myocytes	0.291	0.08	14.7935	4.31485	1.08909	5.17322e-75	4.06041e-70	ENSSSCG00000038466	EIF4E2	15-133060280-133104194:+	protein_coding	5530
15-137250736-137251494	Myocytes	0.211	0.042	15.6901	2.86274	1.46344	3.49126e-74	2.74026e-69	ENSSSCG00000016328	RAB17	15-137235936-137261057:-	protein_coding	0
12-25239441-25239936	Myocytes	0.157	0.017	22.5632	2.58722	1.88231	4.01381e-74	3.1504e-69	ENSSSCG00000030269		12-25270205-25301463:+	protein_coding	28268
5-90606225-90607148	Myocytes	0.16	0.019	17.1673	2.07612	1.77596	4.53406e-74	3.55873e-69	ENSSSCG00000051727		5-90633228-90640645:-	lncRNA	33297
14-54739770-54740061	Myocytes	0.177	0.027	22.1791	2.80622	1.80661	5.04572e-74	3.96034e-69	ENSSSCG00000010144	ACTN2	14-54666623-54742779:-	protein_coding	2513
1-204262342-204262959	Myocytes	0.189	0.032	6.59061	0.94148	1.36346	1.18507e-73	9.30149e-69	ENSSSCG00000047729		1-204151358-204157540:-	protein_coding	102801
1-229843274-229844205	Myocytes	0.169	0.023	17.2133	2.24182	1.72602	2.85137e-73	2.23801e-68	ENSSSCG00000039009		1-229581650-229848914:-	protein_coding	4509
3-10450892-10451228	Myocytes	0.234	0.051	21.1488	4.83156	1.3345	3.45711e-73	2.71345e-68	ENSSSCG00000043758		3-10445940-10450027:-	lncRNA	0
8-82286018-82286371	Myocytes	0.165	0.019	23.498	3.28423	1.74365	3.62866e-73	2.8481e-68	ENSSSCG00000048545		8-82360107-82363151:+	protein_coding	71735
9-1095940-1097939	Myocytes	0.189	0.035	7.57295	1.07688	1.41774	3.6546e-73	2.86846e-68	ENSSSCG00000023057	LMO1	9-945111-1082976:+	protein_coding	18471
17-32939780-32940647	Myocytes	0.178	0.028	12.8867	1.74249	1.62207	5.40892e-73	4.24541e-68	ENSSSCG00000007171	EBF4	17-32874820-32944765:-	protein_coding	3918
X-100864733-100865865	Myocytes	0.282	0.078	15.401	4.30534	1.12863	1.29398e-72	1.01563e-67	ENSSSCG00000012638	GRIA3	X-100827461-101109209:+	protein_coding	36752
1-32560635-32561455	Myocytes	0.298	0.087	13.9933	4.18487	1.06186	1.48858e-72	1.16837e-67	ENSSSCG00000033538	SMLR1	1-32635744-32645093:-	protein_coding	83438
8-2137953-2138902	Myocytes	0.206	0.04	16.0066	3.14306	1.41216	1.58667e-72	1.24536e-67	ENSSSCG00000047370		8-2145811-2147755:+	lncRNA	4908
1-113561334-113562310	Myocytes	0.208	0.042	12.953	2.26628	1.45204	1.98398e-72	1.5572e-67	ENSSSCG00000004596	LIPC	1-113433679-113604306:-	protein_coding	41448
14-4375343-4376539	Myocytes	0.239	0.054	9.25831	2.32652	1.12616	3.59788e-72	2.82394e-67	ENSSSCG00000028559	LZTS1	14-4344496-4404208:-	protein_coding	27432
6-47340822-47341166	Myocytes	0.283	0.079	21.8695	5.89012	1.19972	4.10043e-72	3.21838e-67	ENSSSCG00000002960	RASGRP4	6-47319464-47333123:-	protein_coding	5698
4-17699422-17700445	Myocytes	0.178	0.028	14.4377	2.01929	1.63179	5.96021e-72	4.67811e-67	ENSSSCG00000043433		4-17687646-17696986:+	lncRNA	11576
3-7646568-7647086	Myocytes	0.2	0.035	23.6502	4.64997	1.47314	6.8439e-72	5.37171e-67	ENSSSCG00000040569	PLA2G10	3-7623311-7641082:+	protein_coding	23057
3-57918408-57919177	Myocytes	0.31	0.094	17.8239	5.71554	1.0307	9.82277e-72	7.70979e-67	ENSSSCG00000008215	SMYD1	3-57867223-57945953:-	protein_coding	0
4-35924820-35925767	Myocytes	0.248	0.064	9.72114	2.21125	1.20556	1.15139e-71	9.03714e-67	ENSSSCG00000006062	YWHAZ	4-35975541-36009777:+	protein_coding	47773
6-41903337-41904238	Myocytes	0.302	0.093	14.6998	4.35168	1.07624	1.23608e-71	9.70187e-67	ENSSSCG00000042479		6-41614132-41683073:-	lncRNA	218263
6-63584928-63588409	Myocytes	0.477	0.232	6.97456	2.84598	0.729228	1.6155e-71	1.26799e-66	ENSSSCG00000003338	PUSL1	6-63593888-63600857:+	protein_coding	3478
4-8163243-8164119	Myocytes	0.151	0.018	14.183	1.38901	1.8493	2.57753e-71	2.02308e-66	ENSSSCG00000005949		4-8189232-8248498:+	protein_coding	23112
13-125621714-125623056	Myocytes	0.247	0.067	9.5001	1.86461	1.29895	3.02834e-71	2.37691e-66	ENSSSCG00000041127		13-125553917-125561115:-	lncRNA	58598
14-114969092-114969617	Myocytes	0.146	0.016	19.5763	1.82916	1.98416	3.08762e-71	2.42344e-66	ENSSSCG00000010607	COL17A1	14-114959408-115064783:-	protein_coding	37625
5-4704958-4705468	Myocytes	0.138	0.013	18.4	1.66917	1.98351	5.64947e-71	4.43422e-66	ENSSSCG00000000022	RTL6	5-4649183-4655230:+	protein_coding	55575
1-137308263-137309842	Myocytes	0.203	0.041	11.0359	2.04067	1.37582	4.32224e-70	3.39248e-65	ENSSSCG00000004811	PGPEP1L	1-137308438-137380864:+	protein_coding	0
10-8296707-8297268	Myocytes	0.187	0.033	17.1457	2.794	1.56501	7.01956e-70	5.50958e-65	ENSSSCG00000010816	TGFB2	10-8305424-8405771:+	protein_coding	6155
14-133614944-133615295	Myocytes	0.161	0.022	26.2566	3.35261	1.83452	1.22564e-69	9.61992e-65	ENSSSCG00000043748		14-133625498-133636530:+	lncRNA	8202
16-27917852-27919011	Myocytes	0.15	0.019	10.4927	0.970317	1.76352	1.69002e-69	1.32648e-64	ENSSSCG00000016872	HMGCS1	16-27936217-27957194:-	protein_coding	37977
13-23506496-23506874	Myocytes	0.166	0.024	21.3469	3.20791	1.66972	2.51765e-69	1.97608e-64	ENSSSCG00000011260	SCN10A	13-23481999-23570452:-	protein_coding	63378
10-23851019-23855339	Myocytes	0.432	0.201	6.09542	2.28606	0.76976	2.75527e-69	2.16258e-64	ENSSSCG00000020976	CSRP1	10-23843130-23864016:-	protein_coding	0
15-107087814-107088507	Myocytes	0.18	0.032	14.8045	2.14035	1.61596	3.54876e-69	2.78538e-64	ENSSSCG00000028561	CD28	15-107128208-107162943:+	protein_coding	37700
7-24038013-24039555	Myocytes	0.173	0.027	13.0011	2.09134	1.51053	4.8008e-69	3.7681e-64	ENSSSCG00000024914		7-24020570-24041322:+	protein_coding	4014
6-70441286-70441516	Myocytes	0.115	0.007	26.3767	1.69808	2.31715	6.26868e-69	4.92022e-64	ENSSSCG00000003401	KIF1B	6-70495144-70663463:+	protein_coding	51627
2-280456-283505	Myocytes	0.219	0.05	11.0553	2.23027	1.31694	1.38993e-68	1.09094e-63	ENSSSCG00000032010	RNH1	2-281924-290079:-	protein_coding	4488
6-110369744-110371611	Myocytes	0.277	0.082	11.5034	3.3543	1.05483	2.81768e-68	2.21157e-63	ENSSSCG00000003715	ZNF521	6-109833615-110124798:-	protein_coding	242945
8-5436011-5437301	Myocytes	0.189	0.033	15.6087	2.94109	1.43847	3.02401e-68	2.37352e-63	ENSSSCG00000035020	STK32B	8-5056816-5418329:-	protein_coding	15681
14-17098857-17099766	Myocytes	0.249	0.065	13.1388	3.4194	1.16292	6.27287e-68	4.92352e-63	ENSSSCG00000045762		14-17231477-17235105:+	protein_coding	129710
9-64739649-64744749	Myocytes	0.347	0.152	7.74428	2.08462	1.04197	6.71114e-68	5.26751e-63	ENSSSCG00000015277	SOX13	9-64731969-64844183:+	protein_coding	1848
3-30882011-30884275	Myocytes	0.288	0.091	6.22267	1.70493	0.982147	7.75223e-68	6.08465e-63	ENSSSCG00000050997		3-31133621-31136809:+	lncRNA	247345
12-23634375-23647020	Myocytes	0.552	0.321	5.54048	2.47309	0.632966	9.13564e-68	7.17047e-63	ENSSSCG00000018058	ARHGAP23	12-23590578-23668225:-	protein_coding	21005
5-32226669-32228946	Myocytes	0.252	0.067	10.4511	2.60241	1.15649	9.51056e-68	7.46474e-63	ENSSSCG00000050979		5-32321926-32378367:+	lncRNA	90979
7-27089215-27089631	Myocytes	0.174	0.028	20.9459	3.2552	1.64044	9.88186e-68	7.75617e-63	ENSSSCG00000001487	KLHL31	7-27062044-27106111:+	protein_coding	26971
13-149105545-149106210	Myocytes	0.187	0.031	24.1201	5.3475	1.37561	1.14639e-67	8.99793e-63	ENSSSCG00000049678		13-149084943-149086468:-	protein_coding	17076
6-95028144-95030278	Myocytes	0.253	0.075	7.36896	1.68739	1.13596	1.14881e-67	9.01689e-63	ENSSSCG00000003654	MACF1	6-94960457-95317145:+	protein_coding	38187
13-191081196-191081730	Myocytes	0.181	0.031	21.274	3.89566	1.51507	1.17786e-67	9.24493e-63	ENSSSCG00000044448		13-191128500-191134049:-	lncRNA	52119
13-206757099-206758769	Myocytes	0.143	0.016	11.9219	1.47613	1.65223	1.34689e-67	1.05716e-62	ENSSSCG00000038081	AGPAT3	13-206751103-206906353:+	protein_coding	5796
11-9717506-9718259	Myocytes	0.222	0.05	12.7698	2.96367	1.24531	2.11146e-67	1.65726e-62	ENSSSCG00000049450		11-9713470-9724068:+	lncRNA	0
6-28650950-28652104	Myocytes	0.175	0.029	18.2653	2.92901	1.58992	2.68922e-67	2.11074e-62	ENSSSCG00000029578	NFATC3	6-28617445-28872058:+	protein_coding	12419
15-80499275-80499768	Myocytes	0.187	0.035	12.4216	2.02517	1.4899	3.38564e-67	2.65736e-62	ENSSSCG00000015965	GPR155	15-80396976-80462018:-	protein_coding	35256
9-39641620-39644577	Myocytes	0.257	0.075	6.68325	1.65252	1.06353	3.62103e-67	2.84211e-62	ENSSSCG00000015027	C11orf1	9-39612409-39660648:+	protein_coding	0
1-79093707-79094448	Myocytes	0.231	0.057	9.91828	2.21882	1.22142	9.38654e-67	7.3674e-62	ENSSSCG00000049926		1-79154279-79160468:+	protein_coding	57830
14-76654020-76655645	Myocytes	0.209	0.049	7.28905	1.39336	1.24224	9.95093e-67	7.81039e-62	ENSSSCG00000010312	PLAU	14-76629299-76635172:+	protein_coding	24068
2-135094086-135096513	Myocytes	0.185	0.035	9.59012	1.48093	1.45129	1.20906e-66	9.48979e-62	ENSSSCG00000014285	SEPTIN8	2-135076634-135104478:-	protein_coding	1065
6-115574-117025	Myocytes	0.195	0.04	14.3164	2.56415	1.458	1.76551e-66	1.38573e-61	ENSSSCG00000002637		6-114740-119069:+	protein_coding	634
12-4967775-4972488	Myocytes	0.405	0.183	5.48431	2.06555	0.74916	2.08367e-66	1.63545e-61	ENSSSCG00000042738		12-4964731-4966492:+	lncRNA	2844
4-68492954-68496134	Myocytes	0.253	0.077	11.3926	2.38779	1.29692	4.18932e-66	3.28816e-61	ENSSSCG00000006215	CRH	4-68483977-68486118:+	protein_coding	8702
16-33718010-33718670	Myocytes	0.251	0.068	11.0227	2.91382	1.12228	4.76178e-66	3.73747e-61	ENSSSCG00000036059	HSPB3	16-33716626-33719018:+	protein_coding	1184
3-86868466-86869756	Myocytes	0.179	0.032	12.3437	2.03031	1.48238	5.38972e-66	4.23034e-61	ENSSSCG00000050332		3-86874695-86881445:+	lncRNA	2938
18-4537173-4538167	Myocytes	0.213	0.046	14.4939	3.4505	1.24743	6.67918e-66	5.24242e-61	ENSSSCG00000042794		18-4425426-4529772:-	lncRNA	5400
2-1732478-1734889	Myocytes	0.33	0.118	9.71448	3.37849	0.894893	7.02733e-66	5.51568e-61	ENSSSCG00000039556	KCNQ1	2-1675360-1989111:+	protein_coding	44378
2-5961732-5962640	Myocytes	0.163	0.027	16.6688	2.29364	1.67981	1.17092e-65	9.19045e-61	ENSSSCG00000012944	PELI3	2-5947962-5959731:-	protein_coding	0
6-28481091-28481447	Myocytes	0.108	0.006	19.6937	0.956037	2.35891	1.36481e-65	1.07122e-60	ENSSSCG00000002771	EDC4	6-28489422-28501512:+	protein_coding	5974
3-9647009-9650019	Myocytes	0.233	0.058	14.0508	3.75985	1.15121	2.0239e-65	1.58854e-60	ENSSSCG00000007682	SH2B2	3-9668818-9695174:+	protein_coding	16798
11-2233162-2234205	Myocytes	0.195	0.041	10.3098	1.75789	1.4112	2.32025e-65	1.82114e-60	ENSSSCG00000046155		11-2155397-2310162:-	lncRNA	4193
15-124602004-124602642	Myocytes	0.168	0.027	6.01791	0.947015	1.28217	2.41367e-65	1.89447e-60	ENSSSCG00000016223	ACSL3	15-124568383-124817004:+	protein_coding	33421
3-10746456-10749322	Myocytes	0.294	0.093	6.25333	2.01611	0.877494	2.50155e-65	1.96344e-60	ENSSSCG00000023004	FZD9	3-10754783-10757147:+	protein_coding	3460
13-54344919-54345813	Myocytes	0.156	0.023	14.3581	1.65692	1.75448	2.8579e-65	2.24313e-60	ENSSSCG00000037216	PPP4R2	13-54324997-54378277:+	protein_coding	4395
1-90427003-90428311	Myocytes	0.171	0.029	6.60466	1.03781	1.31688	3.8087e-65	2.98941e-60	ENSSSCG00000004479	FILIP1	1-90388400-90638574:+	protein_coding	0
13-24963537-24963871	Myocytes	0.179	0.031	23.4321	4.29125	1.52984	4.45315e-65	3.49523e-60	ENSSSCG00000011274	CTNNB1	13-25137173-25208311:+	protein_coding	171301
18-50506190-50506801	Myocytes	0.207	0.045	16.983	3.77268	1.32652	6.9296e-65	5.43897e-60	ENSSSCG00000032464	PURB	18-50510182-50511108:+	protein_coding	1380
3-9543858-9546165	Myocytes	0.146	0.02	5.13447	0.541538	1.38114	7.5245e-65	5.9059e-60	ENSSSCG00000007682	SH2B2	3-9668818-9695174:+	protein_coding	120652
3-30869395-30869796	Myocytes	0.176	0.029	16.4364	3.34396	1.38977	1.03402e-64	8.11593e-60	ENSSSCG00000050997		3-31133621-31136809:+	lncRNA	261824
14-97549324-97549846	Myocytes	0.201	0.042	18.4692	4.15546	1.32878	1.26388e-64	9.92011e-60	ENSSSCG00000050078		14-97500393-97508869:+	lncRNA	48731
6-87510267-87513016	Myocytes	0.318	0.121	10.4245	3.07733	1.03031	1.27568e-64	1.00127e-59	ENSSSCG00000003592	SDC3	6-87495041-87535845:-	protein_coding	273
12-6724364-6724870	Myocytes	0.184	0.036	17.8097	3.06451	1.53208	1.46066e-64	1.14646e-59	ENSSSCG00000040989	GPRC5C	12-6694282-6716239:-	protein_coding	6124
14-2379989-2381350	Myocytes	0.24	0.065	6.1252	1.43794	1.07248	1.50733e-64	1.18309e-59	ENSSSCG00000043243		14-2256270-2289837:-	lncRNA	88151
2-151437347-151439142	Myocytes	0.225	0.056	10.5119	2.4676	1.19992	1.61418e-64	1.26695e-59	ENSSSCG00000033262		2-151402212-151433844:-	protein_coding	1502
15-134855544-134856366	Myocytes	0.254	0.07	10.6181	2.98407	1.07026	1.63296e-64	1.28169e-59	ENSSSCG00000043599		15-134813525-134856185:-	lncRNA	0
7-33387938-33388308	Myocytes	0.211	0.046	19.6232	4.6639	1.2923	1.63599e-64	1.28407e-59	ENSSSCG00000039952	ZFAND3	7-33378214-33718030:+	protein_coding	9524
10-10874321-10875193	Myocytes	0.226	0.057	8.78158	2.04714	1.1663	2.01251e-64	1.5796e-59	ENSSSCG00000047561		10-10907178-10913235:+	lncRNA	29984
18-36910528-36910955	Myocytes	0.158	0.023	22.6787	3.69775	1.61749	3.76108e-64	2.95203e-59	ENSSSCG00000042464		18-36886075-36915492:+	lncRNA	0
7-39215424-39219024	Myocytes	0.39	0.175	5.94081	2.19779	0.774958	4.45979e-64	3.50044e-59	ENSSSCG00000001700	SLC29A1	7-39217332-39234688:+	protein_coding	0
1-158832059-158832775	Myocytes	0.183	0.034	20.8939	3.9516	1.4865	4.89143e-64	3.83924e-59	ENSSSCG00000004896	PHLPP1	1-158642813-158862706:-	protein_coding	29131
13-126326655-126327082	Myocytes	0.108	0.006	14.5663	0.958478	2.07294	7.51137e-64	5.8956e-59	ENSSSCG00000043849		13-126636202-126638044:+	protein_coding	307119
7-98356563-98357545	Myocytes	0.173	0.032	6.12732	0.980165	1.28076	9.09566e-64	7.1391e-59	ENSSSCG00000035684	TMED10	7-98327402-98368601:-	protein_coding	10856
9-53404041-53404719	Myocytes	0.137	0.016	11.5528	1.16532	1.75738	9.76234e-64	7.66237e-59	ENSSSCG00000015231	DCPS	9-53400753-53437548:+	protein_coding	3088
1-215067059-215067956	Myocytes	0.211	0.049	9.60013	2.05391	1.24444	1.24745e-63	9.79108e-59	ENSSSCG00000042982		1-214968256-214970422:-	protein_coding	94636
13-128674805-128675426	Myocytes	0.148	0.022	20.3397	1.88677	2.00043	2.0142e-63	1.58092e-58	ENSSSCG00000036423	CCDC50	13-128619372-128690655:+	protein_coding	26933
7-16217003-16217836	Myocytes	0.124	0.012	13.9053	1.06718	1.97553	2.81062e-63	2.20603e-58	ENSSSCG00000001080	CDKAL1	7-15910666-16685053:+	protein_coding	305239
X-35606568-35607356	Myocytes	0.157	0.026	15.5337	1.94822	1.7242	4.57068e-63	3.58748e-58	ENSSSCG00000041870		X-35619381-35625648:+	lncRNA	10024
1-255746964-255749352	Myocytes	0.376	0.15	9.10943	3.62157	0.782733	1.22773e-62	9.63631e-58	ENSSSCG00000046112		1-255747615-255759353:-	lncRNA	9801
17-62026336-62027829	Myocytes	0.19	0.04	8.68779	1.62572	1.30551	1.23866e-62	9.72214e-58	ENSSSCG00000034173	GID8	17-62033014-62181480:+	protein_coding	3184
7-100084636-100085018	Myocytes	0.14	0.018	19.4697	2.49228	1.76839	1.25493e-62	9.84979e-58	ENSSSCG00000048500		7-100075977-100080596:+	lncRNA	7137
2-62180648-62182547	Myocytes	0.17	0.032	13.056	2.00738	1.54198	1.32342e-62	1.03874e-57	ENSSSCG00000013838	AKAP8L	2-62155437-62221936:+	protein_coding	214
14-29464468-29465186	Myocytes	0.112	0.009	18.5052	1.09177	2.23267	1.36212e-62	1.06912e-57	ENSSSCG00000009778	RILPL2	14-29477281-29523166:+	protein_coding	10094
15-135057392-135058581	Myocytes	0.111	0.008	14.7198	1.08396	2.02065	2.95984e-62	2.32315e-57	ENSSSCG00000034692	SH3BP4	15-135003511-135106622:+	protein_coding	53623
7-4354882-4355692	Myocytes	0.23	0.06	8.74819	2.21926	1.10793	3.42096e-62	2.68508e-57	ENSSSCG00000049701		7-4390562-4396530:-	lncRNA	40638
13-89834972-89836789	Myocytes	0.159	0.024	6.36016	1.07331	1.26693	4.92264e-62	3.86373e-57	ENSSSCG00000011704	WWTR1	13-89742893-89889187:-	protein_coding	52198
7-98488936-98489688	Myocytes	0.149	0.022	13.2042	1.73213	1.64846	5.25424e-62	4.124e-57	ENSSSCG00000002383	FOS	7-98449349-98455554:+	protein_coding	39371
11-3509752-3512392	Myocytes	0.216	0.053	12.5463	2.9715	1.22697	6.08869e-62	4.77895e-57	ENSSSCG00000035421	ATP8A2	11-3278071-3793881:+	protein_coding	227037
8-16883804-16884472	Myocytes	0.238	0.058	11.0024	3.61371	0.956075	6.38126e-62	5.00859e-57	ENSSSCG00000008754	GBA3	8-16897317-17137315:+	protein_coding	10844
18-6240706-6245298	Myocytes	0.499	0.275	5.07435	2.25143	0.624981	7.41118e-62	5.81696e-57	ENSSSCG00000016448	KCNH2	18-6243524-6279111:+	protein_coding	0
11-39087557-39088156	Myocytes	0.203	0.046	14.0565	3.15687	1.28704	8.08431e-62	6.34529e-57	ENSSSCG00000043805		11-39191579-39197897:-	protein_coding	109541
13-199910843-199911352	Myocytes	0.122	0.012	13.6317	1.2239	1.88393	8.31641e-62	6.52747e-57	ENSSSCG00000012054	DOP1B	13-199848038-199982480:+	protein_coding	62605
1-167545962-167546559	Myocytes	0.157	0.025	21.2223	3.47798	1.60192	1.12371e-61	8.81992e-57	ENSSSCG00000044280		1-167523662-167554950:+	lncRNA	22003
10-13648153-13648925	Myocytes	0.22	0.052	13.4627	3.53645	1.15943	1.17685e-61	9.237e-57	ENSSSCG00000031664	SRP9	10-13672355-13723804:+	protein_coding	21429
5-8378086-8379830	Myocytes	0.211	0.052	8.17301	1.9103	1.14801	1.72101e-61	1.3508e-56	ENSSSCG00000000079	FAM83F	5-8319203-8445039:-	protein_coding	21362
12-18246121-18247023	Myocytes	0.14	0.017	16.2314	2.19314	1.68573	1.92097e-61	1.50775e-56	ENSSSCG00000017335	HEXIM2	12-18251424-18258295:-	protein_coding	9732
8-3167450-3168475	Myocytes	0.198	0.044	7.49386	1.79332	1.11211	2.90076e-61	2.27678e-56	ENSSSCG00000023907	AFAP1	8-3069954-3202536:+	protein_coding	40106
1-143586407-143590694	Myocytes	0.378	0.177	5.6514	1.92668	0.82096	3.04415e-61	2.38932e-56	ENSSSCG00000048005		1-143594463-143623170:-	lncRNA	12266
13-55055736-55056540	Myocytes	0.246	0.071	20.6971	5.72012	1.17207	4.25286e-61	3.33803e-56	ENSSSCG00000048446		13-55030320-55034334:-	protein_coding	19401
2-150456203-150459108	Myocytes	0.34	0.145	8.15711	2.60943	0.930981	4.2918e-61	3.36859e-56	ENSSSCG00000014431	AFAP1L1	2-150445081-150510014:+	protein_coding	6092
15-4725694-4727141	Myocytes	0.217	0.055	10.8789	2.66911	1.17481	4.42022e-61	3.46939e-56	ENSSSCG00000015669	ACVR2A	15-4173805-4259706:-	protein_coding	463987
1-159889632-159891305	Myocytes	0.162	0.031	12.815	1.6057	1.66806	6.06043e-61	4.75677e-56	ENSSSCG00000004903	CDH20	1-159817557-160024988:-	protein_coding	133483
13-203246070-203246649	Myocytes	0.252	0.074	20.8526	6.14791	1.1175	6.37918e-61	5.00696e-56	ENSSSCG00000049319		13-203240760-203248032:-	lncRNA	0
5-15727216-15729631	Myocytes	0.386	0.164	6.86146	2.76619	0.735908	6.64706e-61	5.21721e-56	ENSSSCG00000000209	NCKAP5L	5-15711250-15761537:-	protein_coding	0
13-133909114-133909789	Myocytes	0.151	0.023	20.5757	3.30832	1.61102	8.04011e-61	6.3106e-56	ENSSSCG00000011847	ZDHHC19	13-133875643-133885763:+	protein_coding	33271
2-144774719-144775545	Myocytes	0.222	0.055	16.2064	4.45721	1.14834	1.06512e-60	8.36e-56	ENSSSCG00000043029		2-144783900-144793365:-	lncRNA	17601
13-169183821-169184007	Myocytes	0.146	0.02	24.7003	4.10022	1.61722	1.11808e-60	8.77567e-56	ENSSSCG00000041986		13-168854871-168906562:+	lncRNA	328750
10-17038056-17038407	Myocytes	0.146	0.021	22.0677	3.11703	1.7233	1.12263e-60	8.81139e-56	ENSSSCG00000035431		10-16943885-16965607:-	lncRNA	70448
1-9147548-9149940	Myocytes	0.232	0.072	10.1952	2.18778	1.25616	1.19052e-60	9.34425e-56	ENSSSCG00000012315	SYNJ2	1-9014551-9109103:-	protein_coding	36444
14-114758544-114759451	Myocytes	0.115	0.01	20.1253	1.49788	2.13503	1.39701e-60	1.0965e-55	ENSSSCG00000010604	SH3PXD2A	14-114519904-114777238:-	protein_coding	17136
4-93427881-93433078	Myocytes	0.54	0.312	4.61095	2.22187	0.554759	1.50399e-60	1.18046e-55	ENSSSCG00000006474	NES	4-93412557-93421895:+	protein_coding	10979
12-3512861-3513329	Myocytes	0.123	0.012	19.3232	1.97503	1.92151	1.54125e-60	1.20971e-55	ENSSSCG00000036056	DNAH17	12-3473087-3590318:+	protein_coding	27479
7-45938279-45940560	Myocytes	0.327	0.122	11.1018	4.01361	0.8812	1.82467e-60	1.43216e-55	ENSSSCG00000001746	PKHD1	7-45447357-45925113:-	protein_coding	11165
13-50579546-50580769	Myocytes	0.255	0.071	15.6799	4.85598	1.04674	2.10192e-60	1.64977e-55	ENSSSCG00000033154	ARL6IP5	13-50509519-50538967:+	protein_coding	69598
15-56647037-56648172	Myocytes	0.179	0.036	16.0035	3.00996	1.44464	2.14924e-60	1.68692e-55	ENSSSCG00000047765		15-56814656-56816884:-	protein_coding	168512
10-24530897-24531619	Myocytes	0.159	0.026	22.0792	3.65209	1.60161	2.41586e-60	1.89618e-55	ENSSSCG00000010925	PPP1R12B	10-24465041-24637360:+	protein_coding	65656
11-26081848-26083235	Myocytes	0.136	0.018	4.62249	0.448008	1.35659	2.68015e-60	2.10362e-55	ENSSSCG00000009445	PCDH8	11-26127399-26132123:-	protein_coding	48688
15-42400961-42402256	Myocytes	0.236	0.064	12.3372	3.76482	1.0293	2.70061e-60	2.11969e-55	ENSSSCG00000048605		15-42379981-42385523:+	lncRNA	20780
6-1994827-1995740	Myocytes	0.121	0.012	16.2734	1.5155	1.92669	3.23004e-60	2.53523e-55	ENSSSCG00000002657		6-2003704-2013759:+	protein_coding	5963
13-140363326-140364422	Myocytes	0.17	0.031	11.2895	2.13415	1.36638	4.05862e-60	3.18557e-55	ENSSSCG00000011890	NR1I2	13-140364075-140406112:-	protein_coding	41379
14-114760095-114761937	Myocytes	0.202	0.053	12.3647	2.37698	1.37563	4.1127e-60	3.22802e-55	ENSSSCG00000010604	SH3PXD2A	14-114519904-114777238:-	protein_coding	14650
10-14390167-14391591	Myocytes	0.178	0.036	8.3897	1.71169	1.24204	7.36026e-60	5.77699e-55	ENSSSCG00000044938		10-14388171-14391633:-	lncRNA	0
18-1457029-1458097	Myocytes	0.157	0.026	12.581	2.18036	1.45167	8.77185e-60	6.88494e-55	ENSSSCG00000033272	DNAJB6	18-1444737-1630889:-	protein_coding	41569
12-48612607-48613812	Myocytes	0.199	0.051	12.5951	2.32836	1.40723	8.85477e-60	6.95002e-55	ENSSSCG00000017836	PAFAH1B1	12-48567337-48735838:+	protein_coding	29996
9-130473310-130473744	Myocytes	0.184	0.038	13.3351	2.75689	1.33912	9.00883e-60	7.07094e-55	ENSSSCG00000042112		9-130436342-130453141:-	lncRNA	18168
9-65379447-65380785	Myocytes	0.148	0.022	15.3495	2.45386	1.55471	9.05916e-60	7.11044e-55	ENSSSCG00000015285	LRRN2	9-65279480-65352945:-	protein_coding	24501
17-51027189-51027883	Myocytes	0.184	0.039	11.5729	2.47162	1.28692	1.63554e-59	1.28372e-54	ENSSSCG00000031763		17-50997631-51019760:+	protein_coding	29358
4-10801021-10801626	Myocytes	0.238	0.069	12.9275	3.40541	1.15103	1.64207e-59	1.28884e-54	ENSSSCG00000047619		4-10803985-11274378:+	lncRNA	358
7-29007119-29009975	Myocytes	0.317	0.127	5.85175	1.87088	0.869887	1.79634e-59	1.40993e-54	ENSSSCG00000001499	DST	7-28812334-29300153:+	protein_coding	55652
11-48059100-48059928	Myocytes	0.288	0.099	13.7725	4.59164	0.971497	1.82012e-59	1.42859e-54	ENSSSCG00000040184	LMO7	11-47911096-48133446:+	protein_coding	25455
15-20000344-20000987	Myocytes	0.101	0.007	17.0304	0.956686	2.22081	2.04695e-59	1.60663e-54	ENSSSCG00000015709	SLC35F5	15-19919999-19971710:-	protein_coding	26633
7-94938417-94939114	Myocytes	0.119	0.012	11.2179	0.945324	1.83747	2.39275e-59	1.87805e-54	ENSSSCG00000002332	SIPA1L1	7-94789887-95171117:+	protein_coding	148330
14-48851466-48852180	Myocytes	0.176	0.036	12.5892	2.34843	1.40078	2.77563e-59	2.17856e-54	ENSSSCG00000025508		14-48858068-48858696:+	protein_coding	3887
14-113511414-113512994	Myocytes	0.198	0.049	10.61	2.24139	1.27586	2.87296e-59	2.25496e-54	ENSSSCG00000010586	SUFU	14-113500842-113614517:+	protein_coding	10372
2-4888396-4889430	Myocytes	0.127	0.014	15.6497	1.82654	1.77334	3.06221e-59	2.4035e-54	ENSSSCG00000028501		2-4868563-4887529:-	protein_coding	0
2-150262477-150263045	Myocytes	0.137	0.018	11.6805	1.54942	1.6042	3.07306e-59	2.41201e-54	ENSSSCG00000014430	ABLIM3	2-150260217-150423211:+	protein_coding	1797
14-19848932-19849431	Myocytes	0.183	0.038	19.7306	4.41104	1.34317	3.35893e-59	2.63639e-54	ENSSSCG00000009709	MFAP3L	14-19825115-20034763:+	protein_coding	8156
7-37166737-37167938	Myocytes	0.361	0.145	12.1161	5.01748	0.779171	7.39419e-59	5.80362e-54	ENSSSCG00000022224	TAF8	7-37180827-37210663:+	protein_coding	10888
1-136280534-136282666	Myocytes	0.432	0.204	7.68029	3.40934	0.67733	9.69776e-59	7.61168e-54	ENSSSCG00000004803	ACTC1	1-136281167-136286545:+	protein_coding	0
6-154758036-154758503	Myocytes	0.127	0.015	17.5901	2.12957	1.78173	1.04994e-58	8.24084e-54	ENSSSCG00000044185		6-154780111-154787433:+	lncRNA	19607
14-44227141-44228228	Myocytes	0.156	0.028	10.5437	1.43328	1.5569	1.21469e-58	9.53397e-54	ENSSSCG00000042107		14-44234861-44246892:+	lncRNA	4632
9-46511896-46512601	Myocytes	0.114	0.011	15.3113	1.43633	1.90136	1.38907e-58	1.09027e-53	ENSSSCG00000015116	MCAM	9-46512784-46522083:-	protein_coding	9256
14-28711859-28712495	Myocytes	0.126	0.015	16.4817	1.87372	1.80555	1.41963e-58	1.11425e-53	ENSSSCG00000009761	NCOR2	14-28624702-28819404:+	protein_coding	86957
14-67441749-67442074	Myocytes	0.126	0.014	29.5749	3.19485	1.98632	1.56743e-58	1.23026e-53	ENSSSCG00000050004		14-67253550-67525287:+	lncRNA	32740
2-96787378-96787853	Myocytes	0.191	0.041	16.4585	3.82968	1.28504	1.63629e-58	1.28431e-53	ENSSSCG00000045004		2-96795581-96826136:+	lncRNA	5727
6-63969227-63970875	Myocytes	0.309	0.107	12.5182	4.84544	0.838375	1.84581e-58	1.44876e-53	ENSSSCG00000028530	TMEM52	6-63969440-63974286:-	protein_coding	3211
2-76437243-76437639	Myocytes	0.122	0.013	19.6625	2.3513	1.81897	2.05112e-58	1.60991e-53	ENSSSCG00000040157	AP3D1	2-76428436-76471258:+	protein_coding	8567
6-15863742-15866521	Myocytes	0.217	0.056	8.48547	2.19403	1.08848	2.76022e-58	2.16647e-53	ENSSSCG00000002752	ZFHX3	6-15698176-16023169:-	protein_coding	156448
1-108400926-108402372	Myocytes	0.272	0.097	9.37764	2.5187	1.08156	2.81542e-58	2.20979e-53	ENSSSCG00000038786		1-108408995-108411768:-	protein_coding	9196
14-4407174-4407573	Myocytes	0.102	0.007	17.9303	1.23451	2.13675	4.23908e-58	3.32721e-53	ENSSSCG00000028559	LZTS1	14-4344496-4404208:-	protein_coding	965
1-273659367-273659574	Myocytes	0.138	0.019	17.2457	2.42497	1.67284	5.56187e-58	4.36546e-53	ENSSSCG00000050374		1-273654765-273656888:-	protein_coding	478
9-9573316-9576269	Myocytes	0.241	0.075	8.151	2.17587	1.05828	5.57003e-58	4.37186e-53	ENSSSCG00000014852	ARRB1	9-9513856-9597959:-	protein_coding	10919
9-134714696-134716913	Myocytes	0.217	0.058	10.1907	2.50652	1.16046	6.5593e-58	5.14833e-53	ENSSSCG00000043896		9-134816800-134859406:-	lncRNA	100702
9-52534285-52535607	Myocytes	0.208	0.054	15.4248	3.5182	1.29068	8.21466e-58	6.44761e-53	ENSSSCG00000015211	PKNOX2	9-52349717-52610680:+	protein_coding	6445
12-45214128-45215492	Myocytes	0.257	0.084	7.36966	2.08029	0.999589	8.29162e-58	6.50801e-53	ENSSSCG00000017779	PHF12	12-45130071-45174541:-	protein_coding	37586
1-238149828-238151472	Myocytes	0.135	0.02	4.86421	0.55951	1.3245	1.24869e-57	9.80081e-53	ENSSSCG00000005349	GRHPR	1-238139789-238153071:+	protein_coding	9839
6-28530772-28531486	Myocytes	0.126	0.015	13.5859	1.42409	1.7946	1.36624e-57	1.07235e-52	ENSSSCG00000023849	CTRL	6-28540805-28542773:-	protein_coding	11087
6-110458017-110459433	Myocytes	0.173	0.038	6.34949	1.06267	1.27063	1.83636e-57	1.44134e-52	ENSSSCG00000003716	SS18	6-110549297-110790380:-	protein_coding	327370
4-110630549-110632783	Myocytes	0.217	0.063	7.78429	1.74536	1.16305	1.83869e-57	1.44317e-52	ENSSSCG00000006827	CYB561D1	4-110627632-110635894:-	protein_coding	2907
2-44935987-44939504	Myocytes	0.227	0.065	6.97552	1.80999	1.04319	2.52816e-57	1.98433e-52	ENSSSCG00000033786		2-44890124-44961000:+	protein_coding	45633
11-2024082-2025576	Myocytes	0.113	0.011	12.4341	1.12775	1.84273	2.8632e-57	2.2473e-52	ENSSSCG00000046898		11-2053759-2066646:+	lncRNA	26182
4-84468663-84469448	Myocytes	0.24	0.07	16.5073	4.81268	1.10258	3.89272e-57	3.05536e-52	ENSSSCG00000006321	FAM78B	4-84597425-84700186:+	protein_coding	125976
11-9722410-9723092	Myocytes	0.161	0.028	7.35257	1.34334	1.27099	3.99385e-57	3.13473e-52	ENSSSCG00000050568		11-9724945-9730753:+	lncRNA	0
14-28676834-28677235	Myocytes	0.165	0.033	13.1731	2.21242	1.48432	5.08936e-57	3.99458e-52	ENSSSCG00000009761	NCOR2	14-28624702-28819404:+	protein_coding	51932
3-117736842-117738266	Myocytes	0.277	0.096	9.68664	3.16367	0.942597	5.53798e-57	4.3467e-52	ENSSSCG00000041939		3-117732323-117738366:-	lncRNA	0
1-145602960-145603762	Myocytes	0.161	0.029	16.6605	3.15771	1.44637	6.5765e-57	5.16183e-52	ENSSSCG00000005785	PCSK6	1-145508636-145697009:+	protein_coding	94124
6-27572146-27572685	Myocytes	0.116	0.012	14.8541	1.41496	1.88174	7.70437e-57	6.04708e-52	ENSSSCG00000036067	PDP2	6-27565450-27576272:+	protein_coding	4939
9-40834569-40836128	Myocytes	0.211	0.055	6.402	1.52662	1.07487	1.07508e-56	8.43822e-52	ENSSSCG00000015045	NCAM1	9-40628750-40960608:+	protein_coding	52266
9-50330996-50331592	Myocytes	0.206	0.049	18.1017	5.03197	1.15271	1.09744e-56	8.61368e-52	ENSSSCG00000015144	GRAMD1B	9-50258971-50509799:+	protein_coding	63437
8-96608173-96608589	Myocytes	0.139	0.02	19.8436	3.03078	1.64309	1.2238e-56	9.60546e-52	ENSSSCG00000009071	JADE1	8-96118610-96692407:-	protein_coding	42060
13-134097811-134102717	Myocytes	0.469	0.255	4.39078	1.95829	0.600081	1.29667e-56	1.01774e-51	ENSSSCG00000011849	TNK2	13-134081697-134124826:+	protein_coding	0
12-16798542-16799064	Myocytes	0.149	0.024	16.1793	3.11307	1.42954	1.37996e-56	1.08312e-51	ENSSSCG00000017307	MYL4	12-16775471-16792213:-	protein_coding	4328
12-42440368-42440954	Myocytes	0.271	0.087	13.8512	5.23975	0.867144	1.63174e-56	1.28074e-51	ENSSSCG00000017730	CDK5R1	12-42493321-42494659:-	protein_coding	53505
7-99922776-99923145	Myocytes	0.143	0.023	14.2435	2.0574	1.60659	1.80442e-56	1.41627e-51	ENSSSCG00000002389	VASH1	7-99910496-99929774:+	protein_coding	11638
16-3657465-3657965	Myocytes	0.15	0.025	17.7637	3.37679	1.45561	2.55005e-56	2.00151e-51	ENSSSCG00000016781	TRIO	16-3563660-3921556:+	protein_coding	93605
1-17448623-17449609	Myocytes	0.176	0.038	12.7653	2.48854	1.37267	3.0265e-56	2.37547e-51	ENSSSCG00000033175	SASH1	1-17306372-17662825:-	protein_coding	1617
2-27196276-27198365	Myocytes	0.269	0.092	11.2541	3.57833	0.98453	3.23099e-56	2.53597e-51	ENSSSCG00000024791		2-27186673-27207233:+	protein_coding	9403
4-128109946-128110483	Myocytes	0.2	0.046	15.8824	4.23834	1.17027	3.6619e-56	2.87419e-51	ENSSSCG00000044103		4-128071566-128081272:-	lncRNA	26673
1-53587428-53587998	Myocytes	0.259	0.078	14.7636	5.40592	0.900481	4.59744e-56	3.60848e-51	ENSSSCG00000004289	CEP162	1-53332433-53442399:-	protein_coding	143028
3-129656239-129657346	Myocytes	0.198	0.049	13.8252	3.46197	1.20074	8.2793e-56	6.49834e-51	ENSSSCG00000033103		3-129581849-129612908:-	lncRNA	41330
12-34794616-34795127	Myocytes	0.26	0.081	17.7313	6.36577	0.933353	8.38612e-56	6.58218e-51	ENSSSCG00000017643		12-34772776-34798665:-	protein_coding	3338
4-122528267-122533396	Myocytes	0.246	0.08	8.07558	2.20944	1.03949	8.87134e-56	6.96303e-51	ENSSSCG00000006887	CNN3	4-122504433-122528348:+	protein_coding	23634
8-86956964-86958926	Myocytes	0.344	0.152	7.27307	2.56033	0.843152	9.28428e-56	7.28713e-51	ENSSSCG00000009060	MAML3	8-86880173-87322847:+	protein_coding	76591
15-85817491-85817899	Myocytes	0.174	0.035	17.9047	4.07483	1.31512	1.31592e-55	1.03286e-50	ENSSSCG00000043350		15-85928317-85932027:-	protein_coding	113928
7-47925990-47931797	Myocytes	0.353	0.157	5.76207	2.14224	0.766392	1.42513e-55	1.11857e-50	ENSSSCG00000001765	ADAMTS7	7-47929035-47994486:-	protein_coding	62489
2-79756226-79757747	Myocytes	0.211	0.057	13.9198	3.56454	1.18437	1.631e-55	1.28015e-50	ENSSSCG00000014029	COL23A1	2-79766349-80141293:+	protein_coding	6601
17-8494941-8495363	Myocytes	0.102	0.008	11.5619	0.927988	1.87419	1.8611e-55	1.46076e-50	ENSSSCG00000051039		17-8465950-8510739:-	lncRNA	13930
10-42409304-42412523	Myocytes	0.479	0.249	6.699	3.24087	0.596321	2.1916e-55	1.72017e-50	ENSSSCG00000041284		10-42393199-42424175:-	lncRNA	11452
8-3106522-3108852	Myocytes	0.332	0.147	8.30701	2.84576	0.883795	2.38944e-55	1.87545e-50	ENSSSCG00000023907	AFAP1	8-3069954-3202536:+	protein_coding	16291
10-23797610-23801009	Myocytes	0.384	0.176	7.52452	3.12286	0.726399	2.40951e-55	1.8912e-50	ENSSSCG00000024061	TNNI1	10-23788279-23804083:-	protein_coding	0
13-89225614-89226538	Myocytes	0.149	0.026	14.4472	2.28904	1.54683	2.54108e-55	1.99447e-50	ENSSSCG00000011698	GYG1	13-89221149-89259815:+	protein_coding	4114
2-112940971-112941838	Myocytes	0.213	0.058	10.8648	2.81274	1.13523	2.67015e-55	2.09577e-50	ENSSSCG00000046283		2-112975246-112978104:+	lncRNA	31407
8-29606886-29608693	Myocytes	0.256	0.085	7.71096	2.37424	0.948411	3.37084e-55	2.64574e-50	ENSSSCG00000044188		8-29608849-29621784:-	lncRNA	12891
13-75538530-75541656	Myocytes	0.405	0.192	5.58522	2.3851	0.665444	3.74119e-55	2.93642e-50	ENSSSCG00000011643	AMOTL2	13-75490938-75509420:-	protein_coding	27109
1-238752804-238754519	Myocytes	0.302	0.113	8.95323	3.23399	0.854751	4.27711e-55	3.35706e-50	ENSSSCG00000005358		1-238681193-238826429:-	protein_coding	71710
9-60631435-60632461	Myocytes	0.251	0.08	11.1663	3.41752	1.01309	4.29772e-55	3.37324e-50	ENSSSCG00000015256	JAM3	9-60613400-60738924:+	protein_coding	1929
15-48087494-48090290	Myocytes	0.273	0.097	8.36458	2.66163	0.939027	4.51194e-55	3.54138e-50	ENSSSCG00000015815	FGFR1	15-48053340-48106746:+	protein_coding	33009
13-67172338-67173991	Myocytes	0.219	0.061	4.81694	1.2913	0.931657	5.16984e-55	4.05776e-50	ENSSSCG00000011577	SLC6A1	13-67156824-67199087:+	protein_coding	3865
17-30232536-30234635	Myocytes	0.302	0.113	9.95156	3.52752	0.883307	5.2165e-55	4.09438e-50	ENSSSCG00000042607	THBD	17-30221819-30230177:-	protein_coding	358
1-219419067-219420647	Myocytes	0.165	0.032	6.74125	1.29313	1.21664	5.44356e-55	4.2726e-50	ENSSSCG00000005229	VLDLR	1-219173504-219210343:-	protein_coding	206723
10-23605402-23610920	Myocytes	0.456	0.244	7.75302	3.34192	0.701081	5.77571e-55	4.5333e-50	ENSSSCG00000027928	TMEM9	10-23586488-23610716:-	protein_coding	0
3-8463611-8464374	Myocytes	0.25	0.077	6.27547	2.22764	0.812757	8.71883e-55	6.84333e-50	ENSSSCG00000007664	AGFG2	3-8468041-8494490:+	protein_coding	1666
14-91118078-91119710	Myocytes	0.164	0.034	8.56302	1.56325	1.31663	9.43953e-55	7.40899e-50	ENSSSCG00000022256	DEPP1	14-91114441-91122191:+	protein_coding	0
15-124699798-124700800	Myocytes	0.185	0.045	7.67583	1.5726	1.21562	9.65351e-55	7.57694e-50	ENSSSCG00000042092		15-124822990-124828992:-	protein_coding	127992
14-4328473-4332307	Myocytes	0.346	0.148	5.04662	1.87657	0.742901	1.08787e-54	8.5386e-50	ENSSSCG00000042061		14-4326240-4330114:-	lncRNA	0
6-1567015-1571481	Myocytes	0.189	0.047	7.1807	1.57671	1.15527	1.34883e-54	1.05868e-49	ENSSSCG00000032996	SLC7A5	6-1545940-1574288:+	protein_coding	12795
9-130503691-130504324	Myocytes	0.258	0.087	9.90074	2.83151	1.04557	1.38982e-54	1.09085e-49	ENSSSCG00000015589	VASH2	9-130462456-130511280:-	protein_coding	6718
14-41401164-41402381	Myocytes	0.21	0.059	17.0383	4.25796	1.23275	1.58503e-54	1.24408e-49	ENSSSCG00000009931	MVK	14-41281671-41362974:-	protein_coding	36189
2-25700453-25702381	Myocytes	0.208	0.053	6.74686	1.85473	0.99831	1.71912e-54	1.34932e-49	ENSSSCG00000013296	SLC1A2	2-25604950-25848276:+	protein_coding	42795
4-9018432-9019183	Myocytes	0.169	0.036	8.13565	1.52487	1.28599	1.79003e-54	1.40497e-49	ENSSSCG00000005954		4-9019126-9052563:+	protein_coding	0
16-51032583-51034686	Myocytes	0.17	0.04	5.79547	0.968138	1.23917	2.0169e-54	1.58304e-49	ENSSSCG00000050883		16-51068577-51076844:-	lncRNA	41958
13-148309167-148310522	Myocytes	0.358	0.161	10.3924	3.8701	0.849837	2.06185e-54	1.61833e-49	ENSSSCG00000023993	CD96	13-148090629-148192231:-	protein_coding	114935
1-66408649-66409012	Myocytes	0.115	0.013	20.7364	2.28728	1.88893	2.09089e-54	1.64112e-49	ENSSSCG00000037594	PNISR	1-66321459-66381451:-	protein_coding	25197
5-2535330-2536771	Myocytes	0.211	0.059	13.4314	3.51317	1.16241	2.34078e-54	1.83725e-49	ENSSSCG00000047658		5-2419077-2440900:-	lncRNA	92429
6-65314829-65315635	Myocytes	0.146	0.026	11.0426	1.65334	1.51263	2.39988e-54	1.88364e-49	ENSSSCG00000003362	CEP104	6-65274486-65310728:-	protein_coding	2100
6-51713628-51717214	Myocytes	0.282	0.111	7.53285	2.20581	0.978958	3.16354e-54	2.48303e-49	ENSSSCG00000036132	CKM	6-51699165-51714813:-	protein_coding	0
11-938960-941274	Myocytes	0.236	0.073	8.37864	2.34412	1.03123	4.00663e-54	3.14477e-49	ENSSSCG00000009270	IFT88	11-943469-1022953:+	protein_coding	194
17-10762328-10763980	Myocytes	0.233	0.071	13.0108	3.96911	1.03659	4.05727e-54	3.18451e-49	ENSSSCG00000033505		17-10743332-10747512:-	protein_coding	12815
3-20062601-20063842	Myocytes	0.214	0.06	11.0553	2.85715	1.13958	4.51123e-54	3.54082e-49	ENSSSCG00000041175		3-20028440-20062575:-	lncRNA	0
6-81443988-81445216	Myocytes	0.151	0.03	12.6888	2.09389	1.48715	4.65604e-54	3.65448e-49	ENSSSCG00000039514	ID3	6-81422539-81424075:-	protein_coding	17912
2-58445648-58446421	Myocytes	0.244	0.075	16.2915	5.09829	1.04221	4.73154e-54	3.71374e-49	ENSSSCG00000013938	GATAD2A	2-58415749-58517191:-	protein_coding	10887
1-109198917-109202646	Myocytes	0.357	0.163	6.57512	2.46468	0.782249	5.24055e-54	4.11326e-49	ENSSSCG00000004570	TPM1	1-108986981-109019440:-	protein_coding	177476
3-86314329-86315157	Myocytes	0.208	0.059	9.15148	2.25994	1.13591	5.99244e-54	4.70341e-49	ENSSSCG00000032007	RTN4	3-86180047-86252122:+	protein_coding	98286
5-65667073-65667298	Myocytes	0.114	0.013	17.8971	2.08323	1.81303	6.06987e-54	4.76418e-49	ENSSSCG00000000720	AKAP3	5-65656289-65842142:+	protein_coding	10584
6-6798523-6801653	Myocytes	0.261	0.092	7.49419	2.31771	0.940107	6.28507e-54	4.93309e-49	ENSSSCG00000044663		6-6883025-6885062:+	lncRNA	79371
2-17773427-17779175	Myocytes	0.357	0.152	5.39031	2.29777	0.661535	8.78592e-54	6.89598e-49	ENSSSCG00000029521	CD82	2-17751618-17803126:-	protein_coding	0
6-169534272-169534840	Myocytes	0.142	0.024	17.1994	2.61887	1.61523	1.15467e-53	9.06289e-49	ENSSSCG00000044245		6-169560017-169566933:+	lncRNA	23176
1-51450872-51451370	Myocytes	0.118	0.014	16.4227	2.06008	1.73933	1.37506e-53	1.07927e-48	ENSSSCG00000042663		1-51398720-51405906:+	lncRNA	51952
8-111514347-111514956	Myocytes	0.266	0.09	15.197	5.02928	0.9882	1.47444e-53	1.15728e-48	ENSSSCG00000048102		8-111598864-111603622:+	lncRNA	81907
16-18521807-18522756	Myocytes	0.145	0.027	12.6559	1.96284	1.52803	1.59762e-53	1.25395e-48	ENSSSCG00000031509	MTMR12	16-18461129-18537908:-	protein_coding	14899
2-9866018-9867607	Myocytes	0.437	0.207	10.7645	5.49965	0.59334	1.74079e-53	1.36633e-48	ENSSSCG00000013079	DAGLA	2-9802012-9863865:-	protein_coding	152
5-92685312-92685767	Myocytes	0.175	0.038	17.5899	3.91995	1.32932	2.30681e-53	1.81059e-48	ENSSSCG00000041977		5-92697288-92699219:-	lncRNA	13252
1-138323560-138324413	Myocytes	0.152	0.027	25.8873	5.42989	1.4307	2.36738e-53	1.85814e-48	ENSSSCG00000028771	MEF2A	1-138341153-138511311:+	protein_coding	14739
2-16147885-16152496	Myocytes	0.377	0.192	5.02318	1.93319	0.719525	3.13507e-53	2.46068e-48	ENSSSCG00000013259	DGKZ	2-16134046-16176239:-	protein_coding	0
15-67136803-67137869	Myocytes	0.19	0.049	11.5712	2.62746	1.24287	3.16748e-53	2.48613e-48	ENSSSCG00000015886	ITGB6	15-67041519-67175234:-	protein_coding	12640
8-3081416-3082417	Myocytes	0.119	0.016	11.6202	1.23372	1.73163	3.19368e-53	2.50669e-48	ENSSSCG00000023907	AFAP1	8-3069954-3202536:+	protein_coding	3685
2-71346985-71347965	Myocytes	0.114	0.014	8.07526	0.854295	1.58805	3.24986e-53	2.55078e-48	ENSSSCG00000013585	EVI5L	2-71332649-71365837:-	protein_coding	6226
8-29952907-29953212	Myocytes	0.162	0.031	21.111	5.13065	1.28278	3.2969e-53	2.5877e-48	ENSSSCG00000051297		8-29955856-29958546:-	lncRNA	5134
10-51060321-51061379	Myocytes	0.184	0.045	9.70469	2.18601	1.21191	3.52043e-53	2.76315e-48	ENSSSCG00000011075	KIAA1217	10-50706711-51205618:-	protein_coding	26738
11-9715698-9716228	Myocytes	0.112	0.013	21.9157	2.14165	1.98707	5.49658e-53	4.31421e-48	ENSSSCG00000049450		11-9713470-9724068:+	lncRNA	627
6-165418920-165419619	Myocytes	0.125	0.017	17.0969	2.44574	1.6586	7.76326e-53	6.09331e-48	ENSSSCG00000003913	MAST2	6-165406876-165594045:-	protein_coding	9094
14-120765529-120765929	Myocytes	0.124	0.016	23.6258	3.44912	1.71109	8.57414e-53	6.72976e-48	ENSSSCG00000047775		14-120747073-120751236:+	lncRNA	18256
14-21077132-21077570	Myocytes	0.219	0.062	18.735	5.55373	1.10236	8.61528e-53	6.76205e-48	ENSSSCG00000009720	DDX60	14-21083350-21163563:+	protein_coding	3779
7-1968208-1972559	Myocytes	0.327	0.146	3.9789	1.39321	0.732574	9.99419e-53	7.84434e-48	ENSSSCG00000036988	PSMG4	7-1980292-1988729:+	protein_coding	5732
13-4198289-4198952	Myocytes	0.201	0.051	18.1531	5.34997	1.10402	1.10419e-52	8.66665e-48	ENSSSCG00000029811	PLCL2	13-3992835-4201569:+	protein_coding	205254
5-73913313-73913930	Myocytes	0.171	0.041	19.3499	3.66192	1.47365	1.11165e-52	8.7252e-48	ENSSSCG00000039286		5-73898261-73947240:+	lncRNA	14852
12-6516532-6517152	Myocytes	0.14	0.022	11.5179	2.20869	1.36129	1.28362e-52	1.0075e-47	ENSSSCG00000037541		12-6501231-6516299:+	protein_coding	15101
1-127927605-127931534	Myocytes	0.323	0.15	4.31697	1.44188	0.778136	1.70332e-52	1.33692e-47	ENSSSCG00000004705	MAP1A	1-127916644-127936955:-	protein_coding	0
17-61742231-61753844	Myocytes	0.473	0.293	5.08859	2.18044	0.649395	1.84121e-52	1.44515e-47	ENSSSCG00000021825	RPS21	17-61763552-61764824:+	protein_coding	7707
2-32940113-32940553	Myocytes	0.132	0.02	10.5099	1.75943	1.42818	1.92418e-52	1.51027e-47	ENSSSCG00000013336	CCDC34	2-32984144-33023682:+	protein_coding	41590
12-34796178-34797960	Myocytes	0.214	0.062	11.0051	3.06039	1.08406	2.08533e-52	1.63675e-47	ENSSSCG00000017643		12-34772776-34798665:-	protein_coding	505
18-14742206-14742729	Myocytes	0.225	0.068	17.2898	4.69451	1.16684	2.11286e-52	1.65836e-47	ENSSSCG00000016540		18-14765924-14766518:-	protein_coding	23589
8-136335549-136337297	Myocytes	0.159	0.038	13.1125	1.92599	1.57343	2.37871e-52	1.86703e-47	ENSSSCG00000029507	RASGEF1B	8-136071354-136600317:+	protein_coding	8421
13-153038346-153038715	Myocytes	0.17	0.037	11.7923	2.54718	1.28269	2.40573e-52	1.88823e-47	ENSSSCG00000044452		13-153010473-153191166:+	lncRNA	27673
2-104569147-104569678	Myocytes	0.294	0.105	13.4646	5.94075	0.734293	2.68406e-52	2.10669e-47	ENSSSCG00000047123		2-104646775-104653368:+	lncRNA	75096
2-17403898-17405330	Myocytes	0.161	0.038	11.5558	1.87246	1.47501	3.56997e-52	2.80203e-47	ENSSSCG00000031819	TP53I11	2-17448200-17465703:+	protein_coding	40869
5-12037380-12037968	Myocytes	0.289	0.106	15.464	5.77423	0.888049	3.65601e-52	2.86957e-47	ENSSSCG00000040453	SYN3	5-12017784-12578953:+	protein_coding	19396
6-34978838-34980089	Myocytes	0.141	0.026	13.1222	1.8711	1.59305	3.76365e-52	2.95405e-47	ENSSSCG00000002838	ZNF423	6-34932594-35299692:+	protein_coding	45678
2-130356905-130357430	Myocytes	0.219	0.055	15.7482	6.56214	0.795134	3.92547e-52	3.08106e-47	ENSSSCG00000014252	PRRC1	2-130443617-130494985:+	protein_coding	84186
14-43159298-43159715	Myocytes	0.168	0.038	20.1	4.11867	1.41638	4.29432e-52	3.37057e-47	ENSSSCG00000009954	CRYBB3	14-43193246-43199627:+	protein_coding	31530
8-370661-376188	Myocytes	0.336	0.149	7.28475	2.8071	0.777549	4.67012e-52	3.66553e-47	ENSSSCG00000036512	FGFRL1	8-365181-378381:+	protein_coding	0
3-1454456-1458377	Myocytes	0.323	0.131	5.06972	2.00969	0.701476	4.78126e-52	3.75276e-47	ENSSSCG00000038766	MAD1L1	3-1236066-1559041:-	protein_coding	98174
8-32233351-32234803	Myocytes	0.124	0.019	9.13474	1.11529	1.56678	5.33318e-52	4.18596e-47	ENSSSCG00000022168	APBB2	8-31921587-32301975:-	protein_coding	66899
1-79664431-79666141	Myocytes	0.304	0.121	6.84262	2.46057	0.818139	6.06073e-52	4.75701e-47	ENSSSCG00000046480		1-79658651-79662521:-	lncRNA	0
6-75120590-75121411	Myocytes	0.186	0.048	8.7043	1.9932	1.17622	7.23745e-52	5.6806e-47	ENSSSCG00000026103	ZBTB17	6-75107427-75144069:-	protein_coding	22448
14-44237961-44238702	Myocytes	0.122	0.02	14.5805	1.47	1.8418	8.09933e-52	6.35709e-47	ENSSSCG00000042107		14-44234861-44246892:+	lncRNA	2900
1-236407659-236411996	Myocytes	0.522	0.313	5.55382	2.75318	0.557443	8.69539e-52	6.82492e-47	ENSSSCG00000005316	TPM2	1-236402247-236410471:-	protein_coding	0
1-4246781-4247880	Myocytes	0.188	0.048	8.33892	2.27771	1.04705	1.20102e-51	9.42667e-47	ENSSSCG00000050396		1-4253143-4262861:+	lncRNA	3262
7-115233808-115236254	Myocytes	0.148	0.028	8.42838	1.53811	1.3123	1.22366e-51	9.60435e-47	ENSSSCG00000002467	ASB2	7-115207557-115258654:-	protein_coding	22192
15-65998827-66001152	Myocytes	0.309	0.124	7.89444	2.97963	0.804238	1.24067e-51	9.73791e-47	ENSSSCG00000015880		15-65920219-66203512:+	protein_coding	0
14-113234584-113235149	Myocytes	0.178	0.042	17.3637	4.26333	1.24961	1.35133e-51	1.06065e-46	ENSSSCG00000010578	PITX3	14-113230965-113241360:-	protein_coding	6011
7-61025619-61026692	Myocytes	0.111	0.013	19.0362	2.06049	1.87896	1.72939e-51	1.35738e-46	ENSSSCG00000001931		7-61033856-61078507:+	protein_coding	5163
3-124406891-124408754	Myocytes	0.174	0.041	13.0829	2.8508	1.29668	1.83586e-51	1.44095e-46	ENSSSCG00000043293		3-124409432-124416234:-	lncRNA	7280
2-112937090-112937401	Myocytes	0.137	0.022	22.0752	4.16441	1.49697	1.86546e-51	1.46418e-46	ENSSSCG00000046283		2-112975246-112978104:+	lncRNA	35844
13-127110406-127111642	Myocytes	0.165	0.036	17.1475	4.15063	1.25941	2.10688e-51	1.65367e-46	ENSSSCG00000025592	TP63	13-127116104-127347075:+	protein_coding	2461
1-237092161-237095110	Myocytes	0.275	0.102	8.10695	2.70022	0.900647	2.17732e-51	1.70896e-46	ENSSSCG00000037468	GNE	1-236998757-237065767:-	protein_coding	24393
12-18719985-18721148	Myocytes	0.331	0.135	11.5638	5.09993	0.722544	2.50317e-51	1.96471e-46	ENSSSCG00000029838	FZD2	12-18740653-18742420:-	protein_coding	21072
2-27935385-27936386	Myocytes	0.206	0.058	10.12	2.80393	1.07271	2.52484e-51	1.98172e-46	ENSSSCG00000030326	TCP11L1	2-27855406-27928823:-	protein_coding	4561
10-14462852-14464343	Myocytes	0.191	0.05	9.4817	2.28019	1.16173	3.30309e-51	2.59256e-46	ENSSSCG00000040100		10-14437557-14467681:-	protein_coding	3138
10-20963190-20963382	Myocytes	0.113	0.013	28.6365	4.04096	1.77141	4.56691e-51	3.58452e-46	ENSSSCG00000010904	NEK7	10-20997243-21124283:+	protein_coding	31860
2-141301448-141301849	Myocytes	0.173	0.04	16.8315	4.00329	1.27087	5.68209e-51	4.45982e-46	ENSSSCG00000014348	SPATA24	2-141286878-141293227:-	protein_coding	6220
11-78031359-78032825	Myocytes	0.208	0.059	12.9232	3.68737	1.08868	5.80938e-51	4.55972e-46	ENSSSCG00000050352		11-78054860-78057307:+	lncRNA	20034
7-33877934-33879602	Myocytes	0.17	0.04	9.7465	2.10768	1.2407	6.52065e-51	5.11799e-46	ENSSSCG00000051766		7-33832048-33842019:-	protein_coding	33914
13-76358449-76359970	Myocytes	0.237	0.078	10.4829	3.0836	1.03388	6.90781e-51	5.42187e-46	ENSSSCG00000043856		13-76616965-76623675:+	protein_coding	254994
10-24500208-24501241	Myocytes	0.136	0.024	12.1198	1.87708	1.51735	8.77877e-51	6.89037e-46	ENSSSCG00000010925	PPP1R12B	10-24465041-24637360:+	protein_coding	34967
3-112223639-112224779	Myocytes	0.275	0.099	10.7858	3.94572	0.86837	9.24593e-51	7.25704e-46	ENSSSCG00000008560	DPYSL5	3-112155541-112252968:-	protein_coding	27989
2-25355132-25356408	Myocytes	0.133	0.026	9.34566	1.13939	1.57604	1.03514e-50	8.12469e-46	ENSSSCG00000013295	TRIM44	2-25247505-25378565:-	protein_coding	21743
13-136710093-136711570	Myocytes	0.178	0.043	12.7562	3.08099	1.21515	1.11269e-50	8.73339e-46	ENSSSCG00000011867	MYLK	13-136508808-136809674:+	protein_coding	89525
8-84383556-84384982	Myocytes	0.149	0.027	7.12985	1.45924	1.19569	1.28945e-50	1.01208e-45	ENSSSCG00000009048	GAB1	8-84257958-84391621:-	protein_coding	5798
10-41049461-41050199	Myocytes	0.119	0.016	15.2325	2.12627	1.64718	1.34822e-50	1.0582e-45	ENSSSCG00000044936		10-41092233-41164820:+	lncRNA	40033
6-36207973-36209041	Myocytes	0.256	0.093	11.3187	3.56062	0.99366	1.43651e-50	1.12751e-45	ENSSSCG00000002841	N4BP1	6-36122035-36174536:+	protein_coding	85738
3-111852091-111853087	Myocytes	0.105	0.011	16.3746	1.9238	1.78213	1.84569e-50	1.44866e-45	ENSSSCG00000039557	TRIM54	3-111834151-111852745:-	protein_coding	0
8-101945929-101947173	Myocytes	0.15	0.028	10.8115	2.27749	1.28199	1.96194e-50	1.53991e-45	ENSSSCG00000009090	KIAA1109	8-101737086-101937156:-	protein_coding	6772
6-28051732-28054166	Myocytes	0.275	0.102	7.79742	2.71228	0.862811	2.01801e-50	1.58392e-45	ENSSSCG00000002778	ZDHHC1	6-28049955-28071534:-	protein_coding	17168
13-3932144-3932448	Myocytes	0.184	0.044	18.0844	5.1338	1.13505	2.24767e-50	1.76417e-45	ENSSSCG00000042760		13-3914409-3932230:-	lncRNA	0
6-3243022-3246669	Myocytes	0.173	0.043	7.16093	1.50392	1.1815	2.33102e-50	1.8296e-45	ENSSSCG00000029034	COX4I1	6-3131019-3240221:-	protein_coding	800
3-77061853-77064841	Myocytes	0.233	0.081	5.20581	1.43063	0.937338	2.56308e-50	2.01173e-45	ENSSSCG00000028282	SLC1A4	3-76938105-76970508:-	protein_coding	89344
8-38091787-38092333	Myocytes	0.146	0.028	19.5047	3.76659	1.45902	2.96727e-50	2.32898e-45	ENSSSCG00000008819	TXK	8-37977972-38046933:-	protein_coding	42853
13-65142784-65145246	Myocytes	0.212	0.066	9.54313	2.49724	1.1035	3.95806e-50	3.10664e-45	ENSSSCG00000021585	OXTR	13-65134057-65153489:-	protein_coding	8043
6-26956792-26959345	Myocytes	0.146	0.031	6.69408	1.05442	1.32046	4.21046e-50	3.30475e-45	ENSSSCG00000046555		6-26919042-27018294:-	lncRNA	25537
8-19009005-19009973	Myocytes	0.2	0.054	12.6051	3.71162	1.06041	4.92139e-50	3.86275e-45	ENSSSCG00000028927	LGI2	8-18986948-19017693:-	protein_coding	7520
4-12949984-12950750	Myocytes	0.177	0.045	11.1108	2.57772	1.21937	5.14078e-50	4.03495e-45	ENSSSCG00000045505		4-12886472-12888603:+	lncRNA	63312
13-16289304-16289927	Myocytes	0.147	0.029	7.24274	1.3941	1.23632	5.37335e-50	4.21749e-45	ENSSSCG00000047248		13-16438704-16471439:+	protein_coding	146776
17-36370646-36371175	Myocytes	0.11	0.014	12.6341	1.4406	1.72033	5.75536e-50	4.51733e-45	ENSSSCG00000007252	DNMT3B	17-36332801-36386074:+	protein_coding	9354
2-96546711-96547082	Myocytes	0.151	0.03	20.1091	4.62982	1.32163	5.91904e-50	4.6458e-45	ENSSSCG00000050054		2-96611869-96616836:+	lncRNA	62786
15-15524392-15525462	Myocytes	0.138	0.028	13.2364	1.91129	1.58721	6.43276e-50	5.04901e-45	ENSSSCG00000049669		15-15466572-15662635:-	lncRNA	76410
14-49866749-49868278	Myocytes	0.129	0.021	8.94226	1.41413	1.41545	6.91685e-50	5.42896e-45	ENSSSCG00000039626	DERL3	14-49871218-49877683:+	protein_coding	939
9-45209698-45211583	Myocytes	0.168	0.041	6.6059	1.31725	1.18854	9.72249e-50	7.63109e-45	ENSSSCG00000015083		9-45182398-45218098:-	protein_coding	6030
6-97248192-97253044	Myocytes	0.487	0.27	5.71468	2.93781	0.533671	1.13193e-49	8.88442e-45	ENSSSCG00000038992	TUBB6	6-97229868-97240665:-	protein_coding	5526
6-88690615-88692114	Myocytes	0.329	0.142	10.2254	3.98603	0.811536	1.35431e-49	1.06299e-44	ENSSSCG00000003612	EIF3I	6-88695947-88705078:+	protein_coding	1832
12-21863959-21866228	Myocytes	0.183	0.047	5.18016	1.33758	0.972228	1.36431e-49	1.07084e-44	ENSSSCG00000017466	CCR7	12-21856467-21872535:+	protein_coding	6473
6-66782767-66783308	Myocytes	0.155	0.033	20.1906	4.07954	1.42834	2.0685e-49	1.62354e-44	ENSSSCG00000029843	NPHP4	6-66815281-66928146:-	protein_coding	137083
6-49657065-49657510	Myocytes	0.118	0.017	16.6451	2.39655	1.6477	2.12022e-49	1.66414e-44	ENSSSCG00000003030	CIC	6-49638988-49662947:-	protein_coding	3449
13-89819369-89820168	Myocytes	0.139	0.025	14.2132	2.65732	1.42544	2.93247e-49	2.30167e-44	ENSSSCG00000011704	WWTR1	13-89742893-89889187:-	protein_coding	68819
5-4485276-4488504	Myocytes	0.388	0.186	8.82309	4.08042	0.659342	3.23638e-49	2.5402e-44	ENSSSCG00000021748	PRR5	5-4467232-4525588:-	protein_coding	5616
15-46580987-46581652	Myocytes	0.299	0.113	13.0355	5.8297	0.720306	3.89191e-49	3.05472e-44	ENSSSCG00000015796	PDLIM3	15-46513234-46546504:-	protein_coding	32482
3-18544929-18547543	Myocytes	0.284	0.113	10.1854	3.56479	0.896241	4.8424e-49	3.80075e-44	ENSSSCG00000007805	ATP2A1	3-18547976-18568313:+	protein_coding	0
2-80586943-80588174	Myocytes	0.128	0.022	12.7501	2.01693	1.51681	5.06326e-49	3.9741e-44	ENSSSCG00000014039	RGS14	2-80574411-80590003:-	protein_coding	1629
2-17769769-17771215	Myocytes	0.154	0.033	10.7552	2.26133	1.28216	5.12884e-49	4.02557e-44	ENSSSCG00000029521	CD82	2-17751618-17803126:-	protein_coding	177
12-44730194-44731727	Myocytes	0.154	0.033	9.23277	1.86168	1.27419	5.81478e-49	4.56396e-44	ENSSSCG00000017763	SLC13A2	12-44730773-44754468:+	protein_coding	0
12-47346536-47351238	Myocytes	0.301	0.129	4.95332	1.78223	0.760697	6.91264e-49	5.42566e-44	ENSSSCG00000036705	RPH3AL	12-47346977-47500525:+	protein_coding	0
14-121101261-121103853	Myocytes	0.287	0.121	8.95736	2.96941	0.919695	7.5934e-49	5.95998e-44	ENSSSCG00000047983		14-121116743-121124063:+	lncRNA	10889
6-70208150-70210419	Myocytes	0.256	0.093	8.70343	2.79856	0.937857	8.57057e-49	6.72696e-44	ENSSSCG00000036868	CTNNBIP1	6-70184933-70241429:-	protein_coding	30810
5-21142974-21143532	Myocytes	0.17	0.04	14.3828	3.53466	1.2215	8.90014e-49	6.98563e-44	ENSSSCG00000000359		5-21147767-21160738:+	protein_coding	2234
6-92335672-92337155	Myocytes	0.355	0.16	9.17236	3.96476	0.71731	1.00942e-48	7.92286e-44	ENSSSCG00000044284		6-92327612-92330292:-	lncRNA	3379
6-28384061-28384739	Myocytes	0.14	0.026	17.4984	3.53017	1.40692	1.14106e-48	8.95603e-44	ENSSSCG00000024750	GFOD2	6-28293965-28348136:-	protein_coding	33924
6-77574062-77575675	Myocytes	0.173	0.045	11.2285	2.54727	1.2376	1.19349e-48	9.3676e-44	ENSSSCG00000003488	UBR4	6-77568415-77707983:-	protein_coding	76579
6-3536933-3541882	Myocytes	0.298	0.136	4.40485	1.44588	0.792891	1.23648e-48	9.70502e-44	ENSSSCG00000042639		6-3465478-3494198:-	lncRNA	40734
13-20959804-20960058	Myocytes	0.145	0.029	18.568	4.00615	1.36323	1.2389e-48	9.72404e-44	ENSSSCG00000011238	ARPP21	13-20934871-21088421:+	protein_coding	10068
12-10558077-10558473	Myocytes	0.14	0.024	19.7402	4.22521	1.37858	1.25236e-48	9.82967e-44	ENSSSCG00000034358	KCNJ16	12-10368378-10865310:-	protein_coding	0
14-76466500-76466861	Myocytes	0.16	0.036	21.8472	5.00855	1.33564	1.2863e-48	1.0096e-43	ENSSSCG00000010303	SYNPO2L	14-76456167-76473423:-	protein_coding	0
13-207451009-207452471	Myocytes	0.172	0.041	5.57995	1.32178	1.04169	1.4386e-48	1.12915e-43	ENSSSCG00000027165	UBE2G2	13-207444532-207471796:-	protein_coding	19125
12-61349505-61350247	Myocytes	0.21	0.062	13.1134	3.91136	1.05558	1.70658e-48	1.33947e-43	ENSSSCG00000034040	TMEM11	12-61350807-61364607:-	protein_coding	11933
1-100654677-100657028	Myocytes	0.154	0.036	8.99923	1.60202	1.34622	2.16249e-48	1.69732e-43	ENSSSCG00000034427	MEX3C	1-100676659-100699765:-	protein_coding	42537
13-205907783-205908306	Myocytes	0.109	0.014	13.5304	1.70542	1.68099	3.0134e-48	2.36519e-43	ENSSSCG00000030016	PDE9A	13-205938334-206034981:+	protein_coding	28027
1-145950025-145950695	Myocytes	0.181	0.045	12.8163	3.75808	1.06601	3.02693e-48	2.37581e-43	ENSSSCG00000004856	NFATC1	1-145911045-146017701:-	protein_coding	43716
9-53471265-53473455	Myocytes	0.161	0.037	11.0813	2.56147	1.22149	3.50294e-48	2.74942e-43	ENSSSCG00000015232	ST3GAL4	9-53445591-53486010:+	protein_coding	0
14-19846559-19846993	Myocytes	0.104	0.013	17.6704	1.97129	1.83794	3.87872e-48	3.04437e-43	ENSSSCG00000009709	MFAP3L	14-19825115-20034763:+	protein_coding	5783
13-195964320-195965747	Myocytes	0.148	0.032	11.0675	1.9648	1.40371	4.79869e-48	3.76645e-43	ENSSSCG00000040843		13-195950949-195973495:+	protein_coding	13171
13-23810504-23811407	Myocytes	0.109	0.015	15.7561	1.56691	1.87606	4.79931e-48	3.76693e-43	ENSSSCG00000034916	GORASP1	13-23786245-23797487:-	protein_coding	11016
15-19170184-19170748	Myocytes	0.163	0.039	12.9689	2.83801	1.29188	5.46358e-48	4.28831e-43	ENSSSCG00000051761		15-19338000-19345074:+	protein_coding	165251
4-93912038-93913551	Myocytes	0.318	0.131	4.8062	2.06233	0.639751	5.85096e-48	4.59236e-43	ENSSSCG00000006496	LMNA	4-93899026-93949398:-	protein_coding	0
2-120490798-120492786	Myocytes	0.262	0.101	7.04256	2.32066	0.884585	6.80562e-48	5.34166e-43	ENSSSCG00000045259		2-120468063-120469995:+	lncRNA	22535
8-4732718-4735038	Myocytes	0.21	0.071	5.69937	1.43424	1.01238	1.03502e-47	8.12375e-43	ENSSSCG00000022896	CRMP1	8-4734200-4805645:+	protein_coding	0
2-128873335-128876672	Myocytes	0.289	0.122	5.65018	2.06664	0.774062	1.10566e-47	8.67823e-43	ENSSSCG00000050427		2-128799599-129230191:-	lncRNA	5333
13-153920948-153921653	Myocytes	0.108	0.015	14.3594	1.24324	1.92381	1.30042e-47	1.02068e-42	ENSSSCG00000011946	ALCAM	13-153794991-153998208:-	protein_coding	76169
1-234930198-234931016	Myocytes	0.229	0.074	14.1546	5.13955	0.903554	1.42358e-47	1.11736e-42	ENSSSCG00000047649		1-234585409-234670143:+	lncRNA	344589
5-22555767-22556540	Myocytes	0.203	0.057	16.1082	5.25666	1.00591	1.44205e-47	1.13185e-42	ENSSSCG00000029471	STAC3	5-22549008-22556194:-	protein_coding	0
6-47689212-47689743	Myocytes	0.131	0.022	9.40308	1.8306	1.30161	1.64746e-47	1.29307e-42	ENSSSCG00000022692	RINL	6-47672621-47682121:-	protein_coding	5090
13-125634147-125634586	Myocytes	0.307	0.124	16.6399	6.50075	0.855161	1.68467e-47	1.32228e-42	ENSSSCG00000047923		13-125679266-125683806:-	lncRNA	49020
5-69568929-69571883	Myocytes	0.364	0.182	6.68709	2.82828	0.697127	1.90626e-47	1.4962e-42	ENSSSCG00000049033		5-69585010-69588191:+	lncRNA	11126
16-71335319-71336193	Myocytes	0.129	0.025	12.6998	1.72122	1.6163	1.99712e-47	1.56752e-42	ENSSSCG00000017082	SPARC	16-71357703-71381160:+	protein_coding	19509
6-89590412-89592438	Myocytes	0.153	0.038	7.6018	1.27703	1.3291	2.1113e-47	1.65714e-42	ENSSSCG00000032224	A3GALT2	6-89558423-89562490:-	protein_coding	25921
3-13006507-13008181	Myocytes	0.196	0.058	7.24189	1.91954	1.0378	2.31549e-47	1.8174e-42	ENSSSCG00000036217		3-12657623-12962229:-	lncRNA	42277
7-92916603-92918801	Myocytes	0.162	0.04	8.87984	1.83922	1.24697	2.46518e-47	1.93489e-42	ENSSSCG00000002306	GALNT16	7-92929069-93041442:+	protein_coding	8267
2-137239666-137240144	Myocytes	0.141	0.027	18.58	4.01607	1.36186	2.77048e-47	2.17452e-42	ENSSSCG00000036741	PITX1	2-137198870-137206979:-	protein_coding	30686
3-129627576-129628733	Myocytes	0.222	0.075	8.18242	2.49009	0.967364	3.13237e-47	2.45856e-42	ENSSSCG00000033103		3-129581849-129612908:-	lncRNA	12667
8-67656398-67656802	Myocytes	0.132	0.022	19.9843	4.0163	1.43108	3.6914e-47	2.89734e-42	ENSSSCG00000008942		8-67648042-67702227:+	protein_coding	8038
17-34422977-34423831	Myocytes	0.276	0.108	7.53094	2.70653	0.833603	3.94327e-47	3.09503e-42	ENSSSCG00000007200	FAM110A	17-34424185-34437700:-	protein_coding	13620
14-72406051-72406360	Myocytes	0.156	0.035	23.4363	5.38174	1.34263	4.9789e-47	3.90789e-42	ENSSSCG00000010253	HK1	14-72351149-72460925:+	protein_coding	25991
13-32019756-32022486	Myocytes	0.366	0.171	12.0645	5.63638	0.677334	5.14626e-47	4.03925e-42	ENSSSCG00000034357	DAG1	13-32029329-32092453:+	protein_coding	4842
2-8110674-8115265	Myocytes	0.247	0.095	6.75876	2.14849	0.901899	5.93196e-47	4.65593e-42	ENSSSCG00000013046	COX8A	2-8101614-8103298:-	protein_coding	5375
2-74503503-74505585	Myocytes	0.223	0.078	6.42803	1.87377	0.949635	6.24305e-47	4.9001e-42	ENSSSCG00000013503	SHD	2-74497351-74504660:-	protein_coding	0
7-28922545-28923311	Myocytes	0.213	0.063	8.37243	2.85723	0.887822	6.34044e-47	4.97655e-42	ENSSSCG00000001499	DST	7-28812334-29300153:+	protein_coding	2236
4-106463170-106466475	Myocytes	0.249	0.093	7.6411	2.57182	0.883453	7.53996e-47	5.91804e-42	ENSSSCG00000006758	SYT6	4-106425692-106486931:+	protein_coding	37278
4-95325993-95326486	Myocytes	0.118	0.018	22.0251	3.52005	1.62806	8.06818e-47	6.33263e-42	ENSSSCG00000027628	IL6R	4-95322426-95381282:-	protein_coding	33197
5-21473083-21477919	Myocytes	0.406	0.222	4.65795	2.06356	0.613486	9.08634e-47	7.13178e-42	ENSSSCG00000020725	ERBB3	5-21431656-21496279:+	protein_coding	0
3-58465530-58466907	Myocytes	0.183	0.05	11.267	3.18188	1.07615	1.284e-46	1.0078e-41	ENSSSCG00000023710	REEP1	3-58435510-58558939:+	protein_coding	28130
2-41748341-41748833	Myocytes	0.17	0.042	12.3745	2.96826	1.21503	1.51178e-46	1.18658e-41	ENSSSCG00000042162	KCNJ11	2-41757356-41765555:+	protein_coding	6522
3-86341685-86342522	Myocytes	0.27	0.1	13.005	5.24645	0.8074	1.64618e-46	1.29207e-41	ENSSSCG00000032007	RTN4	3-86180047-86252122:+	protein_coding	125642
13-89228159-89229067	Myocytes	0.108	0.017	15.7175	1.75999	1.80122	1.67692e-46	1.3162e-41	ENSSSCG00000011698	GYG1	13-89221149-89259815:+	protein_coding	6659
8-134904539-134904915	Myocytes	0.102	0.012	18.7754	2.60105	1.70321	1.76588e-46	1.38602e-41	ENSSSCG00000042575		8-134833125-134911391:-	lncRNA	6276
2-96616608-96617343	Myocytes	0.187	0.052	12.966	3.53195	1.12547	1.86216e-46	1.46159e-41	ENSSSCG00000050054		2-96611869-96616836:+	lncRNA	4539
13-138843658-138844064	Myocytes	0.114	0.017	19.7597	2.92698	1.66514	2.22973e-46	1.7501e-41	ENSSSCG00000043870		13-138848134-138852046:+	lncRNA	2069
7-97142379-97143019	Myocytes	0.271	0.1	11.5319	4.77161	0.775329	2.28382e-46	1.79255e-41	ENSSSCG00000002350	ELMSAN1	7-97052426-97122966:-	protein_coding	17412
9-113788719-113791430	Myocytes	0.553	0.332	8.70378	5.00983	0.479119	2.80126e-46	2.19868e-41	ENSSSCG00000034654	MYOG	9-113782469-113785362:-	protein_coding	1356
4-129327379-129328800	Myocytes	0.254	0.094	11.1748	4.13462	0.863367	3.07336e-46	2.41225e-41	ENSSSCG00000048489		4-129321564-129328892:+	lncRNA	5615
4-75672973-75673196	Myocytes	0.151	0.033	20.788	4.70375	1.34023	3.1282e-46	2.45529e-41	ENSSSCG00000032573		4-75641508-75646125:-	protein_coding	24847
9-134791166-134793121	Myocytes	0.413	0.205	7.41088	3.81053	0.558718	3.60346e-46	2.82832e-41	ENSSSCG00000043896		9-134816800-134859406:-	lncRNA	24494
15-133037355-133040833	Myocytes	0.396	0.198	5.54335	2.66627	0.579274	3.61406e-46	2.83664e-41	ENSSSCG00000016287	CHRND	15-133040340-133058544:+	protein_coding	0
3-18807010-18807422	Myocytes	0.165	0.039	18.2409	4.8234	1.19515	3.77524e-46	2.96315e-41	ENSSSCG00000007812	XPO6	3-18772031-18880645:+	protein_coding	34714
7-112359480-112362396	Myocytes	0.263	0.108	6.85	2.25754	0.87954	3.85009e-46	3.0219e-41	ENSSSCG00000002436	TTC7B	7-112270161-112519208:-	protein_coding	156485
6-51829235-51830911	Myocytes	0.352	0.163	4.2208	1.84614	0.606687	4.28849e-46	3.36599e-41	ENSSSCG00000046041		6-51831721-51833898:+	lncRNA	0
16-51825495-51826228	Myocytes	0.12	0.02	7.80466	1.05793	1.45358	4.5245e-46	3.55124e-41	ENSSSCG00000027378	SH3PXD2B	16-51733131-51858772:+	protein_coding	37503
3-129153539-129154223	Myocytes	0.135	0.026	13.768	2.73224	1.37546	5.99088e-46	4.70218e-41	ENSSSCG00000041655		3-129076655-129139391:+	lncRNA	15382
2-132563145-132563707	Myocytes	0.108	0.014	18.4207	2.76442	1.64074	6.18837e-46	4.85719e-41	ENSSSCG00000035069	CHSY3	2-132535360-132801187:+	protein_coding	27585
1-1169899-1172711	Myocytes	0.157	0.038	9.91373	2.204	1.22562	7.82938e-46	6.1452e-41	ENSSSCG00000042085		1-1165670-1167799:-	lncRNA	99
7-100056792-100061283	Myocytes	0.485	0.295	5.2977	2.60146	0.558845	8.75948e-46	6.87522e-41	ENSSSCG00000048500		7-100075977-100080596:+	lncRNA	12693
4-81824296-81824775	Myocytes	0.158	0.036	16.3647	4.32385	1.18224	8.83577e-46	6.93511e-41	ENSSSCG00000006296	ATP1B1	4-81911558-81997714:-	protein_coding	112050
2-128537009-128537865	Myocytes	0.118	0.021	14.7997	1.96977	1.67151	9.01988e-46	7.07961e-41	ENSSSCG00000049412		2-128444980-128449951:+	protein_coding	91829
9-133346000-133346264	Myocytes	0.129	0.023	19.5821	3.66527	1.48427	9.13826e-46	7.17253e-41	ENSSSCG00000015619	CAMK1G	9-133351526-133379705:-	protein_coding	21240
X-16123646-16124834	Myocytes	0.128	0.024	10.3421	1.70912	1.43189	1.04542e-45	8.20537e-41	ENSSSCG00000012160	SH3KBP1	X-15885412-16224238:-	protein_coding	20344
16-6111118-6117558	Myocytes	0.21	0.076	6.53017	1.69621	1.02707	1.09203e-45	8.57121e-41	ENSSSCG00000016794	MYO10	16-5907116-6145442:-	protein_coding	14272
4-118051146-118051511	Myocytes	0.108	0.015	16.4457	2.36162	1.64667	1.27048e-45	9.97189e-41	ENSSSCG00000006870	MFSD14A	4-118049098-118090350:-	protein_coding	38639
4-93591431-93595513	Myocytes	0.324	0.15	7.23056	2.81292	0.769459	1.32094e-45	1.03679e-40	ENSSSCG00000006482	MEF2D	4-93581598-93651639:+	protein_coding	0
6-25887796-25889466	Myocytes	0.152	0.036	6.50788	1.3553	1.15928	1.39354e-45	1.09378e-40	ENSSSCG00000048756		6-25934238-26291357:+	lncRNA	42771
12-27163942-27166477	Myocytes	0.301	0.132	7.42788	2.86664	0.77916	1.55486e-45	1.2204e-40	ENSSSCG00000017557	WFIKKN2	12-27093679-27100423:+	protein_coding	69853
3-108127315-108127937	Myocytes	0.175	0.044	7.435	2.2661	0.948791	1.57482e-45	1.23606e-40	ENSSSCG00000035987	EHD3	3-108103632-108134889:-	protein_coding	6752
3-31000199-31000967	Myocytes	0.118	0.018	11.4642	2.00507	1.42256	1.65418e-45	1.29835e-40	ENSSSCG00000050997		3-31133621-31136809:+	lncRNA	130653
8-137561501-137562093	Myocytes	0.191	0.054	8.94593	2.64202	1.00462	1.92794e-45	1.51322e-40	ENSSSCG00000031272	FGF5	8-137530208-137554622:-	protein_coding	4878
17-57421658-57422124	Myocytes	0.12	0.02	18.5351	2.99084	1.58821	1.95071e-45	1.53109e-40	ENSSSCG00000041569		17-57186885-57190017:-	lncRNA	229640
3-4816870-4817365	Myocytes	0.108	0.015	12.4138	1.62299	1.63197	2.06938e-45	1.62424e-40	ENSSSCG00000032626		3-4825986-4850934:+	protein_coding	6620
11-857317-858593	Myocytes	0.19	0.054	6.40203	1.8471	0.955455	2.56869e-45	2.01614e-40	ENSSSCG00000050385		11-838949-842630:-	lncRNA	12686
11-19155162-19155931	Myocytes	0.102	0.012	20.0109	2.53506	1.78231	2.64802e-45	2.07841e-40	ENSSSCG00000009400	RCBTB2	11-19105305-19182488:+	protein_coding	47998
8-19747037-19748758	Myocytes	0.181	0.051	11.7955	3.09741	1.13874	2.65834e-45	2.0865e-40	ENSSSCG00000040571		8-19701078-19714561:+	protein_coding	45746
8-73174892-73177015	Myocytes	0.32	0.148	8.68431	3.53752	0.758127	3.68523e-45	2.8925e-40	ENSSSCG00000049617		8-73082293-73089676:-	protein_coding	83215
13-15260268-15260836	Myocytes	0.187	0.051	13.8194	4.22425	1.04263	4.33479e-45	3.40233e-40	ENSSSCG00000033794		13-15176413-15188306:+	lncRNA	83655
2-141972464-141974125	Myocytes	0.124	0.023	8.39607	1.28393	1.4144	6.30432e-45	4.9482e-40	ENSSSCG00000014361		2-141879128-142010238:+	protein_coding	18172
1-17403009-17405897	Myocytes	0.264	0.105	9.54045	3.38629	0.876737	7.58116e-45	5.95038e-40	ENSSSCG00000033175	SASH1	1-17306372-17662825:-	protein_coding	0
2-59360554-59365638	Myocytes	0.294	0.137	3.80901	1.40309	0.693734	8.25801e-45	6.48163e-40	ENSSSCG00000040524	ISYNA1	2-59363714-59367752:+	protein_coding	0
17-61866602-61868932	Myocytes	0.24	0.087	8.48035	2.95354	0.874611	8.51926e-45	6.68668e-40	ENSSSCG00000050060		17-61890965-61933235:+	lncRNA	20032
15-83487029-83490722	Myocytes	0.277	0.117	5.72021	2.08434	0.778783	8.63365e-45	6.77647e-40	ENSSSCG00000047774		15-83496842-83501966:+	protein_coding	4119
9-113764674-113765140	Myocytes	0.198	0.058	18.6311	5.97151	1.03528	8.8739e-45	6.96503e-40	ENSSSCG00000034654	MYOG	9-113782469-113785362:-	protein_coding	20022
2-1754128-1755699	Myocytes	0.162	0.043	9.78156	2.09423	1.2483	9.17168e-45	7.19876e-40	ENSSSCG00000039556	KCNQ1	2-1675360-1989111:+	protein_coding	66028
11-3718281-3719016	Myocytes	0.153	0.037	9.45784	2.09182	1.21859	9.86544e-45	7.74328e-40	ENSSSCG00000030113	SHISA2	11-3806297-3811594:-	protein_coding	92378
1-1174304-1175217	Myocytes	0.172	0.046	11.2217	2.81289	1.16483	1.01294e-44	7.95047e-40	ENSSSCG00000042085		1-1165670-1167799:-	lncRNA	4504
6-1521310-1523544	Myocytes	0.214	0.07	7.64368	2.44619	0.919557	1.28171e-44	1.006e-39	ENSSSCG00000035629	CA5A	6-1505566-1538494:+	protein_coding	13455
13-35570971-35573295	Myocytes	0.193	0.056	6.75329	2.07856	0.923655	1.31444e-44	1.03169e-39	ENSSSCG00000011455	CACNA1D	13-35436519-35909662:+	protein_coding	2017
3-2024882-2027669	Myocytes	0.261	0.1	5.08134	1.93432	0.728749	1.36066e-44	1.06797e-39	ENSSSCG00000046593		3-1976904-1979886:-	protein_coding	42995
7-38164371-38166838	Myocytes	0.205	0.065	7.21967	2.20115	0.943021	1.45026e-44	1.13829e-39	ENSSSCG00000001660	PTK7	7-38135666-38205657:+	protein_coding	28497
5-99065103-99066086	Myocytes	0.224	0.076	9.89045	3.42845	0.899837	1.7093e-44	1.34162e-39	ENSSSCG00000024065	TMTC2	5-98697017-99229550:-	protein_coding	19103
7-100100426-100104679	Myocytes	0.412	0.225	6.00232	2.72533	0.631087	1.71993e-44	1.34996e-39	ENSSSCG00000049596		7-100119795-100140196:+	lncRNA	13115
7-45961762-45962434	Myocytes	0.243	0.087	12.3893	4.60063	0.871578	1.96669e-44	1.54364e-39	ENSSSCG00000042203		7-45967061-45980798:+	lncRNA	2626
7-3122036-3123368	Myocytes	0.119	0.021	9.34281	1.34775	1.48283	2.06326e-44	1.61943e-39	ENSSSCG00000041566		7-3055191-3057824:+	lncRNA	66645
9-133401754-133403555	Myocytes	0.184	0.056	7.40359	1.90658	1.06168	2.37516e-44	1.86424e-39	ENSSSCG00000044733		9-133408501-133410752:+	lncRNA	2945
6-49997423-50003209	Myocytes	0.289	0.126	5.61272	2.17395	0.734017	2.49638e-44	1.95938e-39	ENSSSCG00000033684	CD79A	6-49975957-50010059:-	protein_coding	0
7-65715016-65715397	Myocytes	0.192	0.056	17.475	5.54905	1.0371	2.55917e-44	2.00867e-39	ENSSSCG00000047592		7-65710458-65800243:+	lncRNA	4358
7-45948697-45949378	Myocytes	0.135	0.026	16.3058	3.56173	1.33334	2.94018e-44	2.30772e-39	ENSSSCG00000042203		7-45967061-45980798:+	lncRNA	15682
4-99882770-99883326	Myocytes	0.125	0.024	15.2909	2.47698	1.54444	3.31663e-44	2.60319e-39	ENSSSCG00000006696	GJA5	4-99854392-99871288:+	protein_coding	28178
1-163286694-163287492	Myocytes	0.103	0.014	18.0288	2.32395	1.7448	3.3737e-44	2.64798e-39	ENSSSCG00000004928	CILP	1-163237100-163271164:-	protein_coding	13529
3-97155458-97155638	Myocytes	0.116	0.019	16.3401	2.81317	1.51456	3.74475e-44	2.93921e-39	ENSSSCG00000038549	ZFP36L2	3-97200406-97204700:+	protein_coding	42767
6-56149388-56152896	Myocytes	0.281	0.131	7.05201	2.3298	0.883011	3.78033e-44	2.96714e-39	ENSSSCG00000003257	CACNG6	6-56129832-56151133:-	protein_coding	0
14-109101802-109102614	Myocytes	0.154	0.039	10.2747	2.13657	1.27943	3.98329e-44	3.12644e-39	ENSSSCG00000010528	ZFYVE27	14-109088820-109163728:+	protein_coding	11030
8-120792553-120794538	Myocytes	0.282	0.116	8.32624	3.37566	0.756773	4.17403e-44	3.27616e-39	ENSSSCG00000042225		8-120796497-120810970:+	lncRNA	0
17-51461180-51461726	Myocytes	0.156	0.039	4.59965	1.08493	0.987968	4.19866e-44	3.29549e-39	ENSSSCG00000036439	IL29	17-51484658-51485233:+	protein_coding	20931
13-18607929-18608606	Myocytes	0.106	0.015	10.6404	1.45464	1.55651	4.21615e-44	3.30921e-39	ENSSSCG00000041844		13-18597692-18605747:+	lncRNA	10037
5-102008852-102009457	Myocytes	0.155	0.037	17.1714	4.26225	1.23929	4.78171e-44	3.75311e-39	ENSSSCG00000000948	SYT1	5-101871312-102020847:-	protein_coding	11190
4-88534628-88535210	Myocytes	0.348	0.159	16.163	7.80935	0.666941	5.18082e-44	4.06638e-39	ENSSSCG00000006345	OLFML2B	4-88521893-88560382:+	protein_coding	12262
13-121584839-121585161	Myocytes	0.105	0.015	18.5979	2.37098	1.76022	5.33668e-44	4.18871e-39	ENSSSCG00000011775	KLHL24	13-121564884-121608148:+	protein_coding	19755
1-44601971-44602535	Myocytes	0.211	0.069	10.5946	3.55293	0.934769	6.38241e-44	5.00949e-39	ENSSSCG00000048099		1-44557945-44761446:+	lncRNA	24858
6-79917158-79919924	Myocytes	0.149	0.035	8.6984	1.85104	1.22428	6.59124e-44	5.1734e-39	ENSSSCG00000003514	HSPG2	6-79849687-79958271:-	protein_coding	65
3-12686433-12686870	Myocytes	0.125	0.023	14.5509	2.76898	1.41732	7.66759e-44	6.01821e-39	ENSSSCG00000049156		3-12566969-12622061:-	lncRNA	62371
10-40341230-40341745	Myocytes	0.121	0.021	22.9175	4.20435	1.52511	8.59007e-44	6.74226e-39	ENSSSCG00000039256		10-40283312-40284136:-	protein_coding	55093
13-38861736-38862929	Myocytes	0.131	0.025	4.77529	0.94851	1.08652	8.99775e-44	7.06224e-39	ENSSSCG00000030359	ARHGEF3	13-38581571-38925571:-	protein_coding	62442
4-123501833-123502787	Myocytes	0.17	0.047	9.03334	2.3934	1.08408	1.08974e-43	8.55323e-39	ENSSSCG00000006893	BCAR3	4-123440571-123666598:+	protein_coding	43758
2-80260432-80264650	Myocytes	0.345	0.183	5.42239	2.12281	0.721055	1.09292e-43	8.5782e-39	ENSSSCG00000014034	N4BP3	2-80251238-80263919:-	protein_coding	0
1-109442276-109443058	Myocytes	0.199	0.062	8.99286	2.79215	0.968938	1.15173e-43	9.03978e-39	ENSSSCG00000024088	TLN2	1-109208672-109680199:-	protein_coding	141469
5-32146923-32148801	Myocytes	0.269	0.11	5.76368	2.06406	0.791828	1.18442e-43	9.29638e-39	ENSSSCG00000049294		5-32075227-32078527:+	lncRNA	71496
13-94300369-94301247	Myocytes	0.189	0.062	8.31948	2.05965	1.11381	1.20353e-43	9.44638e-39	ENSSSCG00000024916	DHX36	13-94298790-94350312:-	protein_coding	48563
17-40524460-40534899	Myocytes	0.503	0.328	3.60028	1.8238	0.488033	1.42085e-43	1.11521e-38	ENSSSCG00000045623		17-40525173-40527911:+	lncRNA	0
11-17041568-17041882	Myocytes	0.121	0.022	20.096	3.73193	1.49475	1.43096e-43	1.12315e-38	ENSSSCG00000042045		11-17012602-17020226:+	lncRNA	28766
13-67742865-67744361	Myocytes	0.213	0.077	6.24368	1.73062	0.975601	1.46851e-43	1.15262e-38	ENSSSCG00000030581	VGLL4	13-67698082-67876257:-	protein_coding	1867
1-4343371-4344222	Myocytes	0.236	0.087	12.6403	4.21745	0.961017	1.53426e-43	1.20423e-38	ENSSSCG00000046688		1-4320864-4324641:+	lncRNA	22307
4-6561381-6562110	Myocytes	0.133	0.028	8.73202	1.61047	1.31589	1.59978e-43	1.25565e-38	ENSSSCG00000005941	KHDRBS3	4-6282075-6446390:-	protein_coding	112990
10-24847317-24851573	Myocytes	0.192	0.066	9.10957	2.19985	1.15038	1.6372e-43	1.28502e-38	ENSSSCG00000021179		10-24839796-24843733:+	protein_coding	7321
8-80722884-80724206	Myocytes	0.115	0.019	12.6654	2.02953	1.50646	1.65753e-43	1.30098e-38	ENSSSCG00000009029	ARHGAP10	8-80675001-81024492:-	protein_coding	300086
1-16933321-16934202	Myocytes	0.155	0.037	11.0757	2.80255	1.15552	1.93559e-43	1.51922e-38	ENSSSCG00000028974	UST	1-16840530-17138393:-	protein_coding	203975
14-89859756-89861438	Myocytes	0.127	0.027	7.72204	1.19679	1.37886	2.00894e-43	1.57679e-38	ENSSSCG00000043851		14-89890260-89919537:+	lncRNA	26821
8-84386698-84387180	Myocytes	0.135	0.028	16.0624	3.54309	1.32327	2.02731e-43	1.59122e-38	ENSSSCG00000009048	GAB1	8-84257958-84391621:-	protein_coding	3600
6-30491419-30492183	Myocytes	0.13	0.027	13.2148	2.44951	1.41605	2.09927e-43	1.6477e-38	ENSSSCG00000032145	IRX5	6-30511894-30515097:-	protein_coding	22714
14-24096746-24098570	Myocytes	0.34	0.167	9.57886	4.00459	0.748502	2.31133e-43	1.81414e-38	ENSSSCG00000009745	ADGRD1	14-24059019-24241176:-	protein_coding	20554
6-97567864-97571349	Myocytes	0.219	0.084	4.27263	1.16719	0.889099	2.45607e-43	1.92774e-38	ENSSSCG00000034765	PIEZO2	6-97643366-97944418:+	protein_coding	70016
10-11258206-11258715	Myocytes	0.115	0.019	9.28761	1.5313	1.40221	2.54355e-43	1.99641e-38	ENSSSCG00000043209		10-11306739-11308717:+	lncRNA	46023
11-15422027-15423315	Myocytes	0.343	0.156	10.0966	4.82814	0.643938	2.57738e-43	2.02296e-38	ENSSSCG00000009370	FOXO1	11-15317124-15410473:-	protein_coding	9553
11-20759197-20759748	Myocytes	0.239	0.088	15.0733	5.52706	0.901203	2.78153e-43	2.1832e-38	ENSSSCG00000045677		11-20684168-20687606:-	lncRNA	69590
6-12161614-12163825	Myocytes	0.214	0.072	4.83493	1.67059	0.781563	2.90482e-43	2.27996e-38	ENSSSCG00000002709		6-12166241-12188854:+	protein_coding	415
13-110116354-110117316	Myocytes	0.146	0.036	8.23413	1.56033	1.28277	3.64228e-43	2.85879e-38	ENSSSCG00000028905	TNIK	13-109643895-110052229:-	protein_coding	62124
2-151352769-151353858	Myocytes	0.119	0.021	5.50108	0.990608	1.18353	4.09572e-43	3.21469e-38	ENSSSCG00000043001		2-151356359-151360483:-	lncRNA	6425
6-3671663-3673749	Myocytes	0.151	0.036	9.26429	2.15212	1.1806	4.36759e-43	3.42808e-38	ENSSSCG00000041639		6-3660117-3662665:+	lncRNA	11346
8-72227406-72228382	Myocytes	0.364	0.172	8.69068	4.04567	0.652634	4.71522e-43	3.70093e-38	ENSSSCG00000041895		8-72243667-72250021:+	lncRNA	13284
8-112347345-112347519	Myocytes	0.111	0.016	16.3484	3.19116	1.42052	4.87772e-43	3.82847e-38	ENSSSCG00000009134	EGF	8-112234365-112330046:-	protein_coding	15298
4-129334882-129337283	Myocytes	0.266	0.111	6.05697	2.22613	0.782734	5.59824e-43	4.394e-38	ENSSSCG00000048489		4-129321564-129328892:+	lncRNA	13118
13-206525145-206527738	Myocytes	0.181	0.055	9.93217	2.63912	1.09997	5.8163e-43	4.56516e-38	ENSSSCG00000043549		13-206503506-206520818:-	lncRNA	2326
3-10738662-10742140	Myocytes	0.241	0.091	5.84322	2.03486	0.813093	6.59519e-43	5.1765e-38	ENSSSCG00000047747		3-10736374-10740645:-	lncRNA	0
1-225722083-225722350	Myocytes	0.121	0.021	14.59	2.93655	1.37633	8.84638e-43	6.94343e-38	ENSSSCG00000030268	ZFAND5	1-225703199-225714365:-	protein_coding	5717
8-87062605-87063563	Myocytes	0.151	0.035	6.54707	1.68368	1.03397	1.09013e-42	8.5563e-38	ENSSSCG00000009060	MAML3	8-86880173-87322847:+	protein_coding	182232
17-31916956-31921824	Myocytes	0.607	0.426	4.93346	2.83376	0.436762	1.11228e-42	8.7302e-38	ENSSSCG00000007151	CDC25B	17-31910824-31929440:-	protein_coding	0
6-92790135-92790597	Myocytes	0.113	0.019	20.1437	3.33676	1.58422	1.18336e-42	9.28809e-38	ENSSSCG00000042834		6-92789286-92799881:+	lncRNA	649
2-114624010-114624987	Myocytes	0.309	0.135	11.1889	4.83241	0.737092	1.23376e-42	9.68366e-38	ENSSSCG00000014195	MAN2A1	2-114675916-114856055:+	protein_coding	48928
4-72063783-72064495	Myocytes	0.17	0.047	9.05319	2.33124	1.10455	1.33989e-42	1.05166e-37	ENSSSCG00000025087	ASPH	4-71903359-72107046:+	protein_coding	127197
11-71174041-71174602	Myocytes	0.137	0.03	17.355	3.64705	1.37367	1.40337e-42	1.10149e-37	ENSSSCG00000042169		11-71174395-71192234:+	protein_coding	0
2-80479304-80485971	Myocytes	0.487	0.31	3.88825	1.93199	0.511153	1.41995e-42	1.1145e-37	ENSSSCG00000040706	DBN1	2-80479460-80496873:+	protein_coding	0
9-133186792-133189359	Myocytes	0.508	0.313	3.46225	1.85193	0.447658	1.661e-42	1.3037e-37	ENSSSCG00000015613	C1orf74	9-133187740-133253072:+	protein_coding	0
10-29795978-29796617	Myocytes	0.101	0.014	11.3139	1.57288	1.5657	1.87907e-42	1.47486e-37	ENSSSCG00000048825		10-29605058-29607888:-	lncRNA	186089
1-162223710-162225197	Myocytes	0.214	0.074	13.6587	4.49822	0.980613	2.25916e-42	1.77319e-37	ENSSSCG00000004918	ALPK2	1-162144471-162367879:+	protein_coding	47937
11-60515921-60518269	Myocytes	0.199	0.07	6.67997	1.74863	1.02751	2.34292e-42	1.83893e-37	ENSSSCG00000038699		11-60378054-60410186:-	lncRNA	103734
2-15836060-15836517	Myocytes	0.271	0.104	15.8756	6.96222	0.75116	2.5511e-42	2.00233e-37	ENSSSCG00000023097	ZNF408	2-15826654-15834246:-	protein_coding	0
14-40440689-40441984	Myocytes	0.181	0.056	7.1924	1.85165	1.05531	2.61151e-42	2.04975e-37	ENSSSCG00000009906	SRSF9	14-40419091-40434048:-	protein_coding	4640
6-53257093-53257970	Myocytes	0.107	0.017	13.3348	2.00115	1.5637	2.7803e-42	2.18223e-37	ENSSSCG00000003121	KPTN	6-53238666-53249163:-	protein_coding	5929
4-15034310-15034803	Myocytes	0.168	0.045	8.749	2.5009	1.02415	2.94375e-42	2.31052e-37	ENSSSCG00000030603	TATDN1	4-15113037-15159499:+	protein_coding	76233
7-29977568-29981678	Myocytes	0.212	0.078	8.68968	2.60264	0.989394	3.2718e-42	2.56801e-37	ENSSSCG00000039272	IP6K3	7-29934003-29961466:-	protein_coding	14101
2-78313311-78314575	Myocytes	0.222	0.078	12.7651	4.67891	0.885376	3.32803e-42	2.61214e-37	ENSSSCG00000014010	MAPK9	2-78338369-78399105:+	protein_coding	21793
1-89037912-89038661	Myocytes	0.127	0.025	14.1606	2.85793	1.36857	3.87773e-42	3.0436e-37	ENSSSCG00000046698		1-89257247-89263930:-	protein_coding	225069
3-48403776-48404120	Myocytes	0.194	0.059	18.2699	6.55251	0.936663	3.95726e-42	3.10602e-37	ENSSSCG00000051605		3-48591182-48593810:+	lncRNA	185061
9-97836376-97837403	Myocytes	0.125	0.028	11.9746	1.72464	1.56066	4.2128e-42	3.30659e-37	ENSSSCG00000015402	CACNA2D1	9-97780742-98266573:+	protein_coding	54960
3-117687511-117691963	Myocytes	0.408	0.238	5.70672	2.57247	0.629854	4.56283e-42	3.58132e-37	ENSSSCG00000041939		3-117732323-117738366:-	lncRNA	46203
5-11798462-11799360	Myocytes	0.457	0.239	12.2515	7.28175	0.470057	4.78653e-42	3.7569e-37	ENSSSCG00000000152	RBFOX2	5-11633519-11905311:+	protein_coding	0
6-157923965-157925547	Myocytes	0.157	0.044	9.29053	2.03107	1.22231	5.23639e-42	4.10999e-37	ENSSSCG00000039594	SSBP3	6-157911651-158081420:+	protein_coding	12113
9-24813259-24813616	Myocytes	0.153	0.038	17.5268	4.66941	1.18413	5.37192e-42	4.21636e-37	ENSSSCG00000045215		9-24453721-24497018:+	lncRNA	359338
2-59110766-59112099	Myocytes	0.216	0.079	6.91752	2.13407	0.926746	5.75275e-42	4.51528e-37	ENSSSCG00000013915	CRTC1	2-59069334-59157187:-	protein_coding	44851
17-8518127-8518658	Myocytes	0.146	0.036	10.1913	2.2603	1.23332	5.7863e-42	4.54161e-37	ENSSSCG00000051039		17-8465950-8510739:-	lncRNA	5387
13-104470973-104471721	Myocytes	0.2	0.065	8.83995	2.74926	0.964893	6.09129e-42	4.78099e-37	ENSSSCG00000046997		13-104471275-104488749:+	lncRNA	0
6-3359277-3360914	Myocytes	0.184	0.056	8.42391	2.6566	0.946715	6.09646e-42	4.78505e-37	ENSSSCG00000002664	GSE1	6-3246731-3424495:-	protein_coding	7444
3-10289168-10291258	Myocytes	0.168	0.048	7.68216	1.95644	1.07729	6.20008e-42	4.86638e-37	ENSSSCG00000038320	POR	3-10212735-10281833:-	protein_coding	5334
14-112975447-112975871	Myocytes	0.135	0.028	17.1538	4.12578	1.2646	6.97999e-42	5.47852e-37	ENSSSCG00000010571	ARMH3	14-112877289-113072897:-	protein_coding	96754
2-150538893-150540862	Myocytes	0.131	0.028	10.2672	2.01041	1.31982	8.49672e-42	6.66899e-37	ENSSSCG00000014434	IL17B	2-150516617-150545581:-	protein_coding	2417
3-86771024-86773517	Myocytes	0.176	0.052	6.32144	1.79438	0.963197	9.47369e-42	7.43581e-37	ENSSSCG00000040786	SPTBN1	3-86585050-86784107:-	protein_coding	9754
3-68126377-68126957	Myocytes	0.139	0.032	14.4008	3.25107	1.28725	1.18565e-41	9.30604e-37	ENSSSCG00000038307	POLE4	3-68033787-68117289:-	protein_coding	7087
11-7033674-7034746	Myocytes	0.189	0.06	7.71042	2.13026	1.0234	1.21152e-41	9.50907e-37	ENSSSCG00000009326	KATNAL1	11-7001314-7085318:-	protein_coding	50372
18-36845334-36846524	Myocytes	0.177	0.056	9.59197	2.36166	1.14766	1.28466e-41	1.00831e-36	ENSSSCG00000048079		18-36809045-36815578:-	lncRNA	27755
9-123945565-123948622	Myocytes	0.356	0.178	8.85669	4.06214	0.666362	1.40798e-41	1.10511e-36	ENSSSCG00000015550	RGS16	9-123913172-123956800:-	protein_coding	5005
11-927391-927897	Myocytes	0.149	0.035	13.0214	3.59329	1.11599	1.42189e-41	1.11603e-36	ENSSSCG00000009268	CRYL1	11-845466-931649:-	protein_coding	153
2-10697001-10697640	Myocytes	0.112	0.019	15.6357	2.90189	1.45009	1.50658e-41	1.1825e-36	ENSSSCG00000044416		2-10689288-10701643:-	lncRNA	3803
1-32481758-32485404	Myocytes	0.255	0.1	3.96953	1.5364	0.672579	1.64977e-41	1.29489e-36	ENSSSCG00000004199	EPB41L2	1-32418217-32630643:+	protein_coding	62780
10-51035063-51036593	Myocytes	0.136	0.028	7.83988	1.91772	1.10847	1.68893e-41	1.32562e-36	ENSSSCG00000011075	KIAA1217	10-50706711-51205618:-	protein_coding	1480
17-57016505-57017083	Myocytes	0.168	0.049	14.1399	3.4496	1.22452	1.69243e-41	1.32837e-36	ENSSSCG00000007496	RTF2	17-57040967-57084668:+	protein_coding	21883
15-121682821-121683765	Myocytes	0.129	0.026	13.5412	3.05806	1.27628	1.98931e-41	1.56139e-36	ENSSSCG00000022846	SLC4A3	15-121630316-121643539:+	protein_coding	52305
1-273109797-273111678	Myocytes	0.159	0.045	8.20328	2.00579	1.11902	2.1553e-41	1.69167e-36	ENSSSCG00000022891	MYMK	1-273101674-273111727:-	protein_coding	0
6-35213030-35214268	Myocytes	0.233	0.084	8.00644	3.05436	0.798147	2.22908e-41	1.74958e-36	ENSSSCG00000002839	C16orf78	6-35394373-35409895:-	protein_coding	195427
10-60859437-60860500	Myocytes	0.375	0.182	12.3574	6.70609	0.550056	2.23604e-41	1.75504e-36	ENSSSCG00000011121	CELF2	10-60506482-61084861:-	protein_coding	0
1-44577046-44579085	Myocytes	0.345	0.16	13.2021	6.59602	0.625768	2.26583e-41	1.77843e-36	ENSSSCG00000048099		1-44557945-44761446:+	lncRNA	0
17-36967942-36969873	Myocytes	0.124	0.026	9.26609	1.64479	1.35626	2.39141e-41	1.87699e-36	ENSSSCG00000034263		17-36978932-36979569:+	protein_coding	7058
3-69885953-69887134	Myocytes	0.163	0.044	7.3107	1.89602	1.05421	2.44011e-41	1.91522e-36	ENSSSCG00000008309	SPR	3-69887386-69894758:-	protein_coding	7331
15-4562489-4565130	Myocytes	0.201	0.069	6.75098	2.10646	0.914337	2.86316e-41	2.24727e-36	ENSSSCG00000015669	ACVR2A	15-4173805-4259706:-	protein_coding	300782
13-73080868-73086852	Myocytes	0.293	0.144	5.12322	1.87285	0.756783	2.89887e-41	2.2753e-36	ENSSSCG00000024001	PLXNA1	13-73054443-73098914:-	protein_coding	11862
6-38566997-38568447	Myocytes	0.165	0.046	12.3795	3.37541	1.11773	3.17637e-41	2.4931e-36	ENSSSCG00000044959		6-38612570-38706547:+	lncRNA	42122
12-4873187-4873836	Myocytes	0.184	0.055	9.32573	2.94148	0.963083	3.74126e-41	2.93648e-36	ENSSSCG00000017172	ST6GALNAC1	12-4890406-4909351:+	protein_coding	14569
6-61355882-61357735	Myocytes	0.173	0.052	10.5823	2.66523	1.15059	4.11942e-41	3.23329e-36	ENSSSCG00000048957		6-61374741-61382354:-	lncRNA	24419
10-25941272-25943280	Myocytes	0.277	0.127	6.40028	2.16	0.850945	4.18265e-41	3.28292e-36	ENSSSCG00000048304		10-25918862-25933746:-	lncRNA	5525
11-3790715-3794357	Myocytes	0.231	0.089	6.40879	2.28953	0.811921	5.51738e-41	4.33053e-36	ENSSSCG00000030113	SHISA2	11-3806297-3811594:-	protein_coding	17037
15-139382432-139385579	Myocytes	0.175	0.054	8.01944	2.09436	1.0698	5.58563e-41	4.3841e-36	ENSSSCG00000043501		15-139329642-139335879:-	lncRNA	44552
9-52395971-52396871	Myocytes	0.204	0.066	12.1907	4.352	0.902044	6.39783e-41	5.02159e-36	ENSSSCG00000015211	PKNOX2	9-52349717-52610680:+	protein_coding	46054
5-64075267-64075988	Myocytes	0.108	0.018	11.1962	1.86813	1.44747	6.41407e-41	5.03434e-36	ENSSSCG00000000697		5-64072697-64105198:+	protein_coding	2370
15-7613415-7614034	Myocytes	0.208	0.071	11.388	3.84363	0.939063	6.50934e-41	5.10912e-36	ENSSSCG00000041770		15-7668035-7671146:+	lncRNA	52000
16-21466078-21468446	Myocytes	0.3	0.135	11.8675	5.14426	0.739185	6.64545e-41	5.21594e-36	ENSSSCG00000016834	LMBRD2	16-21402113-21462909:-	protein_coding	1168
3-9455099-9457204	Myocytes	0.127	0.026	6.59232	1.40454	1.14978	6.64743e-41	5.2175e-36	ENSSSCG00000007681	CUX1	3-9317114-9669998:+	protein_coding	136576
10-14195457-14196122	Myocytes	0.163	0.046	8.19592	2.28181	1.03037	7.70609e-41	6.04843e-36	ENSSSCG00000021310	LIN9	10-14109767-14184586:-	protein_coding	8870
11-3701045-3703121	Myocytes	0.233	0.086	5.12505	1.90719	0.7452	8.43241e-41	6.61851e-36	ENSSSCG00000030113	SHISA2	11-3806297-3811594:-	protein_coding	108273
1-273237941-273239210	Myocytes	0.159	0.046	7.26927	1.71217	1.11479	8.96567e-41	7.03706e-36	ENSSSCG00000005742	DBH	1-273204400-273225558:+	protein_coding	33341
14-131152843-131154084	Myocytes	0.108	0.018	5.3762	0.908383	1.20632	1.00994e-40	7.92694e-36	ENSSSCG00000041462		14-131068802-131074617:-	protein_coding	76225
12-45395229-45398107	Myocytes	0.276	0.122	5.25333	2.09269	0.704073	1.23769e-40	9.71453e-36	ENSSSCG00000017783		12-45282903-45429794:-	protein_coding	0
18-19781403-19782240	Myocytes	0.111	0.02	13.6315	2.2461	1.50572	1.27635e-40	1.00179e-35	ENSSSCG00000016578	FLNC	18-19759738-19787618:-	protein_coding	5178
3-117733190-117733801	Myocytes	0.137	0.03	15.5872	4.03856	1.19151	1.30408e-40	1.02356e-35	ENSSSCG00000041939		3-117732323-117738366:-	lncRNA	4365
7-13134775-13135634	Myocytes	0.241	0.092	15.9968	6.03487	0.882146	1.41856e-40	1.11341e-35	ENSSSCG00000038455		7-13125657-13137808:+	protein_coding	8918
7-59275123-59277456	Myocytes	0.197	0.064	7.23431	2.33481	0.903893	1.63286e-40	1.28161e-35	ENSSSCG00000001908	CCDC33	7-59190179-59291021:-	protein_coding	13365
4-79432720-79433877	Myocytes	0.178	0.053	10.6613	3.32607	0.991614	1.74536e-40	1.36992e-35	ENSSSCG00000046405		4-79389698-79397107:+	lncRNA	42822
4-2250810-2251592	Myocytes	0.123	0.026	9.1628	1.72842	1.31501	1.78494e-40	1.40098e-35	ENSSSCG00000041622		4-2251171-2255371:+	lncRNA	0
11-17604321-17605101	Myocytes	0.184	0.058	9.18771	2.64798	1.02701	1.81097e-40	1.42141e-35	ENSSSCG00000051275		11-17591859-17604527:+	lncRNA	12262
1-241199231-241200028	Myocytes	0.143	0.035	13.091	2.86533	1.29349	2.05436e-40	1.61244e-35	ENSSSCG00000041602		1-240994644-240996568:+	lncRNA	204387
5-57228523-57229519	Myocytes	0.108	0.02	12.8004	1.75523	1.6112	2.14588e-40	1.68428e-35	ENSSSCG00000000601	PTPRO	5-57019745-57263346:-	protein_coding	33621
13-148675415-148676763	Myocytes	0.214	0.076	15.2901	5.33827	0.943953	2.45149e-40	1.92415e-35	ENSSSCG00000011933	NECTIN3	13-148452278-148579160:-	protein_coding	94254
6-54341041-54343922	Myocytes	0.511	0.312	4.48354	2.57127	0.42883	3.26331e-40	2.56134e-35	ENSSSCG00000022672	TRPM4	6-54342221-54377155:+	protein_coding	0
8-3538309-3539173	Myocytes	0.15	0.039	7.06799	1.85017	1.04053	3.33059e-40	2.61415e-35	ENSSSCG00000037539	SORCS2	8-3207098-3760393:-	protein_coding	0
8-93167730-93168293	Myocytes	0.127	0.027	18.5894	3.79104	1.40824	3.43939e-40	2.69954e-35	ENSSSCG00000044935		8-93115483-93123878:+	lncRNA	52047
3-12995980-12997413	Myocytes	0.119	0.026	12.1797	1.9734	1.48897	3.56357e-40	2.79701e-35	ENSSSCG00000036217		3-12657623-12962229:-	lncRNA	31750
14-60411921-60416489	Myocytes	0.233	0.096	5.18008	1.68707	0.832879	3.78917e-40	2.97408e-35	ENSSSCG00000010190		14-60412671-60459003:+	protein_coding	0
1-136284255-136285638	Myocytes	0.176	0.054	12.9558	3.67933	1.09274	4.03859e-40	3.16985e-35	ENSSSCG00000004803	ACTC1	1-136281167-136286545:+	protein_coding	2888
14-76461132-76463157	Myocytes	0.351	0.172	10.0246	4.72858	0.654662	4.43549e-40	3.48137e-35	ENSSSCG00000010303	SYNPO2L	14-76456167-76473423:-	protein_coding	0
4-14491806-14492474	Myocytes	0.111	0.021	13.6891	2.03873	1.57567	4.63631e-40	3.639e-35	ENSSSCG00000005969	WASHC5	4-14598148-14668327:+	protein_coding	103673
9-40418129-40418774	Myocytes	0.131	0.029	7.03407	1.59266	1.13101	4.67008e-40	3.6655e-35	ENSSSCG00000048975		9-40456016-40503382:+	lncRNA	35241
16-48237650-48239489	Myocytes	0.217	0.083	6.62712	1.948	0.950582	4.75313e-40	3.73069e-35	ENSSSCG00000016974	MAP1B	16-48403526-48498896:+	protein_coding	162036
18-48709558-48713574	Myocytes	0.318	0.151	7.61845	3.36195	0.680986	5.09977e-40	4.00275e-35	ENSSSCG00000016721	DBNL	18-48713340-48725697:-	protein_coding	11850
10-47112724-47114402	Myocytes	0.266	0.115	8.39731	3.17214	0.811993	6.08075e-40	4.77272e-35	ENSSSCG00000039658		10-46935557-47223384:+	protein_coding	24430
11-45578946-45579440	Myocytes	0.179	0.053	13.5734	4.19251	1.03198	6.57026e-40	5.15693e-35	ENSSSCG00000035101	KLF5	11-45369797-45388314:+	protein_coding	208949
4-100795189-100796494	Myocytes	0.204	0.07	9.49852	3.20331	0.915362	6.91701e-40	5.42909e-35	ENSSSCG00000024481		4-100646938-100863250:-	protein_coding	0
17-27669507-27670110	Myocytes	0.225	0.079	13.1347	5.26526	0.813612	7.1738e-40	5.63065e-35	ENSSSCG00000028004	RIN2	17-27807244-28058135:+	protein_coding	135133
4-129511875-129512911	Myocytes	0.25	0.102	9.5761	3.34632	0.889267	7.42657e-40	5.82904e-35	ENSSSCG00000006932	CLCA4	4-129491594-129599410:-	protein_coding	24278
1-57501355-57504362	Myocytes	0.228	0.1	7.477	1.9277	1.06314	8.38325e-40	6.57993e-35	ENSSSCG00000004322	ANKRD6	1-57438000-57645958:+	protein_coding	63130
5-97529604-97530204	Myocytes	0.189	0.06	7.10879	2.40226	0.86851	8.618e-40	6.76418e-35	ENSSSCG00000051328		5-97571922-97575979:-	lncRNA	45575
3-132223355-132223783	Myocytes	0.133	0.031	16.0143	3.34012	1.36615	8.75159e-40	6.86904e-35	ENSSSCG00000029334	MYT1L	3-132168043-132294015:+	protein_coding	55112
1-113763379-113764958	Myocytes	0.14	0.035	4.85717	1.03107	1.0591	8.9007e-40	6.98607e-35	ENSSSCG00000025578	ALDH1A2	1-113715620-114037249:+	protein_coding	47559
10-27836743-27837716	Myocytes	0.178	0.054	7.05969	2.24474	0.909842	9.27357e-40	7.27873e-35	ENSSSCG00000044562		10-27864738-27869855:-	protein_coding	31939
2-1349684-1365453	Myocytes	0.554	0.376	3.43691	1.97853	0.398529	9.48863e-40	7.44753e-35	ENSSSCG00000038364		2-1346872-1352950:+	protein_coding	2264
16-79318757-79320188	Myocytes	0.105	0.018	13.6284	2.12947	1.5421	9.8299e-40	7.71539e-35	ENSSSCG00000017120	SLC6A19	16-79293943-79310922:-	protein_coding	5834
14-101937687-101938195	Myocytes	0.165	0.047	14.198	3.98091	1.11555	1.04941e-39	8.23668e-35	ENSSSCG00000046905		14-101895025-101902370:-	lncRNA	33316
14-89701066-89703268	Myocytes	0.361	0.184	9.45838	4.5698	0.630044	1.10312e-39	8.6583e-35	ENSSSCG00000010386		14-89686158-89686614:-	protein_coding	12451
2-3912267-3912595	Myocytes	0.113	0.02	20.5779	4.32062	1.40008	1.14227e-39	8.96554e-35	ENSSSCG00000048733		2-3896931-3901580:-	lncRNA	8686
1-267688241-267690004	Myocytes	0.313	0.146	4.01455	1.83706	0.569577	1.45883e-39	1.14502e-34	ENSSSCG00000005608	ANGPTL2	1-267639636-267672923:-	protein_coding	13317
8-112645-116247	Myocytes	0.296	0.139	3.9043	1.64839	0.616159	1.56085e-39	1.22509e-34	ENSSSCG00000027502	MYL5	8-117017-120301:+	protein_coding	0
1-273536588-273537872	Myocytes	0.131	0.03	14.238	3.12377	1.30702	1.59028e-39	1.24819e-34	ENSSSCG00000005749	BRD3	1-273502320-273534361:-	protein_coding	226
12-2468888-2471260	Myocytes	0.342	0.165	9.21208	4.51804	0.615548	1.59705e-39	1.25351e-34	ENSSSCG00000017159	TBC1D16	12-2384165-2455837:+	protein_coding	21381
17-58976122-58976833	Myocytes	0.157	0.043	10.0606	2.84293	1.05716	1.64356e-39	1.29001e-34	ENSSSCG00000048041		17-58971185-58974450:-	lncRNA	0
6-1960414-1961982	Myocytes	0.224	0.085	7.2774	2.59502	0.833979	1.81929e-39	1.42795e-34	ENSSSCG00000002654	FBXO31	6-1949254-1995464:+	protein_coding	10940
4-15062161-15064024	Myocytes	0.175	0.055	6.84723	1.89535	0.997054	1.82474e-39	1.43222e-34	ENSSSCG00000030603	TATDN1	4-15113037-15159499:+	protein_coding	47012
6-84643317-84647556	Myocytes	0.348	0.178	4.73902	2.19386	0.58606	1.98155e-39	1.5553e-34	ENSSSCG00000003577	WASF2	6-84622775-84697429:-	protein_coding	4375
11-77396216-77397227	Myocytes	0.205	0.07	5.54805	2.00544	0.778742	2.00092e-39	1.5705e-34	ENSSSCG00000036545		11-77367302-77377997:-	protein_coding	16218
10-23868803-23871355	Myocytes	0.194	0.064	6.09817	2.05332	0.843608	2.17262e-39	1.70527e-34	ENSSSCG00000020976	CSRP1	10-23843130-23864016:-	protein_coding	2786
6-102684737-102685263	Myocytes	0.18	0.054	14.4693	4.96037	0.953724	2.41424e-39	1.89491e-34	ENSSSCG00000003690	DLGAP1	6-102333403-103199838:+	protein_coding	190402
5-79917616-79918340	Myocytes	0.182	0.056	13.4158	4.28201	1.00402	2.4865e-39	1.95163e-34	ENSSSCG00000000837	CHST11	5-79787995-80067816:-	protein_coding	97977
6-159201414-159202145	Myocytes	0.166	0.049	15.0545	4.14214	1.13852	2.48786e-39	1.95269e-34	ENSSSCG00000027114	SCP2	6-159155254-159480588:-	protein_coding	8594
9-136828966-136830487	Myocytes	0.189	0.061	9.50337	3.15698	0.926907	2.54651e-39	1.99873e-34	ENSSSCG00000015631	GRB10	9-136580362-136742532:-	protein_coding	84433
3-58389981-58390353	Myocytes	0.121	0.025	12.5289	2.74026	1.28567	2.61354e-39	2.05134e-34	ENSSSCG00000051345		3-58369721-58375699:+	protein_coding	20060
13-71557151-71558863	Myocytes	0.131	0.031	10.1592	2.1423	1.26731	2.82572e-39	2.21788e-34	ENSSSCG00000031176	GP9	13-71560012-71562779:+	protein_coding	0
7-75167278-75168767	Myocytes	0.181	0.058	12.9718	3.72691	1.08377	2.83716e-39	2.22686e-34	ENSSSCG00000002007	FITM1	7-75161833-75168245:-	protein_coding	0
7-27060073-27060628	Myocytes	0.118	0.023	15.8421	3.16686	1.39672	3.03758e-39	2.38417e-34	ENSSSCG00000001487	KLHL31	7-27062044-27106111:+	protein_coding	0
8-45334378-45334692	Myocytes	0.102	0.017	20.767	3.12406	1.66356	3.22236e-39	2.5292e-34	ENSSSCG00000047134		8-45298591-45322148:-	lncRNA	10229
7-100382025-100384698	Myocytes	0.211	0.087	5.53686	1.44685	0.982654	3.37185e-39	2.64653e-34	ENSSSCG00000002396	GSTZ1	7-100392271-100408423:+	protein_coding	5572
3-19331021-19331637	Myocytes	0.163	0.044	10.1491	3.22117	0.971246	3.73544e-39	2.93191e-34	ENSSSCG00000007815	GTF3C1	3-19368406-19476235:+	protein_coding	34768
2-151756811-151760728	Myocytes	0.257	0.11	3.22585	1.22164	0.642974	4.14082e-39	3.25009e-34	ENSSSCG00000051093		2-151721163-151783667:-	protein_coding	22739
10-16627005-16628154	Myocytes	0.263	0.114	7.23541	2.76953	0.781493	4.25055e-39	3.33622e-34	ENSSSCG00000010872	AKT3	10-16441447-16741339:-	protein_coding	16626
2-59501752-59502145	Myocytes	0.103	0.016	22.431	4.14073	1.51686	4.68831e-39	3.67981e-34	ENSSSCG00000034314		2-59498804-59517145:+	protein_coding	1938
4-93419269-93423703	Myocytes	0.282	0.136	4.93746	1.86283	0.729473	5.13863e-39	4.03326e-34	ENSSSCG00000006474	NES	4-93412557-93421895:+	protein_coding	2367
7-116768226-116772310	Myocytes	0.421	0.253	5.15889	2.49149	0.567568	5.59526e-39	4.39166e-34	ENSSSCG00000002495	SYNE3	7-116665430-116770309:-	protein_coding	0
2-6691265-6691869	Myocytes	0.212	0.075	10.1221	3.9191	0.815813	5.71934e-39	4.48905e-34	ENSSSCG00000035604	FAM89B	2-6680835-6684494:-	protein_coding	4770
16-62082024-62082775	Myocytes	0.228	0.084	11.4756	4.36752	0.843411	5.9214e-39	4.64765e-34	ENSSSCG00000033558	GABRB2	16-61984924-62239937:+	protein_coding	15752
3-118141544-118142209	Myocytes	0.228	0.087	11.9955	4.5059	0.858782	6.22726e-39	4.88771e-34	ENSSSCG00000008602	LAPTM4A	3-118152586-118170279:+	protein_coding	8376
3-125257286-125258456	Myocytes	0.169	0.05	14.0303	4.20212	1.061	6.50245e-39	5.10371e-34	ENSSSCG00000041285		3-125239594-125249231:-	lncRNA	6054
1-189855516-189855944	Myocytes	0.227	0.082	13.8751	5.45652	0.834599	6.59145e-39	5.17357e-34	ENSSSCG00000005092	SLC38A6	1-189923306-189991442:+	protein_coding	65361
2-112730534-112731703	Myocytes	0.195	0.066	8.36171	2.7668	0.910402	6.9859e-39	5.48316e-34	ENSSSCG00000036520	EFNA5	2-112534917-112815628:-	protein_coding	83725
18-46833074-46833892	Myocytes	0.235	0.09	7.65703	2.95632	0.783058	8.42078e-39	6.60939e-34	ENSSSCG00000042664		18-47010972-47038150:+	lncRNA	175079
2-13372562-13373352	Myocytes	0.159	0.043	13.9855	4.32131	1.03536	8.50834e-39	6.67811e-34	ENSSSCG00000031163		2-13370924-13384808:-	protein_coding	11256
4-129339305-129340862	Myocytes	0.315	0.151	5.08886	2.24092	0.630603	8.79193e-39	6.9007e-34	ENSSSCG00000048489		4-129321564-129328892:+	lncRNA	17541
3-132322907-132328563	Myocytes	0.198	0.068	5.43879	1.84822	0.815647	9.3716e-39	7.35568e-34	ENSSSCG00000029570	PXDN	3-132306443-132362841:+	protein_coding	16264
1-162647243-162648237	Myocytes	0.266	0.119	7.53823	2.8014	0.809183	9.40398e-39	7.38109e-34	ENSSSCG00000004919	NEDD4L	1-162364055-162737492:-	protein_coding	89055
11-78023194-78029082	Myocytes	0.247	0.109	3.58157	1.23661	0.71708	1.14165e-38	8.96069e-34	ENSSSCG00000037959		11-78000576-78025223:+	protein_coding	22418
12-51964812-51967077	Myocytes	0.189	0.063	9.09267	2.98441	0.929421	1.16912e-38	9.17634e-34	ENSSSCG00000017904	ENO3	12-51954614-51963223:-	protein_coding	0
1-250825723-250826122	Myocytes	0.133	0.03	14.4145	3.57823	1.21399	1.16974e-38	9.18115e-34	ENSSSCG00000033120	PALM2AKAP2	1-250680942-251190239:+	protein_coding	1441
3-132654232-132654986	Myocytes	0.126	0.028	12.0729	2.59368	1.29137	1.18046e-38	9.26531e-34	ENSSSCG00000039057	ALKAL2	3-132662028-132669730:+	protein_coding	5041
1-17555356-17556238	Myocytes	0.14	0.036	11.0047	2.55162	1.21789	1.19665e-38	9.39237e-34	ENSSSCG00000033175	SASH1	1-17306372-17662825:-	protein_coding	17840
6-87986747-87987704	Myocytes	0.301	0.135	11.635	5.34979	0.688046	1.25709e-38	9.86677e-34	ENSSSCG00000023585	SERINC2	6-87992987-88017130:+	protein_coding	3282
12-1397845-1423417	Myocytes	0.745	0.632	2.88754	1.90497	0.291354	1.3385e-38	1.05057e-33	ENSSSCG00000048652		12-1411022-1420292:-	lncRNA	0
10-26138529-26139482	Myocytes	0.102	0.018	12.9413	1.73598	1.62836	1.38181e-38	1.08457e-33	ENSSSCG00000010941		10-26112032-26264175:-	protein_coding	101466
7-11368644-11370034	Myocytes	0.181	0.061	9.44891	2.76406	1.021	1.41717e-38	1.11232e-33	ENSSSCG00000001061	JARID2	7-11357961-11602104:+	protein_coding	8612
6-152789914-152790251	Myocytes	0.104	0.018	19.2507	3.11854	1.59269	1.42096e-38	1.1153e-33	ENSSSCG00000049352		6-152738888-152744654:+	protein_coding	50826
10-59052336-59054422	Myocytes	0.257	0.111	6.23735	2.38585	0.75965	1.44452e-38	1.13379e-33	ENSSSCG00000011110	CCDC3	10-59052910-59144797:+	protein_coding	0
12-26355697-26356995	Myocytes	0.234	0.087	12.4271	5.25442	0.763988	1.44527e-38	1.13438e-33	ENSSSCG00000017583	SGCA	12-26356773-26371601:+	protein_coding	0
X-113152329-113153390	Myocytes	0.259	0.109	11.4894	4.5257	0.815471	1.61566e-38	1.26811e-33	ENSSSCG00000046357		X-113175030-113176956:-	lncRNA	23366
6-78912228-78913233	Myocytes	0.304	0.139	9.56275	4.44053	0.663458	1.76082e-38	1.38205e-33	ENSSSCG00000003505	DDOST	6-78885268-78895853:-	protein_coding	14374
4-1493818-1496271	Myocytes	0.124	0.029	8.61953	1.52263	1.33849	1.86527e-38	1.46403e-33	ENSSSCG00000037975	JRK	4-1490800-1492356:+	protein_coding	2818
7-4044866-4045738	Myocytes	0.134	0.033	7.37891	1.54908	1.18999	2.0884e-38	1.63916e-33	ENSSSCG00000032355	LY86	7-4108118-4156625:+	protein_coding	60379
1-109058164-109058625	Myocytes	0.131	0.031	18.2295	3.94293	1.35849	2.14759e-38	1.68562e-33	ENSSSCG00000004570	TPM1	1-108986981-109019440:-	protein_coding	36723
15-43883495-43884566	Myocytes	0.29	0.128	10.5522	4.82613	0.684522	2.20067e-38	1.72729e-33	ENSSSCG00000015774	TENM3	15-43787465-44399718:+	protein_coding	95830
8-86934650-86935933	Myocytes	0.124	0.03	7.66683	1.36955	1.2968	2.22011e-38	1.74254e-33	ENSSSCG00000009060	MAML3	8-86880173-87322847:+	protein_coding	54277
9-7153291-7156548	Myocytes	0.214	0.08	4.47999	1.58352	0.751951	2.85358e-38	2.23975e-33	ENSSSCG00000029388	PDE2A	9-7136644-7227964:-	protein_coding	7998
6-12393549-12396159	Myocytes	0.212	0.085	6.27538	2.02248	0.878417	3.13243e-38	2.45861e-33	ENSSSCG00000028878	BCAR1	6-12367758-12404822:+	protein_coding	6620
13-206516593-206520064	Myocytes	0.148	0.04	6.77276	1.65079	1.07577	3.22654e-38	2.53248e-33	ENSSSCG00000043549		13-206503506-206520818:-	lncRNA	554
2-5127413-5127989	Myocytes	0.111	0.021	19.3575	3.78626	1.4477	3.26603e-38	2.56347e-33	ENSSSCG00000012914	RAD9A	2-5123124-5129906:-	protein_coding	790
1-113762200-113762518	Myocytes	0.145	0.036	19.5885	5.89936	1.09331	3.60261e-38	2.82765e-33	ENSSSCG00000025578	ALDH1A2	1-113715620-114037249:+	protein_coding	46380
13-131273569-131276647	Myocytes	0.194	0.071	7.39594	2.20367	0.963452	3.60359e-38	2.82842e-33	ENSSSCG00000049789		13-131288975-131292594:+	lncRNA	10327
2-135680651-135681379	Myocytes	0.148	0.039	12.7858	3.37076	1.1487	3.61763e-38	2.83944e-33	ENSSSCG00000043647		2-135437390-135440143:+	lncRNA	243061
4-61764144-61764649	Myocytes	0.178	0.052	14.3959	5.21406	0.907288	3.90906e-38	3.06818e-33	ENSSSCG00000043466		4-61719666-61721848:-	lncRNA	40295
5-6229277-6232165	Myocytes	0.37	0.206	4.69909	2.17151	0.586101	4.07431e-38	3.19789e-33	ENSSSCG00000034350	SERHL2	5-6216326-6230464:-	protein_coding	0
13-24760973-24766971	Myocytes	0.364	0.208	5.81253	2.60776	0.635677	4.38329e-38	3.4404e-33	ENSSSCG00000026550	ZNF621	13-24737062-24744558:+	protein_coding	23659
2-143162815-143164983	Myocytes	0.176	0.056	4.32391	1.31798	0.83151	4.61308e-38	3.62076e-33	ENSSSCG00000027371	PCDHGA4	2-142983077-143156558:+	protein_coding	26746
13-205725033-205726944	Myocytes	0.219	0.083	5.07556	1.80517	0.772811	4.62492e-38	3.63005e-33	ENSSSCG00000022568	TMPRSS3	13-205709662-205733856:-	protein_coding	5680
7-31348717-31356999	Myocytes	0.615	0.445	4.92702	3.01236	0.390142	4.71993e-38	3.70462e-33	ENSSSCG00000001544	TEAD3	7-31336560-31361835:-	protein_coding	4396
8-4370926-4372653	Myocytes	0.124	0.029	11.7783	2.31981	1.34784	4.82653e-38	3.78829e-33	ENSSSCG00000032452	WFS1	8-4362678-4385272:-	protein_coding	12419
3-176992-178711	Myocytes	0.274	0.122	9.25826	3.93734	0.731257	4.9984e-38	3.9232e-33	ENSSSCG00000020813	FAM20C	3-163419-200460:+	protein_coding	13373
7-100013643-100016356	Myocytes	0.155	0.046	8.06135	1.86013	1.15315	5.43568e-38	4.26641e-33	ENSSSCG00000045108		7-100015044-100020603:+	lncRNA	0
7-46259435-46259863	Myocytes	0.116	0.024	5.30439	0.821051	1.24183	6.20512e-38	4.87033e-33	ENSSSCG00000002620	EFHC1	7-46239230-46320256:+	protein_coding	19971
15-133097574-133098179	Myocytes	0.205	0.072	13.2905	4.66199	0.925822	6.85282e-38	5.37871e-33	ENSSSCG00000016290	EFHD1	15-133120093-133169429:+	protein_coding	19913
16-22508387-22508855	Myocytes	0.15	0.039	15.4468	4.67921	1.06332	6.93281e-38	5.44149e-33	ENSSSCG00000016843	CPLANE1	16-22381327-22500998:-	protein_coding	5388
2-17310155-17312366	Myocytes	0.162	0.053	5.1454	1.22127	1.01762	7.18487e-38	5.63934e-33	ENSSSCG00000013276	PRDM11	2-17178637-17263880:-	protein_coding	44274
14-43193061-43193684	Myocytes	0.104	0.019	18.5958	2.98987	1.59156	7.30911e-38	5.73685e-33	ENSSSCG00000009954	CRYBB3	14-43193246-43199627:+	protein_coding	0
4-35216630-35217824	Myocytes	0.181	0.064	11.5778	3.04257	1.13505	7.80448e-38	6.12566e-33	ENSSSCG00000050468		4-35319497-35326742:+	protein_coding	99672
13-123963783-123965750	Myocytes	0.119	0.028	5.67349	0.949095	1.23078	7.90598e-38	6.20533e-33	ENSSSCG00000023229	ETV5	13-123873349-123930298:-	protein_coding	31484
15-32599320-32602665	Myocytes	0.254	0.116	5.28364	1.85835	0.787706	8.47366e-38	6.65089e-33	ENSSSCG00000015746		15-32600234-33267332:+	protein_coding	0
3-16653511-16654744	Myocytes	0.138	0.036	9.60299	2.327	1.15906	8.80481e-38	6.91081e-33	ENSSSCG00000047936		3-16651437-16656661:+	lncRNA	1874
12-50608077-50609462	Myocytes	0.105	0.022	12.4799	1.70271	1.60694	8.89926e-38	6.98494e-33	ENSSSCG00000017885	SMTNL2	12-50582243-50602711:-	protein_coding	3365
6-95013248-95015962	Myocytes	0.198	0.068	6.07378	2.11044	0.821632	9.32702e-38	7.32068e-33	ENSSSCG00000003654	MACF1	6-94960457-95317145:+	protein_coding	48870
6-74574313-74577938	Myocytes	0.195	0.076	6.0315	1.67967	0.964705	9.7883e-38	7.68274e-33	ENSSSCG00000003455	FHAD1	6-74508097-74642231:+	protein_coding	65976
5-41821617-41823076	Myocytes	0.174	0.056	9.71742	2.77454	1.04359	1.07774e-37	8.45911e-33	ENSSSCG00000000530		5-41570282-41879062:-	protein_coding	0
15-101468657-101469823	Myocytes	0.107	0.022	6.89276	0.917613	1.41486	1.13908e-37	8.94049e-33	ENSSSCG00000037483	RFTN2	15-101433845-101500912:-	protein_coding	30857
15-66146622-66148381	Myocytes	0.349	0.177	7.35344	3.55049	0.607439	1.22012e-37	9.57663e-33	ENSSSCG00000035702	WDSUB1	15-66166450-66239193:-	protein_coding	90455
5-19602763-19605318	Myocytes	0.255	0.114	6.11386	2.31351	0.764039	1.30533e-37	1.02454e-32	ENSSSCG00000000293	ITGA5	5-19586746-19610362:-	protein_coding	4797
7-59283991-59284897	Myocytes	0.182	0.063	13.5099	3.78519	1.10931	1.45e-37	1.13809e-32	ENSSSCG00000001908	CCDC33	7-59190179-59291021:-	protein_coding	5924
2-1958186-1958475	Myocytes	0.158	0.043	19.8233	6.97548	0.9597	1.55175e-37	1.21795e-32	ENSSSCG00000035407		2-1956465-1957703:-	protein_coding	0
2-106772295-106773617	Myocytes	0.282	0.126	7.5054	3.23972	0.696205	1.66162e-37	1.30419e-32	ENSSSCG00000035539	ST8SIA4	2-106754701-106845830:-	protein_coding	72013
9-130493592-130495413	Myocytes	0.148	0.04	11.9844	3.02501	1.17122	1.75571e-37	1.37804e-32	ENSSSCG00000015589	VASH2	9-130462456-130511280:-	protein_coding	15629
7-98413201-98417107	Myocytes	0.286	0.13	3.08686	1.35374	0.551773	1.76377e-37	1.38437e-32	ENSSSCG00000002383	FOS	7-98449349-98455554:+	protein_coding	30241
9-38359942-38360370	Myocytes	0.154	0.041	13.7464	4.75915	0.940209	1.84065e-37	1.44471e-32	ENSSSCG00000035945	FDX1	9-38375984-38404832:+	protein_coding	13613
13-20933839-20935608	Myocytes	0.249	0.108	5.93877	2.29605	0.744399	2.02347e-37	1.5882e-32	ENSSSCG00000011238	ARPP21	13-20934871-21088421:+	protein_coding	0
12-20292544-20294838	Myocytes	0.252	0.107	6.24875	2.57276	0.70749	2.03321e-37	1.59584e-32	ENSSSCG00000046466	NAGLU	12-20269930-20279582:-	protein_coding	10961
9-64047304-64048543	Myocytes	0.264	0.118	7.91923	3.1553	0.763825	2.04053e-37	1.60159e-32	ENSSSCG00000050065		9-64034033-64037797:-	lncRNA	7506
2-112742562-112743070	Myocytes	0.106	0.019	17.3675	3.45374	1.41684	2.04452e-37	1.60472e-32	ENSSSCG00000036520	EFNA5	2-112534917-112815628:-	protein_coding	72358
13-134105280-134108330	Myocytes	0.301	0.144	9.55971	4.11795	0.724293	2.04766e-37	1.60719e-32	ENSSSCG00000034823		13-134107062-134108268:-	protein_coding	0
6-59365090-59366356	Myocytes	0.26	0.112	9.05365	3.84079	0.730859	2.07314e-37	1.62719e-32	ENSSSCG00000025353	TNNT1	6-59347582-59365589:-	protein_coding	0
15-100944706-100945652	Myocytes	0.249	0.097	8.34728	3.88723	0.648458	2.16161e-37	1.69663e-32	ENSSSCG00000016073	PGAP1	15-100733555-100820585:-	protein_coding	122120
15-46570177-46571843	Myocytes	0.249	0.106	7.21835	2.83444	0.762345	2.16398e-37	1.69848e-32	ENSSSCG00000015796	PDLIM3	15-46513234-46546504:-	protein_coding	21672
6-145068129-145069499	Myocytes	0.165	0.05	12.4512	3.60457	1.07202	2.32796e-37	1.82719e-32	ENSSSCG00000049429		6-145068844-145078768:+	lncRNA	0
1-267783684-267785735	Myocytes	0.126	0.031	9.66639	1.881	1.30896	2.76214e-37	2.16798e-32	ENSSSCG00000005609	GARNL3	1-267771636-267923392:+	protein_coding	10982
14-108904400-108907975	Myocytes	0.15	0.043	5.53196	1.42157	0.992289	2.81187e-37	2.20701e-32	ENSSSCG00000010520	MMS19	14-108853022-108886558:-	protein_coding	15841
6-99101283-99102412	Myocytes	0.14	0.04	7.25155	1.41799	1.22746	2.9765e-37	2.33622e-32	ENSSSCG00000003684	MTCL1	6-99062354-99177958:-	protein_coding	75346
13-134093904-134095285	Myocytes	0.165	0.056	6.72423	1.5574	1.10537	3.12987e-37	2.45661e-32	ENSSSCG00000011849	TNK2	13-134081697-134124826:+	protein_coding	1069
2-73768043-73770815	Myocytes	0.185	0.062	8.70824	2.95257	0.898609	3.26065e-37	2.55925e-32	ENSSSCG00000024570	KDM4B	2-73747641-73889865:-	protein_coding	87558
1-44545816-44546224	Myocytes	0.181	0.058	11.4091	4.11086	0.887061	3.28058e-37	2.57489e-32	ENSSSCG00000045461		1-44505565-44547070:-	protein_coding	646
13-199904043-199905046	Myocytes	0.141	0.036	16.4617	4.72642	1.11492	3.41257e-37	2.67849e-32	ENSSSCG00000012054	DOP1B	13-199848038-199982480:+	protein_coding	55805
6-69572729-69573705	Myocytes	0.107	0.021	7.8254	1.12863	1.42215	3.81802e-37	2.99673e-32	ENSSSCG00000033456	GPR157	6-69556455-69581651:-	protein_coding	7712
2-13454376-13456030	Myocytes	0.187	0.062	7.58245	2.53748	0.886304	3.88616e-37	3.05021e-32	ENSSSCG00000040919	RTN4RL2	2-13442350-13459207:-	protein_coding	2791
12-40360558-40360895	Myocytes	0.127	0.028	15.4805	4.16714	1.15986	3.95897e-37	3.10736e-32	ENSSSCG00000022987	TMEM132E	12-40481784-40494148:-	protein_coding	133053
5-11953881-11955655	Myocytes	0.231	0.094	5.28226	1.90435	0.771519	3.98199e-37	3.12542e-32	ENSSSCG00000000151		5-11920659-11929669:-	protein_coding	22211
1-288532-290814	Myocytes	0.285	0.135	5.59529	2.40394	0.661422	4.0472e-37	3.1766e-32	ENSSSCG00000043002		1-290192-303670:+	lncRNA	0
9-47064168-47065149	Myocytes	0.172	0.056	13.7173	3.89857	1.10008	4.50652e-37	3.53712e-32	ENSSSCG00000044947		9-47086276-47091366:+	lncRNA	19126
13-46325557-46327126	Myocytes	0.194	0.069	7.73866	2.54401	0.902496	4.86951e-37	3.82203e-32	ENSSSCG00000047585		13-46305926-46316804:-	lncRNA	6752
8-99616192-99617102	Myocytes	0.198	0.065	6.30526	2.55693	0.719695	4.89539e-37	3.84235e-32	ENSSSCG00000022173	ANKRD50	8-99782814-99828657:+	protein_coding	163711
3-97356165-97356736	Myocytes	0.15	0.045	15.913	3.81692	1.25595	4.90569e-37	3.85043e-32	ENSSSCG00000051523		3-97377263-97385931:-	lncRNA	28995
9-123152450-123154493	Myocytes	0.271	0.12	8.09561	3.46532	0.71145	6.21243e-37	4.87607e-32	ENSSSCG00000015543	CACNA1E	9-122931808-123317141:+	protein_coding	220442
6-79936470-79940195	Myocytes	0.336	0.174	6.24687	2.94082	0.609181	6.22151e-37	4.8832e-32	ENSSSCG00000003514	HSPG2	6-79849687-79958271:-	protein_coding	17876
9-67030504-67031704	Myocytes	0.115	0.025	11.0569	1.97136	1.40062	6.23725e-37	4.89556e-32	ENSSSCG00000037428		9-67116530-67117026:+	protein_coding	82825
14-113658915-113662858	Myocytes	0.231	0.1	4.95284	1.69635	0.791971	6.93404e-37	5.44246e-32	ENSSSCG00000038856	TRIM8	14-113637585-113652577:+	protein_coding	20925
7-112944314-112944956	Myocytes	0.182	0.061	10.2687	3.33824	0.954562	6.93465e-37	5.44294e-32	ENSSSCG00000002440	CCDC88C	7-112917448-113045686:-	protein_coding	10773
4-33924302-33925144	Myocytes	0.116	0.024	9.74352	2.18411	1.21613	7.38985e-37	5.80022e-32	ENSSSCG00000006053	BAALC	4-33893337-33983942:-	protein_coding	58598
12-34174079-34175942	Myocytes	0.326	0.174	4.25483	1.80432	0.627987	8.25058e-37	6.4758e-32	ENSSSCG00000017624	CUEDC1	12-34141649-34167959:-	protein_coding	4119
12-19089335-19092172	Myocytes	0.279	0.134	4.60635	1.90098	0.658852	8.99857e-37	7.06289e-32	ENSSSCG00000017366	HDAC5	12-19077997-19123140:+	protein_coding	0
8-3573731-3575974	Myocytes	0.123	0.029	10.3051	2.26414	1.24226	9.27681e-37	7.28127e-32	ENSSSCG00000037539	SORCS2	8-3207098-3760393:-	protein_coding	6999
12-45387386-45390930	Myocytes	0.295	0.152	6.89291	2.73489	0.748246	9.94828e-37	7.80831e-32	ENSSSCG00000017783		12-45282903-45429794:-	protein_coding	5542
14-40274813-40279442	Myocytes	0.364	0.199	3.47143	1.71332	0.499534	1.04508e-36	8.20271e-32	ENSSSCG00000040546	PXN	14-40227894-40278766:-	protein_coding	0
7-59289216-59289941	Myocytes	0.116	0.024	14.9065	3.30956	1.3059	1.21291e-36	9.52004e-32	ENSSSCG00000001908	CCDC33	7-59190179-59291021:-	protein_coding	880
7-92328874-92337621	Myocytes	0.434	0.263	3.78107	1.96231	0.478695	1.2199e-36	9.57487e-32	ENSSSCG00000051493		7-92346129-92357285:-	lncRNA	19464
12-25938752-25939821	Myocytes	0.157	0.049	5.15058	1.39084	0.9449	1.26433e-36	9.92362e-32	ENSSSCG00000017551	FAM117A	12-25890771-25945442:-	protein_coding	5421
11-46251056-46251885	Myocytes	0.154	0.044	13.1718	3.7528	1.09252	1.31897e-36	1.03525e-31	ENSSSCG00000049910		11-46206605-46212168:-	protein_coding	36887
4-55539106-55539460	Myocytes	0.132	0.032	19.1124	4.67031	1.26609	1.52759e-36	1.19899e-31	ENSSSCG00000040208	PAG1	4-55450848-55619219:+	protein_coding	52140
17-31573194-31574161	Myocytes	0.164	0.052	5.20336	1.48277	0.915717	1.67828e-36	1.31726e-31	ENSSSCG00000007140	SMOX	17-31548635-31591966:-	protein_coding	11344
1-254091894-254092767	Myocytes	0.116	0.026	13.297	2.45498	1.42023	1.70574e-36	1.33882e-31	ENSSSCG00000005480	RGS3	1-254067492-254211805:+	protein_coding	3026
12-58827840-58828840	Myocytes	0.154	0.046	6.99851	1.86937	1.02516	1.78983e-36	1.40482e-31	ENSSSCG00000041619		12-58796834-58801316:-	lncRNA	24523
17-61889346-61892669	Myocytes	0.255	0.12	4.81351	1.76786	0.742109	1.81565e-36	1.42508e-31	ENSSSCG00000050060		17-61890965-61933235:+	lncRNA	0
5-11398062-11401251	Myocytes	0.246	0.105	5.96276	2.32733	0.738404	1.93449e-36	1.51836e-31	ENSSSCG00000000145		5-11264590-11422660:+	protein_coding	32264
6-84068705-84069985	Myocytes	0.332	0.162	4.44872	2.15942	0.544991	2.05563e-36	1.61345e-31	ENSSSCG00000003559	ARID1A	6-84049365-84123384:+	protein_coding	19140
X-86460612-86461374	Myocytes	0.101	0.018	13.3909	2.14298	1.52143	2.07201e-36	1.6263e-31	ENSSSCG00000012546	NRK	X-86534483-86663340:+	protein_coding	71108
2-150348695-150349895	Myocytes	0.263	0.11	11.8178	5.39979	0.694565	2.12159e-36	1.66522e-31	ENSSSCG00000014430	ABLIM3	2-150260217-150423211:+	protein_coding	15814
2-25357719-25358752	Myocytes	0.224	0.088	10.5274	4.16329	0.80315	2.25121e-36	1.76695e-31	ENSSSCG00000013295	TRIM44	2-25247505-25378565:-	protein_coding	19399
8-10262070-10263015	Myocytes	0.139	0.036	10.8399	2.58527	1.19464	2.28517e-36	1.79361e-31	ENSSSCG00000047882		8-9924052-10226522:-	lncRNA	33547
17-13820463-13823505	Myocytes	0.358	0.198	4.14515	1.9954	0.540976	2.53584e-36	1.99035e-31	ENSSSCG00000032601	RASSF2	17-13773292-13822208:-	protein_coding	0
2-51317094-51319546	Myocytes	0.175	0.063	12.8895	3.4669	1.13444	2.55501e-36	2.0054e-31	ENSSSCG00000034569		2-51307201-51519405:+	protein_coding	9693
14-50323703-50327103	Myocytes	0.468	0.288	4.43597	2.48287	0.445182	2.70152e-36	2.1204e-31	ENSSSCG00000010089		14-50324929-50329782:+	protein_coding	0
13-8850704-8851312	Myocytes	0.128	0.029	12.0215	3.34442	1.09771	2.79511e-36	2.19385e-31	ENSSSCG00000048516		13-8760035-8764857:+	lncRNA	90469
8-126314311-126315515	Myocytes	0.348	0.173	12.1822	6.02539	0.629334	3.07012e-36	2.4097e-31	ENSSSCG00000009197	GRID2	8-125819951-126434793:-	protein_coding	119078
1-72131994-72132833	Myocytes	0.116	0.025	8.73821	1.82643	1.23704	3.14709e-36	2.47012e-31	ENSSSCG00000034393		1-72064301-72199304:-	lncRNA	23987
12-61518012-61518830	Myocytes	0.14	0.038	10.2114	2.50144	1.16376	3.16253e-36	2.48224e-31	ENSSSCG00000033707		12-61514310-61563818:+	lncRNA	3502
2-135647694-135648313	Myocytes	0.186	0.063	15.6283	5.60482	0.923306	3.21201e-36	2.52108e-31	ENSSSCG00000043647		2-135437390-135440143:+	lncRNA	210104
6-168680944-168682678	Myocytes	0.173	0.058	8.90527	2.55415	1.02495	3.33108e-36	2.61453e-31	ENSSSCG00000027374		6-168656734-168669143:-	protein_coding	9800
X-109318398-109318732	Myocytes	0.125	0.028	18.9396	4.99634	1.20156	4.1956e-36	3.29308e-31	ENSSSCG00000012679	GPC4	X-109306368-109421785:-	protein_coding	102853
2-117099669-117100589	Myocytes	0.132	0.034	8.89704	2.2347	1.1183	4.95151e-36	3.88639e-31	ENSSSCG00000042913		2-117056769-117091631:+	lncRNA	42700
8-113653606-113655341	Myocytes	0.257	0.115	10.711	4.38979	0.77602	5.35269e-36	4.20127e-31	ENSSSCG00000044738		8-113543307-113556337:-	lncRNA	95268
13-42044821-42046033	Myocytes	0.119	0.027	8.80504	1.9063	1.21602	5.37435e-36	4.21827e-31	ENSSSCG00000035818	FHIT	13-41443965-42228680:-	protein_coding	147786
14-111890607-111895716	Myocytes	0.177	0.065	5.94418	1.53111	1.00924	5.68649e-36	4.46327e-31	ENSSSCG00000010556	PAX2	14-111834168-111914304:+	protein_coding	56239
13-24965177-24965697	Myocytes	0.11	0.02	13.618	3.43855	1.19192	5.96608e-36	4.68272e-31	ENSSSCG00000011274	CTNNB1	13-25137173-25208311:+	protein_coding	169475
13-145600012-145600874	Myocytes	0.127	0.03	6.89684	1.62758	1.1004	6.02485e-36	4.72885e-31	ENSSSCG00000026113	ZBTB20	13-144855976-145754184:+	protein_coding	273
17-27425330-27426394	Myocytes	0.198	0.07	13.4354	5.48195	0.800659	6.16372e-36	4.83784e-31	ENSSSCG00000007100	SLC24A3	17-27270214-27780529:+	protein_coding	154916
7-60461215-60462685	Myocytes	0.216	0.084	9.50051	3.54968	0.836367	8.08336e-36	6.34455e-31	ENSSSCG00000043364		7-60477691-60488248:-	lncRNA	25363
15-32851326-32853482	Myocytes	0.363	0.202	5.60197	2.63038	0.59803	8.68637e-36	6.81785e-31	ENSSSCG00000015746		15-32600234-33267332:+	protein_coding	0
11-17501512-17502581	Myocytes	0.23	0.092	10.8978	4.44364	0.781904	8.73487e-36	6.85591e-31	ENSSSCG00000049693		11-17502141-17508279:+	lncRNA	0
1-1393398-1395537	Myocytes	0.127	0.033	8.00736	1.65454	1.22177	1.01827e-35	7.99227e-31	ENSSSCG00000043714		1-1370736-1376033:-	lncRNA	15364
2-3751775-3753094	Myocytes	0.159	0.048	7.85739	2.32136	0.980877	1.13301e-35	8.8929e-31	ENSSSCG00000046960		2-3865674-3868788:-	lncRNA	115494
5-14610331-14611187	Myocytes	0.22	0.084	12.2986	5.14538	0.771959	1.32809e-35	1.0424e-30	ENSSSCG00000050343		5-14395053-14503228:-	lncRNA	105102
13-207769996-207771314	Myocytes	0.241	0.101	8.4491	3.41409	0.761117	1.36701e-35	1.07295e-30	ENSSSCG00000012088		13-207801096-207818130:-	protein_coding	46594
15-59664344-59665921	Myocytes	0.154	0.048	8.19567	2.1446	1.07304	1.53291e-35	1.20317e-30	ENSSSCG00000015862	LIMS2	15-59672538-59709380:+	protein_coding	4616
3-111978526-111979763	Myocytes	0.244	0.104	9.5729	3.91937	0.765113	1.83366e-35	1.43922e-30	ENSSSCG00000027409	TCF23	3-111976843-111983790:-	protein_coding	3827
3-106685263-106686431	Myocytes	0.19	0.069	10.6981	3.5895	0.935656	2.02938e-35	1.59284e-30	ENSSSCG00000008510	LTBP1	3-106300750-106724934:-	protein_coding	38303
15-77731200-77732076	Myocytes	0.158	0.048	10.3636	3.13724	1.01039	2.11092e-35	1.65684e-30	ENSSSCG00000047236		15-77710637-77720208:+	lncRNA	14864
15-4618799-4619192	Myocytes	0.124	0.029	15.1777	3.76515	1.22231	2.27986e-35	1.78944e-30	ENSSSCG00000015669	ACVR2A	15-4173805-4259706:-	protein_coding	357092
3-9677024-9678950	Myocytes	0.198	0.077	9.60842	3.22554	0.9205	2.71621e-35	2.13193e-30	ENSSSCG00000007682	SH2B2	3-9668818-9695174:+	protein_coding	4197
7-100080806-100082635	Myocytes	0.155	0.045	8.66217	2.81214	0.930028	2.85639e-35	2.24195e-30	ENSSSCG00000048500		7-100075977-100080596:+	lncRNA	3307
3-75746981-75747698	Myocytes	0.202	0.074	5.24884	2.03557	0.721995	2.9663e-35	2.32822e-30	ENSSSCG00000045305		3-75778128-75806688:+	lncRNA	28429
14-129751864-129752316	Myocytes	0.104	0.021	15.5541	2.96568	1.42896	3.0429e-35	2.38834e-30	ENSSSCG00000010690	SEC23IP	14-129758278-129810642:+	protein_coding	3961
9-119547860-119548296	Myocytes	0.11	0.024	16.9686	3.37277	1.41323	3.04394e-35	2.38915e-30	ENSSSCG00000050832		9-119655246-119666199:+	lncRNA	104949
15-25297436-25297940	Myocytes	0.17	0.055	11.6259	3.80067	0.966995	3.44189e-35	2.7015e-30	ENSSSCG00000051555		15-25317059-25323984:-	lncRNA	25844
5-4807643-4810343	Myocytes	0.192	0.07	8.63166	2.97113	0.886004	3.59397e-35	2.82087e-30	ENSSSCG00000039522	SHISAL1	5-4769801-4849334:+	protein_coding	11156
5-99216937-99218170	Myocytes	0.162	0.051	4.71341	1.41751	0.860079	3.71017e-35	2.91208e-30	ENSSSCG00000024065	TMTC2	5-98697017-99229550:-	protein_coding	11180
4-61606220-61607416	Myocytes	0.188	0.065	9.45741	3.36004	0.87483	3.80496e-35	2.98648e-30	ENSSSCG00000006173	GDAP1	4-61577416-61596303:-	protein_coding	7916
18-6943254-6944569	Myocytes	0.119	0.027	14.4833	3.24511	1.294	4.08452e-35	3.2059e-30	ENSSSCG00000016464	CLCN1	18-6902542-6966092:-	protein_coding	804
3-51639219-51639672	Myocytes	0.165	0.051	17.9506	6.05254	0.988448	4.54918e-35	3.57061e-30	ENSSSCG00000008153	SLC9A2	3-51535798-51623057:-	protein_coding	14161
2-3875195-3876820	Myocytes	0.165	0.054	6.40335	1.98929	0.906898	4.89266e-35	3.8402e-30	ENSSSCG00000046960		2-3865674-3868788:-	lncRNA	4406
13-94282112-94283001	Myocytes	0.119	0.031	10.112	1.67481	1.42415	4.93464e-35	3.87315e-30	ENSSSCG00000024916	DHX36	13-94298790-94350312:-	protein_coding	66809
7-4272562-4275460	Myocytes	0.402	0.231	6.09965	3.31366	0.498258	5.21248e-35	4.09123e-30	ENSSSCG00000044908		7-4229679-4236279:-	lncRNA	34282
16-50877173-50878061	Myocytes	0.157	0.047	10.7961	3.33048	1.00209	5.69581e-35	4.47058e-30	ENSSSCG00000046318		16-50845621-50853137:-	lncRNA	22035
9-60633404-60634683	Myocytes	0.183	0.065	7.477	2.48556	0.888729	5.7777e-35	4.53486e-30	ENSSSCG00000015256	JAM3	9-60613400-60738924:+	protein_coding	3898
17-23615292-23615828	Myocytes	0.138	0.037	16.8909	4.64833	1.15293	5.81147e-35	4.56136e-30	ENSSSCG00000043127		17-23165998-23168794:-	protein_coding	444497
13-95444282-95445598	Myocytes	0.189	0.07	9.88865	3.17563	0.958456	6.80762e-35	5.34323e-30	ENSSSCG00000026718	PLCH1	13-95308160-95643193:-	protein_coding	58940
9-65531691-65534533	Myocytes	0.417	0.246	7.18126	3.89432	0.51377	7.52077e-35	5.90297e-30	ENSSSCG00000022951	NFASC	9-65502252-65713548:+	protein_coding	8977
4-84510225-84510752	Myocytes	0.103	0.021	15.0336	2.63237	1.4848	7.7061e-35	6.04844e-30	ENSSSCG00000006321	FAM78B	4-84597425-84700186:+	protein_coding	84672
8-87460861-87461765	Myocytes	0.255	0.105	9.91354	4.84391	0.624605	8.60645e-35	6.75512e-30	ENSSSCG00000047367		8-87459588-87464685:-	lncRNA	0
13-26217708-26219446	Myocytes	0.11	0.024	9.29008	1.84993	1.28389	8.63787e-35	6.77978e-30	ENSSSCG00000011287	HHATL	13-26206867-26222501:-	protein_coding	0
6-922548-928638	Myocytes	0.341	0.19	4.78288	2.24639	0.577358	9.01681e-35	7.0772e-30	ENSSSCG00000035230	PIEZO1	6-915365-967106:+	protein_coding	6983
3-4169773-4171241	Myocytes	0.355	0.188	5.25342	2.76248	0.508052	1.15908e-34	9.09751e-30	ENSSSCG00000007586	FSCN1	3-4134170-4145394:+	protein_coding	35403
13-89823510-89824428	Myocytes	0.107	0.022	15.1434	3.04556	1.38389	1.16814e-34	9.16865e-30	ENSSSCG00000011704	WWTR1	13-89742893-89889187:-	protein_coding	64559
13-199760554-199760839	Myocytes	0.129	0.031	10.946	3.24317	1.03509	1.25461e-34	9.84731e-30	ENSSSCG00000035405		13-199724220-199725843:+	protein_coding	36134
11-23629947-23631086	Myocytes	0.118	0.028	7.23309	1.58381	1.1589	1.26278e-34	9.91144e-30	ENSSSCG00000021818	ENOX1	11-23237697-23894727:+	protein_coding	22452
11-14032760-14034361	Myocytes	0.129	0.033	10.2423	2.52008	1.1612	1.30188e-34	1.02183e-29	ENSSSCG00000009364	FREM2	11-13959865-14154246:+	protein_coding	72695
14-139909228-139909784	Myocytes	0.102	0.021	12.3045	2.1297	1.44717	1.41277e-34	1.10887e-29	ENSSSCG00000047025		14-139955192-139961273:+	lncRNA	43407
14-46119461-46121191	Myocytes	0.274	0.132	5.96419	2.42274	0.71034	1.44158e-34	1.13148e-29	ENSSSCG00000009971	ZNRF3	14-46091911-46241321:+	protein_coding	27350
13-84760993-84761501	Myocytes	0.113	0.027	11.3992	2.27057	1.33267	1.46555e-34	1.15029e-29	ENSSSCG00000046346		13-84718113-84723843:-	lncRNA	35149
13-34093488-34097312	Myocytes	0.305	0.165	6.6003	2.72698	0.71259	1.47743e-34	1.15962e-29	ENSSSCG00000028446	PCBP4	13-34090006-34104696:-	protein_coding	2326
2-139860687-139861160	Myocytes	0.112	0.024	11.7774	2.99638	1.16229	1.4909e-34	1.17019e-29	ENSSSCG00000014324	MYOT	2-139861004-139919095:+	protein_coding	0
4-102542424-102543167	Myocytes	0.165	0.055	12.1947	3.66678	1.03935	1.52626e-34	1.19794e-29	ENSSSCG00000047722		4-102295848-102427147:-	lncRNA	113276
4-58407837-58409085	Myocytes	0.175	0.056	5.45767	2.06905	0.7439	1.58267e-34	1.24222e-29	ENSSSCG00000044555		4-57972897-57977613:-	lncRNA	428223
4-129315381-129317011	Myocytes	0.173	0.062	5.01162	1.48231	0.884504	1.58937e-34	1.24748e-29	ENSSSCG00000048489		4-129321564-129328892:+	lncRNA	2552
16-47062106-47062540	Myocytes	0.136	0.035	14.1102	4.46224	1.01751	1.71203e-34	1.34376e-29	ENSSSCG00000041874		16-46921935-47153035:-	lncRNA	90295
1-109076518-109081538	Myocytes	0.402	0.233	5.12074	2.74827	0.490387	1.77365e-34	1.39212e-29	ENSSSCG00000004570	TPM1	1-108986981-109019440:-	protein_coding	55077
17-62282620-62284787	Myocytes	0.111	0.025	8.91791	1.72419	1.29217	1.79855e-34	1.41167e-29	ENSSSCG00000041294		17-62221033-62228074:-	lncRNA	52545
5-80845086-80847233	Myocytes	0.114	0.03	11.0714	1.94711	1.41001	2.09763e-34	1.64641e-29	ENSSSCG00000000854		5-80694230-80858598:-	protein_coding	11165
3-9612079-9612595	Myocytes	0.11	0.024	14.7131	3.21859	1.31499	2.22269e-34	1.74457e-29	ENSSSCG00000007682	SH2B2	3-9668818-9695174:+	protein_coding	54222
3-117694237-117695850	Myocytes	0.132	0.036	8.81293	2.13222	1.14196	2.36791e-34	1.85855e-29	ENSSSCG00000041939		3-117732323-117738366:-	lncRNA	42316
5-67865104-67877580	Myocytes	0.425	0.265	3.52582	1.86733	0.456417	2.40219e-34	1.88546e-29	ENSSSCG00000050988		5-67866392-67874289:+	lncRNA	0
4-15994648-15996109	Myocytes	0.166	0.052	8.61327	2.96568	0.885468	2.54074e-34	1.9942e-29	ENSSSCG00000005982	WDYHV1	4-15978764-15998799:-	protein_coding	2336
2-4597805-4602802	Myocytes	0.399	0.241	4.79347	2.39811	0.533514	2.74201e-34	2.15217e-29	ENSSSCG00000012885	LRP5	2-4533593-4653945:-	protein_coding	50908
3-85300520-85301437	Myocytes	0.227	0.097	14.3977	5.43754	0.872069	2.80617e-34	2.20254e-29	ENSSSCG00000008397	EFEMP1	3-85268311-85473254:+	protein_coding	32009
14-28690883-28694981	Myocytes	0.294	0.143	4.81788	2.3105	0.563835	3.67174e-34	2.88191e-29	ENSSSCG00000009761	NCOR2	14-28624702-28819404:+	protein_coding	65981
6-12068976-12069638	Myocytes	0.138	0.038	15.6279	4.45518	1.11452	3.77919e-34	2.96624e-29	ENSSSCG00000002706	ADAT1	6-12076356-12142488:+	protein_coding	4717
6-70534367-70534950	Myocytes	0.258	0.11	9.55903	4.6314	0.628623	4.25512e-34	3.3398e-29	ENSSSCG00000003401	KIF1B	6-70495144-70663463:+	protein_coding	38948
5-4543171-4544774	Myocytes	0.102	0.021	7.32457	1.2298	1.3173	4.58657e-34	3.59995e-29	ENSSSCG00000021748	PRR5	5-4467232-4525588:-	protein_coding	15582
8-2087338-2094702	Myocytes	0.284	0.14	4.29345	1.88026	0.608587	4.68347e-34	3.67601e-29	ENSSSCG00000008702	DOK7	8-2089670-2122685:+	protein_coding	0
18-43012661-43014500	Myocytes	0.282	0.141	6.96269	2.81361	0.73619	5.17731e-34	4.06362e-29	ENSSSCG00000016684	SCRN1	18-42924727-42987924:+	protein_coding	51391
9-53453965-53455484	Myocytes	0.2	0.079	5.45021	1.83513	0.822023	5.3273e-34	4.18134e-29	ENSSSCG00000015232	ST3GAL4	9-53445591-53486010:+	protein_coding	4786
6-59677067-59680792	Myocytes	0.277	0.132	5.45119	2.46689	0.621006	5.54245e-34	4.35021e-29	ENSSSCG00000033532	SBK2	6-59672295-59677670:-	protein_coding	0
8-80979130-80980186	Myocytes	0.144	0.042	12.0714	3.55061	1.05516	5.72201e-34	4.49115e-29	ENSSSCG00000009029	ARHGAP10	8-80675001-81024492:-	protein_coding	44106
6-167011152-167018808	Myocytes	0.403	0.249	5.16634	2.58057	0.543583	6.58514e-34	5.16861e-29	ENSSSCG00000036909	ERI3	6-166957316-167082632:+	protein_coding	24532
4-108659545-108661514	Myocytes	0.277	0.127	10.5654	5.03208	0.650924	6.63345e-34	5.20653e-29	ENSSSCG00000036030	INKA2	4-108650661-108667143:+	protein_coding	8449
8-1668119-1668962	Myocytes	0.138	0.04	11.8332	2.7932	1.21882	6.84818e-34	5.37507e-29	ENSSSCG00000008692	ADD1	8-1627177-1710661:+	protein_coding	39748
6-127815560-127818800	Myocytes	0.133	0.038	8.01233	1.84917	1.15157	6.94114e-34	5.44803e-29	ENSSSCG00000005780	KCNG2	6-127830196-127890915:+	protein_coding	9395
8-130308726-130309091	Myocytes	0.108	0.023	15.2887	3.55196	1.27491	8.54128e-34	6.70397e-29	ENSSSCG00000026196	FAM13A	8-130021641-130327729:+	protein_coding	86751
5-44962301-44962696	Myocytes	0.126	0.03	15.7443	4.11087	1.18669	8.55842e-34	6.71742e-29	ENSSSCG00000044976		5-45048223-45053726:-	protein_coding	90830
7-8362606-8365067	Myocytes	0.164	0.049	4.0845	1.40602	0.748223	8.57116e-34	6.72742e-29	ENSSSCG00000001048	ADTRP	7-8243368-8314339:-	protein_coding	46266
7-120503845-120504014	Myocytes	0.128	0.033	16.3894	4.02747	1.24094	8.62939e-34	6.77312e-29	ENSSSCG00000002508	SETD3	7-120412544-120486686:-	protein_coding	15158
14-109954725-109955854	Myocytes	0.178	0.064	12.4959	4.15384	0.962645	9.04819e-34	7.10183e-29	ENSSSCG00000010534	HPS1	14-109730594-109755213:-	protein_coding	197511
11-75662611-75664034	Myocytes	0.16	0.054	13.8232	3.80553	1.12643	9.47163e-34	7.43419e-29	ENSSSCG00000050124		11-75702398-75707312:+	lncRNA	36363
14-74552594-74553694	Myocytes	0.193	0.073	8.45724	2.96176	0.870094	9.62481e-34	7.55441e-29	ENSSSCG00000010278	CDH23	14-74223089-74733834:+	protein_coding	69476
12-60747685-60759373	Myocytes	0.444	0.292	3.34287	1.76031	0.453192	9.86737e-34	7.7448e-29	ENSSSCG00000033626	SREBF1	12-60733907-60751265:+	protein_coding	13578
1-126574361-126575142	Myocytes	0.103	0.021	12.7593	2.53752	1.35829	9.92905e-34	7.79321e-29	ENSSSCG00000004675	DUOX1	1-126572492-126620118:-	protein_coding	18983
17-26960120-26961231	Myocytes	0.138	0.037	6.67552	1.97648	0.947296	1.04634e-33	8.21264e-29	ENSSSCG00000007099	SCP2D1	17-26980152-26984768:+	protein_coding	16920
7-93320306-93321465	Myocytes	0.106	0.024	7.34499	1.22456	1.3221	1.24414e-33	9.76509e-29	ENSSSCG00000045974		7-93248746-93253629:-	lncRNA	64676
2-1861575-1863558	Myocytes	0.219	0.088	7.97392	3.36246	0.721286	1.27576e-33	1.00133e-28	ENSSSCG00000035407		2-1956465-1957703:-	protein_coding	93945
13-24987520-24990143	Myocytes	0.158	0.054	10.7156	2.81235	1.12267	1.3128e-33	1.03041e-28	ENSSSCG00000011274	CTNNB1	13-25137173-25208311:+	protein_coding	145029
6-81885770-81886702	Myocytes	0.277	0.129	11.0233	4.96313	0.701254	1.406e-33	1.10355e-28	ENSSSCG00000038848	IL22RA1	6-81867848-81885589:-	protein_coding	0
12-34073047-34075080	Myocytes	0.223	0.096	5.21543	1.98417	0.733712	1.4183e-33	1.11321e-28	ENSSSCG00000035193	MRPS23	12-34016994-34132840:-	protein_coding	54203
12-13274348-13276088	Myocytes	0.162	0.054	5.77769	1.76772	0.895613	1.72872e-33	1.35686e-28	ENSSSCG00000036461	CACNG5	12-13288544-13328017:+	protein_coding	10455
14-1240838-1242841	Myocytes	0.266	0.127	6.78961	2.78708	0.721195	1.73214e-33	1.35954e-28	ENSSSCG00000049716		14-1267628-1270502:+	lncRNA	22786
15-15166098-15166459	Myocytes	0.11	0.024	16.6834	3.60772	1.34489	1.80281e-33	1.41501e-28	ENSSSCG00000043527		15-15137986-15142254:-	protein_coding	21843
13-94936844-94937401	Myocytes	0.168	0.054	16.5838	5.96383	0.92625	1.94112e-33	1.52357e-28	ENSSSCG00000011723	MME	13-95019081-95126045:+	protein_coding	79679
5-38853629-38855080	Myocytes	0.198	0.073	6.83797	2.73334	0.741676	1.94641e-33	1.52772e-28	ENSSSCG00000033524	KRR1	5-38789498-38821706:-	protein_coding	29922
2-79891112-79892388	Myocytes	0.208	0.08	5.91776	2.39076	0.713038	2.19387e-33	1.72195e-28	ENSSSCG00000014029	COL23A1	2-79766349-80141293:+	protein_coding	124563
7-27061189-27062077	Myocytes	0.135	0.038	10.2141	2.64739	1.12316	2.60132e-33	2.04175e-28	ENSSSCG00000001487	KLHL31	7-27062044-27106111:+	protein_coding	0
2-151472004-151475874	Myocytes	0.127	0.038	5.77051	1.1304	1.15627	2.62033e-33	2.05667e-28	ENSSSCG00000032731	NDST1	2-151489521-151522751:+	protein_coding	11646
7-11594907-11596659	Myocytes	0.111	0.025	8.4638	1.88836	1.18679	2.70524e-33	2.12332e-28	ENSSSCG00000001062	DTNBP1	7-11600792-11748548:-	protein_coding	53203
3-95440745-95441454	Myocytes	0.282	0.133	13.729	6.22905	0.711711	2.85686e-33	2.24232e-28	ENSSSCG00000008446	SIX2	3-95459937-95464066:+	protein_coding	16482
7-2056524-2058253	Myocytes	0.225	0.097	6.22525	2.40921	0.751102	3.04967e-33	2.39366e-28	ENSSSCG00000001004	SLC22A23	7-1988695-2131709:-	protein_coding	1433
16-75198357-75199297	Myocytes	0.112	0.029	9.62186	1.66802	1.38158	3.16155e-33	2.48147e-28	ENSSSCG00000017102	TENT4A	16-75217213-75260149:-	protein_coding	59063
8-86785057-86786790	Myocytes	0.108	0.024	10.5984	1.9795	1.35911	3.30174e-33	2.5915e-28	ENSSSCG00000048695		8-86825325-86874462:+	lncRNA	36534
11-69941713-69942528	Myocytes	0.129	0.036	10.2298	2.43397	1.18485	3.47637e-33	2.72857e-28	ENSSSCG00000038949	NALCN	11-69710364-70022727:-	protein_coding	79999
3-127158006-127159605	Myocytes	0.165	0.053	6.40487	2.13571	0.859282	4.23077e-33	3.32069e-28	ENSSSCG00000047198		3-127163200-127167106:-	lncRNA	7301
1-158883444-158884758	Myocytes	0.307	0.159	9.24353	4.20918	0.676225	4.25899e-33	3.34284e-28	ENSSSCG00000004896	PHLPP1	1-158642813-158862706:-	protein_coding	18737
3-65783470-65784051	Myocytes	0.199	0.077	14.9748	5.41232	0.912794	4.47355e-33	3.51124e-28	ENSSSCG00000042171		3-65918575-65922178:-	protein_coding	137927
4-68499849-68500256	Myocytes	0.109	0.023	14.9934	3.48536	1.27136	4.89396e-33	3.84122e-28	ENSSSCG00000006215	CRH	4-68483977-68486118:+	protein_coding	15597
2-135689005-135691251	Myocytes	0.121	0.032	8.26546	1.91235	1.15733	5.09873e-33	4.00194e-28	ENSSSCG00000043647		2-135437390-135440143:+	lncRNA	251415
9-45258089-45259893	Myocytes	0.309	0.155	7.51633	3.65115	0.604871	5.58989e-33	4.38745e-28	ENSSSCG00000015083		9-45182398-45218098:-	protein_coding	37990
8-67871892-67874657	Myocytes	0.198	0.085	8.20202	2.60318	0.937606	5.65456e-33	4.43821e-28	ENSSSCG00000008943	SLC4A4	8-67706880-68290496:+	protein_coding	0
3-10278824-10280229	Myocytes	0.301	0.148	5.76502	2.76308	0.586528	5.77796e-33	4.53506e-28	ENSSSCG00000038320	POR	3-10212735-10281833:-	protein_coding	1404
4-96002423-96002685	Myocytes	0.102	0.02	21.8238	4.9116	1.35089	6.10735e-33	4.7936e-28	ENSSSCG00000022107	CHTOP	4-95994263-96005584:-	protein_coding	2592
9-70737021-70738610	Myocytes	0.257	0.116	9.84165	4.2706	0.721252	6.56219e-33	5.1506e-28	ENSSSCG00000015307	CDK14	9-70499828-71310244:+	protein_coding	57810
1-111604963-111606967	Myocytes	0.301	0.145	4.99438	2.58812	0.513194	6.63794e-33	5.21005e-28	ENSSSCG00000004578	ANXA2	1-111588306-111635064:+	protein_coding	15539
10-24507851-24508217	Myocytes	0.12	0.029	16.1173	4.61594	1.11448	7.11465e-33	5.58422e-28	ENSSSCG00000010925	PPP1R12B	10-24465041-24637360:+	protein_coding	42610
5-17211870-17215598	Myocytes	0.335	0.19	7.77264	3.62739	0.639644	7.13008e-33	5.59632e-28	ENSSSCG00000000231		5-17248664-17250958:+	protein_coding	31065
2-48776572-48777188	Myocytes	0.135	0.037	14.2459	4.1958	1.07646	7.21247e-33	5.66099e-28	ENSSSCG00000020720	MRVI1	2-48745371-48930885:+	protein_coding	4985
14-81469132-81475547	Myocytes	0.277	0.147	5.34544	2.09319	0.718533	7.63122e-33	5.98967e-28	ENSSSCG00000010329	ZMIZ1	14-81455127-81647949:+	protein_coding	13805
8-104322723-104323151	Myocytes	0.139	0.039	14.9576	4.37427	1.08831	9.1577e-33	7.18779e-28	ENSSSCG00000009106	PDE5A	8-104270881-104420947:+	protein_coding	49897
18-5718426-5718908	Myocytes	0.135	0.037	13.4592	3.91958	1.0781	9.29592e-33	7.29627e-28	ENSSSCG00000016434	RHEB	18-5779212-5822257:+	protein_coding	58303
17-61895178-61898822	Myocytes	0.199	0.086	4.24684	1.28707	0.830357	9.58798e-33	7.52551e-28	ENSSSCG00000047759		17-61885657-61891607:-	lncRNA	1570
4-38776815-38779190	Myocytes	0.163	0.056	5.48811	1.62227	0.905933	9.64357e-33	7.56914e-28	ENSSSCG00000006081	RPL30	4-38701720-38720780:+	protein_coding	59930
2-1955940-1956722	Myocytes	0.111	0.025	10.7614	2.52092	1.2061	1.12988e-32	8.86828e-28	ENSSSCG00000035407		2-1956465-1957703:-	protein_coding	781
5-90518961-90519713	Myocytes	0.144	0.045	12.677	3.47353	1.11754	1.21013e-32	9.49822e-28	ENSSSCG00000051329		5-90506616-90520516:-	lncRNA	603
15-133748214-133752107	Myocytes	0.277	0.136	4.16687	1.83728	0.59942	1.57511e-32	1.23629e-27	ENSSSCG00000009432	DGKD	15-133749344-133867802:+	protein_coding	0
6-141131892-141132538	Myocytes	0.126	0.034	11.0727	2.86825	1.13815	1.64298e-32	1.28956e-27	ENSSSCG00000025085	NEGR1	6-140780452-141647813:+	protein_coding	15963
13-20975549-20976770	Myocytes	0.196	0.073	12.838	5.42056	0.76791	1.73355e-32	1.36064e-27	ENSSSCG00000011238	ARPP21	13-20934871-21088421:+	protein_coding	25813
13-121264477-121265228	Myocytes	0.312	0.158	9.15928	4.50395	0.612922	1.74196e-32	1.36725e-27	ENSSSCG00000024393	B3GNT5	13-121206550-121230104:+	protein_coding	53555
10-8315997-8317117	Myocytes	0.188	0.073	10.2834	3.41501	0.938321	2.06684e-32	1.62224e-27	ENSSSCG00000010816	TGFB2	10-8305424-8405771:+	protein_coding	9407
3-54450836-54451938	Myocytes	0.182	0.063	8.73877	3.37047	0.801244	2.11957e-32	1.66363e-27	ENSSSCG00000008179	REV1	3-54135532-54862224:+	protein_coding	289772
6-111589057-111589407	Myocytes	0.103	0.022	9.93756	2.21298	1.225	2.16518e-32	1.69943e-27	ENSSSCG00000003721	CHST9	6-111465123-111719888:-	protein_coding	94715
2-47430667-47432102	Myocytes	0.173	0.071	5.07618	1.34904	0.950371	2.25326e-32	1.76856e-27	ENSSSCG00000013401	DKK3	2-47385191-47446538:+	protein_coding	44188
3-59245734-59248536	Myocytes	0.217	0.099	5.86856	2.0267	0.819482	2.2893e-32	1.79685e-27	ENSSSCG00000022820		3-59189177-59264049:-	protein_coding	15313
4-38671876-38672907	Myocytes	0.119	0.028	7.14791	1.99168	1.00193	2.38039e-32	1.86834e-27	ENSSSCG00000006078	POP1	4-38607706-38656151:-	protein_coding	13724
13-73227773-73229238	Myocytes	0.166	0.06	7.56708	2.10715	1.01422	2.73019e-32	2.1429e-27	ENSSSCG00000031557	CHCHD6	13-73107228-73254981:-	protein_coding	25493
9-53581453-53582963	Myocytes	0.192	0.074	9.36824	3.56926	0.819397	2.76881e-32	2.17321e-27	ENSSSCG00000015234	KIRREL3	9-53491950-54063480:-	protein_coding	12338
7-36363729-36364898	Myocytes	0.222	0.092	9.4675	3.9612	0.746627	2.87499e-32	2.25655e-27	ENSSSCG00000042447	APOBEC2	7-36364300-36384299:+	protein_coding	0
9-67685202-67686158	Myocytes	0.178	0.061	8.74569	3.44419	0.785228	2.96496e-32	2.32717e-27	ENSSSCG00000015659	YOD1	9-67672648-67681843:-	protein_coding	1358
13-46100248-46100949	Myocytes	0.181	0.066	11.5265	4.16044	0.886823	3.03191e-32	2.37972e-27	ENSSSCG00000011496	ADAMTS9	13-46034816-46207006:-	protein_coding	105853
1-158943239-158944369	Myocytes	0.146	0.048	9.68464	2.5578	1.09967	3.25046e-32	2.55125e-27	ENSSSCG00000039179		1-159022355-159096960:+	lncRNA	75985
17-30886558-30888941	Myocytes	0.147	0.049	6.89413	1.70177	1.07221	3.42604e-32	2.68907e-27	ENSSSCG00000027070	ENTPD6	17-30908252-30934189:+	protein_coding	17310
9-75457231-75457986	Myocytes	0.161	0.054	13.2903	4.41562	0.970293	3.57754e-32	2.80798e-27	ENSSSCG00000015335	DYNC1I1	9-75336441-75760523:+	protein_coding	42206
6-19076228-19077812	Myocytes	0.143	0.046	10.0361	2.46057	1.15974	3.62638e-32	2.84631e-27	ENSSSCG00000021519	CPNE2	6-19046795-19098915:+	protein_coding	29233
1-1503319-1505486	Myocytes	0.155	0.054	9.04512	2.43373	1.07344	3.69945e-32	2.90366e-27	ENSSSCG00000048580		1-1503059-1507485:-	lncRNA	1799
2-1847015-1854408	Myocytes	0.207	0.092	4.23561	1.48826	0.743898	4.17641e-32	3.27803e-27	ENSSSCG00000035407		2-1956465-1957703:-	protein_coding	103095
5-67135962-67136358	Myocytes	0.195	0.073	16.0779	7.02513	0.75521	4.38776e-32	3.44391e-27	ENSSSCG00000000735	TSPAN9	5-66913769-67106233:-	protein_coding	27728
7-92505998-92507673	Myocytes	0.221	0.092	7.11058	2.96499	0.715666	4.46816e-32	3.50702e-27	ENSSSCG00000028304	ZFP36L1	7-92490011-92495574:-	protein_coding	8423
6-158244594-158245382	Myocytes	0.157	0.05	7.7846	2.63318	0.882892	4.64393e-32	3.64497e-27	ENSSSCG00000034261	TMEM59	6-158261993-158290483:+	protein_coding	14610
1-10299870-10300870	Myocytes	0.129	0.035	7.23909	2.09238	0.979948	4.74264e-32	3.72245e-27	ENSSSCG00000045120		1-10292625-10298030:+	lncRNA	2745
6-33986778-33988069	Myocytes	0.149	0.047	7.89911	2.26843	1.00164	4.8214e-32	3.78427e-27	ENSSSCG00000040286	CYLD	6-34059941-34121272:-	protein_coding	132920
15-67175170-67175542	Myocytes	0.11	0.025	10.5199	2.69557	1.13694	4.85141e-32	3.80782e-27	ENSSSCG00000015886	ITGB6	15-67041519-67175234:-	protein_coding	0
17-11148956-11151046	Myocytes	0.394	0.24	3.10295	1.58775	0.460918	5.14496e-32	4.03823e-27	ENSSSCG00000007033	AP3M2	17-11167161-11190856:+	protein_coding	14114
13-68555027-68555381	Myocytes	0.104	0.022	16.856	4.11669	1.24983	5.32119e-32	4.17655e-27	ENSSSCG00000029877	MKRN2	13-68545831-68581239:+	protein_coding	7503
11-21846874-21848120	Myocytes	0.162	0.055	12.7087	4.21328	0.966818	5.51325e-32	4.32729e-27	ENSSSCG00000023738	COG3	11-21759178-21872726:-	protein_coding	17982
12-8214258-8215105	Myocytes	0.101	0.022	5.63841	1.04088	1.17949	5.66499e-32	4.44639e-27	ENSSSCG00000033537		12-8243627-8585314:+	lncRNA	26521
15-119597438-119598699	Myocytes	0.257	0.116	4.88794	2.27269	0.587293	5.71588e-32	4.48634e-27	ENSSSCG00000050799		15-119642988-119645890:+	lncRNA	42288
18-19782752-19790370	Myocytes	0.671	0.525	3.05659	2.03086	0.291497	5.93398e-32	4.65752e-27	ENSSSCG00000016578	FLNC	18-19759738-19787618:-	protein_coding	0
10-41216210-41218461	Myocytes	0.236	0.118	9.26303	3.22065	0.888559	5.97513e-32	4.68982e-27	ENSSSCG00000011022	SVIL	10-41177977-41462766:+	protein_coding	38033
11-78097282-78098433	Myocytes	0.135	0.038	5.18774	1.53832	0.891068	6.46916e-32	5.07758e-27	ENSSSCG00000050352		11-78054860-78057307:+	lncRNA	42222
4-44112467-44114093	Myocytes	0.153	0.049	11.8481	3.67471	1.01103	6.8025e-32	5.33921e-27	ENSSSCG00000035526		4-44017992-44091224:-	lncRNA	19242
17-48029067-48030219	Myocytes	0.228	0.098	11.4097	4.83527	0.754558	7.10807e-32	5.57905e-27	ENSSSCG00000007424	TNNC2	17-48024685-48028638:-	protein_coding	0
7-49360334-49362205	Myocytes	0.266	0.124	8.64755	4.09159	0.639115	7.12801e-32	5.5947e-27	ENSSSCG00000040288	ARNT2	7-49258910-49450463:+	protein_coding	67880
8-87269381-87269956	Myocytes	0.13	0.036	12.4829	3.54073	1.08833	7.34303e-32	5.76347e-27	ENSSSCG00000031736	MGST2	8-87319533-87390520:-	protein_coding	114981
13-2760096-2760849	Myocytes	0.18	0.065	9.3862	3.46578	0.844034	7.46125e-32	5.85626e-27	ENSSSCG00000028911	COLQ	13-2677739-2755331:-	protein_coding	2764
9-53507049-53508178	Myocytes	0.104	0.024	10.5927	2.10614	1.31699	7.63105e-32	5.98953e-27	ENSSSCG00000015232	ST3GAL4	9-53445591-53486010:+	protein_coding	31000
7-120458338-120460856	Myocytes	0.156	0.052	9.81876	3.07926	0.975365	7.90489e-32	6.20447e-27	ENSSSCG00000002508	SETD3	7-120412544-120486686:-	protein_coding	16953
13-75768692-75769574	Myocytes	0.145	0.047	9.9605	2.64615	1.10063	7.93595e-32	6.22885e-27	ENSSSCG00000011646	KY	13-75726041-75774986:-	protein_coding	5212
2-45277782-45279143	Myocytes	0.108	0.027	13.4701	2.45864	1.43121	8.7426e-32	6.86198e-27	ENSSSCG00000013393	SPON1	2-44967984-45299677:-	protein_coding	20334
15-34074514-34075485	Myocytes	0.147	0.045	8.07714	2.52396	0.946173	8.91383e-32	6.99637e-27	ENSSSCG00000048555		15-33766456-34026310:-	lncRNA	46203
2-86537307-86538347	Myocytes	0.164	0.058	6.97858	2.19307	0.915778	9.27365e-32	7.2788e-27	ENSSSCG00000014099	OTP	2-86529349-86537328:-	protein_coding	0
1-75394892-75395357	Myocytes	0.102	0.022	9.5746	1.87468	1.30251	1.04883e-31	8.23219e-27	ENSSSCG00000004414	CD164	1-75441568-75458145:-	protein_coding	62331
2-148452818-148453241	Myocytes	0.172	0.061	14.3303	5.33654	0.883496	1.05552e-31	8.28469e-27	ENSSSCG00000028976	PPP2R2B	2-147937439-148411731:-	protein_coding	39086
10-41182533-41186257	Myocytes	0.241	0.115	7.28638	2.94	0.743431	1.13056e-31	8.87368e-27	ENSSSCG00000011022	SVIL	10-41177977-41462766:+	protein_coding	4356
17-31579751-31580506	Myocytes	0.156	0.051	6.25647	1.98081	0.8897	1.15068e-31	9.03161e-27	ENSSSCG00000007140	SMOX	17-31548635-31591966:-	protein_coding	4999
1-17561024-17561834	Myocytes	0.17	0.058	12.0375	4.5011	0.862883	1.17336e-31	9.20961e-27	ENSSSCG00000033175	SASH1	1-17306372-17662825:-	protein_coding	12244
3-76627746-76629960	Myocytes	0.261	0.132	8.85063	3.47488	0.789056	1.20577e-31	9.46397e-27	ENSSSCG00000008357	SPRED2	3-76523589-76649650:+	protein_coding	13846
2-119258079-119258527	Myocytes	0.147	0.045	16.3547	5.4479	0.99011	1.36005e-31	1.06749e-26	ENSSSCG00000014214	TRIM36	2-119306665-119352465:-	protein_coding	82386
12-60736795-60738196	Myocytes	0.179	0.066	9.00749	3.26859	0.85205	1.50358e-31	1.18015e-26	ENSSSCG00000033626	SREBF1	12-60733907-60751265:+	protein_coding	2688
6-158191818-158193355	Myocytes	0.129	0.038	8.79762	2.19099	1.12181	1.70365e-31	1.33718e-26	ENSSSCG00000020677	CYB5RL	6-158150598-158188772:+	protein_coding	41020
6-99057917-99060530	Myocytes	0.185	0.07	10.9225	3.99336	0.870316	1.70438e-31	1.33775e-26	ENSSSCG00000003684	MTCL1	6-99062354-99177958:-	protein_coding	117228
9-106657991-106658555	Myocytes	0.316	0.151	11.3765	6.90071	0.448842	1.78751e-31	1.403e-26	ENSSSCG00000051587		9-106672014-106678651:-	protein_coding	19896
6-105509394-105509915	Myocytes	0.118	0.03	12.4467	3.13361	1.17959	1.89289e-31	1.48571e-26	ENSSSCG00000031942	YES1	6-105505479-105600687:+	protein_coding	3011
2-25133138-25135045	Myocytes	0.131	0.037	6.43667	1.95215	0.923891	2.17584e-31	1.70779e-26	ENSSSCG00000013294	LDLRAD3	2-24875381-25139191:-	protein_coding	3581
4-18398139-18398962	Myocytes	0.113	0.024	5.105	1.45364	0.911536	2.25212e-31	1.76767e-26	ENSSSCG00000049444		4-18284592-18290303:-	protein_coding	105835
6-88783174-88790426	Myocytes	0.441	0.279	2.94986	1.66749	0.392542	2.44145e-31	1.91627e-26	ENSSSCG00000031380	MARCKSL1	6-88786175-88787769:-	protein_coding	0
14-20264070-20265408	Myocytes	0.108	0.027	12.7126	2.3178	1.41901	2.55347e-31	2.00419e-26	ENSSSCG00000009714	NEK1	14-20144659-20332246:+	protein_coding	119201
8-109712342-109712943	Myocytes	0.187	0.072	11.2324	4.30562	0.835318	2.69954e-31	2.11884e-26	ENSSSCG00000009125		8-109306793-109821078:-	protein_coding	49813
2-8010554-8011676	Myocytes	0.154	0.05	12.1112	3.80484	1.00384	2.86528e-31	2.24893e-26	ENSSSCG00000013044		2-7976275-8052352:-	protein_coding	17122
16-23735966-23737193	Myocytes	0.203	0.078	8.42609	3.26249	0.793629	2.86699e-31	2.25027e-26	ENSSSCG00000016850	LIFR	16-23631195-24042240:-	protein_coding	6321
13-70878444-70881093	Myocytes	0.468	0.311	3.11853	1.75154	0.403334	2.95161e-31	2.31669e-26	ENSSSCG00000028031	HDAC11	13-70860656-70918005:-	protein_coding	0
13-5170469-5171189	Myocytes	0.135	0.041	12.8231	3.58469	1.10362	3.31307e-31	2.6004e-26	ENSSSCG00000046756		13-5140608-5157592:+	lncRNA	29661
7-4223553-4224880	Myocytes	0.121	0.032	11.704	3.04965	1.14329	3.36278e-31	2.63942e-26	ENSSSCG00000050099		7-4227061-4234512:+	lncRNA	180
13-137064825-137066204	Myocytes	0.124	0.035	13.9148	3.41937	1.21635	3.54997e-31	2.78634e-26	ENSSSCG00000043024		13-136954016-136971224:-	lncRNA	91600
4-34275670-34277714	Myocytes	0.262	0.129	7.9773	3.36365	0.721391	3.84509e-31	3.01797e-26	ENSSSCG00000050730		4-34261786-34266139:-	lncRNA	7530
15-103924645-103928762	Myocytes	0.168	0.071	5.48086	1.42413	0.983382	3.86305e-31	3.03207e-26	ENSSSCG00000016090	SPATS2L	15-103879356-104060525:+	protein_coding	603
1-14032779-14033160	Myocytes	0.211	0.083	9.04814	4.05637	0.68674	3.91838e-31	3.0755e-26	ENSSSCG00000004082		1-14028858-14201706:+	protein_coding	3721
3-31102181-31102684	Myocytes	0.173	0.062	14.6621	5.32781	0.906288	3.91956e-31	3.07642e-26	ENSSSCG00000050997		3-31133621-31136809:+	lncRNA	28936
12-18167805-18170432	Myocytes	0.237	0.109	6.32158	2.5918	0.712173	3.92234e-31	3.0786e-26	ENSSSCG00000017331		12-18183833-18195208:+	protein_coding	11400
14-81248054-81250706	Myocytes	0.155	0.06	5.80879	1.46647	1.01543	4.19314e-31	3.29115e-26	ENSSSCG00000042227		14-81309858-81314288:+	lncRNA	57151
6-89160141-89161365	Myocytes	0.164	0.054	6.35305	2.42786	0.763178	4.58669e-31	3.60005e-26	ENSSSCG00000025834	FNDC5	6-89163363-89173792:-	protein_coding	10323
13-34256644-34257692	Myocytes	0.233	0.096	10.1195	5.03807	0.610618	4.79452e-31	3.76317e-26	ENSSSCG00000011426	POC1A	13-34199409-34313073:-	protein_coding	49908
5-15107455-15108408	Myocytes	0.271	0.122	12.2673	6.57038	0.561061	4.99586e-31	3.9212e-26	ENSSSCG00000000186	RHEBL1	5-15094603-15097665:-	protein_coding	7789
14-112353669-112354949	Myocytes	0.116	0.033	6.81119	1.42024	1.17169	5.03927e-31	3.95527e-26	ENSSSCG00000010563	BTRC	14-112398866-112588041:+	protein_coding	41916
1-118383401-118384210	Myocytes	0.127	0.035	14.4724	3.7176	1.18776	5.06453e-31	3.9751e-26	ENSSSCG00000041333		1-118367967-118373304:+	protein_coding	15234
1-137290534-137291854	Myocytes	0.32	0.165	12.3179	6.594	0.561751	5.29735e-31	4.15784e-26	ENSSSCG00000027232		1-137201245-137297185:-	protein_coding	0
5-15235066-15238432	Myocytes	0.294	0.153	3.46971	1.68649	0.509086	5.31721e-31	4.17342e-26	ENSSSCG00000000190	TUBA1B	5-15149099-15269267:-	protein_coding	30635
6-86315149-86319598	Myocytes	0.275	0.136	6.15056	2.86367	0.615574	5.69156e-31	4.46725e-26	ENSSSCG00000049560		6-86304429-86305250:-	protein_coding	7898
14-136902413-136903148	Myocytes	0.293	0.141	11.7487	6.60263	0.516934	6.28154e-31	4.93032e-26	ENSSSCG00000010751	NPS	14-136836352-136839510:+	protein_coding	65861
2-6676226-6683039	Myocytes	0.342	0.198	2.72885	1.38694	0.446089	6.29533e-31	4.94114e-26	ENSSSCG00000035604	FAM89B	2-6680835-6684494:-	protein_coding	0
13-74193558-74193898	Myocytes	0.154	0.049	14.8381	5.476	0.894316	6.65839e-31	5.22611e-26	ENSSSCG00000011635	TMEM108	13-74180197-74555946:+	protein_coding	5813
14-92089519-92091002	Myocytes	0.183	0.069	8.29832	3.33521	0.763063	7.38531e-31	5.79666e-26	ENSSSCG00000043882		14-92074927-92077830:+	lncRNA	14392
15-136560984-136562186	Myocytes	0.156	0.058	5.74335	1.58881	0.95736	7.40357e-31	5.81099e-26	ENSSSCG00000049049		15-136542811-136554962:+	lncRNA	17484
3-132078531-132081347	Myocytes	0.15	0.052	5.96341	1.73187	0.935683	7.53312e-31	5.91267e-26	ENSSSCG00000049737		3-131935106-132156131:+	lncRNA	27706
1-107189647-107190563	Myocytes	0.149	0.05	14.2699	4.22277	1.07286	8.19478e-31	6.432e-26	ENSSSCG00000044010		1-107141774-107184755:-	lncRNA	2891
13-46408348-46408536	Myocytes	0.14	0.037	9.10047	3.10126	0.901288	8.20152e-31	6.43729e-26	ENSSSCG00000049500		13-46407054-46412800:+	lncRNA	1094
14-74774282-74774703	Myocytes	0.101	0.019	11.0995	3.41753	1.00758	8.30913e-31	6.52175e-26	ENSSSCG00000010281	PSAP	14-74734189-74887763:-	protein_coding	2709
17-48901659-48902873	Myocytes	0.282	0.14	7.63458	3.8318	0.580556	8.4417e-31	6.62581e-26	ENSSSCG00000041724		17-48851127-48884800:+	lncRNA	25694
12-6478356-6479993	Myocytes	0.109	0.026	11.7045	2.89305	1.18277	8.73613e-31	6.8569e-26	ENSSSCG00000017232	SLC9A3R1	12-6466120-6493428:-	protein_coding	3145
6-10008228-10008955	Myocytes	0.143	0.046	9.33714	2.45855	1.09489	9.1043e-31	7.14588e-26	ENSSSCG00000034604	CLEC3A	6-9907148-9915384:-	protein_coding	90843
9-1002506-1006863	Myocytes	0.248	0.127	5.61169	2.18915	0.729085	9.1332e-31	7.16856e-26	ENSSSCG00000023057	LMO1	9-945111-1082976:+	protein_coding	36314
13-147368395-147368832	Myocytes	0.113	0.028	9.10487	2.19526	1.15135	1.06278e-30	8.34166e-26	ENSSSCG00000041735		13-147417752-147447235:+	lncRNA	46919
3-10683797-10684504	Myocytes	0.158	0.055	8.70832	2.63087	0.983511	1.1418e-30	8.9619e-26	ENSSSCG00000007702	FKBP6	3-10669828-10708523:+	protein_coding	13769
12-2868077-2869124	Myocytes	0.116	0.029	13.3235	3.65546	1.12386	1.20825e-30	9.48347e-26	ENSSSCG00000039498	RBFOX3	12-2710014-3137519:+	protein_coding	157863
18-6249506-6251566	Myocytes	0.168	0.06	7.50587	2.61311	0.856188	1.21399e-30	9.52846e-26	ENSSSCG00000016448	KCNH2	18-6243524-6279111:+	protein_coding	5782
9-40321220-40321826	Myocytes	0.116	0.03	11.557	3.228	1.08855	1.25469e-30	9.84791e-26	ENSSSCG00000045509		9-40222035-40226589:+	lncRNA	98985
2-3737980-3739404	Myocytes	0.187	0.073	4.47737	1.63175	0.732975	1.28496e-30	1.00855e-25	ENSSSCG00000037900	CCND1	2-3621246-3633296:-	protein_coding	102683
7-2633035-2633854	Myocytes	0.2	0.082	11.3206	4.55906	0.795845	1.39171e-30	1.09234e-25	ENSSSCG00000041051		7-2540631-2642780:-	lncRNA	8726
18-6342190-6343428	Myocytes	0.181	0.069	6.35969	2.3243	0.794757	1.41956e-30	1.1142e-25	ENSSSCG00000016444		18-6329105-6358173:+	protein_coding	0
9-96869153-96869616	Myocytes	0.147	0.046	14.3118	4.74472	0.980342	1.48507e-30	1.16561e-25	ENSSSCG00000015399	SEMA3E	9-96682246-96941074:+	protein_coding	49294
13-93192560-93193059	Myocytes	0.124	0.035	15.1689	4.08024	1.15773	1.70261e-30	1.33636e-25	ENSSSCG00000049080		13-93292934-93307519:-	lncRNA	105542
14-1378085-1379229	Myocytes	0.11	0.027	9.51507	2.25257	1.17336	1.74589e-30	1.37033e-25	ENSSSCG00000031962		14-1365729-1366196:-	protein_coding	9888
11-9505598-9506483	Myocytes	0.252	0.115	9.61427	4.54108	0.650009	1.84073e-30	1.44477e-25	ENSSSCG00000047377		11-9420077-9426967:-	lncRNA	76630
1-254153082-254157069	Myocytes	0.151	0.061	4.57702	1.04252	1.00447	1.87248e-30	1.46969e-25	ENSSSCG00000005480	RGS3	1-254067492-254211805:+	protein_coding	34139
13-59935274-59936339	Myocytes	0.196	0.077	12.0417	5.07336	0.76424	1.88023e-30	1.47577e-25	ENSSSCG00000047979		13-60011685-60017634:-	protein_coding	81095
3-122370608-122371576	Myocytes	0.189	0.071	11.629	4.58946	0.815116	1.9728e-30	1.54843e-25	ENSSSCG00000043020		3-122524168-122551741:+	lncRNA	150591
7-36357883-36361884	Myocytes	0.154	0.059	6.57049	1.8086	0.991572	2.02947e-30	1.59291e-25	ENSSSCG00000042447	APOBEC2	7-36364300-36384299:+	protein_coding	415
6-170179918-170181988	Myocytes	0.131	0.038	7.28414	2.1012	0.982554	2.04796e-30	1.60742e-25	ENSSSCG00000003972	SLFNL1	6-170194708-170198629:+	protein_coding	10719
11-77410395-77410907	Myocytes	0.181	0.067	13.2223	5.36379	0.804186	2.12868e-30	1.67078e-25	ENSSSCG00000009551	ARHGEF7	11-77427368-77530995:+	protein_coding	14460
8-133353522-133354459	Myocytes	0.135	0.041	6.8341	1.97823	0.967156	2.17627e-30	1.70814e-25	ENSSSCG00000009229	ARHGAP24	8-132761689-133242298:-	protein_coding	109223
12-51408274-51409865	Myocytes	0.14	0.046	5.6639	1.5999	0.941233	2.31279e-30	1.81528e-25	ENSSSCG00000045987		12-51422012-51432357:+	lncRNA	10146
3-14580207-14581303	Myocytes	0.177	0.065	7.9993	3.18527	0.765575	2.3688e-30	1.85925e-25	ENSSSCG00000007727	AUTS2	3-13565480-14794365:+	protein_coding	122480
5-90913711-90914294	Myocytes	0.118	0.033	8.22199	1.77321	1.20159	2.38876e-30	1.87492e-25	ENSSSCG00000041252		5-90820798-90963134:+	protein_coding	92713
1-268227602-268228052	Myocytes	0.116	0.031	13.0643	3.52563	1.13388	2.40415e-30	1.88699e-25	ENSSSCG00000005619	TOR2A	1-268233110-268237459:-	protein_coding	9207
5-63494047-63495483	Myocytes	0.252	0.13	5.90343	2.28844	0.741606	2.48642e-30	1.95157e-25	ENSSSCG00000034914		5-63429664-63514566:-	protein_coding	18848
7-57588522-57591460	Myocytes	0.181	0.075	3.42254	1.14232	0.724826	2.50412e-30	1.96546e-25	ENSSSCG00000001869	PEAK1	7-57223851-57503639:-	protein_coding	82882
8-134645779-134646370	Myocytes	0.161	0.054	10.0572	3.68329	0.859076	2.60388e-30	2.04376e-25	ENSSSCG00000042957		8-134487202-134493186:-	lncRNA	150592
3-72377317-72382262	Myocytes	0.453	0.293	2.93964	1.71737	0.371427	2.60681e-30	2.04606e-25	ENSSSCG00000033099	ASPRV1	3-72381330-72494507:+	protein_coding	0
9-214379-214901	Myocytes	0.112	0.029	8.9896	2.23241	1.12832	2.70794e-30	2.12543e-25	ENSSSCG00000042439		9-215070-218225:+	lncRNA	0
15-133979915-133980693	Myocytes	0.126	0.036	13.3112	3.31094	1.19989	2.73064e-30	2.14326e-25	ENSSSCG00000036274		15-133968693-134049028:+	protein_coding	0
3-49320414-49321478	Myocytes	0.135	0.041	11.5806	3.25999	1.08289	2.75342e-30	2.16113e-25	ENSSSCG00000047107		3-49349178-49358377:+	lncRNA	25699
16-24424630-24424954	Myocytes	0.156	0.051	15.875	5.67703	0.927159	2.93108e-30	2.30058e-25	ENSSSCG00000016855	FYB1	16-24333032-24507740:-	protein_coding	9458
15-63001749-63002282	Myocytes	0.116	0.031	13.7339	3.64278	1.15484	3.03115e-30	2.37912e-25	ENSSSCG00000042870		15-63203542-63205431:-	lncRNA	202949
7-11099963-11102271	Myocytes	0.198	0.08	6.42822	2.53499	0.742575	3.18224e-30	2.49771e-25	ENSSSCG00000047182		7-11160567-11163841:+	lncRNA	56295
3-117665806-117668150	Myocytes	0.144	0.048	6.92195	2.06187	0.950612	3.28004e-30	2.57447e-25	ENSSSCG00000030115	HS1BP3	3-117609033-117648383:+	protein_coding	52956
3-26319204-26320363	Myocytes	0.171	0.064	4.06928	1.46149	0.722429	3.41569e-30	2.68094e-25	ENSSSCG00000007866	TMC7	3-26305453-26360885:+	protein_coding	13551
9-25969060-25973581	Myocytes	0.225	0.102	6.71005	2.73395	0.725059	3.58772e-30	2.81597e-25	ENSSSCG00000041267		9-25917955-25981743:-	lncRNA	635
5-21556336-21556780	Myocytes	0.11	0.027	17.106	4.55521	1.18151	3.72928e-30	2.92708e-25	ENSSSCG00000039506		5-21486312-21563425:+	protein_coding	29
17-61936969-61941578	Myocytes	0.233	0.104	6.22001	2.91554	0.611904	3.78422e-30	2.97019e-25	ENSSSCG00000050024		17-61936195-61938287:+	lncRNA	574
14-17999984-18000309	Myocytes	0.142	0.044	15.846	5.80727	0.906124	3.83874e-30	3.01299e-25	ENSSSCG00000049140		14-17981280-17986889:+	protein_coding	18504
1-255752043-255752820	Myocytes	0.35	0.183	7.1554	4.02826	0.483606	3.84732e-30	3.01973e-25	ENSSSCG00000046112		1-255747615-255759353:-	lncRNA	6333
12-44093109-44095232	Myocytes	0.29	0.151	7.23544	3.42356	0.621501	3.86724e-30	3.03536e-25	ENSSSCG00000017753	KSR1	12-43985740-44135833:+	protein_coding	9936
16-46412131-46413286	Myocytes	0.141	0.049	7.07964	1.84091	1.04522	3.99454e-30	3.13527e-25	ENSSSCG00000051078		16-46397797-46414508:-	lncRNA	1022
9-45825794-45827344	Myocytes	0.101	0.024	10.2687	2.06075	1.30337	4.11887e-30	3.23286e-25	ENSSSCG00000029395	TMEM25	9-45829176-45838975:+	protein_coding	0
5-103565342-103566493	Myocytes	0.109	0.028	8.67909	1.96457	1.18324	4.17148e-30	3.27415e-25	ENSSSCG00000049996		5-103557993-103560797:+	lncRNA	7149
6-71082704-71084389	Myocytes	0.225	0.101	13.1554	5.67456	0.751794	4.30607e-30	3.37979e-25	ENSSSCG00000003407	CASZ1	6-70879984-70995922:-	protein_coding	84781
7-94260953-94261444	Myocytes	0.298	0.151	7.7329	3.34299	0.698533	4.69574e-30	3.68564e-25	ENSSSCG00000045455		7-94260700-94263448:+	lncRNA	53
5-104284132-104288067	Myocytes	0.159	0.054	4.20601	1.4352	0.759787	4.73255e-30	3.71453e-25	ENSSSCG00000000951	CSRP2	5-104273168-104295142:+	protein_coding	10284
18-5907198-5907757	Myocytes	0.126	0.035	8.54284	2.59583	0.976015	4.79295e-30	3.76194e-25	ENSSSCG00000016438	NUB1	18-5899567-5928884:-	protein_coding	20866
12-20622592-20624740	Myocytes	0.206	0.087	6.73185	2.68557	0.740924	4.88315e-30	3.83274e-25	ENSSSCG00000032467	RAB5C	12-20613996-20636073:+	protein_coding	8394
13-35296138-35297999	Myocytes	0.184	0.077	8.82935	2.82683	0.943337	5.42507e-30	4.25808e-25	ENSSSCG00000023503	PRKCD	13-35290264-35323356:+	protein_coding	270
4-2963934-2964831	Myocytes	0.108	0.032	9.99135	1.67862	1.41181	5.60091e-30	4.3961e-25	ENSSSCG00000005935	AGO2	4-2919529-3015367:+	protein_coding	0
13-53521043-53522262	Myocytes	0.139	0.051	5.41241	1.28305	1.03272	5.79752e-30	4.55041e-25	ENSSSCG00000048988		13-53661770-53672438:-	lncRNA	149976
4-129321208-129322342	Myocytes	0.119	0.033	13.0565	3.08141	1.23664	5.96927e-30	4.68522e-25	ENSSSCG00000048489		4-129321564-129328892:+	lncRNA	0
7-89758693-89758983	Myocytes	0.12	0.033	21.5611	5.84154	1.19322	6.62808e-30	5.20231e-25	ENSSSCG00000032482		7-89744839-89769960:-	lncRNA	10774
7-8051363-8053997	Myocytes	0.156	0.053	6.82359	2.26472	0.873968	7.70909e-30	6.05079e-25	ENSSSCG00000037420	TMEM170B	7-8093890-8127414:+	protein_coding	37892
7-75708633-75710395	Myocytes	0.143	0.046	5.26508	1.62129	0.871323	8.06931e-30	6.33352e-25	ENSSSCG00000002028	CMTM5	7-75694644-75709871:-	protein_coding	0
2-141477788-141494493	Myocytes	0.651	0.517	3.43454	2.20546	0.324569	8.68549e-30	6.81716e-25	ENSSSCG00000037898	CXXC5	2-141480395-141514324:+	protein_coding	0
9-39140658-39142814	Myocytes	0.217	0.095	10.8632	4.76916	0.720912	9.3024e-30	7.30136e-25	ENSSSCG00000015016	POU2AF1	9-39119012-39144606:-	protein_coding	1592
18-17399495-17401688	Myocytes	0.13	0.04	5.86873	1.67046	0.944729	9.932e-30	7.79552e-25	ENSSSCG00000047208		18-17398601-17442084:+	lncRNA	694
3-125255151-125256280	Myocytes	0.116	0.033	12.0495	2.84137	1.22292	1.00813e-29	7.91274e-25	ENSSSCG00000041285		3-125239594-125249231:-	lncRNA	3919
10-7041131-7041505	Myocytes	0.179	0.066	9.38473	3.74731	0.782759	1.03247e-29	8.10374e-25	ENSSSCG00000010814	ESRRG	10-6712841-7030063:-	protein_coding	9067
2-74790820-74791805	Myocytes	0.18	0.068	13.3447	5.11319	0.852933	1.03313e-29	8.1089e-25	ENSSSCG00000040860	NMRK2	2-74784639-74791155:-	protein_coding	0
6-134494461-134495173	Myocytes	0.29	0.139	9.49073	5.41207	0.492309	1.07054e-29	8.40259e-25	ENSSSCG00000003762	ADGRL4	6-134362901-134462694:+	protein_coding	131360
10-17115283-17115855	Myocytes	0.136	0.041	9.83081	3.31631	0.919994	1.21179e-29	9.51118e-25	ENSSSCG00000041281		10-17154603-17156909:-	lncRNA	40854
6-36153445-36153865	Myocytes	0.104	0.023	12.5933	3.72209	1.05733	1.25394e-29	9.84202e-25	ENSSSCG00000002841	N4BP1	6-36122035-36174536:+	protein_coding	31210
2-15190829-15192821	Myocytes	0.124	0.036	9.01462	2.49846	1.05172	1.41256e-29	1.10871e-24	ENSSSCG00000013238	SLC39A13	2-15193506-15210425:-	protein_coding	8420
17-35401867-35403089	Myocytes	0.109	0.028	10.56	2.42313	1.217	1.6043e-29	1.2592e-24	ENSSSCG00000035357	BCL2L1	17-35366141-35415359:-	protein_coding	10881
2-42901618-42903923	Myocytes	0.189	0.08	3.06472	1.14547	0.638985	1.66228e-29	1.30471e-24	ENSSSCG00000045584		2-43172356-43174446:-	lncRNA	270323
6-4649542-4654190	Myocytes	0.343	0.198	4.63585	2.44987	0.490812	1.66708e-29	1.30847e-24	ENSSSCG00000032115	OSGIN1	6-4642762-4675813:-	protein_coding	0
9-60341252-60341758	Myocytes	0.151	0.052	17.6043	5.75278	1.01344	1.72116e-29	1.35092e-24	ENSSSCG00000025612	SPATA19	9-60426621-60433458:-	protein_coding	91500
5-92455964-92456693	Myocytes	0.127	0.039	10.2096	2.6472	1.12281	1.82957e-29	1.43601e-24	ENSSSCG00000043337		5-92494422-92821712:+	lncRNA	35728
6-69395883-69396260	Myocytes	0.102	0.024	8.90311	2.0962	1.16267	1.85075e-29	1.45264e-24	ENSSSCG00000022343	ENO1	6-69385882-69401117:-	protein_coding	4636
2-74258723-74263779	Myocytes	0.376	0.227	4.61841	2.47262	0.481139	1.85474e-29	1.45577e-24	ENSSSCG00000035176	SEMA6B	2-74223744-74300462:+	protein_coding	17974
18-6092856-6102332	Myocytes	0.398	0.247	4.89155	2.7952	0.439781	1.97612e-29	1.55104e-24	ENSSSCG00000032249	GBX1	18-6058929-6080906:+	protein_coding	33727
9-107737363-107738122	Myocytes	0.119	0.033	4.817	1.28991	0.932271	2.39352e-29	1.87865e-24	ENSSSCG00000015444	LAMB1	9-107671152-107772269:-	protein_coding	9020
3-124048371-124049174	Myocytes	0.124	0.036	13.8973	3.72436	1.14845	2.43415e-29	1.91054e-24	ENSSSCG00000040277		3-124011469-124039725:-	lncRNA	6645
9-49231151-49232376	Myocytes	0.175	0.066	9.76294	3.7742	0.812882	2.62328e-29	2.05899e-24	ENSSSCG00000046378		9-49239622-49241473:-	lncRNA	8897
8-70902892-70903500	Myocytes	0.195	0.08	12.5452	4.73184	0.859998	2.91918e-29	2.29123e-24	ENSSSCG00000008966	PARM1	8-70788193-70896558:+	protein_coding	114287
15-55457680-55458119	Myocytes	0.16	0.055	16.1089	6.2176	0.863079	2.93372e-29	2.30264e-24	ENSSSCG00000015850	DUSP4	15-55490468-55509459:+	protein_coding	30348
13-90976767-90977212	Myocytes	0.129	0.039	5.22184	1.43716	0.93723	2.94227e-29	2.30936e-24	ENSSSCG00000031388	SIAH2	13-90949021-90971411:-	protein_coding	3355
6-71026060-71029805	Myocytes	0.358	0.215	3.4174	1.82093	0.448485	3.06825e-29	2.40824e-24	ENSSSCG00000003407	CASZ1	6-70879984-70995922:-	protein_coding	28137
1-109025094-109025400	Myocytes	0.124	0.033	13.8022	4.48883	0.99206	3.2421e-29	2.54469e-24	ENSSSCG00000004570	TPM1	1-108986981-109019440:-	protein_coding	3653
6-132505662-132506152	Myocytes	0.164	0.054	10.2493	4.363	0.740778	3.48014e-29	2.73152e-24	ENSSSCG00000003761	ADGRL2	6-131727083-132366088:-	protein_coding	137573
5-87317350-87318664	Myocytes	0.175	0.065	8.18704	3.21198	0.779861	3.55996e-29	2.79417e-24	ENSSSCG00000023803	ELK3	5-87285238-87354196:-	protein_coding	4042
7-40441545-40442837	Myocytes	0.132	0.04	10.0291	3.10095	0.989316	3.58051e-29	2.81031e-24	ENSSSCG00000001710	RUNX2	7-40106513-40459686:+	protein_coding	235890
11-2330396-2332398	Myocytes	0.229	0.103	8.01198	3.74428	0.641615	3.64702e-29	2.86251e-24	ENSSSCG00000009281		11-2310269-2380053:+	protein_coding	0
15-136840484-136841597	Myocytes	0.198	0.075	9.38923	4.28575	0.675755	3.80767e-29	2.9886e-24	ENSSSCG00000016323	COPS8	15-136827862-136838048:+	protein_coding	11995
9-136994015-136996721	Myocytes	0.203	0.088	6.36207	2.50656	0.741706	3.88595e-29	3.05004e-24	ENSSSCG00000015632		9-136893351-137056101:-	protein_coding	58214
1-166551654-166552253	Myocytes	0.108	0.029	10.5084	2.26263	1.26054	4.0881e-29	3.20871e-24	ENSSSCG00000004962	CORO2B	1-166465953-166608367:+	protein_coding	15600
13-126894271-126895148	Myocytes	0.168	0.062	8.84776	3.26589	0.836594	4.16725e-29	3.27083e-24	ENSSSCG00000025592	TP63	13-127116104-127347075:+	protein_coding	218955
18-34311622-34312229	Myocytes	0.119	0.034	17.2123	4.56789	1.18508	4.57466e-29	3.59061e-24	ENSSSCG00000016652	LRRN3	18-34424513-34465457:-	protein_coding	153028
2-6866758-6868718	Myocytes	0.323	0.186	4.10186	1.99362	0.533122	4.91733e-29	3.85956e-24	ENSSSCG00000012994	TIGD3	2-6865374-6866789:-	protein_coding	0
X-110439740-110440949	Myocytes	0.124	0.036	5.28873	1.55707	0.899897	5.28015e-29	4.14433e-24	ENSSSCG00000043173		X-110384592-110387902:-	lncRNA	49837
2-105059818-105061169	Myocytes	0.108	0.028	7.56795	1.79007	1.12196	5.28552e-29	4.14855e-24	ENSSSCG00000045963		2-105128601-105132419:+	protein_coding	65431
14-77091648-77093705	Myocytes	0.191	0.08	5.80917	2.16539	0.765993	5.45249e-29	4.2796e-24	ENSSSCG00000010315	ADK	14-76836095-77322416:+	protein_coding	227117
12-12061319-12064273	Myocytes	0.285	0.143	6.77218	3.52284	0.541411	6.42829e-29	5.0455e-24	ENSSSCG00000035402	RGS9	12-11996417-12089466:+	protein_coding	45798
8-3945483-3949145	Myocytes	0.166	0.064	6.82109	2.29628	0.86403	6.54714e-29	5.13878e-24	ENSSSCG00000027349		8-3816137-3929059:-	protein_coding	14423
6-95759793-95760903	Myocytes	0.129	0.039	9.23416	2.86576	0.973573	6.79696e-29	5.33487e-24	ENSSSCG00000003669	MFSD2A	6-95738973-95814953:+	protein_coding	20620
1-239002070-239002680	Myocytes	0.162	0.062	9.68091	3.12512	0.951362	6.80023e-29	5.33744e-24	ENSSSCG00000005361	ALDH1B1	1-239110018-239114728:+	protein_coding	105337
14-124959070-124962001	Myocytes	0.236	0.108	4.42158	2.08684	0.56324	6.85766e-29	5.38251e-24	ENSSSCG00000010651	ABLIM1	14-124760398-125010892:-	protein_coding	0
8-20035419-20035674	Myocytes	0.142	0.047	16.4291	5.15251	1.04128	6.90444e-29	5.41922e-24	ENSSSCG00000022155	RBPJ	8-19922779-20166755:+	protein_coding	24539
8-132913599-132916351	Myocytes	0.349	0.202	4.96803	2.60299	0.504653	7.03341e-29	5.52046e-24	ENSSSCG00000009229	ARHGAP24	8-132761689-133242298:-	protein_coding	84470
2-5568277-5568741	Myocytes	0.104	0.026	16.8747	3.6749	1.34118	7.44256e-29	5.84159e-24	ENSSSCG00000039360	LRFN4	2-5576622-5579968:-	protein_coding	11027
9-124005999-124007102	Myocytes	0.276	0.144	10.5189	4.67015	0.708773	7.66309e-29	6.01468e-24	ENSSSCG00000039986	RGS8	9-123953290-124093539:-	protein_coding	7189
14-87659948-87665043	Myocytes	0.269	0.156	8.47723	3.27207	0.796792	7.91153e-29	6.20968e-24	ENSSSCG00000010359	LDB3	14-87644242-87722251:+	protein_coding	0
13-160245471-160246657	Myocytes	0.221	0.092	8.46933	4.46627	0.549462	7.98391e-29	6.26649e-24	ENSSSCG00000050096		13-160233140-160241454:+	lncRNA	12131
2-15854817-15857943	Myocytes	0.241	0.114	7.93825	3.62049	0.659839	8.24211e-29	6.46915e-24	ENSSSCG00000023097	ZNF408	2-15826654-15834246:-	protein_coding	18570
9-64370826-64372225	Myocytes	0.211	0.091	7.64926	3.15213	0.733852	8.54812e-29	6.70933e-24	ENSSSCG00000015273	ATP2B4	9-64336499-64445663:+	protein_coding	34122
16-38410437-38411258	Myocytes	0.216	0.088	12.9343	6.8572	0.572921	1.03354e-28	8.11217e-24	ENSSSCG00000016929	PDE4D	16-37897300-39154586:-	protein_coding	58690
4-125228464-125229289	Myocytes	0.183	0.069	11.7316	5.0219	0.748684	1.04779e-28	8.22397e-24	ENSSSCG00000006911	TGFBR3	4-125101190-125316796:+	protein_coding	35705
13-21120948-21121238	Myocytes	0.22	0.089	16.4277	8.58639	0.597716	1.10272e-28	8.65511e-24	ENSSSCG00000048477		13-21209018-21330447:+	protein_coding	85779
X-106266948-106268257	Myocytes	0.138	0.045	6.38449	1.89081	0.937847	1.10692e-28	8.68813e-24	ENSSSCG00000046924		X-106258963-106276954:-	lncRNA	6159
1-134264864-134265515	Myocytes	0.122	0.037	8.77558	2.30431	1.08466	1.18683e-28	9.31534e-24	ENSSSCG00000049733		1-134227742-134238717:+	lncRNA	36922
12-33448411-33448709	Myocytes	0.154	0.054	15.1039	5.29146	0.939869	1.21244e-28	9.51635e-24	ENSSSCG00000034994	AKAP1	12-33396473-33411441:+	protein_coding	51738
2-3745574-3750861	Myocytes	0.222	0.103	4.07601	1.72325	0.6227	1.2608e-28	9.89591e-24	ENSSSCG00000037900	CCND1	2-3621246-3633296:-	protein_coding	110277
1-167377958-167378312	Myocytes	0.248	0.115	16.0957	7.52887	0.695368	1.32116e-28	1.03696e-23	ENSSSCG00000004970		1-167296090-167298266:+	protein_coding	81532
12-10598417-10600595	Myocytes	0.146	0.051	4.74289	1.49992	0.831705	1.34096e-28	1.05251e-23	ENSSSCG00000034358	KCNJ16	12-10368378-10865310:-	protein_coding	38246
6-107028410-107028986	Myocytes	0.188	0.075	10.5033	4.25498	0.783454	1.4485e-28	1.13691e-23	ENSSSCG00000042186		6-107075480-107079953:-	lncRNA	50767
6-1168189-1169992	Myocytes	0.168	0.062	8.41467	3.31586	0.779974	1.51665e-28	1.1904e-23	ENSSSCG00000031875	ZNF469	6-1162822-1174257:-	protein_coding	4065
3-35562361-35563152	Myocytes	0.233	0.098	11.755	6.76918	0.49576	1.53145e-28	1.20202e-23	ENSSSCG00000007917	RBFOX1	3-34939572-37209658:-	protein_coding	204333
6-54240426-54241222	Myocytes	0.122	0.038	10.0305	2.44086	1.16494	1.60347e-28	1.25855e-23	ENSSSCG00000003152	RUVBL2	6-54250515-54266893:+	protein_coding	7292
12-23037031-23042550	Myocytes	0.338	0.207	3.08017	1.56814	0.462959	1.72704e-28	1.35554e-23	ENSSSCG00000017510	CACNB1	12-23037810-23060491:+	protein_coding	0
13-74416508-74418065	Myocytes	0.154	0.059	7.03354	2.08591	0.956779	1.73516e-28	1.36191e-23	ENSSSCG00000011636	BFSP2	13-74557930-74639455:+	protein_coding	137864
5-67173701-67175334	Myocytes	0.117	0.034	8.12394	2.23489	1.03691	1.7426e-28	1.36775e-23	ENSSSCG00000000736	TEAD4	5-67118289-67194343:-	protein_coding	0
12-51435597-51436348	Myocytes	0.218	0.097	11.0791	4.8955	0.717289	1.74545e-28	1.36998e-23	ENSSSCG00000043751		12-51427601-51433327:-	lncRNA	269
9-120523192-120524257	Myocytes	0.265	0.128	11.2706	5.93569	0.570523	1.75603e-28	1.37829e-23	ENSSSCG00000043373		9-120545852-120546179:+	protein_coding	19594
12-21022229-21023732	Myocytes	0.128	0.041	9.79919	2.85805	1.02931	1.80218e-28	1.41451e-23	ENSSSCG00000017448	KRT14	12-21024314-21119396:+	protein_coding	0
14-137654556-137656312	Myocytes	0.206	0.092	8.37831	3.44917	0.745682	1.8154e-28	1.42489e-23	ENSSSCG00000041206		14-137814787-137856500:-	lncRNA	199988
12-22191829-22192846	Myocytes	0.103	0.027	11.3635	2.55641	1.246	1.84799e-28	1.45047e-23	ENSSSCG00000017478	RAPGEFL1	12-22181819-22195854:-	protein_coding	2794
14-108645249-108646022	Myocytes	0.105	0.027	13.2337	2.87237	1.30175	1.85774e-28	1.45812e-23	ENSSSCG00000010512	SLIT1	14-108446003-108624305:-	protein_coding	18943
12-6513471-6514015	Myocytes	0.138	0.043	10.5951	3.69343	0.904418	1.99e-28	1.56193e-23	ENSSSCG00000037541		12-6501231-6516299:+	protein_coding	12040
6-95128324-95129407	Myocytes	0.187	0.08	9.47143	3.29099	0.892134	2.25357e-28	1.7688e-23	ENSSSCG00000003654	MACF1	6-94960457-95317145:+	protein_coding	57658
10-63763667-63765252	Myocytes	0.133	0.043	5.6225	1.64363	0.918321	2.30203e-28	1.80684e-23	ENSSSCG00000011129	ITIH5	10-63688406-63767125:+	protein_coding	75061
13-123085251-123086291	Myocytes	0.102	0.027	7.28743	1.48712	1.20361	2.40121e-28	1.88469e-23	ENSSSCG00000038724	C3orf70	13-122958347-123058655:-	protein_coding	24595
10-26648039-26650959	Myocytes	0.172	0.074	5.50762	1.68702	0.884542	2.74357e-28	2.1534e-23	ENSSSCG00000027312	PTCH1	10-26627325-26703225:+	protein_coding	9435
14-20273787-20274340	Myocytes	0.125	0.037	16.5588	5.29182	1.02631	2.88313e-28	2.26294e-23	ENSSSCG00000009714	NEK1	14-20144659-20332246:+	protein_coding	128918
6-89025131-89028235	Myocytes	0.295	0.162	3.84895	1.81467	0.543918	2.9324e-28	2.30161e-23	ENSSSCG00000021232	SYNC	6-89006672-89026710:-	protein_coding	0
13-207421538-207425818	Myocytes	0.279	0.146	3.95459	1.90218	0.534853	3.10552e-28	2.43749e-23	ENSSSCG00000022988	TSPEAR	13-207285881-207412512:-	protein_coding	7025
14-141180659-141182062	Myocytes	0.109	0.03	16.8678	3.88061	1.29773	3.13506e-28	2.46068e-23	ENSSSCG00000010771		14-141191984-141193299:+	protein_coding	7921
3-47503395-47504557	Myocytes	0.107	0.027	11.0773	3.00784	1.10308	3.20537e-28	2.51586e-23	ENSSSCG00000008135	CCDC138	3-47470706-47523536:+	protein_coding	32488
15-545429-546976	Myocytes	0.249	0.115	10.8015	5.66139	0.571901	3.35628e-28	2.63431e-23	ENSSSCG00000016397	NEB	15-546233-766131:+	protein_coding	0
13-195125694-195125991	Myocytes	0.101	0.026	12.8164	2.73185	1.30895	3.42763e-28	2.69031e-23	ENSSSCG00000012034	TIAM1	13-194745850-195234325:-	protein_coding	108116
13-115977791-115980288	Myocytes	0.263	0.128	8.9725	4.4406	0.605942	3.45238e-28	2.70974e-23	ENSSSCG00000042021		13-115906920-116331407:+	lncRNA	37749
14-121089330-121090741	Myocytes	0.16	0.063	11.867	3.72883	1.00099	3.57591e-28	2.8067e-23	ENSSSCG00000047983		14-121116743-121124063:+	lncRNA	24001
9-13198370-13199083	Myocytes	0.2	0.085	10.095	4.09957	0.777335	3.62079e-28	2.84193e-23	ENSSSCG00000041370		9-13040619-13066420:-	lncRNA	129949
13-195834249-195835213	Myocytes	0.149	0.056	6.41024	1.81045	0.969517	3.63552e-28	2.85348e-23	ENSSSCG00000034229	MIS18A	13-195911299-195928292:-	protein_coding	92879
X-90526887-90527789	Myocytes	0.115	0.031	6.5592	1.76773	1.00474	3.84582e-28	3.01854e-23	ENSSSCG00000046870		X-90522758-90529603:-	lncRNA	1614
2-119004052-119004489	Myocytes	0.126	0.038	15.0542	4.79092	1.01968	4.1814e-28	3.28194e-23	ENSSSCG00000014214	TRIM36	2-119306665-119352465:-	protein_coding	336424
7-99655170-99656778	Myocytes	0.111	0.032	8.10357	1.89212	1.14668	4.43455e-28	3.48063e-23	ENSSSCG00000047726		7-99714435-99715919:+	lncRNA	55656
12-48609453-48610069	Myocytes	0.106	0.028	16.4286	4.25922	1.19813	4.65287e-28	3.65199e-23	ENSSSCG00000017836	PAFAH1B1	12-48567337-48735838:+	protein_coding	33739
12-45096343-45097828	Myocytes	0.122	0.037	10.6299	2.89125	1.09485	5.14998e-28	4.04217e-23	ENSSSCG00000043653		12-45091695-45094014:+	lncRNA	4448
2-1105821-1108919	Myocytes	0.14	0.046	7.60816	2.57564	0.878567	5.40359e-28	4.24122e-23	ENSSSCG00000039784		2-1067827-1068507:-	protein_coding	35313
14-30594696-30596451	Myocytes	0.113	0.032	5.35794	1.36553	0.988701	5.45907e-28	4.28477e-23	ENSSSCG00000046470		14-30569536-30576487:+	lncRNA	19391
12-24298670-24299552	Myocytes	0.147	0.048	11.0442	4.26617	0.827281	5.52714e-28	4.3382e-23	ENSSSCG00000017525	NFE2L1	12-24303399-24316763:+	protein_coding	1846
5-9043066-9045295	Myocytes	0.152	0.059	5.31787	1.53944	0.911438	5.72707e-28	4.49512e-23	ENSSSCG00000048587		5-9027325-9043859:+	lncRNA	3047
17-60287018-60287679	Myocytes	0.118	0.034	13.3248	3.58958	1.1382	5.75101e-28	4.51391e-23	ENSSSCG00000050535		17-60355663-60701689:+	lncRNA	65983
9-20684495-20685321	Myocytes	0.196	0.082	12.1921	4.93851	0.798161	6.20804e-28	4.87263e-23	ENSSSCG00000035619	TMEM135	9-20721956-21024995:+	protein_coding	34634
11-9637611-9639700	Myocytes	0.274	0.143	4.25629	2.03288	0.549913	6.28329e-28	4.9317e-23	ENSSSCG00000009348		11-9520115-9618706:-	protein_coding	16904
6-3451910-3453650	Myocytes	0.173	0.068	7.30098	2.8326	0.77283	6.30525e-28	4.94892e-23	ENSSSCG00000048421		6-3448700-3451341:+	lncRNA	3010
10-14257996-14258561	Myocytes	0.116	0.033	8.39613	2.4134	1.01259	6.49438e-28	5.09738e-23	ENSSSCG00000023660	PARP1	10-14203159-14241197:-	protein_coding	14798
14-20765635-20765965	Myocytes	0.128	0.041	20.0617	6.36047	1.05133	6.57463e-28	5.16036e-23	ENSSSCG00000045143		14-20888780-20891616:+	protein_coding	120814
2-7937067-7941304	Myocytes	0.453	0.313	4.79225	2.6455	0.463027	6.8054e-28	5.34149e-23	ENSSSCG00000013043	MACROD1	2-7939044-8087697:+	protein_coding	0
11-51746644-51747927	Myocytes	0.32	0.183	6.29585	3.20128	0.551918	6.86754e-28	5.39027e-23	ENSSSCG00000051611		11-51862539-51867501:-	lncRNA	118856
7-46393609-46394773	Myocytes	0.157	0.054	12.6811	5.43647	0.754035	7.16549e-28	5.62412e-23	ENSSSCG00000038401	TRAM2	7-46323076-46406988:-	protein_coding	11949
13-73139018-73140579	Myocytes	0.132	0.043	11.608	3.65284	0.996856	7.34894e-28	5.76811e-23	ENSSSCG00000024001	PLXNA1	13-73054443-73098914:-	protein_coding	38103
4-123562235-123565426	Myocytes	0.284	0.155	6.05866	2.8704	0.600898	7.40264e-28	5.81026e-23	ENSSSCG00000006893	BCAR3	4-123440571-123666598:+	protein_coding	13183
16-5184843-5186173	Myocytes	0.135	0.043	3.68586	1.19854	0.756757	8.34026e-28	6.54619e-23	ENSSSCG00000016789		16-5311437-5314977:-	protein_coding	128604
18-52487031-52492835	Myocytes	0.26	0.14	2.70316	1.20445	0.51871	8.39487e-28	6.58905e-23	ENSSSCG00000016763	GLI3	18-52404071-52697903:+	protein_coding	601
14-4345902-4348070	Myocytes	0.124	0.041	7.6144	1.9863	1.0594	9.30216e-28	7.30118e-23	ENSSSCG00000042061		14-4326240-4330114:-	lncRNA	13787
3-77429158-77429917	Myocytes	0.127	0.039	13.6892	4.44816	0.991834	9.65504e-28	7.57815e-23	ENSSSCG00000008363	AFTPH	3-77351876-77422238:-	protein_coding	4919
2-51122112-51123243	Myocytes	0.14	0.046	9.84678	3.42627	0.896311	1.10036e-27	8.63658e-23	ENSSSCG00000024671	WNT9A	2-51102757-51128347:-	protein_coding	4904
13-20224851-20225371	Myocytes	0.135	0.047	15.7026	4.38651	1.13167	1.19055e-27	9.34454e-23	ENSSSCG00000044082		13-20143730-20484613:+	lncRNA	54091
1-235794844-235796348	Myocytes	0.151	0.057	6.55146	1.96359	0.935341	1.21514e-27	9.53748e-23	ENSSSCG00000022044		1-235638438-235796157:-	protein_coding	0
6-45086419-45090010	Myocytes	0.396	0.253	3.35719	1.8434	0.426828	1.24155e-27	9.74481e-23	ENSSSCG00000002907		6-45091895-45114122:+	protein_coding	0
1-127933204-127934017	Myocytes	0.165	0.06	6.17483	2.41618	0.742057	1.24647e-27	9.78341e-23	ENSSSCG00000004705	MAP1A	1-127916644-127936955:-	protein_coding	500
6-151520548-151521577	Myocytes	0.11	0.031	3.48769	0.807657	0.909307	1.27713e-27	1.0024e-22	ENSSSCG00000023243	NFIA	6-150835464-151426550:-	protein_coding	91997
14-42184925-42185431	Myocytes	0.125	0.036	9.49366	3.22704	0.90927	1.33684e-27	1.04927e-22	ENSSSCG00000027124		14-42179813-42197378:+	protein_coding	4912
9-119611172-119611642	Myocytes	0.205	0.086	15.0518	7.07286	0.687311	1.37979e-27	1.08298e-22	ENSSSCG00000050832		9-119655246-119666199:+	lncRNA	41603
17-55765980-55767287	Myocytes	0.142	0.047	4.59536	1.57003	0.778022	1.39697e-27	1.09646e-22	ENSSSCG00000041198		17-55752647-55758198:-	protein_coding	5781
8-100897656-100899860	Myocytes	0.26	0.133	4.78903	2.24239	0.579654	1.54324e-27	1.21128e-22	ENSSSCG00000048081		8-100913148-100919784:-	protein_coding	19724
3-45742302-45742716	Myocytes	0.165	0.066	13.1902	4.49557	0.94861	1.70395e-27	1.33741e-22	ENSSSCG00000008122	ADRA2B	3-45758268-45764178:+	protein_coding	13551
14-28645129-28646810	Myocytes	0.109	0.033	3.76355	0.830648	0.956323	1.82664e-27	1.43371e-22	ENSSSCG00000009761	NCOR2	14-28624702-28819404:+	protein_coding	20227
4-70067666-70068596	Myocytes	0.146	0.049	5.07141	1.90156	0.73834	1.83811e-27	1.44271e-22	ENSSSCG00000040677		4-69940389-69975007:-	lncRNA	90658
9-113925430-113927821	Myocytes	0.167	0.065	5.75964	2.18402	0.752825	2.69851e-27	2.11804e-22	ENSSSCG00000015477	CHIT1	9-113927716-113941433:-	protein_coding	13412
10-14293075-14297059	Myocytes	0.244	0.129	3.58429	1.45718	0.62362	2.85606e-27	2.24169e-22	ENSSSCG00000024288	STUM	10-14294659-14345738:+	protein_coding	0
4-920260-922103	Myocytes	0.233	0.106	3.04789	1.48365	0.488467	2.90442e-27	2.27965e-22	ENSSSCG00000037038	CCDC166	4-920749-923197:+	protein_coding	0
12-46961715-46963312	Myocytes	0.304	0.154	9.0385	5.29495	0.46668	2.90995e-27	2.28399e-22	ENSSSCG00000028720	NXN	12-46909224-47075433:+	protein_coding	52291
16-54898551-54899100	Myocytes	0.101	0.024	14.0557	4.14438	1.07385	2.92641e-27	2.29691e-22	ENSSSCG00000017012	SLIT3	16-54553933-55220310:+	protein_coding	344418
3-17220642-17221523	Myocytes	0.104	0.028	12.5811	3.06743	1.20567	2.97971e-27	2.33874e-22	ENSSSCG00000007754	ITGAM	3-17136161-17273657:-	protein_coding	17027
1-4524359-4525146	Myocytes	0.366	0.198	9.5439	6.24467	0.375281	3.14487e-27	2.46838e-22	ENSSSCG00000042992		1-4377441-4388222:+	lncRNA	146718
6-52105383-52113199	Myocytes	0.286	0.156	3.29059	1.6226	0.492256	3.18875e-27	2.50282e-22	ENSSSCG00000038969	DMPK	6-52100261-52110059:-	protein_coding	0
1-84529-86299	Myocytes	0.142	0.05	7.46174	2.38543	0.916075	3.2018e-27	2.51306e-22	ENSSSCG00000037372		1-9815-22152:-	protein_coding	60376
13-71312139-71313833	Myocytes	0.113	0.034	6.2148	1.40539	1.09842	3.22426e-27	2.53069e-22	ENSSSCG00000027812	IQSEC1	13-71030878-71366685:+	protein_coding	7009
15-138559280-138562225	Myocytes	0.162	0.067	4.39048	1.43342	0.795338	3.44382e-27	2.70302e-22	ENSSSCG00000024777	HDAC4	15-138381627-138614301:-	protein_coding	19440
12-3281979-3284597	Myocytes	0.205	0.088	3.78061	1.67684	0.57993	3.80299e-27	2.98493e-22	ENSSSCG00000017164		12-3254493-3300835:+	protein_coding	0
3-97058191-97058797	Myocytes	0.147	0.051	10.9312	3.94017	0.881754	3.84911e-27	3.02113e-22	ENSSSCG00000038549	ZFP36L2	3-97200406-97204700:+	protein_coding	139608
2-123878963-123879374	Myocytes	0.141	0.045	14.0491	5.45839	0.845936	3.90773e-27	3.06714e-22	ENSSSCG00000039760	PRR16	2-124199508-124463887:+	protein_coding	318133
1-77788016-77790384	Myocytes	0.214	0.093	4.79183	2.26406	0.573477	4.43985e-27	3.4848e-22	ENSSSCG00000004421	FYN	1-77585439-77810581:-	protein_coding	19705
8-110032289-110032516	Myocytes	0.113	0.03	14.7489	4.81793	0.995826	4.62857e-27	3.63292e-22	ENSSSCG00000043114		8-110027087-110047348:+	lncRNA	5002
9-130925220-130926946	Myocytes	0.128	0.041	8.62923	2.7058	0.954904	4.98828e-27	3.91525e-22	ENSSSCG00000038614	NENF	9-130948191-130959159:-	protein_coding	32013
1-109745898-109748237	Myocytes	0.203	0.087	8.92877	4.08327	0.669483	4.995e-27	3.92052e-22	ENSSSCG00000024088	TLN2	1-109208672-109680199:-	protein_coding	63698
10-19743454-19745084	Myocytes	0.113	0.035	10.707	2.69198	1.15403	5.24454e-27	4.11638e-22	ENSSSCG00000034746	CAPN8	10-19624172-19731989:-	protein_coding	9464
2-41489321-41489841	Myocytes	0.286	0.146	13.4438	7.07441	0.581564	5.27285e-27	4.1386e-22	ENSSSCG00000047282		2-41484819-41493410:-	lncRNA	3369
18-6246043-6247944	Myocytes	0.17	0.071	5.60807	1.94394	0.808542	5.33491e-27	4.18732e-22	ENSSSCG00000016448	KCNH2	18-6243524-6279111:+	protein_coding	2319
18-19102789-19103533	Myocytes	0.143	0.051	11.9849	4.15152	0.924499	5.80668e-27	4.5576e-22	ENSSSCG00000016566	NRF1	18-18998905-19142628:-	protein_coding	3050
13-190181551-190182091	Myocytes	0.11	0.031	15.7543	4.20071	1.16986	6.59086e-27	5.1731e-22	ENSSSCG00000035394		13-190083751-190084125:+	protein_coding	97600
7-67223299-67224171	Myocytes	0.152	0.054	7.24113	2.67885	0.806538	6.88159e-27	5.40129e-22	ENSSSCG00000024517	AKAP6	7-66915876-67462089:-	protein_coding	237717
3-9562233-9562711	Myocytes	0.145	0.049	14.2283	6.00665	0.776299	6.95201e-27	5.45657e-22	ENSSSCG00000007682	SH2B2	3-9668818-9695174:+	protein_coding	104106
2-7863922-7867228	Myocytes	0.375	0.239	4.19405	2.27765	0.460388	8.53456e-27	6.69869e-22	ENSSSCG00000037999	PPP1R14B	2-7865436-7867882:+	protein_coding	0
6-831009-831675	Myocytes	0.272	0.134	10.845	6.46842	0.461222	8.83512e-27	6.9346e-22	ENSSSCG00000036367	PABPN1L	6-858888-861604:+	protein_coding	25212
11-77030433-77032852	Myocytes	0.102	0.027	5.12619	1.33459	0.964736	9.52977e-27	7.47983e-22	ENSSSCG00000044051		11-76894904-76997414:-	protein_coding	31018
1-224820562-224821427	Myocytes	0.13	0.046	12.0147	3.0693	1.16261	9.63293e-27	7.56079e-22	ENSSSCG00000033461		1-224897851-224911116:-	lncRNA	89489
11-7186582-7187918	Myocytes	0.191	0.084	4.16341	1.64132	0.670318	9.92778e-27	7.79221e-22	ENSSSCG00000044001		11-7175069-7186033:-	lncRNA	0
10-53443794-53444337	Myocytes	0.124	0.038	8.91842	2.86045	0.94361	9.97854e-27	7.83206e-22	ENSSSCG00000051542		10-53416017-53485027:+	lncRNA	27577
14-1557614-1561655	Myocytes	0.432	0.264	5.01356	3.19319	0.360554	1.0277e-26	8.06629e-22	ENSSSCG00000044399		14-1446099-1453981:+	lncRNA	111312
3-40668351-40673314	Myocytes	0.178	0.083	6.12893	1.91786	0.893309	1.04312e-26	8.18736e-22	ENSSSCG00000034266	CACNA1H	3-40637436-40694818:-	protein_coding	21304
16-74345336-74345847	Myocytes	0.133	0.043	13.6579	4.58982	0.964033	1.13008e-26	8.86989e-22	ENSSSCG00000017098	C5orf49	16-74288049-74302047:+	protein_coding	57087
10-23784174-23789319	Myocytes	0.195	0.096	5.17868	1.8067	0.789096	1.13385e-26	8.89947e-22	ENSSSCG00000021624	LAD1	10-23766872-23778654:-	protein_coding	3519
X-37020870-37023064	Myocytes	0.291	0.154	4.33563	2.28781	0.484183	1.1382e-26	8.93364e-22	ENSSSCG00000012252	DDX3X	X-36988031-37044769:+	protein_coding	28607
8-129681925-129683469	Myocytes	0.203	0.092	9.9564	4.20654	0.744008	1.19593e-26	9.38677e-22	ENSSSCG00000043431		8-129648102-129724328:-	lncRNA	9792
10-47665539-47665851	Myocytes	0.102	0.027	12.5448	3.11727	1.19082	1.3099e-26	1.02812e-21	ENSSSCG00000011056	FRMD4A	10-47385718-48049718:+	protein_coding	3367
6-81392959-81393765	Myocytes	0.2	0.081	8.23881	4.22758	0.569465	1.38927e-26	1.09043e-21	ENSSSCG00000047441		6-81398989-81405285:+	lncRNA	3223
14-50614647-50616921	Myocytes	0.149	0.054	9.04126	3.30094	0.847868	1.4272e-26	1.1202e-21	ENSSSCG00000010101	P2RX6	14-50623708-50632260:+	protein_coding	4786
5-66343039-66343940	Myocytes	0.132	0.041	7.08223	2.71917	0.776167	1.47558e-26	1.15817e-21	ENSSSCG00000047131		5-66328070-66336997:+	lncRNA	14769
14-81781917-81785499	Myocytes	0.184	0.08	6.53012	2.62567	0.730871	1.5373e-26	1.20661e-21	ENSSSCG00000033074	ZCCHC24	14-81697989-81763941:-	protein_coding	15975
5-59246872-59247426	Myocytes	0.127	0.042	10.6388	3.23352	1.01131	1.56255e-26	1.22643e-21	ENSSSCG00000036723	EMP1	5-59244691-59268025:-	protein_coding	20399
4-7002581-7005384	Myocytes	0.175	0.08	7.53996	2.5111	0.888828	1.72071e-26	1.35057e-21	ENSSSCG00000048678		4-6954164-7014010:+	lncRNA	38
5-39704107-39704508	Myocytes	0.126	0.039	10.9944	3.71789	0.933075	1.72344e-26	1.35271e-21	ENSSSCG00000027503	OSBPL8	5-39568141-39744645:-	protein_coding	28018
8-60918378-60918965	Myocytes	0.222	0.095	7.8835	4.51064	0.477515	1.82789e-26	1.43469e-21	ENSSSCG00000031193		8-60793869-60794142:+	protein_coding	124309
14-141363537-141364205	Myocytes	0.195	0.081	12.2161	5.67973	0.682358	1.83043e-26	1.43669e-21	ENSSSCG00000040586		14-141360510-141369642:+	protein_coding	2786
10-51955558-51956103	Myocytes	0.198	0.086	10.3079	4.47124	0.725999	1.85214e-26	1.45372e-21	ENSSSCG00000011077	MSRB2	10-51888817-51910392:-	protein_coding	43165
14-80036071-80036939	Myocytes	0.161	0.065	7.61737	2.48328	0.905805	1.97536e-26	1.55044e-21	ENSSSCG00000010325	KCNMA1	14-79352396-80106258:-	protein_coding	20600
5-93534489-93536092	Myocytes	0.112	0.036	7.22686	1.62641	1.14179	1.98774e-26	1.56015e-21	ENSSSCG00000042946		5-93478022-93538729:-	lncRNA	2437
4-115345178-115346027	Myocytes	0.108	0.031	3.9089	0.967907	0.914079	2.08337e-26	1.63521e-21	ENSSSCG00000037254	RNPC3	4-115251717-115311652:-	protein_coding	31525
8-39747158-39748438	Myocytes	0.116	0.035	13.5875	3.97154	1.07643	2.19364e-26	1.72176e-21	ENSSSCG00000008835	RASL11B	8-39702613-39708167:+	protein_coding	44345
14-74965370-74969491	Myocytes	0.25	0.138	3.81575	1.61007	0.612513	2.33841e-26	1.8354e-21	ENSSSCG00000010283	SPOCK2	14-74938179-74968388:-	protein_coding	0
5-68618508-68620736	Myocytes	0.149	0.058	5.97963	1.93402	0.866622	2.36054e-26	1.85277e-21	ENSSSCG00000000759	WNT5B	5-68627151-68731935:+	protein_coding	4414
10-23755343-23757721	Myocytes	0.151	0.062	3.66681	1.13257	0.783147	2.5057e-26	1.9667e-21	ENSSSCG00000023031	TNNT2	10-23749335-23763396:-	protein_coding	5474
9-138344950-138345378	Myocytes	0.111	0.032	14.3132	4.21699	1.0768	2.57556e-26	2.02154e-21	ENSSSCG00000047174		9-138212513-138222334:+	lncRNA	132237
9-40789702-40790441	Myocytes	0.143	0.048	7.86446	2.94846	0.808724	2.59607e-26	2.03763e-21	ENSSSCG00000015045	NCAM1	9-40628750-40960608:+	protein_coding	68247
4-127098863-127099858	Myocytes	0.149	0.058	9.5286	3.09495	0.944342	2.91762e-26	2.29001e-21	ENSSSCG00000043583		4-127114073-127124662:+	lncRNA	12214
3-37840597-37842189	Myocytes	0.179	0.073	6.59506	2.67775	0.725198	3.27814e-26	2.57298e-21	ENSSSCG00000007943	NMRAL1	3-37818658-37881116:+	protein_coding	21739
9-96696173-96697197	Myocytes	0.118	0.036	8.10852	2.5175	0.95146	3.29463e-26	2.58593e-21	ENSSSCG00000015399	SEMA3E	9-96682246-96941074:+	protein_coding	13430
9-113751346-113752544	Myocytes	0.299	0.157	9.95202	5.61433	0.504285	3.56332e-26	2.79682e-21	ENSSSCG00000015474	PPFIA4	9-113727849-113777769:+	protein_coding	23265
9-9729012-9733444	Myocytes	0.138	0.053	5.6203	1.64786	0.916389	3.67591e-26	2.88519e-21	ENSSSCG00000014853	GDPD5	9-9653596-9740286:-	protein_coding	4354
6-2287250-2289504	Myocytes	0.152	0.062	2.62045	0.857028	0.66762	3.81822e-26	2.99688e-21	ENSSSCG00000049785		6-2322507-2328775:-	lncRNA	39071
2-26699845-26702500	Myocytes	0.143	0.057	6.24055	1.73939	0.971963	3.94868e-26	3.09928e-21	ENSSSCG00000013302	CAT	2-26487653-26581452:-	protein_coding	116392
7-88277025-88278446	Myocytes	0.3	0.163	7.19612	3.89122	0.51622	4.06319e-26	3.18916e-21	ENSSSCG00000002258	KLHL25	7-88262385-88264691:-	protein_coding	10333
1-406320-408685	Myocytes	0.274	0.156	8.43046	3.77449	0.680658	4.13355e-26	3.24438e-21	ENSSSCG00000042397		1-418505-422224:+	lncRNA	7819
4-93425297-93427147	Myocytes	0.355	0.212	4.44027	2.48009	0.446771	4.17455e-26	3.27656e-21	ENSSSCG00000006474	NES	4-93412557-93421895:+	protein_coding	8395
2-2284704-2286101	Myocytes	0.14	0.05	7.61178	2.53799	0.889572	4.23084e-26	3.32075e-21	ENSSSCG00000012862	OSBPL5	2-2201381-2285854:-	protein_coding	0
13-34561987-34563039	Myocytes	0.182	0.074	9.39532	4.25783	0.681638	4.58476e-26	3.59853e-21	ENSSSCG00000011438	BAP1	13-34544575-34553621:-	protein_coding	6365
13-207734934-207735347	Myocytes	0.108	0.03	14.1608	4.18822	1.07232	4.65994e-26	3.65754e-21	ENSSSCG00000012089	ADARB1	13-207693698-207791796:+	protein_coding	11559
1-222627171-222628555	Myocytes	0.168	0.065	9.24618	4.02674	0.712132	4.77745e-26	3.74978e-21	ENSSSCG00000005249	FAM189A2	1-222658350-222725160:+	protein_coding	27794
3-35307053-35307610	Myocytes	0.295	0.148	13.8053	8.73611	0.419141	4.79344e-26	3.76232e-21	ENSSSCG00000007917	RBFOX1	3-34939572-37209658:-	protein_coding	18321
1-113451738-113452639	Myocytes	0.189	0.079	7.56256	3.3747	0.671561	5.00977e-26	3.93211e-21	ENSSSCG00000024660		1-113345914-113346357:-	protein_coding	103380
10-11739853-11742020	Myocytes	0.13	0.042	5.69606	1.93372	0.825248	5.14352e-26	4.0371e-21	ENSSSCG00000035479	DISP1	10-11526619-11709888:+	protein_coding	85367
4-68529376-68531401	Myocytes	0.274	0.145	11.1312	5.71904	0.590838	6.15898e-26	4.83412e-21	ENSSSCG00000006216	TRIM55	4-68487109-68530889:-	protein_coding	0
5-9815383-9816265	Myocytes	0.133	0.046	3.74528	1.26565	0.73929	6.18255e-26	4.85262e-21	ENSSSCG00000000114	PICK1	5-9808450-9889930:-	protein_coding	7582
14-108919466-108920412	Myocytes	0.146	0.052	9.44541	3.62718	0.814216	6.30898e-26	4.95186e-21	ENSSSCG00000010522	ANKRD2	14-108944534-108959382:+	protein_coding	22121
14-1492708-1493822	Myocytes	0.138	0.049	6.95456	2.31689	0.874718	6.46804e-26	5.0767e-21	ENSSSCG00000044399		14-1446099-1453981:+	lncRNA	46406
1-168946644-168948146	Myocytes	0.22	0.105	11.7761	5.36292	0.697085	6.5962e-26	5.17729e-21	ENSSSCG00000045715		1-168796707-168800525:-	protein_coding	144118
17-39724516-39725560	Myocytes	0.115	0.036	13.4504	3.39047	1.19128	6.91884e-26	5.43053e-21	ENSSSCG00000007317	DLGAP4	17-39538045-39775929:+	protein_coding	8324
2-70938271-70940961	Myocytes	0.185	0.083	4.2451	1.66431	0.67735	7.37325e-26	5.78719e-21	ENSSSCG00000013598	KANK3	2-70938787-70953543:+	protein_coding	0
1-261737233-261739414	Myocytes	0.138	0.048	4.95203	1.62902	0.81712	7.55109e-26	5.92677e-21	ENSSSCG00000005524	DAB2IP	1-261659660-261859830:+	protein_coding	4747
10-41817635-41818309	Myocytes	0.127	0.041	9.87558	3.28641	0.931071	7.80692e-26	6.12757e-21	ENSSSCG00000049866		10-41806840-41812689:+	lncRNA	10595
3-112035637-112041040	Myocytes	0.479	0.336	3.22199	1.94284	0.360931	7.89045e-26	6.19314e-21	ENSSSCG00000008557	EMILIN1	3-112031919-112046437:-	protein_coding	0
9-8665468-8665926	Myocytes	0.126	0.039	7.31896	2.68472	0.814344	7.93546e-26	6.22846e-21	ENSSSCG00000014840	P4HA3	9-8627412-8667774:-	protein_coding	1648
10-24630595-24632055	Myocytes	0.119	0.038	11.4837	3.59244	1.00002	8.09142e-26	6.35087e-21	ENSSSCG00000010926	SYT2	10-24638704-24669846:-	protein_coding	36634
17-50328462-50329827	Myocytes	0.187	0.083	11.3434	4.48817	0.810528	8.63981e-26	6.7813e-21	ENSSSCG00000048424		17-50183957-50187775:-	lncRNA	138686
12-4338518-4341392	Myocytes	0.177	0.076	5.6046	2.09464	0.758096	8.89211e-26	6.97933e-21	ENSSSCG00000017168	SEPTIN9	12-4254775-4405628:-	protein_coding	6086
2-46575300-46575940	Myocytes	0.181	0.076	6.2918	2.51627	0.72935	9.96158e-26	7.81874e-21	ENSSSCG00000013399	TEAD1	2-46399647-46670615:-	protein_coding	17009
14-113664440-113670877	Myocytes	0.405	0.287	3.63324	1.89865	0.469013	1.01924e-25	7.99995e-21	ENSSSCG00000038856	TRIM8	14-113637585-113652577:+	protein_coding	26450
4-102157638-102158129	Myocytes	0.165	0.061	9.59087	4.54409	0.647259	1.03614e-25	8.13255e-21	ENSSSCG00000006725		4-101922251-102032277:+	protein_coding	235187
4-14842945-14843883	Myocytes	0.176	0.074	6.9448	2.75121	0.750439	1.04107e-25	8.17125e-21	ENSSSCG00000043078		4-14840047-14843509:-	lncRNA	0
14-140384474-140386709	Myocytes	0.124	0.04	8.69735	2.79349	0.938567	1.05819e-25	8.30563e-21	ENSSSCG00000048554		14-140384887-140390266:+	lncRNA	0
12-4474626-4475207	Myocytes	0.132	0.045	10.8659	4.00528	0.863173	1.13176e-25	8.88308e-21	ENSSSCG00000017169	SEC14L1	12-4441114-4489080:-	protein_coding	13673
1-98193426-98194754	Myocytes	0.199	0.093	8.28613	3.33453	0.761909	1.16163e-25	9.11752e-21	ENSSSCG00000004506	CTIF	1-98133342-98456433:+	protein_coding	12694
1-95961421-95963293	Myocytes	0.165	0.067	9.52184	3.51883	0.845201	1.16953e-25	9.17953e-21	ENSSSCG00000004502	RNF165	1-95951414-96066949:+	protein_coding	9807
3-32016519-32018542	Myocytes	0.129	0.046	6.36561	1.79938	0.967425	1.23725e-25	9.71107e-21	ENSSSCG00000048796		3-31920910-31937939:-	lncRNA	76579
2-75498508-75499025	Myocytes	0.102	0.028	14.9805	4.00274	1.16138	1.26725e-25	9.94653e-21	ENSSSCG00000032265	TLE5	2-75492207-75501543:+	protein_coding	6101
14-140235135-140237538	Myocytes	0.119	0.04	6.59884	1.60058	1.07226	1.28418e-25	1.00794e-20	ENSSSCG00000027988		14-140335843-140357364:+	protein_coding	96304
12-6415224-6419672	Myocytes	0.206	0.095	5.71524	2.50043	0.651493	1.33406e-25	1.04709e-20	ENSSSCG00000023151	GRIN2C	12-6383808-6399550:+	protein_coding	31216
11-51702257-51704320	Myocytes	0.34	0.192	6.74881	4.03461	0.431203	1.43888e-25	1.12936e-20	ENSSSCG00000051611		11-51862539-51867501:-	lncRNA	162463
2-96296732-96297025	Myocytes	0.163	0.06	17.2388	8.20672	0.68362	1.45007e-25	1.13815e-20	ENSSSCG00000035571		2-96297437-96434979:+	lncRNA	0
1-86683378-86684302	Myocytes	0.114	0.037	10.3661	2.40272	1.20606	1.47434e-25	1.15719e-20	ENSSSCG00000049257		1-86718484-86724749:-	lncRNA	40247
1-238798844-238801023	Myocytes	0.263	0.137	8.17068	4.06676	0.593309	1.68848e-25	1.32527e-20	ENSSSCG00000005358		1-238681193-238826429:-	protein_coding	25206
4-86470603-86471370	Myocytes	0.119	0.036	16.705	5.08787	1.06755	1.70428e-25	1.33767e-20	ENSSSCG00000048174		4-86428136-86435179:+	lncRNA	42267
8-18676396-18678135	Myocytes	0.156	0.061	6.81482	2.42505	0.824907	1.7864e-25	1.40213e-20	ENSSSCG00000047913		8-18724636-18736052:+	lncRNA	44500
13-47975905-47979780	Myocytes	0.17	0.071	5.63347	2.13566	0.749289	1.82451e-25	1.43204e-20	ENSSSCG00000011499	LRIG1	13-47909011-48027384:-	protein_coding	47404
3-247478-248473	Myocytes	0.105	0.03	10.1419	2.94962	1.0371	1.88733e-25	1.48135e-20	ENSSSCG00000048845		3-247907-250617:+	lncRNA	0
7-98336247-98338377	Myocytes	0.171	0.072	5.61493	2.05881	0.771303	1.90889e-25	1.49827e-20	ENSSSCG00000002381	NEK9	7-98275976-98322469:-	protein_coding	11777
1-272809783-272812810	Myocytes	0.368	0.218	3.7911	2.23923	0.391423	2.04584e-25	1.60576e-20	ENSSSCG00000005738		1-272776840-272824185:-	protein_coding	0
12-970155-971227	Myocytes	0.121	0.04	10.6581	3.18267	1.02505	2.07647e-25	1.6298e-20	ENSSSCG00000031851	CBR2	12-973760-976017:+	protein_coding	532
4-34147099-34149640	Myocytes	0.181	0.081	9.36277	3.67649	0.795672	2.08223e-25	1.63432e-20	ENSSSCG00000023873	AZIN1	4-34209008-34257136:+	protein_coding	57367
8-85199945-85200798	Myocytes	0.173	0.067	3.32309	1.48175	0.555005	2.08279e-25	1.63476e-20	ENSSSCG00000009050	INPP4B	8-84811772-85514518:+	protein_coding	55106
14-81799595-81801835	Myocytes	0.297	0.165	8.35777	4.46731	0.53742	2.12547e-25	1.66826e-20	ENSSSCG00000010331	ANXA11	14-81835194-81879395:+	protein_coding	31358
2-141280207-141286085	Myocytes	0.307	0.183	3.43149	1.7047	0.493746	2.15839e-25	1.6941e-20	ENSSSCG00000014347	PROB1	2-141282086-141285145:-	protein_coding	0
6-149297987-149298338	Myocytes	0.132	0.042	14.4953	5.5406	0.862509	2.27147e-25	1.78286e-20	ENSSSCG00000041273		6-149238420-149239964:-	lncRNA	56022
17-49007863-49008605	Myocytes	0.169	0.071	13.5724	5.03542	0.881486	2.28034e-25	1.78981e-20	ENSSSCG00000007453	EYA2	17-48966814-49243747:+	protein_coding	40849
5-79915500-79916445	Myocytes	0.238	0.115	9.09912	4.86686	0.54313	2.32141e-25	1.82205e-20	ENSSSCG00000000837	CHST11	5-79787995-80067816:-	protein_coding	95861
3-58582931-58583852	Myocytes	0.263	0.127	6.09107	4.20994	0.308267	2.32603e-25	1.82567e-20	ENSSSCG00000021746	MRPL35	3-58559695-58575081:-	protein_coding	5849
14-43120699-43123403	Myocytes	0.346	0.206	4.14186	2.34114	0.431104	2.33308e-25	1.83121e-20	ENSSSCG00000033385		14-43057893-43189763:+	protein_coding	0
9-66097485-66099810	Myocytes	0.192	0.089	5.6874	2.27886	0.712731	2.34814e-25	1.84303e-20	ENSSSCG00000015291	LEMD1	9-66058577-66127668:-	protein_coding	8095
1-166505897-166506435	Myocytes	0.119	0.038	12.1115	3.81855	1.00102	2.36992e-25	1.86012e-20	ENSSSCG00000004962	CORO2B	1-166465953-166608367:+	protein_coding	1091
14-73606871-73607633	Myocytes	0.138	0.05	7.9876	2.65084	0.900887	2.42712e-25	1.90502e-20	ENSSSCG00000010272	ADAMTS14	14-73500281-73654982:+	protein_coding	41724
7-75646931-75651636	Myocytes	0.512	0.394	5.59279	3.27247	0.433785	2.50785e-25	1.96839e-20	ENSSSCG00000002029	MYH7	7-75650445-75709232:+	protein_coding	0
1-10674644-10675595	Myocytes	0.238	0.121	4.86046	2.18502	0.609771	2.55596e-25	2.00615e-20	ENSSSCG00000047964		1-10726362-10768018:-	lncRNA	81157
4-109985487-109988364	Myocytes	0.24	0.126	3.62585	1.59135	0.57948	2.85717e-25	2.24257e-20	ENSSSCG00000006811	SLC6A17	4-109919150-109974235:-	protein_coding	9251
18-23284476-23284776	Myocytes	0.135	0.046	16.2953	6.08551	0.89238	3.08595e-25	2.42213e-20	ENSSSCG00000046715		18-23259873-23284815:+	lncRNA	24403
9-113798686-113800236	Myocytes	0.108	0.036	13.6466	3.12379	1.26744	3.27848e-25	2.57324e-20	ENSSSCG00000034654	MYOG	9-113782469-113785362:-	protein_coding	11323
14-21028757-21029754	Myocytes	0.269	0.136	9.56009	5.35622	0.507649	3.54156e-25	2.77974e-20	ENSSSCG00000029331	PALLD	14-20678451-21020125:-	protein_coding	6631
15-81657287-81657697	Myocytes	0.102	0.027	9.95406	2.95739	1.01813	3.60391e-25	2.82867e-20	ENSSSCG00000046877		15-81678597-81682805:+	lncRNA	18899
10-12350290-12352240	Myocytes	0.228	0.114	4.17371	1.82387	0.605482	3.83603e-25	3.01086e-20	ENSSSCG00000047421		10-12356940-12360994:-	lncRNA	8554
6-67158965-67161378	Myocytes	0.173	0.078	6.80268	2.52511	0.794556	3.87025e-25	3.03772e-20	ENSSSCG00000003371	GPR153	6-67138961-67149674:-	protein_coding	7290
6-43208820-43212664	Myocytes	0.106	0.033	5.3247	1.24087	1.0376	3.87793e-25	3.04375e-20	ENSSSCG00000002867	CEBPG	6-43164918-43175002:+	protein_coding	43050
8-109552750-109553831	Myocytes	0.121	0.041	6.58938	1.95738	0.942448	4.01207e-25	3.14903e-20	ENSSSCG00000009125		8-109306793-109821078:-	protein_coding	32436
6-81851445-81853816	Myocytes	0.219	0.116	6.10257	2.34989	0.75153	4.11823e-25	3.23236e-20	ENSSSCG00000036534	MYOM3	6-81799570-81860046:-	protein_coding	3212
13-129785171-129786567	Myocytes	0.106	0.031	11.2809	3.0438	1.11086	4.20244e-25	3.29845e-20	ENSSSCG00000038584	FGF12	13-129240067-129817466:-	protein_coding	30699
5-93117775-93119440	Myocytes	0.138	0.05	7.31155	2.58728	0.840253	4.26953e-25	3.35111e-20	ENSSSCG00000000920	POC1B	5-93132017-93222552:+	protein_coding	10576
12-4305019-4313487	Myocytes	0.372	0.255	3.47298	1.84225	0.453459	4.28462e-25	3.36295e-20	ENSSSCG00000017168	SEPTIN9	12-4254775-4405628:-	protein_coding	9317
14-58955882-58956391	Myocytes	0.106	0.031	12.2792	3.56913	1.06688	4.43061e-25	3.47754e-20	ENSSSCG00000010170	DISC1	14-58604784-59058289:-	protein_coding	6972
3-117740224-117743358	Myocytes	0.323	0.204	5.04654	2.52047	0.540893	4.59775e-25	3.60873e-20	ENSSSCG00000041939		3-117732323-117738366:-	lncRNA	0
17-7980037-7981183	Myocytes	0.165	0.065	4.17739	1.7662	0.626827	4.69741e-25	3.68695e-20	ENSSSCG00000047202		17-8049963-8056931:+	lncRNA	66779
17-10750048-10753922	Myocytes	0.287	0.159	3.37101	1.75304	0.462289	4.76257e-25	3.73809e-20	ENSSSCG00000033505		17-10743332-10747512:-	protein_coding	535
6-64260645-64264080	Myocytes	0.326	0.192	6.06369	3.35367	0.483949	4.91373e-25	3.85674e-20	ENSSSCG00000028706	MORN1	6-64253268-64300897:-	protein_coding	34249
X-16111506-16112470	Myocytes	0.118	0.037	11.6402	3.57266	1.01679	4.94024e-25	3.87755e-20	ENSSSCG00000012160	SH3KBP1	X-15885412-16224238:-	protein_coding	32708
5-19758506-19760722	Myocytes	0.124	0.042	6.77078	2.13341	0.908249	5.04231e-25	3.95766e-20	ENSSSCG00000000298	PPP1R1A	5-19753847-19763288:-	protein_coding	2302
7-3059331-3062860	Myocytes	0.11	0.035	5.53908	1.48705	0.966699	5.15634e-25	4.04716e-20	ENSSSCG00000041566		7-3055191-3057824:+	lncRNA	3940
14-102612735-102613572	Myocytes	0.103	0.028	11.0948	3.36651	1.01881	5.36077e-25	4.20761e-20	ENSSSCG00000010461	ANKRD1	14-102603777-102612839:-	protein_coding	0
3-11671043-11672015	Myocytes	0.222	0.108	8.05212	3.67318	0.66116	6.23222e-25	4.89161e-20	ENSSSCG00000007721	GTF2I	3-11671575-11811423:+	protein_coding	0
9-12918503-12918972	Myocytes	0.116	0.034	7.0229	2.5985	0.801782	6.63054e-25	5.20424e-20	ENSSSCG00000014891	GAB2	9-12656882-12851402:-	protein_coding	65100
18-19373674-19374115	Myocytes	0.102	0.029	14.757	4.15575	1.11717	6.71807e-25	5.27295e-20	ENSSSCG00000043716		18-19336858-19342342:-	protein_coding	29331
6-100746807-100749459	Myocytes	0.331	0.19	5.87448	3.43021	0.439368	6.82429e-25	5.35632e-20	ENSSSCG00000041268		6-100778982-100794029:-	lncRNA	44370
5-18365749-18366758	Myocytes	0.115	0.036	9.93978	3.05277	0.993004	6.89758e-25	5.41384e-20	ENSSSCG00000000260	SOAT2	5-18358673-18371264:+	protein_coding	6491
1-209268534-209269026	Myocytes	0.106	0.031	11.4199	3.11593	1.10443	6.90017e-25	5.41587e-20	ENSSSCG00000005191	MPDZ	1-209181465-209349295:+	protein_coding	33109
14-49230714-49231965	Myocytes	0.127	0.045	9.01173	2.528	1.04303	6.96322e-25	5.46536e-20	ENSSSCG00000010052	BCR	14-49208762-49322109:+	protein_coding	21752
5-50006465-50007042	Myocytes	0.13	0.044	7.87963	3.02409	0.791461	7.11966e-25	5.58815e-20	ENSSSCG00000000567	SOX5	5-49160723-50161570:+	protein_coding	242840
14-81458813-81461220	Myocytes	0.143	0.059	11.8967	3.31465	1.09496	7.25412e-25	5.69369e-20	ENSSSCG00000010329	ZMIZ1	14-81455127-81647949:+	protein_coding	3486
14-91099920-91100899	Myocytes	0.232	0.113	8.45778	4.10054	0.61749	7.36844e-25	5.78341e-20	ENSSSCG00000042874	ZNF22	14-91085551-91096851:-	protein_coding	1068
5-63869358-63871891	Myocytes	0.151	0.058	9.02865	3.47519	0.806897	7.65433e-25	6.00781e-20	ENSSSCG00000000682	GNB3	5-63863661-63870433:-	protein_coding	0
7-59361770-59363539	Myocytes	0.178	0.075	8.9391	3.93012	0.701113	8.2276e-25	6.45776e-20	ENSSSCG00000001910	ISLR	7-59349674-59352807:-	protein_coding	6962
1-83599815-83600330	Myocytes	0.208	0.093	7.03239	3.17265	0.654932	8.30768e-25	6.52062e-20	ENSSSCG00000042605		1-83527506-83532354:-	lncRNA	65460
3-267778-274524	Myocytes	0.255	0.151	5.42377	2.26434	0.676947	8.42783e-25	6.61492e-20	ENSSSCG00000046854		3-288045-303299:-	lncRNA	16652
1-143632727-143635154	Myocytes	0.264	0.152	4.01029	1.84771	0.564977	8.44159e-25	6.62572e-20	ENSSSCG00000048005		1-143594463-143623170:-	lncRNA	7556
7-94217697-94220348	Myocytes	0.271	0.152	4.41077	2.10894	0.554111	8.59387e-25	6.74524e-20	ENSSSCG00000020701	TTC9	7-94218384-94254731:+	protein_coding	0
2-5395818-5396767	Myocytes	0.135	0.047	12.3828	4.6164	0.868277	8.98585e-25	7.05291e-20	ENSSSCG00000022726	RHOD	2-5392546-5404201:-	protein_coding	7173
9-19757954-19758576	Myocytes	0.176	0.072	7.46741	3.36903	0.661685	8.99412e-25	7.05939e-20	ENSSSCG00000014910		9-19764869-19765288:+	protein_coding	4292
7-120992597-120995200	Myocytes	0.143	0.052	5.72372	2.08835	0.778004	9.31306e-25	7.30973e-20	ENSSSCG00000037105	EVL	7-120911220-121056558:+	protein_coding	0
7-121292373-121299085	Myocytes	0.271	0.154	4.88625	2.3193	0.572864	9.37429e-25	7.35779e-20	ENSSSCG00000002517	WDR25	7-121238268-121384293:+	protein_coding	46238
3-76759574-76760614	Myocytes	0.147	0.056	4.04395	1.46279	0.716896	9.78885e-25	7.68317e-20	ENSSSCG00000008358	ACTR2	3-76691275-76729210:-	protein_coding	28363
1-21344066-21348837	Myocytes	0.248	0.133	5.61875	2.60005	0.60896	1.04068e-24	8.16823e-20	ENSSSCG00000004127	PLAGL1	1-21304042-21370614:+	protein_coding	39824
1-181025787-181027219	Myocytes	0.135	0.05	10.8609	3.32374	1.00913	1.04351e-24	8.19044e-20	ENSSSCG00000044828		1-181101730-181105831:+	lncRNA	72510
1-51395659-51397349	Myocytes	0.139	0.05	4.04935	1.52755	0.69201	1.06075e-24	8.32572e-20	ENSSSCG00000042663		1-51398720-51405906:+	lncRNA	0
14-72513145-72514895	Myocytes	0.118	0.049	9.63418	1.67142	1.38146	1.06338e-24	8.34636e-20	ENSSSCG00000036152	TSPAN15	14-72468914-72555082:+	protein_coding	11559
18-53496907-53498762	Myocytes	0.129	0.045	7.49786	2.54134	0.87531	1.07054e-24	8.40255e-20	ENSSSCG00000046901		18-53578905-53586447:-	lncRNA	87485
7-78096399-78098683	Myocytes	0.35	0.212	4.36972	2.43751	0.446029	1.08161e-24	8.48941e-20	ENSSSCG00000029936		7-78093714-78094184:-	protein_coding	214
6-111393014-111393509	Myocytes	0.146	0.052	10.4912	4.3165	0.770767	1.12406e-24	8.8226e-20	ENSSSCG00000035965	AQP4	6-111400794-111422042:-	protein_coding	25380
7-86157441-86159860	Myocytes	0.162	0.07	5.88384	2.03023	0.820537	1.13093e-24	8.87657e-20	ENSSSCG00000045730		7-86183193-86189973:+	lncRNA	21332
8-33813926-33814714	Myocytes	0.121	0.04	11.3661	3.33264	1.04878	1.3367e-24	1.04917e-19	ENSSSCG00000008804	GRXCR1	8-33838400-33952643:+	protein_coding	21685
15-4849641-4850171	Myocytes	0.116	0.036	13.7524	4.46255	0.993493	1.34153e-24	1.05295e-19	ENSSSCG00000015669	ACVR2A	15-4173805-4259706:-	protein_coding	587934
3-58435746-58438063	Myocytes	0.233	0.119	4.12373	1.9258	0.560315	1.35713e-24	1.0652e-19	ENSSSCG00000023710	REEP1	3-58435510-58558939:+	protein_coding	0
2-13490617-13492516	Myocytes	0.255	0.144	5.59361	2.4604	0.644716	1.36205e-24	1.06906e-19	ENSSSCG00000033998	SLC43A3	2-13490897-13516129:+	protein_coding	0
1-114725559-114726128	Myocytes	0.29	0.154	11.8717	6.52052	0.537399	1.37533e-24	1.07948e-19	ENSSSCG00000004600	TCF12	1-114682295-115056366:-	protein_coding	25411
8-99358841-99360354	Myocytes	0.145	0.053	4.16178	1.55602	0.70283	1.42785e-24	1.12071e-19	ENSSSCG00000049114		8-99309226-99394029:+	lncRNA	49415
1-223535777-223537235	Myocytes	0.319	0.179	5.88859	3.48959	0.428105	1.42796e-24	1.12079e-19	ENSSSCG00000005255		1-223560282-223653368:+	protein_coding	21046
11-3565777-3567044	Myocytes	0.119	0.041	6.89942	1.9337	0.990523	1.4295e-24	1.122e-19	ENSSSCG00000030113	SHISA2	11-3806297-3811594:-	protein_coding	244350
14-6426597-6429120	Myocytes	0.25	0.139	4.35404	1.83468	0.635921	1.45299e-24	1.14043e-19	ENSSSCG00000033355	LGI3	14-6419591-6428505:-	protein_coding	0
3-40794449-40799848	Myocytes	0.206	0.11	5.04565	1.88292	0.740535	1.53807e-24	1.20722e-19	ENSSSCG00000008009	LMF1	3-40830216-40934254:+	protein_coding	28367
14-43091604-43094725	Myocytes	0.234	0.12	6.59398	3.05617	0.627116	1.55787e-24	1.22276e-19	ENSSSCG00000033385		14-43057893-43189763:+	protein_coding	1467
1-270568199-270569481	Myocytes	0.107	0.032	7.53709	2.30688	0.948415	1.65911e-24	1.30222e-19	ENSSSCG00000005701	ASS1	1-270531589-270586361:+	protein_coding	35667
13-12471713-12473453	Myocytes	0.122	0.041	6.39762	2.08804	0.873624	1.68703e-24	1.32413e-19	ENSSSCG00000041247		13-12456579-12461997:+	lncRNA	14934
6-67680375-67681947	Myocytes	0.129	0.046	9.7444	3.2225	0.933958	1.70182e-24	1.33574e-19	ENSSSCG00000036772	CAMTA1	6-67605862-68470410:+	protein_coding	74250
3-127015333-127017975	Myocytes	0.128	0.045	5.40436	1.8144	0.82223	1.7829e-24	1.39938e-19	ENSSSCG00000008642	ASAP2	3-126920970-127082933:-	protein_coding	1938
1-75834328-75834836	Myocytes	0.122	0.04	11.2165	3.99791	0.893771	1.91948e-24	1.50658e-19	ENSSSCG00000049983		1-75733041-75740754:-	protein_coding	91573
7-37164441-37165291	Myocytes	0.121	0.04	7.66262	2.4775	0.912705	1.96265e-24	1.54046e-19	ENSSSCG00000022224	TAF8	7-37180827-37210663:+	protein_coding	13535
6-3264404-3268176	Myocytes	0.219	0.11	4.61522	2.02111	0.619855	1.98675e-24	1.55938e-19	ENSSSCG00000029034	COX4I1	6-3131019-3240221:-	protein_coding	22182
15-120051154-120053886	Myocytes	0.211	0.104	5.04416	2.16522	0.646872	2.06655e-24	1.62201e-19	ENSSSCG00000027669	TNS1	15-119949528-120177353:-	protein_coding	26460
15-124980179-124981914	Myocytes	0.164	0.07	9.48605	3.38845	0.87107	2.13329e-24	1.67439e-19	ENSSSCG00000032296		15-124924269-124959572:-	lncRNA	18606
4-94964234-94965251	Myocytes	0.101	0.032	9.25436	1.9882	1.23303	2.14118e-24	1.68059e-19	ENSSSCG00000006542	KCNN3	4-94915965-95113276:+	protein_coding	34227
9-40824969-40826394	Myocytes	0.165	0.072	6.99439	2.49176	0.828333	2.14143e-24	1.68079e-19	ENSSSCG00000015045	NCAM1	9-40628750-40960608:+	protein_coding	62000
15-7583702-7585891	Myocytes	0.208	0.099	6.70084	3.02165	0.649638	2.23077e-24	1.75091e-19	ENSSSCG00000041770		15-7668035-7671146:+	lncRNA	80143
11-77431992-77433860	Myocytes	0.207	0.096	8.68139	4.02374	0.656031	2.36832e-24	1.85887e-19	ENSSSCG00000046834		11-77421709-77426799:-	lncRNA	3192
15-33539334-33541402	Myocytes	0.105	0.032	7.26256	1.99375	1.01521	2.58782e-24	2.03116e-19	ENSSSCG00000015747		15-33496988-33606928:+	protein_coding	2698
2-76443504-76444739	Myocytes	0.139	0.057	7.89304	2.37354	0.969307	2.67444e-24	2.09914e-19	ENSSSCG00000040157	AP3D1	2-76428436-76471258:+	protein_coding	14828
7-43986812-43987156	Myocytes	0.105	0.031	19.3559	5.57797	1.12964	2.86942e-24	2.25218e-19	ENSSSCG00000001741	DEFB114	7-43982233-43993156:-	protein_coding	5800
2-448614-450240	Myocytes	0.128	0.044	7.93438	2.83669	0.845297	3.03674e-24	2.38351e-19	ENSSSCG00000012848	EPS8L2	2-433649-452630:+	protein_coding	2508
13-96236379-96238258	Myocytes	0.102	0.031	12.7615	3.13181	1.20316	3.07666e-24	2.41484e-19	ENSSSCG00000047110		13-96159747-96163732:+	protein_coding	76432
9-66890444-66891208	Myocytes	0.179	0.077	8.44402	3.65569	0.707291	3.08342e-24	2.42015e-19	ENSSSCG00000015645		9-66838123-67117315:+	protein_coding	49770
9-137285902-137286283	Myocytes	0.167	0.062	16.4061	9.48988	0.506408	3.1209e-24	2.44956e-19	ENSSSCG00000042276		9-137195533-137199291:+	lncRNA	90169
14-50622629-50624259	Myocytes	0.296	0.178	3.99882	1.95566	0.525479	3.26464e-24	2.56238e-19	ENSSSCG00000010101	P2RX6	14-50623708-50632260:+	protein_coding	0
5-9259216-9260298	Myocytes	0.116	0.038	5.79034	1.72032	0.914752	3.29069e-24	2.58283e-19	ENSSSCG00000000094	SUN2	5-9273240-9293246:+	protein_coding	10941
14-56138539-56139684	Myocytes	0.278	0.148	4.7995	2.67871	0.45521	3.4171e-24	2.68205e-19	ENSSSCG00000010158		14-56113192-56127677:+	protein_coding	22816
14-121029550-121030527	Myocytes	0.27	0.142	12.6019	7.01825	0.528491	3.72456e-24	2.92337e-19	ENSSSCG00000010625	SMC3	14-120969632-121008924:+	protein_coding	58269
3-132312775-132315029	Myocytes	0.2	0.096	5.76441	2.40486	0.686471	3.90319e-24	3.06358e-19	ENSSSCG00000029570	PXDN	3-132306443-132362841:+	protein_coding	6132
18-6284061-6285759	Myocytes	0.131	0.049	8.51182	2.54348	0.987426	3.99822e-24	3.13816e-19	ENSSSCG00000016448	KCNH2	18-6243524-6279111:+	protein_coding	14994
17-58178120-58179323	Myocytes	0.207	0.097	6.55719	3.17361	0.593717	4.14772e-24	3.25551e-19	ENSSSCG00000034259	PMEPA1	17-57999287-58054118:-	protein_coding	122001
1-96026764-96028438	Myocytes	0.286	0.158	10.7187	5.6544	0.565912	4.15529e-24	3.26145e-19	ENSSSCG00000004502	RNF165	1-95951414-96066949:+	protein_coding	18023
6-95047950-95049333	Myocytes	0.203	0.096	7.71732	3.48516	0.664537	4.23816e-24	3.32649e-19	ENSSSCG00000003654	MACF1	6-94960457-95317145:+	protein_coding	19132
12-59503100-59505103	Myocytes	0.162	0.068	5.79564	2.22079	0.746653	4.29019e-24	3.36733e-19	ENSSSCG00000035051	ADORA2B	12-59393220-59449692:-	protein_coding	51407
5-12851335-12851484	Myocytes	0.102	0.028	17.4598	6.1386	0.950077	4.43438e-24	3.4805e-19	ENSSSCG00000000162	BTBD11	5-12754537-13069527:-	protein_coding	23228
10-9801921-9804522	Myocytes	0.129	0.047	7.00974	2.1729	0.926011	4.46962e-24	3.50816e-19	ENSSSCG00000010824	RAB3GAP2	10-9734767-9828345:-	protein_coding	23518
12-60265124-60267549	Myocytes	0.176	0.077	7.95252	3.37267	0.716561	5.17593e-24	4.06254e-19	ENSSSCG00000018050		12-60260981-60281884:+	protein_coding	3271
3-9102123-9104149	Myocytes	0.107	0.035	5.82615	1.41841	1.03765	5.34924e-24	4.19856e-19	ENSSSCG00000007680	MYL10	3-9187812-9198456:-	protein_coding	94107
8-2790669-2791926	Myocytes	0.134	0.049	7.52531	2.49716	0.891088	5.35797e-24	4.20542e-19	ENSSSCG00000041048		8-2779780-2782040:+	lncRNA	10689
15-81672261-81672841	Myocytes	0.116	0.035	8.79833	3.21797	0.842858	5.37761e-24	4.22083e-19	ENSSSCG00000046877		15-81678597-81682805:+	lncRNA	3755
6-7188509-7190134	Myocytes	0.384	0.248	2.97758	1.72472	0.378309	5.60599e-24	4.40009e-19	ENSSSCG00000035388	C16orf46	6-7189523-7207357:+	protein_coding	0
6-165994381-165996979	Myocytes	0.134	0.05	6.18505	2.15751	0.822219	5.67991e-24	4.4581e-19	ENSSSCG00000003919		6-166003335-166012192:+	protein_coding	4355
13-71297772-71301397	Myocytes	0.353	0.226	3.83189	2.0851	0.448654	5.74665e-24	4.51049e-19	ENSSSCG00000027812	IQSEC1	13-71030878-71366685:+	protein_coding	0
3-110988729-110990396	Myocytes	0.106	0.034	10.4332	2.92838	1.06829	6.13267e-24	4.81347e-19	ENSSSCG00000042039		3-110867634-110876649:-	lncRNA	110079
15-30522075-30523629	Myocytes	0.128	0.047	11.3084	3.49818	1.00661	6.27992e-24	4.92904e-19	ENSSSCG00000015733	GLI2	15-30313817-30579306:-	protein_coding	55477
13-50677189-50680409	Myocytes	0.209	0.108	6.17564	2.43894	0.735529	6.72616e-24	5.27929e-19	ENSSSCG00000011511	FRMD4B	13-50541410-50806260:-	protein_coding	61649
3-48882804-48885031	Myocytes	0.136	0.052	9.1068	2.97453	0.933301	6.75293e-24	5.30031e-19	ENSSSCG00000008143	UXS1	3-48870948-48940721:+	protein_coding	11585
1-2404671-2406585	Myocytes	0.175	0.076	10.1846	4.32064	0.742942	7.36303e-24	5.77917e-19	ENSSSCG00000004022	RPS6KA2	1-2203605-2522604:+	protein_coding	27476
1-16821287-16821902	Myocytes	0.159	0.061	11.7406	5.71954	0.639772	8.14092e-24	6.38972e-19	ENSSSCG00000004110	TAB2	1-16533284-16611884:-	protein_coding	207402
15-55853497-55855233	Myocytes	0.183	0.078	8.96414	4.1919	0.651893	8.89864e-24	6.98445e-19	ENSSSCG00000042275		15-55845980-55849657:-	lncRNA	1839
8-19937525-19940054	Myocytes	0.353	0.205	5.2254	3.28019	0.374642	9.14785e-24	7.18006e-19	ENSSSCG00000022155	RBPJ	8-19922779-20166755:+	protein_coding	4316
8-136616820-136618441	Myocytes	0.158	0.063	6.72545	2.83363	0.700706	9.16515e-24	7.19364e-19	ENSSSCG00000046258		8-136627404-136636679:-	lncRNA	18038
1-255087511-255088641	Myocytes	0.107	0.032	8.9044	2.76089	0.968324	9.59893e-24	7.53411e-19	ENSSSCG00000005490	WHRN	1-255009768-255095223:-	protein_coding	6382
15-115214284-115214883	Myocytes	0.148	0.057	10.6563	4.21938	0.803472	9.71876e-24	7.62816e-19	ENSSSCG00000037703		15-115351289-115352877:+	protein_coding	134405
13-11681918-11682542	Myocytes	0.213	0.1	12.8588	6.45872	0.619537	9.88598e-24	7.75941e-19	ENSSSCG00000043046		13-11382055-11397082:-	lncRNA	282835
15-138780124-138785026	Myocytes	0.148	0.061	5.8854	1.96633	0.842079	1.00798e-23	7.91154e-19	ENSSSCG00000044891		15-138826536-138830418:+	lncRNA	39509
16-23572464-23573291	Myocytes	0.152	0.059	11.0181	4.57591	0.767956	1.03606e-23	8.13192e-19	ENSSSCG00000016848	EGFLAM	16-23403357-23606925:+	protein_coding	30571
8-29759310-29760701	Myocytes	0.159	0.068	7.85235	2.94354	0.808604	1.05216e-23	8.25829e-19	ENSSSCG00000048794		8-29756415-29769142:+	lncRNA	572
X-124294928-124299484	Myocytes	0.156	0.062	4.5898	1.90753	0.65364	1.06423e-23	8.35303e-19	ENSSSCG00000012771	SLC6A8	X-124294856-124453249:+	protein_coding	0
3-39864487-39867451	Myocytes	0.222	0.118	7.46361	3.15822	0.710687	1.08858e-23	8.54412e-19	ENSSSCG00000008041	PKD1	3-39849609-39899455:+	protein_coding	14678
10-12933199-12935518	Myocytes	0.187	0.077	6.17351	3.24558	0.524516	1.09523e-23	8.59636e-19	ENSSSCG00000034972	CNIH3	10-12819576-12960992:+	protein_coding	76774
5-69194753-69200902	Myocytes	0.269	0.158	3.57356	1.68903	0.531111	1.11853e-23	8.77924e-19	ENSSSCG00000027725		5-69017664-69399613:+	protein_coding	176889
1-252125996-252126662	Myocytes	0.162	0.065	11.2614	5.1726	0.686338	1.16134e-23	9.11521e-19	ENSSSCG00000005458	OR2K2	1-252204103-252205053:-	protein_coding	78191
12-6408048-6410150	Myocytes	0.127	0.046	7.97665	2.66624	0.895459	1.26657e-23	9.94118e-19	ENSSSCG00000023151	GRIN2C	12-6383808-6399550:+	protein_coding	24040
1-33915391-33915795	Myocytes	0.242	0.116	13.1055	7.85008	0.466142	1.28055e-23	1.00509e-18	ENSSSCG00000004205	ARHGAP18	1-33527734-33717977:+	protein_coding	283522
6-18881104-18884085	Myocytes	0.17	0.075	7.62858	3.00278	0.768089	1.34836e-23	1.05831e-18	ENSSSCG00000040663	HERPUD1	6-18844576-18913424:+	protein_coding	15211
5-21220337-21221079	Myocytes	0.164	0.071	13.1089	4.97901	0.858553	1.36945e-23	1.07487e-18	ENSSSCG00000000363	GDF11	5-21191142-21201818:+	protein_coding	28995
15-73639347-73640374	Myocytes	0.143	0.054	3.65286	1.39576	0.663779	1.46187e-23	1.14741e-18	ENSSSCG00000015917	XIRP2	15-73433932-73741041:+	protein_coding	23480
6-168628157-168632131	Myocytes	0.289	0.171	3.4121	1.80972	0.451266	1.50243e-23	1.17924e-18	ENSSSCG00000021745	ERMAP	6-168599597-168613830:-	protein_coding	12326
8-129853035-129853417	Myocytes	0.116	0.039	17.5293	5.53411	1.04232	1.55312e-23	1.21903e-18	ENSSSCG00000045370		8-129849733-129856673:+	lncRNA	3102
9-122168943-122172275	Myocytes	0.169	0.083	3.79444	1.25397	0.754764	1.67045e-23	1.31112e-18	ENSSSCG00000051167		9-122160588-122169260:-	lncRNA	0
9-133663122-133663614	Myocytes	0.173	0.071	13.2609	6.5	0.642617	1.68764e-23	1.32461e-18	ENSSSCG00000033930		9-133644979-133660683:+	lncRNA	8963
13-72524261-72525974	Myocytes	0.13	0.047	9.78474	3.61251	0.849359	1.76153e-23	1.3826e-18	ENSSSCG00000024134	MGLL	13-72479337-72568962:+	protein_coding	43905
1-59211570-59212219	Myocytes	0.109	0.035	12.8082	3.93574	1.02876	1.83817e-23	1.44276e-18	ENSSSCG00000048181		1-59008760-59039119:-	lncRNA	170450
6-79990037-79991930	Myocytes	0.315	0.199	7.9975	4.0554	0.576491	1.89694e-23	1.48889e-18	ENSSSCG00000037400		6-79995331-80002747:+	protein_coding	1400
14-104915425-104918194	Myocytes	0.184	0.087	5.95935	2.33991	0.734144	1.95273e-23	1.53268e-18	ENSSSCG00000010476	MYOF	14-104767783-104941357:-	protein_coding	2376
2-27193704-27194948	Myocytes	0.253	0.137	9.02842	4.58316	0.585668	1.99838e-23	1.56851e-18	ENSSSCG00000024791		2-27186673-27207233:+	protein_coding	6831
9-134721628-134723785	Myocytes	0.16	0.072	3.69159	1.32552	0.70183	2.11173e-23	1.65748e-18	ENSSSCG00000043896		9-134816800-134859406:-	lncRNA	93830
2-48679929-48683914	Myocytes	0.196	0.093	3.85226	1.68634	0.591267	2.2232e-23	1.74497e-18	ENSSSCG00000013405	EIF4G2	2-48625268-48726768:+	protein_coding	12035
16-40155024-40156033	Myocytes	0.149	0.057	9.84949	4.11394	0.752149	2.25595e-23	1.77067e-18	ENSSSCG00000025194	ZSWIM6	16-40105426-40305376:+	protein_coding	49314
1-75417276-75419994	Myocytes	0.285	0.159	5.97323	3.24428	0.496505	2.33969e-23	1.8364e-18	ENSSSCG00000004414	CD164	1-75441568-75458145:-	protein_coding	37694
7-97100708-97103037	Myocytes	0.306	0.171	11.0755	6.46112	0.481471	2.38676e-23	1.87334e-18	ENSSSCG00000002350	ELMSAN1	7-97052426-97122966:-	protein_coding	19729
8-89461464-89462437	Myocytes	0.192	0.09	3.81263	1.62859	0.604795	2.47974e-23	1.94633e-18	ENSSSCG00000041329		8-89523623-89707726:+	lncRNA	59185
5-90520260-90523020	Myocytes	0.35	0.219	4.31592	2.44039	0.435122	2.4989e-23	1.96136e-18	ENSSSCG00000051329		5-90506616-90520516:-	lncRNA	0
3-40772553-40776579	Myocytes	0.41	0.261	4.61928	2.89729	0.365923	2.57347e-23	2.01989e-18	ENSSSCG00000033234	SSTR5	3-40756519-40758111:-	protein_coding	12441
7-13229799-13230915	Myocytes	0.29	0.159	8.95798	5.15747	0.480709	2.67552e-23	2.09999e-18	ENSSSCG00000001068	CAP2	7-13211573-13350962:+	protein_coding	18008
15-7913790-7914169	Myocytes	0.116	0.036	9.34751	3.33792	0.86935	2.79375e-23	2.19279e-18	ENSSSCG00000015670	GTDC1	15-7685968-8114505:+	protein_coding	130915
13-127510536-127513911	Myocytes	0.165	0.072	4.80824	1.87926	0.701743	2.97716e-23	2.33674e-18	ENSSSCG00000011813	P3H2	13-127414955-127572163:-	protein_coding	57509
13-107465209-107466107	Myocytes	0.103	0.035	5.78787	1.35474	1.05871	3.04706e-23	2.39161e-18	ENSSSCG00000035525		13-107389264-107597061:+	protein_coding	75745
13-180082095-180082960	Myocytes	0.119	0.039	9.92354	3.57455	0.870411	3.05857e-23	2.40064e-18	ENSSSCG00000051785		13-180029039-180034709:+	lncRNA	52856
7-120701714-120703964	Myocytes	0.144	0.057	5.85729	2.21189	0.758452	3.136e-23	2.46141e-18	ENSSSCG00000027667	EML1	7-120703313-120890794:+	protein_coding	0
X-90971725-90972660	Myocytes	0.184	0.082	8.59184	3.96264	0.658975	3.30394e-23	2.59323e-18	ENSSSCG00000025306	PAK3	X-90942232-91239440:+	protein_coding	29293
2-70623-71014	Myocytes	0.17	0.07	14.783	7.17089	0.658357	3.37107e-23	2.64592e-18	ENSSSCG00000014558	SIRT3	2-38470-55101:-	protein_coding	13521
10-15007905-15010203	Myocytes	0.198	0.098	4.15111	1.76042	0.623827	3.46148e-23	2.71688e-18	ENSSSCG00000042375		10-14995846-15006699:+	lncRNA	11859
17-51548708-51550310	Myocytes	0.192	0.089	8.36446	3.9013	0.64742	3.47157e-23	2.7248e-18	ENSSSCG00000032613	SNAI1	17-51546393-51552504:+	protein_coding	2032
6-90439258-90440796	Myocytes	0.121	0.044	6.49948	1.92649	0.941029	3.65657e-23	2.87e-18	ENSSSCG00000003623	C1orf94	6-90440760-90482586:+	protein_coding	0
17-43688765-43690690	Myocytes	0.181	0.081	6.21655	2.67609	0.674527	3.77252e-23	2.96102e-18	ENSSSCG00000007355	TOP1	17-43710290-43799700:+	protein_coding	17599
14-114432944-114437883	Myocytes	0.458	0.304	4.99887	3.3173	0.328941	3.86948e-23	3.03712e-18	ENSSSCG00000010603	NEURL1	14-114436537-114516721:+	protein_coding	0
5-79819408-79821879	Myocytes	0.151	0.063	7.8217	2.73696	0.858943	3.88729e-23	3.05109e-18	ENSSSCG00000000837	CHST11	5-79787995-80067816:-	protein_coding	0
5-62778483-62778934	Myocytes	0.101	0.029	13.1288	4.15336	1.00856	4.11578e-23	3.23043e-18	ENSSSCG00000000667	AICDA	5-62777352-62787483:+	protein_coding	931
11-67527134-67528915	Myocytes	0.187	0.081	5.0188	2.59207	0.516159	4.13272e-23	3.24373e-18	ENSSSCG00000009511	STK24	11-67458351-67634349:-	protein_coding	340
9-49229748-49230509	Myocytes	0.211	0.103	9.9154	4.8068	0.631145	4.15989e-23	3.26506e-18	ENSSSCG00000046378		9-49239622-49241473:-	lncRNA	10764
2-24577285-24578548	Myocytes	0.237	0.118	9.55448	5.23249	0.526775	4.47665e-23	3.51368e-18	ENSSSCG00000026145	RAG1	2-24565449-24602590:-	protein_coding	2773
6-153570591-153572328	Myocytes	0.103	0.032	5.45	1.56292	0.922933	4.52919e-23	3.55492e-18	ENSSSCG00000048387		6-153533841-153536969:-	lncRNA	31621
11-7408232-7410181	Myocytes	0.121	0.046	4.77932	1.28713	0.926988	4.83235e-23	3.79286e-18	ENSSSCG00000009330	ALOX5AP	11-7411644-7438108:+	protein_coding	0
2-15167513-15168118	Myocytes	0.131	0.046	14.0267	5.66458	0.813019	4.91633e-23	3.85878e-18	ENSSSCG00000013239	PSMC3	2-15066547-15193085:+	protein_coding	0
9-134693353-134694402	Myocytes	0.123	0.041	10.5367	4.04919	0.826306	4.9889e-23	3.91574e-18	ENSSSCG00000026412	PLXNA2	9-134584406-134796064:+	protein_coding	108747
16-50849343-50851051	Myocytes	0.208	0.103	5.79575	2.6214	0.629437	5.04978e-23	3.96352e-18	ENSSSCG00000046318		16-50845621-50853137:-	lncRNA	1886
7-85863824-85865547	Myocytes	0.14	0.051	6.32423	2.53743	0.727789	5.07692e-23	3.98483e-18	ENSSSCG00000002267	RGMA	7-85921586-85968888:+	protein_coding	54038
1-44624808-44625399	Myocytes	0.132	0.048	12.6243	4.87947	0.84039	5.09042e-23	3.99542e-18	ENSSSCG00000041223		1-44630176-44632835:+	lncRNA	2776
9-87658765-87660390	Myocytes	0.135	0.057	4.44082	1.25162	0.882282	5.57379e-23	4.37481e-18	ENSSSCG00000015368	HDAC9	9-87449359-88186965:+	protein_coding	0
12-1565781-1568018	Myocytes	0.113	0.038	6.49263	1.97783	0.922724	5.75318e-23	4.51562e-18	ENSSSCG00000039849	PVALEF	12-1562168-1564022:-	protein_coding	0
8-115710763-115711453	Myocytes	0.204	0.095	10.9181	5.33938	0.631277	5.87303e-23	4.60968e-18	ENSSSCG00000038801	NPNT	8-115779839-115861463:-	protein_coding	149065
2-127300680-127302773	Myocytes	0.154	0.069	5.82767	1.95684	0.836864	5.96222e-23	4.67969e-18	ENSSSCG00000042143		2-127202845-127210659:+	lncRNA	97635
13-132759840-132761845	Myocytes	0.262	0.14	6.8135	3.68819	0.510807	5.99654e-23	4.70662e-18	ENSSSCG00000011833	DLG1	13-132820870-133086843:+	protein_coding	57024
5-74277229-74277801	Myocytes	0.149	0.059	7.76563	3.17382	0.742007	6.57185e-23	5.15818e-18	ENSSSCG00000048392		5-74278847-74283918:+	lncRNA	0
15-121579609-121582092	Myocytes	0.403	0.267	4.09235	2.43261	0.394418	6.70824e-23	5.26523e-18	ENSSSCG00000020771	INHA	15-121580801-121586010:+	protein_coding	0
17-35677013-35679536	Myocytes	0.242	0.144	3.19929	1.40788	0.556168	7.16854e-23	5.62651e-18	ENSSSCG00000007239	CCM2L	17-35671091-35691618:+	protein_coding	5722
2-80423271-80423871	Myocytes	0.127	0.045	11.5989	4.56243	0.817572	7.313e-23	5.7399e-18	ENSSSCG00000032642	DDX41	2-80433190-80445481:+	protein_coding	7318
4-57861522-57862248	Myocytes	0.219	0.108	9.5557	4.79344	0.59994	7.46173e-23	5.85663e-18	ENSSSCG00000006163	PKIA	4-57872114-57897303:-	protein_coding	25068
4-123197215-123198124	Myocytes	0.192	0.091	9.46827	4.00293	0.738325	7.76417e-23	6.09402e-18	ENSSSCG00000006890	ABCA4	4-123202632-123331144:+	protein_coding	2507
7-57249593-57250219	Myocytes	0.165	0.071	10.8945	4.34465	0.799982	8.77501e-23	6.88741e-18	ENSSSCG00000001868	TSPAN3	7-57159465-57187409:-	protein_coding	60183
14-92637486-92638456	Myocytes	0.318	0.177	8.66163	5.56672	0.386149	8.94751e-23	7.02281e-18	ENSSSCG00000046973		14-92678784-92685000:-	lncRNA	46344
5-15718153-15719317	Myocytes	0.212	0.104	7.84814	3.86879	0.597362	9.1896e-23	7.21282e-18	ENSSSCG00000000209	NCKAP5L	5-15711250-15761537:-	protein_coding	5580
6-66952097-66954855	Myocytes	0.155	0.066	6.53948	2.46162	0.778417	9.3914e-23	7.37122e-18	ENSSSCG00000020749	KCNAB2	6-66928444-67016836:+	protein_coding	7190
18-55959017-55959474	Myocytes	0.123	0.043	10.208	3.5161	0.908981	9.42883e-23	7.40059e-18	ENSSSCG00000033997		18-55961795-55967458:+	protein_coding	320
6-5825288-5826347	Myocytes	0.255	0.137	4.82651	2.48077	0.515167	9.45312e-23	7.41966e-18	ENSSSCG00000002684	CDH13	6-4808255-5832188:-	protein_coding	5641
13-122532771-122541640	Myocytes	0.42	0.285	3.40666	2.09104	0.354608	1.00536e-22	7.89093e-18	ENSSSCG00000026516	EPHB3	13-122467588-122488293:+	protein_coding	57687
10-56188042-56189510	Myocytes	0.205	0.092	4.8423	2.6866	0.460419	1.02184e-22	8.0203e-18	ENSSSCG00000045681		10-56179667-56186108:-	lncRNA	0
3-94054780-94055646	Myocytes	0.101	0.032	3.07343	0.856687	0.785693	1.06529e-22	8.36138e-18	ENSSSCG00000008442	TMEM247	3-94061835-94066606:-	protein_coding	10760
11-1798977-1800286	Myocytes	0.143	0.054	6.34562	2.71552	0.681587	1.09678e-22	8.60854e-18	ENSSSCG00000044808		11-1820010-1891929:+	lncRNA	17723
4-74114957-74116696	Myocytes	0.167	0.072	3.36831	1.38379	0.605685	1.12304e-22	8.81465e-18	ENSSSCG00000049613		4-74158280-74229303:+	lncRNA	39583
9-123923475-123925069	Myocytes	0.139	0.053	5.89127	2.23863	0.755105	1.14149e-22	8.95944e-18	ENSSSCG00000015550	RGS16	9-123913172-123956800:-	protein_coding	2603
17-32593490-32596411	Myocytes	0.278	0.148	3.15214	1.78006	0.401151	1.25138e-22	9.82193e-18	ENSSSCG00000044004		17-32594234-32604508:+	lncRNA	0
16-6036734-6039133	Myocytes	0.156	0.066	5.79269	2.24529	0.738642	1.25209e-22	9.82755e-18	ENSSSCG00000016794	MYO10	16-5907116-6145442:-	protein_coding	54974
15-45139996-45140587	Myocytes	0.128	0.047	14.5452	5.08767	0.937487	1.28327e-22	1.00722e-17	ENSSSCG00000015780	STOX2	15-45083606-45301158:+	protein_coding	47570
13-2746430-2746985	Myocytes	0.252	0.126	5.84661	3.23388	0.480636	1.28647e-22	1.00974e-17	ENSSSCG00000028911	COLQ	13-2677739-2755331:-	protein_coding	8146
15-32286623-32287357	Myocytes	0.145	0.058	6.16603	2.35322	0.75943	1.38253e-22	1.08514e-17	ENSSSCG00000040778	NIPA1	15-32208858-32260006:-	protein_coding	24616
1-273128760-273130856	Myocytes	0.149	0.061	5.5186	2.10631	0.741226	1.45615e-22	1.14292e-17	ENSSSCG00000026425	ADAMTSL2	1-273119000-273155412:+	protein_coding	8654
6-768416-771356	Myocytes	0.151	0.062	4.2701	1.69245	0.671596	1.52926e-22	1.2003e-17	ENSSSCG00000002648	CBFA2T3	6-778967-852821:+	protein_coding	5610
15-132470156-132471080	Myocytes	0.143	0.058	8.56462	3.21355	0.819766	1.53461e-22	1.2045e-17	ENSSSCG00000033334	COPS7B	15-132427041-132450690:+	protein_coding	35586
6-65528041-65528507	Myocytes	0.113	0.038	12.912	4.57335	0.914754	1.54121e-22	1.20968e-17	ENSSSCG00000031102	C1orf174	6-65323756-65333886:-	protein_coding	192154
2-6913182-6915382	Myocytes	0.135	0.059	7.99894	2.28571	1.00752	1.57003e-22	1.2323e-17	ENSSSCG00000012996	CDC42EP2	2-6895817-6904040:-	protein_coding	7141
4-20164005-20164831	Myocytes	0.181	0.079	10.1505	5.22257	0.583302	1.69681e-22	1.33181e-17	ENSSSCG00000049968		4-19850106-20143604:-	lncRNA	18400
8-43556855-43557645	Myocytes	0.116	0.042	8.47239	2.43236	1.01513	1.7012e-22	1.33526e-17	ENSSSCG00000008855		8-43615132-43615560:+	protein_coding	55486
2-8040406-8044532	Myocytes	0.298	0.187	3.89647	1.98213	0.495877	1.75296e-22	1.37588e-17	ENSSSCG00000013044		2-7976275-8052352:-	protein_coding	7620
16-51690164-51690565	Myocytes	0.105	0.033	11.0474	3.4985	0.985105	1.75296e-22	1.37588e-17	ENSSSCG00000041586		16-51668311-51716298:+	lncRNA	12491
3-3382336-3382859	Myocytes	0.106	0.034	8.31413	2.71067	0.920321	1.82183e-22	1.42994e-17	ENSSSCG00000049539		3-3383118-3552591:+	lncRNA	0
4-127667396-127669406	Myocytes	0.154	0.065	6.03205	2.33248	0.746761	1.85399e-22	1.45518e-17	ENSSSCG00000042152		4-127710365-127719107:+	lncRNA	38958
14-28860490-28862054	Myocytes	0.289	0.17	3.76667	1.94533	0.481428	1.94773e-22	1.52875e-17	ENSSSCG00000035760		14-28823569-28841235:-	protein_coding	17254
8-72812154-72813450	Myocytes	0.228	0.119	7.29339	3.48976	0.61366	2.1619e-22	1.69685e-17	ENSSSCG00000008988	CCNG2	8-72791704-72800551:+	protein_coding	20250
4-64580981-64582169	Myocytes	0.189	0.083	11.3125	5.84611	0.586935	2.24282e-22	1.76036e-17	ENSSSCG00000041045		4-64591130-64597902:-	lncRNA	15533
14-7764915-7765389	Myocytes	0.137	0.05	13.7948	5.98235	0.750888	2.2852e-22	1.79363e-17	ENSSSCG00000031924	NKX3-1	14-7782421-7787034:-	protein_coding	21445
13-126528808-126530801	Myocytes	0.392	0.255	2.86617	1.75496	0.338861	2.36161e-22	1.8536e-17	ENSSSCG00000043849		13-126636202-126638044:+	protein_coding	103400
1-30245059-30245522	Myocytes	0.12	0.042	15.231	5.5956	0.900523	2.48171e-22	1.94787e-17	ENSSSCG00000047444		1-30057784-30059967:+	protein_coding	187075
6-33858315-33859803	Myocytes	0.105	0.033	4.29184	1.30098	0.832831	2.48976e-22	1.95419e-17	ENSSSCG00000050973		6-33775948-33778657:+	lncRNA	82167
9-112189774-112190957	Myocytes	0.138	0.053	6.30095	2.40132	0.763841	2.50108e-22	1.96307e-17	ENSSSCG00000045606		9-112341044-112341993:+	protein_coding	148086
14-13108355-13109954	Myocytes	0.105	0.034	5.70425	1.64711	0.929273	2.52182e-22	1.97935e-17	ENSSSCG00000009683		14-12987818-13100165:-	protein_coding	6189
6-100059899-100061462	Myocytes	0.166	0.074	6.1246	2.55702	0.694629	2.55835e-22	2.00803e-17	ENSSSCG00000048215		6-100093453-100098582:+	lncRNA	29990
3-10473828-10475965	Myocytes	0.25	0.131	3.37128	1.84348	0.430027	2.58952e-22	2.03249e-17	ENSSSCG00000042036		3-10475207-10480762:+	lncRNA	0
16-78961474-78963288	Myocytes	0.154	0.079	7.17193	2.01768	0.996218	2.61328e-22	2.05114e-17	ENSSSCG00000048696		16-78980087-78987766:-	lncRNA	18011
12-17193298-17194314	Myocytes	0.242	0.126	7.96011	4.23585	0.537253	2.61962e-22	2.05611e-17	ENSSSCG00000017311	MAPT	12-17095587-17211368:-	protein_coding	14357
8-110051083-110051679	Myocytes	0.119	0.041	14.0441	5.12608	0.898432	2.6522e-22	2.08169e-17	ENSSSCG00000048789		8-110067097-110072600:+	lncRNA	13417
15-46517635-46518931	Myocytes	0.142	0.055	10.3148	4.18204	0.780914	2.74029e-22	2.15083e-17	ENSSSCG00000015796	PDLIM3	15-46513234-46546504:-	protein_coding	27295
6-88198831-88199510	Myocytes	0.122	0.044	9.57922	3.44915	0.866179	2.83562e-22	2.22565e-17	ENSSSCG00000034810	PEF1	6-88152235-88170251:-	protein_coding	26579
14-108085937-108087940	Myocytes	0.311	0.191	6.33527	3.32703	0.527812	3.03778e-22	2.38432e-17	ENSSSCG00000010508	TM9SF3	14-107965450-108038897:-	protein_coding	45039
10-41821593-41821830	Myocytes	0.168	0.067	15.0084	8.99682	0.470845	3.09958e-22	2.43283e-17	ENSSSCG00000049866		10-41806840-41812689:+	lncRNA	14553
13-50531924-50533502	Myocytes	0.146	0.06	7.73613	2.96993	0.788719	3.16449e-22	2.48378e-17	ENSSSCG00000033154	ARL6IP5	13-50509519-50538967:+	protein_coding	21976
7-112245141-112248343	Myocytes	0.217	0.111	2.57155	1.1567	0.504421	3.1682e-22	2.48669e-17	ENSSSCG00000025768	CALM1	7-112154880-112171744:+	protein_coding	82044
1-235861-238323	Myocytes	0.183	0.086	4.73417	2.19937	0.583489	3.20422e-22	2.51496e-17	ENSSSCG00000041881		1-226842-239393:+	lncRNA	5461
1-122098370-122098736	Myocytes	0.107	0.032	8.54314	3.3283	0.790646	3.36463e-22	2.64086e-17	ENSSSCG00000004648	FAM227B	1-122139442-122396108:+	protein_coding	38705
8-32431503-32436755	Myocytes	0.318	0.2	3.01207	1.61285	0.428867	3.40496e-22	2.67252e-17	ENSSSCG00000008799	LIMCH1	8-32433030-32792546:+	protein_coding	0
13-25528028-25529206	Myocytes	0.207	0.104	8.41397	3.80006	0.673567	3.42968e-22	2.69192e-17	ENSSSCG00000025408	ULK4	13-25208065-25751500:-	protein_coding	221922
3-94057684-94059085	Myocytes	0.2	0.098	7.77266	3.44535	0.679781	3.7143e-22	2.91532e-17	ENSSSCG00000008442	TMEM247	3-94061835-94066606:-	protein_coding	7321
17-32993117-32993532	Myocytes	0.104	0.031	15.6988	5.52882	0.939109	3.7709e-22	2.95974e-17	ENSSSCG00000027676	NOP56	17-32960099-32965370:-	protein_coding	25746
1-261800533-261805863	Myocytes	0.178	0.082	3.2629	1.45313	0.552584	3.77845e-22	2.96567e-17	ENSSSCG00000005524	DAB2IP	1-261659660-261859830:+	protein_coding	7045
13-82605518-82609258	Myocytes	0.213	0.12	5.4335	2.17726	0.705499	3.78689e-22	2.97229e-17	ENSSSCG00000011675	GRK7	13-82580209-82630688:+	protein_coding	25109
8-4988733-4989432	Myocytes	0.107	0.034	10.407	3.28618	0.978828	3.79925e-22	2.98199e-17	ENSSSCG00000024399	EVC2	8-4893505-5023644:+	protein_coding	95028
15-7611108-7612357	Myocytes	0.187	0.091	10.6847	4.42425	0.767401	3.9551e-22	3.10432e-17	ENSSSCG00000041770		15-7668035-7671146:+	lncRNA	53677
13-179523948-179525073	Myocytes	0.11	0.037	11.0686	3.34774	1.02095	4.00086e-22	3.14023e-17	ENSSSCG00000038062	SAMSN1	13-179428694-179562929:-	protein_coding	37656
10-60929997-60931261	Myocytes	0.132	0.05	7.16452	2.67186	0.799099	4.14533e-22	3.25363e-17	ENSSSCG00000011121	CELF2	10-60506482-61084861:-	protein_coding	60702
2-4632982-4635777	Myocytes	0.146	0.061	4.73623	1.73515	0.740615	4.15317e-22	3.25978e-17	ENSSSCG00000012885	LRP5	2-4533593-4653945:-	protein_coding	17933
2-2016476-2023419	Myocytes	0.413	0.265	2.18991	1.42328	0.274869	4.45911e-22	3.49991e-17	ENSSSCG00000040461	CDKN1C	2-2019490-2021853:-	protein_coding	0
6-69808129-69812237	Myocytes	0.219	0.121	3.54352	1.57095	0.569427	4.51353e-22	3.54263e-17	ENSSSCG00000042093		6-69879248-69881712:-	lncRNA	69275
14-105380260-105381278	Myocytes	0.155	0.064	10.0829	4.40788	0.717547	4.52786e-22	3.55387e-17	ENSSSCG00000027230	SLC35G1	14-105335160-105345274:+	protein_coding	44900
1-230700113-230701016	Myocytes	0.111	0.037	12.4493	4.18545	0.953071	4.59271e-22	3.60477e-17	ENSSSCG00000005284	GNA14	1-230341942-230546120:-	protein_coding	151992
9-113782862-113786127	Myocytes	0.388	0.241	8.45837	5.80438	0.329333	4.62296e-22	3.62851e-17	ENSSSCG00000034654	MYOG	9-113782469-113785362:-	protein_coding	0
2-41421438-41425107	Myocytes	0.347	0.218	5.49744	3.25525	0.423256	4.81668e-22	3.78056e-17	ENSSSCG00000013375	MYOD1	2-41415735-41425234:-	protein_coding	0
8-112240519-112242247	Myocytes	0.121	0.045	6.67183	2.10231	0.905407	4.82321e-22	3.78569e-17	ENSSSCG00000042004		8-112229431-112232191:-	protein_coding	6327
17-57798148-57801693	Myocytes	0.103	0.036	6.26359	1.6708	1.00049	4.83476e-22	3.79475e-17	ENSSSCG00000007504	RBM38	17-57783154-57797997:+	protein_coding	8436
15-65189246-65189674	Myocytes	0.107	0.03	6.87566	2.86369	0.712154	5.02265e-22	3.94223e-17	ENSSSCG00000021938	UPP2	15-65088284-65131789:+	protein_coding	100762
4-15915853-15918515	Myocytes	0.105	0.034	7.63891	2.32892	0.953627	5.35295e-22	4.20147e-17	ENSSSCG00000005981	FBXO32	4-15895351-15930940:+	protein_coding	19625
10-56415914-56416954	Myocytes	0.124	0.046	5.25888	1.75332	0.821195	5.50258e-22	4.31892e-17	ENSSSCG00000011102	NRP1	10-56280363-56430777:-	protein_coding	8282
9-21778349-21779527	Myocytes	0.153	0.067	8.51601	3.28419	0.798043	5.62882e-22	4.418e-17	ENSSSCG00000051121		9-21773065-21775683:-	lncRNA	665
11-49945720-49946776	Myocytes	0.129	0.055	9.09309	2.34451	1.10453	6.13938e-22	4.81874e-17	ENSSSCG00000009475	SLAIN1	11-49807994-49886820:+	protein_coding	79025
1-22238919-22243305	Myocytes	0.563	0.441	2.62714	1.79857	0.259335	6.15571e-22	4.83156e-17	ENSSSCG00000004138	HIVEP2	1-22241840-22436089:+	protein_coding	0
1-162805264-162808044	Myocytes	0.265	0.146	4.9635	2.75979	0.461296	6.8409e-22	5.36936e-17	ENSSSCG00000004919	NEDD4L	1-162364055-162737492:-	protein_coding	65771
15-130752094-130755363	Myocytes	0.291	0.189	3.67987	1.81572	0.508051	7.33972e-22	5.76087e-17	ENSSSCG00000016258	DNER	15-130414161-130754051:-	protein_coding	0
10-68346867-68347116	Myocytes	0.135	0.051	13.5304	5.297	0.836172	7.3423e-22	5.7629e-17	ENSSSCG00000011160	ADARB2	10-68148087-68467189:+	protein_coding	44124
6-68843352-68844668	Myocytes	0.131	0.049	9.54778	3.5688	0.836664	7.60945e-22	5.97258e-17	ENSSSCG00000003388	SLC45A1	6-68933910-68950531:+	protein_coding	87241
7-85692839-85695248	Myocytes	0.156	0.067	5.55062	2.38509	0.66018	7.89761e-22	6.19875e-17	ENSSSCG00000034247		7-85679666-85715208:-	lncRNA	19760
4-83901758-83902734	Myocytes	0.204	0.097	10.0319	5.12204	0.588896	8.06331e-22	6.32881e-17	ENSSSCG00000006311	DUSP27	4-83871436-83902292:-	protein_coding	0
2-2686618-2687650	Myocytes	0.137	0.055	8.73356	3.23036	0.833293	8.68985e-22	6.82057e-17	ENSSSCG00000033043	SHANK2	2-2503181-3016433:+	protein_coding	38258
6-96812042-96813560	Myocytes	0.139	0.057	7.05471	2.55261	0.818574	9.33142e-22	7.32413e-17	ENSSSCG00000044092		6-96849912-96853476:+	protein_coding	34351
3-58589317-58590038	Myocytes	0.102	0.032	9.29828	2.97824	0.951137	9.34926e-22	7.33814e-17	ENSSSCG00000024564	IMMT	3-58575183-58633749:+	protein_coding	1532
3-4141968-4146373	Myocytes	0.433	0.3	6.19571	3.8254	0.399591	9.37978e-22	7.3621e-17	ENSSSCG00000007586	FSCN1	3-4134170-4145394:+	protein_coding	7598
12-34219446-34223082	Myocytes	0.323	0.201	3.17314	1.80429	0.39752	9.42399e-22	7.39679e-17	ENSSSCG00000050061		12-34229480-34231674:+	lncRNA	4397
13-7939351-7940022	Myocytes	0.129	0.049	8.96462	3.2902	0.842708	1.08399e-21	8.50811e-17	ENSSSCG00000044861		13-7719696-7748018:+	lncRNA	219455
14-139551493-139551982	Myocytes	0.106	0.035	11.519	3.79122	0.960467	1.17456e-21	9.21903e-17	ENSSSCG00000041295		14-139610576-139616283:-	lncRNA	64101
13-99498502-99498832	Myocytes	0.117	0.041	14.7666	5.30834	0.916019	1.18868e-21	9.32979e-17	ENSSSCG00000011729		13-99067915-99633026:+	protein_coding	2006
9-64303011-64303932	Myocytes	0.116	0.039	8.94184	3.48028	0.797066	1.19748e-21	9.39888e-17	ENSSSCG00000015273	ATP2B4	9-64336499-64445663:+	protein_coding	30566
12-335833-339708	Myocytes	0.128	0.051	6.28734	2.0269	0.8786	1.21036e-21	9.50003e-17	ENSSSCG00000027229	B3GNTL1	12-259916-326418:+	protein_coding	32196
2-15451035-15452075	Myocytes	0.214	0.108	6.84666	3.40374	0.577635	1.21368e-21	9.52605e-17	ENSSSCG00000013245	ARFGAP2	2-15390415-15401230:+	protein_coding	60235
7-4357790-4360728	Myocytes	0.168	0.074	4.65516	1.99941	0.634155	1.2477e-21	9.79311e-17	ENSSSCG00000049701		7-4390562-4396530:-	lncRNA	35602
11-76887895-76891093	Myocytes	0.174	0.083	6.07141	2.42856	0.723919	1.28075e-21	1.00525e-16	ENSSSCG00000044700		11-76858296-76888850:-	protein_coding	0
1-161735242-161735933	Myocytes	0.137	0.055	10.4758	3.99199	0.832404	1.28192e-21	1.00617e-16	ENSSSCG00000037300	GRP	1-161708807-161721782:-	protein_coding	11459
1-110751279-110752653	Myocytes	0.12	0.044	5.80312	1.87389	0.861715	1.2934e-21	1.01518e-16	ENSSSCG00000004576	RORA	1-110719190-111477703:+	protein_coding	31889
14-100885603-100887432	Myocytes	0.321	0.189	5.99817	3.64382	0.410111	1.30802e-21	1.02665e-16	ENSSSCG00000010447	ACTA2	14-100867733-100886713:-	protein_coding	0
15-131462329-131463973	Myocytes	0.104	0.035	8.76174	2.84619	0.931387	1.33186e-21	1.04536e-16	ENSSSCG00000050640		15-131457551-131462939:-	lncRNA	0
15-107151733-107152254	Myocytes	0.167	0.07	15.433	8.03801	0.59785	1.33439e-21	1.04735e-16	ENSSSCG00000028561	CD28	15-107128208-107162943:+	protein_coding	23268
4-69654322-69655043	Myocytes	0.116	0.045	7.42966	2.06869	1.01051	1.36328e-21	1.07003e-16	ENSSSCG00000045879		4-69426785-69616011:-	lncRNA	36310
12-742730-745810	Myocytes	0.165	0.074	5.966	2.45614	0.700888	1.40369e-21	1.10174e-16	ENSSSCG00000037364		12-742739-747261:+	protein_coding	0
13-137509664-137510800	Myocytes	0.108	0.037	4.84615	1.45239	0.868719	1.40427e-21	1.1022e-16	ENSSSCG00000011872	SEMA5B	13-137455343-137590841:+	protein_coding	16087
11-71177321-71177809	Myocytes	0.14	0.056	9.14768	3.62259	0.78629	1.42639e-21	1.11956e-16	ENSSSCG00000042169		11-71174395-71192234:+	protein_coding	2726
2-104847046-104848861	Myocytes	0.274	0.164	5.49086	2.69455	0.563535	1.44205e-21	1.13185e-16	ENSSSCG00000014176	RGMB	2-104655226-105070405:+	protein_coding	191620
2-141557454-141567976	Myocytes	0.549	0.424	3.1482	2.10365	0.290093	1.52393e-21	1.19611e-16	ENSSSCG00000044116		2-141558906-141563968:-	lncRNA	0
5-38953332-38954976	Myocytes	0.149	0.059	4.24546	1.78946	0.631516	1.53191e-21	1.20238e-16	ENSSSCG00000033524	KRR1	5-38789498-38821706:-	protein_coding	129625
6-26266827-26267495	Myocytes	0.102	0.03	12.2558	4.51843	0.876341	1.53297e-21	1.20321e-16	ENSSSCG00000051758		6-26165445-26180715:-	lncRNA	84111
15-84733185-84736093	Myocytes	0.248	0.134	6.51642	3.56068	0.499619	1.56108e-21	1.22528e-16	ENSSSCG00000016002		15-84535923-84734182:-	protein_coding	0
17-34010673-34011577	Myocytes	0.108	0.035	11.8772	4.29625	0.88846	1.56519e-21	1.2285e-16	ENSSSCG00000039392	SNPH	17-33986512-34051943:-	protein_coding	9381
17-59168426-59169360	Myocytes	0.164	0.07	11.4373	5.46806	0.653827	1.59609e-21	1.25275e-16	ENSSSCG00000007523	TUBB1	17-59161420-59168385:+	protein_coding	6806
1-91728400-91729083	Myocytes	0.163	0.069	11.8302	5.55388	0.671744	1.74207e-21	1.36734e-16	ENSSSCG00000044069		1-91627667-91631485:+	protein_coding	100533
7-18614151-18614810	Myocytes	0.106	0.037	4.14215	1.20079	0.848656	1.7495e-21	1.37316e-16	ENSSSCG00000044421		7-18467010-18619379:-	lncRNA	4369
8-137551800-137559653	Myocytes	0.367	0.254	3.85164	2.09243	0.450361	1.76283e-21	1.38363e-16	ENSSSCG00000031272	FGF5	8-137530208-137554622:-	protein_coding	0
9-2507386-2508689	Myocytes	0.183	0.088	8.55594	3.6733	0.715297	1.78797e-21	1.40336e-16	ENSSSCG00000014599	SYT9	9-2191751-2394103:-	protein_coding	111282
8-133944232-133945379	Myocytes	0.219	0.109	8.1816	4.20998	0.566625	1.79539e-21	1.40918e-16	ENSSSCG00000045096		8-133942911-133945656:-	lncRNA	77
14-49329369-49330350	Myocytes	0.106	0.036	10.665	3.39687	0.975701	1.79766e-21	1.41097e-16	ENSSSCG00000010053		14-49330285-49463965:+	protein_coding	0
13-135184491-135186732	Myocytes	0.176	0.08	6.11043	2.83554	0.617253	1.80593e-21	1.41745e-16	ENSSSCG00000011860	SLC12A8	13-135105800-135249120:+	protein_coding	78395
12-60847348-60848479	Myocytes	0.116	0.041	7.28964	2.67021	0.814757	1.81404e-21	1.42382e-16	ENSSSCG00000038164	RAI1	12-60750091-60855287:-	protein_coding	6111
12-59615464-59617307	Myocytes	0.217	0.113	3.68571	1.82072	0.507526	1.84312e-21	1.44664e-16	ENSSSCG00000034364	SPECC1	12-59466791-59654130:-	protein_coding	17007
1-167549245-167551047	Myocytes	0.12	0.044	5.46853	1.91621	0.796662	1.89054e-21	1.48387e-16	ENSSSCG00000044280		1-167523662-167554950:+	lncRNA	25286
6-167695345-167696115	Myocytes	0.124	0.046	7.57349	2.74421	0.828463	1.89567e-21	1.48789e-16	ENSSSCG00000035849	PTPRF	6-167656680-167743721:-	protein_coding	12661
3-14024547-14026203	Myocytes	0.17	0.076	6.74464	3.10648	0.634435	1.94666e-21	1.52791e-16	ENSSSCG00000007727	AUTS2	3-13565480-14794365:+	protein_coding	458867
6-81857000-81859664	Myocytes	0.128	0.047	4.75753	1.85641	0.700945	1.96782e-21	1.54452e-16	ENSSSCG00000036534	MYOM3	6-81799570-81860046:-	protein_coding	0
9-9240712-9242740	Myocytes	0.149	0.061	3.95958	1.61712	0.639245	2.02024e-21	1.58567e-16	ENSSSCG00000014850	SPCS2	9-9280397-9305599:+	protein_coding	35656
4-106563594-106565023	Myocytes	0.128	0.048	8.15902	3.01168	0.825529	2.03625e-21	1.59823e-16	ENSSSCG00000045712	OLFML3	4-106563450-106627166:-	protein_coding	4548
4-19000559-19002125	Myocytes	0.178	0.083	4.30357	1.84467	0.622932	2.16419e-21	1.69865e-16	ENSSSCG00000005997	COL14A1	4-18690197-19060783:-	protein_coding	58458
6-166754683-166756876	Myocytes	0.144	0.059	8.12284	3.28967	0.754572	2.27563e-21	1.78612e-16	ENSSSCG00000037341	RNF220	6-166666138-166910873:-	protein_coding	62555
8-24579290-24579892	Myocytes	0.157	0.065	9.72527	4.32791	0.699643	2.31119e-21	1.81403e-16	ENSSSCG00000008765	PCDH7	8-23459475-23872006:+	protein_coding	1119615
1-252787414-252788539	Myocytes	0.138	0.055	8.33704	3.10908	0.82079	2.50639e-21	1.96724e-16	ENSSSCG00000041449		1-252689327-252691226:-	lncRNA	94187
4-83560593-83560904	Myocytes	0.13	0.05	14.5362	5.23061	0.913698	2.9413e-21	2.3086e-16	ENSSSCG00000006309	CD247	4-83458417-83586650:+	protein_coding	101976
2-8183986-8186872	Myocytes	0.125	0.048	4.50398	1.49258	0.792152	3.08317e-21	2.41995e-16	ENSSSCG00000013050	MARK2	2-8155321-8215706:-	protein_coding	7673
6-3291665-3304670	Myocytes	0.365	0.257	2.52001	1.41186	0.378064	3.12443e-21	2.45234e-16	ENSSSCG00000002664	GSE1	6-3246731-3424495:-	protein_coding	0
15-138682617-138683551	Myocytes	0.113	0.038	4.18962	1.56484	0.704763	3.24568e-21	2.5475e-16	ENSSSCG00000048785		15-138693474-138699328:-	lncRNA	15577
16-63344024-63346581	Myocytes	0.17	0.083	5.86525	2.31454	0.728155	3.25592e-21	2.55554e-16	ENSSSCG00000017037	FABP6	16-63297606-63355235:-	protein_coding	8454
3-97359798-97360694	Myocytes	0.149	0.062	6.90837	2.83029	0.724981	3.29602e-21	2.58701e-16	ENSSSCG00000051523		3-97377263-97385931:-	lncRNA	25037
10-5150513-5150968	Myocytes	0.14	0.057	13.5355	5.54679	0.797616	3.34027e-21	2.62174e-16	ENSSSCG00000044168		10-4918671-4920165:-	lncRNA	228347
7-111289158-111291470	Myocytes	0.14	0.057	4.24556	1.62786	0.691211	3.47806e-21	2.72989e-16	ENSSSCG00000002429	FOXN3	7-111039633-111451893:-	protein_coding	160200
9-95192009-95192534	Myocytes	0.311	0.17	10.3083	7.64076	0.269051	3.63102e-21	2.84995e-16	ENSSSCG00000041759		9-95232727-95247564:+	lncRNA	38192
3-397633-400065	Myocytes	0.263	0.139	6.88383	4.18692	0.418674	3.65795e-21	2.87109e-16	ENSSSCG00000007543	DNAAF5	3-417324-461817:+	protein_coding	15258
13-195585897-195587630	Myocytes	0.181	0.085	7.14128	3.21488	0.658326	3.66301e-21	2.87506e-16	ENSSSCG00000029392	HUNK	13-195528938-195663902:+	protein_coding	56759
13-206908185-206913369	Myocytes	0.143	0.062	4.20874	1.4765	0.743492	3.67245e-21	2.88247e-16	ENSSSCG00000039085		13-206934972-207013102:+	protein_coding	19602
13-60279472-60279858	Myocytes	0.104	0.033	13.3979	4.63143	0.938722	3.76212e-21	2.95285e-16	ENSSSCG00000044670		13-60151262-60179185:-	lncRNA	98286
3-42710406-42714118	Myocytes	0.356	0.227	4.39928	2.61335	0.401631	3.89497e-21	3.05712e-16	ENSSSCG00000034154	WNK2	3-42711232-42837652:+	protein_coding	0
15-121569737-121571811	Myocytes	0.162	0.07	5.47204	2.53967	0.603458	4.00436e-21	3.14298e-16	ENSSSCG00000020771	INHA	15-121580801-121586010:+	protein_coding	6989
3-89818012-89818459	Myocytes	0.143	0.057	13.0373	5.44244	0.778811	4.01455e-21	3.15098e-16	ENSSSCG00000026180	NRXN1	3-89799543-90914205:+	protein_coding	18269
2-74561433-74561906	Myocytes	0.119	0.042	10.6918	4.37361	0.777391	4.10767e-21	3.22407e-16	ENSSSCG00000013497	ANKRD24	2-74540862-74564902:-	protein_coding	1713
14-6303308-6304626	Myocytes	0.139	0.056	4.74041	1.91539	0.677527	4.12324e-21	3.23629e-16	ENSSSCG00000009609	FGF17	14-6309786-6314976:+	protein_coding	3159
13-32188107-32189283	Myocytes	0.166	0.073	7.64351	3.62815	0.624653	4.21392e-21	3.30746e-16	ENSSSCG00000011385	APEH	13-32205609-32214523:+	protein_coding	14325
7-92508347-92509305	Myocytes	0.184	0.083	11.9405	6.38236	0.561266	4.28105e-21	3.36015e-16	ENSSSCG00000049161		7-92516039-92518388:-	lncRNA	8883
1-44647185-44647549	Myocytes	0.116	0.039	16.4582	6.83783	0.800849	4.5336e-21	3.55838e-16	ENSSSCG00000046360		1-44644355-44646954:+	lncRNA	2630
5-89902600-89903050	Myocytes	0.12	0.041	15.9409	6.82625	0.772244	4.58175e-21	3.59617e-16	ENSSSCG00000048672		5-89860710-89869486:-	lncRNA	31113
15-121414983-121418609	Myocytes	0.483	0.356	3.85853	2.51015	0.325077	4.65414e-21	3.65299e-16	ENSSSCG00000016220	DNPEP	15-121387736-121412752:-	protein_coding	230
10-32275969-32278275	Myocytes	0.18	0.087	7.96923	3.42102	0.70743	5.1828e-21	4.06793e-16	ENSSSCG00000027428	ENHO	10-32273086-32275114:+	protein_coding	2683
1-57421332-57425416	Myocytes	0.28	0.161	2.98792	1.69903	0.390376	5.38703e-21	4.22823e-16	ENSSSCG00000004318	RRAGD	1-57374051-57424061:-	protein_coding	0
2-75088816-75090488	Myocytes	0.161	0.073	6.18059	2.58985	0.69327	5.59618e-21	4.39239e-16	ENSSSCG00000036190	GIPC3	2-75082053-75089756:-	protein_coding	0
2-143335043-143337292	Myocytes	0.176	0.084	3.69843	1.59041	0.595411	5.84447e-21	4.58727e-16	ENSSSCG00000014391	ARAP3	2-143304079-143327590:-	protein_coding	5452
1-4431886-4433030	Myocytes	0.136	0.055	7.15308	2.60241	0.816793	5.95255e-21	4.6721e-16	ENSSSCG00000042992		1-4377441-4388222:+	lncRNA	54245
6-1374847-1377827	Myocytes	0.162	0.075	3.48414	1.4419	0.607769	6.35222e-21	4.98579e-16	ENSSSCG00000046569		6-1381510-1383786:+	lncRNA	1682
9-67107562-67109285	Myocytes	0.211	0.114	4.21327	1.91822	0.580234	6.59625e-21	5.17733e-16	ENSSSCG00000037428		9-67116530-67117026:+	protein_coding	5244
9-139002307-139002799	Myocytes	0.13	0.051	11.6527	4.473	0.838042	6.83877e-21	5.36768e-16	ENSSSCG00000015636	VSTM2A	9-138990480-139019107:+	protein_coding	9072
3-46970924-46971771	Myocytes	0.115	0.043	10.3475	3.35943	0.956655	7.06888e-21	5.54829e-16	ENSSSCG00000008130	CIAO1	3-46960880-46967991:-	protein_coding	932
16-32803861-32809078	Myocytes	0.371	0.258	3.40193	1.9341	0.405643	7.59995e-21	5.96513e-16	ENSSSCG00000016892	FST	16-32805874-32811421:+	protein_coding	0
5-79876791-79879248	Myocytes	0.125	0.049	4.08733	1.4399	0.734798	7.66587e-21	6.01686e-16	ENSSSCG00000000837	CHST11	5-79787995-80067816:-	protein_coding	57152
4-128549621-128550514	Myocytes	0.104	0.034	6.43564	2.23057	0.833626	8.17352e-21	6.41531e-16	ENSSSCG00000046583		4-128362889-128364980:-	lncRNA	182640
12-15372750-15375386	Myocytes	0.233	0.132	4.75008	2.18978	0.589261	8.29641e-21	6.51177e-16	ENSSSCG00000017295	KCNH6	12-15353867-15374818:-	protein_coding	0
2-150175831-150176387	Myocytes	0.116	0.041	11.1978	3.93408	0.905092	8.46862e-21	6.64693e-16	ENSSSCG00000042596		2-150108308-150159639:-	lncRNA	14191
15-58734814-58735314	Myocytes	0.101	0.033	14.7417	4.73461	1.0098	8.85113e-21	6.94717e-16	ENSSSCG00000049851		15-58765524-58774414:-	lncRNA	38900
1-273554378-273556451	Myocytes	0.274	0.151	5.41731	3.31567	0.396746	9.31959e-21	7.31485e-16	ENSSSCG00000047673		1-273552648-273554841:-	lncRNA	0
9-108229862-108230472	Myocytes	0.236	0.121	11.9233	7.05455	0.472793	9.46813e-21	7.43144e-16	ENSSSCG00000015445	NRCAM	9-107928867-108247680:-	protein_coding	16344
12-23675269-23676589	Myocytes	0.198	0.098	6.2826	3.09601	0.575476	9.51247e-21	7.46624e-16	ENSSSCG00000018058	ARHGAP23	12-23590578-23668225:-	protein_coding	5043
5-6990934-6991323	Myocytes	0.111	0.04	13.0374	3.96649	1.03901	9.70229e-21	7.61523e-16	ENSSSCG00000000062	CSDC2	5-6975840-6988422:-	protein_coding	511
X-110459031-110459981	Myocytes	0.253	0.141	8.01079	4.27182	0.536047	1.08432e-20	8.51069e-16	ENSSSCG00000043173		X-110384592-110387902:-	lncRNA	69128
17-40629836-40634754	Myocytes	0.426	0.299	3.76385	2.39021	0.340163	1.10453e-20	8.66934e-16	ENSSSCG00000007336		17-40627101-40629515:+	protein_coding	2523
3-5874666-5877253	Myocytes	0.14	0.058	5.90509	2.27073	0.747246	1.10823e-20	8.69841e-16	ENSSSCG00000046379		3-5856692-5868545:-	lncRNA	4120
5-18700253-18708608	Myocytes	0.23	0.128	4.59653	2.28007	0.534282	1.11411e-20	8.74452e-16	ENSSSCG00000000276	TARBP2	5-18718158-18723843:+	protein_coding	7549
15-7431768-7433392	Myocytes	0.102	0.035	8.34613	2.38346	1.01606	1.15287e-20	9.04878e-16	ENSSSCG00000049223		15-6811728-7495372:-	lncRNA	35308
3-101951440-101952999	Myocytes	0.154	0.074	6.89517	2.39079	0.845188	1.16943e-20	9.17871e-16	ENSSSCG00000008487	ATL2	3-101957209-102029669:+	protein_coding	2209
4-36010179-36015529	Myocytes	0.159	0.068	3.5387	1.6071	0.554401	1.28627e-20	1.00958e-15	ENSSSCG00000006062	YWHAZ	4-35975541-36009777:+	protein_coding	30195
14-135298809-135299936	Myocytes	0.189	0.095	12.9615	5.82739	0.715359	1.28983e-20	1.01238e-15	ENSSSCG00000010745	FANK1	14-135196436-135303020:+	protein_coding	30058
2-3878196-3878797	Myocytes	0.103	0.033	8.41862	3.05865	0.841839	1.3481e-20	1.05811e-15	ENSSSCG00000046960		2-3865674-3868788:-	lncRNA	7407
2-39414774-39415923	Myocytes	0.191	0.094	11.6174	5.48931	0.664921	1.36293e-20	1.06975e-15	ENSSSCG00000013351	NAV2	2-39266913-40077925:-	protein_coding	53321
3-31546905-31549540	Myocytes	0.138	0.058	5.06094	2.06753	0.680991	1.42761e-20	1.12052e-15	ENSSSCG00000032381	LITAF	3-31482353-31579082:+	protein_coding	7081
14-44008695-44010222	Myocytes	0.109	0.039	8.55806	2.73735	0.939009	1.49395e-20	1.17259e-15	ENSSSCG00000041393		14-44009810-44022677:+	lncRNA	0
6-175272-180122	Myocytes	0.219	0.137	3.15175	1.27159	0.603051	1.53547e-20	1.20518e-15	ENSSSCG00000002639		6-169068-178462:-	protein_coding	0
2-7309306-7312820	Myocytes	0.188	0.092	5.48416	2.61253	0.584954	1.65224e-20	1.29682e-15	ENSSSCG00000013017	EHD1	2-7298259-7321577:+	protein_coding	9810
14-56569854-56570888	Myocytes	0.113	0.038	3.56715	1.43169	0.630301	1.65312e-20	1.29752e-15	ENSSSCG00000032590		14-56459278-56545040:-	lncRNA	22813
6-70966831-70968462	Myocytes	0.138	0.063	4.36389	1.41449	0.798201	1.66787e-20	1.3091e-15	ENSSSCG00000003407	CASZ1	6-70879984-70995922:-	protein_coding	27260
9-134717797-134719045	Myocytes	0.228	0.125	5.77928	2.77053	0.586656	1.76071e-20	1.38197e-15	ENSSSCG00000043896		9-134816800-134859406:-	lncRNA	98570
6-48916498-48919670	Myocytes	0.389	0.253	2.85951	1.85004	0.303205	1.80988e-20	1.42056e-15	ENSSSCG00000023228		6-48889801-48938610:-	protein_coding	0
2-87346048-87346599	Myocytes	0.164	0.072	9.58587	4.82344	0.597628	1.8523e-20	1.45385e-15	ENSSSCG00000034795	SCAMP1	2-87210846-87313517:+	protein_coding	134954
18-55138072-55140039	Myocytes	0.101	0.035	4.17291	1.20069	0.854662	1.90475e-20	1.49502e-15	ENSSSCG00000037764	POU6F2	18-54748386-55205561:-	protein_coding	0
13-146658754-146661621	Myocytes	0.361	0.224	4.84184	3.13332	0.345965	1.92271e-20	1.50911e-15	ENSSSCG00000025826	BOC	13-146625957-146703936:-	protein_coding	2928
2-150870196-150872205	Myocytes	0.151	0.065	5.95624	2.63282	0.64963	1.98186e-20	1.55555e-15	ENSSSCG00000014437	PPARGC1B	2-150823373-150919378:+	protein_coding	46616
16-50671907-50673183	Myocytes	0.101	0.034	3.58689	1.10586	0.778477	1.98711e-20	1.55966e-15	ENSSSCG00000044465		16-50679652-50683824:-	lncRNA	10441
3-127629739-127631223	Myocytes	0.108	0.039	6.82701	2.16934	0.904058	2.30386e-20	1.80827e-15	ENSSSCG00000045206		3-127605127-127611154:-	lncRNA	16584
1-78627664-78628627	Myocytes	0.132	0.054	8.45216	3.23541	0.802764	2.37957e-20	1.8677e-15	ENSSSCG00000051414		1-78456729-78461842:-	lncRNA	163821
12-42496933-42498211	Myocytes	0.164	0.078	4.47729	1.8327	0.65938	2.49649e-20	1.95947e-15	ENSSSCG00000017730	CDK5R1	12-42493321-42494659:-	protein_coding	273
17-36932908-36933993	Myocytes	0.134	0.055	7.09523	2.60219	0.809732	2.52785e-20	1.98408e-15	ENSSSCG00000007264		17-36802766-36946225:-	protein_coding	11994
15-121426605-121430489	Myocytes	0.285	0.171	4.72854	2.70531	0.435694	2.53126e-20	1.98676e-15	ENSSSCG00000020785	DES	15-121427103-121435424:+	protein_coding	0
7-31184131-31185727	Myocytes	0.291	0.172	6.35929	3.63778	0.461729	2.58213e-20	2.02669e-15	ENSSSCG00000001535	TCP11	7-30994661-31161045:-	protein_coding	21085
6-53233040-53234622	Myocytes	0.134	0.054	7.82967	3.12118	0.761977	2.6947e-20	2.11504e-15	ENSSSCG00000029567	SLC8A2	6-53201484-53236367:-	protein_coding	0
X-55330033-55331615	Myocytes	0.15	0.063	9.14887	4.2756	0.65427	2.70737e-20	2.12499e-15	ENSSSCG00000044474		X-55349553-55354587:-	lncRNA	22772
11-77757605-77759346	Myocytes	0.121	0.045	7.05074	2.77288	0.757925	2.71948e-20	2.13449e-15	ENSSSCG00000037959		11-78000576-78025223:+	protein_coding	239229
7-120304312-120305452	Myocytes	0.134	0.059	7.36921	2.48712	0.875482	2.82478e-20	2.21714e-15	ENSSSCG00000045425		7-120302748-120311183:-	lncRNA	5531
6-153565607-153568241	Myocytes	0.168	0.084	6.1709	2.44396	0.73341	2.98801e-20	2.34526e-15	ENSSSCG00000048387		6-153533841-153536969:-	lncRNA	26637
9-134582864-134592202	Myocytes	0.434	0.313	3.3507	2.09836	0.339465	3.009e-20	2.36174e-15	ENSSSCG00000026412	PLXNA2	9-134584406-134796064:+	protein_coding	0
17-27555342-27556184	Myocytes	0.124	0.049	12.705	4.49828	0.913324	3.11064e-20	2.44151e-15	ENSSSCG00000028004	RIN2	17-27807244-28058135:+	protein_coding	249059
4-34330783-34333179	Myocytes	0.249	0.144	5.3254	2.74111	0.52519	3.14716e-20	2.47017e-15	ENSSSCG00000050730		4-34261786-34266139:-	lncRNA	62643
13-179861534-179863009	Myocytes	0.161	0.088	10.2716	3.02256	1.03037	3.16524e-20	2.48437e-15	ENSSSCG00000021038	NRIP1	13-179824862-179915177:-	protein_coding	50930
3-2280904-2281497	Myocytes	0.123	0.048	11.1575	4.10966	0.86681	3.2363e-20	2.54014e-15	ENSSSCG00000034390	CARD11	3-2145177-2266356:-	protein_coding	12547
14-140456892-140459220	Myocytes	0.12	0.047	5.842	1.99804	0.825121	3.27108e-20	2.56744e-15	ENSSSCG00000010762	DPYSL4	14-140497457-140515833:+	protein_coding	36236
1-57510546-57511673	Myocytes	0.102	0.034	7.30651	2.30779	0.920758	3.27887e-20	2.57355e-15	ENSSSCG00000004322	ANKRD6	1-57438000-57645958:+	protein_coding	72321
15-105672554-105674420	Myocytes	0.145	0.066	3.17134	1.15145	0.662094	3.44756e-20	2.70595e-15	ENSSSCG00000016110	KIAA2012	15-105681265-105819069:+	protein_coding	4844
3-79448278-79450019	Myocytes	0.336	0.22	5.1495	2.87478	0.461883	3.51569e-20	2.75943e-15	ENSSSCG00000026713	TMEM17	3-79415717-79422393:+	protein_coding	32278
13-34147566-34148272	Myocytes	0.162	0.072	10.0845	4.55728	0.690437	3.53753e-20	2.77657e-15	ENSSSCG00000027573	RPL29	13-34119538-34121907:-	protein_coding	23658
1-71623331-71624201	Myocytes	0.132	0.053	9.23239	3.70915	0.776051	3.55628e-20	2.79129e-15	ENSSSCG00000004368	PREP	1-71495194-71701093:-	protein_coding	11708
5-100741720-100742238	Myocytes	0.143	0.059	11.7477	5.13878	0.730724	3.61294e-20	2.83576e-15	ENSSSCG00000000937	MYF5	5-100752890-100755494:-	protein_coding	13056
10-14392590-14395723	Myocytes	0.179	0.089	6.6628	2.91016	0.672799	3.74447e-20	2.939e-15	ENSSSCG00000044938		10-14388171-14391633:-	lncRNA	0
6-55537719-55544969	Myocytes	0.287	0.172	3.05937	1.69602	0.409252	3.79346e-20	2.97745e-15	ENSSSCG00000024736	ACP4	6-55537076-55541928:+	protein_coding	443
3-40780652-40781470	Myocytes	0.14	0.059	7.43878	3.01588	0.74258	3.83717e-20	3.01175e-15	ENSSSCG00000033234	SSTR5	3-40756519-40758111:-	protein_coding	20540
13-80641107-80643107	Myocytes	0.236	0.136	9.92737	4.87884	0.619911	3.90899e-20	3.06813e-15	ENSSSCG00000031142	NMNAT3	13-80429639-80556790:-	protein_coding	82316
12-53135666-53140702	Myocytes	0.483	0.341	2.52197	1.73569	0.252635	3.94959e-20	3.09999e-15	ENSSSCG00000021363	CHD3	12-53112230-53165653:+	protein_coding	0
14-87656579-87657450	Myocytes	0.116	0.042	13.2635	4.91438	0.880314	3.99408e-20	3.13491e-15	ENSSSCG00000010359	LDB3	14-87644242-87722251:+	protein_coding	0
3-41175031-41178021	Myocytes	0.168	0.081	3.79368	1.69231	0.576898	4.08726e-20	3.20805e-15	ENSSSCG00000007992	PIGQ	3-41160656-41176508:-	protein_coding	0
9-52443242-52447544	Myocytes	0.541	0.412	3.6774	2.5198	0.284339	4.17025e-20	3.27319e-15	ENSSSCG00000015211	PKNOX2	9-52349717-52610680:+	protein_coding	93325
16-71855020-71859385	Myocytes	0.41	0.281	3.84849	2.4242	0.3478	4.30044e-20	3.37538e-15	ENSSSCG00000017089	ANXA6	16-71857258-71913723:+	protein_coding	0
13-20863248-20864062	Myocytes	0.113	0.039	14.3617	6.01724	0.783504	4.34275e-20	3.40858e-15	ENSSSCG00000011238	ARPP21	13-20934871-21088421:+	protein_coding	68808
6-3724939-3727356	Myocytes	0.133	0.055	4.22493	1.64735	0.679881	4.4328e-20	3.47926e-15	ENSSSCG00000002668	FAM92B	6-3710213-3720198:+	protein_coding	14526
7-17348799-17353321	Myocytes	0.421	0.294	3.8553	2.42909	0.347777	4.71806e-20	3.70316e-15	ENSSSCG00000049691		7-16945438-17346011:+	protein_coding	76658
6-64024277-64025120	Myocytes	0.186	0.087	8.61155	4.49403	0.559304	4.76476e-20	3.73981e-15	ENSSSCG00000030513	CFAP74	6-63976011-64026767:-	protein_coding	1447
6-147373013-147373634	Myocytes	0.144	0.061	6.24821	2.69587	0.67354	4.93518e-20	3.87357e-15	ENSSSCG00000048106		6-147390565-147392868:+	lncRNA	14930
17-33555639-33556746	Myocytes	0.154	0.07	8.28147	3.43605	0.738255	5.52142e-20	4.33371e-15	ENSSSCG00000028461		17-33566269-33611603:-	protein_coding	34738
15-14374124-14374497	Myocytes	0.121	0.044	14.4734	6.27864	0.754178	5.6394e-20	4.42631e-15	ENSSSCG00000042807		15-14674790-14686902:-	protein_coding	312205
15-59078719-59082673	Myocytes	0.127	0.049	3.25301	1.31079	0.610036	5.92364e-20	4.64941e-15	ENSSSCG00000022197	HS6ST1	15-59066603-59108777:+	protein_coding	11916
10-32412259-32413724	Myocytes	0.106	0.036	4.64588	1.65125	0.755894	5.9666e-20	4.68312e-15	ENSSSCG00000035455	FAM219A	10-32411295-32421381:+	protein_coding	764
12-48902802-48903450	Myocytes	0.157	0.069	11.2741	5.40837	0.649887	5.96921e-20	4.68517e-15	ENSSSCG00000034858		12-48806715-49018118:+	protein_coding	20333
7-1161050-1162191	Myocytes	0.206	0.103	5.7576	3.11728	0.495475	6.02036e-20	4.72532e-15	ENSSSCG00000000994	GMDS	7-752239-1285550:-	protein_coding	38929
16-51374573-51375035	Myocytes	0.11	0.039	11.6476	4.26802	0.87581	6.05899e-20	4.75564e-15	ENSSSCG00000016989	RPL26L1	16-51267588-51395039:-	protein_coding	19804
7-57216784-57219693	Myocytes	0.196	0.104	5.42718	2.33636	0.655655	6.08687e-20	4.77753e-15	ENSSSCG00000001868	TSPAN3	7-57159465-57187409:-	protein_coding	27374
18-5973485-5985105	Myocytes	0.511	0.392	2.96397	2.0083	0.275872	6.13863e-20	4.81815e-15	ENSSSCG00000016435	SMARCD3	18-5958481-5990025:+	protein_coding	0
2-114822092-114823111	Myocytes	0.189	0.09	6.51974	3.50432	0.512495	6.30922e-20	4.95204e-15	ENSSSCG00000046792		2-114930192-114990172:+	lncRNA	105080
13-76051834-76053152	Myocytes	0.121	0.047	5.19194	1.80572	0.79159	6.31884e-20	4.95959e-15	ENSSSCG00000024492	EPHB1	13-75905610-76345564:+	protein_coding	145788
3-126118526-126121105	Myocytes	0.262	0.155	4.66089	2.43361	0.499968	6.72062e-20	5.27495e-15	ENSSSCG00000027121	ODC1	3-126078418-126132577:+	protein_coding	39908
3-58382466-58382837	Myocytes	0.145	0.059	14.6768	7.06449	0.664714	6.80267e-20	5.33935e-15	ENSSSCG00000051345		3-58369721-58375699:+	protein_coding	12545
15-65973845-65974795	Myocytes	0.102	0.036	7.1612	2.18168	0.941982	7.14407e-20	5.60731e-15	ENSSSCG00000015880		15-65920219-66203512:+	protein_coding	23723
4-8639566-8640642	Myocytes	0.173	0.085	4.48485	1.93472	0.625378	7.69596e-20	6.04048e-15	ENSSSCG00000048969		4-8646630-8649830:-	lncRNA	8988
3-126466529-126468132	Myocytes	0.116	0.041	4.54138	1.784	0.688354	7.71542e-20	6.05575e-15	ENSSSCG00000038643	KLF11	3-126418996-126429904:-	protein_coding	34624
6-35010488-35012104	Myocytes	0.124	0.05	5.07575	1.73278	0.798987	8.01251e-20	6.28894e-15	ENSSSCG00000002838	ZNF423	6-34932594-35299692:+	protein_coding	77328
6-95465094-95466684	Myocytes	0.265	0.151	7.09157	4.02307	0.476781	8.09504e-20	6.35372e-15	ENSSSCG00000038956	HEYL	6-95442661-95459575:-	protein_coding	3518
X-10016549-10017218	Myocytes	0.165	0.076	9.50504	4.24896	0.693826	8.12455e-20	6.37688e-15	ENSSSCG00000043371		X-10024830-10034759:-	lncRNA	15425
16-1106667-1107029	Myocytes	0.129	0.051	10.4087	4.52018	0.725964	8.30588e-20	6.5192e-15	ENSSSCG00000016780	CTNND2	16-508634-1521611:-	protein_coding	142492
1-183865963-183868095	Myocytes	0.309	0.191	6.32032	3.74892	0.432736	8.41758e-20	6.60687e-15	ENSSSCG00000026294	GMFB	1-183846672-183863392:-	protein_coding	570
15-128350419-128350828	Myocytes	0.138	0.054	8.02468	3.5758	0.679181	8.59948e-20	6.74965e-15	ENSSSCG00000016243	RHBDD1	15-128346373-128469213:+	protein_coding	3845
2-76849691-76850488	Myocytes	0.174	0.081	5.45113	2.64774	0.570148	8.7808e-20	6.89196e-15	ENSSSCG00000013437	TCF3	2-76858786-76898351:+	protein_coding	6297
2-6166354-6169098	Myocytes	0.14	0.063	3.86107	1.36254	0.72152	9.92751e-20	7.792e-15	ENSSSCG00000012956	PACS1	2-6138348-6211684:-	protein_coding	5334
13-77968901-77969244	Myocytes	0.144	0.059	14.8468	6.88318	0.698237	9.95886e-20	7.81661e-15	ENSSSCG00000025701	NCK1	13-77863701-77986156:+	protein_coding	16317
5-70153444-70155794	Myocytes	0.249	0.146	3.97611	2.06055	0.486054	1.01445e-19	7.96229e-15	ENSSSCG00000027190	TUBA8	5-70133022-70180433:+	protein_coding	0
1-94399477-94400056	Myocytes	0.177	0.081	12.9625	7.042	0.551696	1.13468e-19	8.90596e-15	ENSSSCG00000045948		1-94397372-94402481:-	protein_coding	2225
14-141216355-141222921	Myocytes	0.236	0.134	3.15373	1.61343	0.463343	1.2372e-19	9.71062e-15	ENSSSCG00000010772	ADAM8	14-141221197-141232306:-	protein_coding	8218
13-72738159-72740405	Myocytes	0.102	0.039	4.09324	1.06917	0.900768	1.24547e-19	9.77561e-15	ENSSSCG00000047878		13-72719921-72768662:+	lncRNA	18032
15-121643330-121645355	Myocytes	0.344	0.211	3.56744	2.30408	0.323796	1.2495e-19	9.80723e-15	ENSSSCG00000022846	SLC4A3	15-121630316-121643539:+	protein_coding	12814
14-120766675-120767411	Myocytes	0.182	0.088	7.88441	3.97645	0.579581	1.26275e-19	9.91121e-15	ENSSSCG00000047775		14-120747073-120751236:+	lncRNA	19402
15-137692199-137694644	Myocytes	0.23	0.125	8.87548	4.61251	0.565057	1.28733e-19	1.01041e-14	ENSSSCG00000026600	KLHL30	15-137709322-137721806:+	protein_coding	12677
3-17609635-17611860	Myocytes	0.241	0.138	3.51525	1.82155	0.470175	1.32104e-19	1.03687e-14	ENSSSCG00000007780		3-17610348-17629512:+	protein_coding	0
7-115257000-115260233	Myocytes	0.18	0.087	4.3024	2.07316	0.545455	1.36282e-19	1.06967e-14	ENSSSCG00000002467	ASB2	7-115207557-115258654:-	protein_coding	0
15-120385950-120388446	Myocytes	0.299	0.183	3.24664	1.87054	0.39163	1.46401e-19	1.14909e-14	ENSSSCG00000029002	PNKD	15-120345551-120413353:+	protein_coding	0
1-10029075-10029898	Myocytes	0.101	0.035	7.95466	2.53791	0.928638	1.57085e-19	1.23294e-14	ENSSSCG00000004064	ARID1B	1-9791629-10227947:-	protein_coding	133548
2-41449366-41451599	Myocytes	0.23	0.128	9.41728	4.94704	0.560572	1.74339e-19	1.36837e-14	ENSSSCG00000013375	MYOD1	2-41415735-41425234:-	protein_coding	22131
11-9956099-9956744	Myocytes	0.105	0.038	15.8063	5.0097	1.02838	1.78213e-19	1.39878e-14	ENSSSCG00000046743		11-9814030-10029559:-	lncRNA	23833
9-90890948-90892153	Myocytes	0.161	0.075	7.38188	3.3112	0.664855	1.87297e-19	1.47007e-14	ENSSSCG00000035257		9-90950852-90951232:-	protein_coding	58879
1-44673649-44674055	Myocytes	0.293	0.167	10.1828	6.58008	0.388851	2.01061e-19	1.57811e-14	ENSSSCG00000046360		1-44644355-44646954:+	lncRNA	29094
5-8025367-8025860	Myocytes	0.109	0.038	9.89346	4.06092	0.766614	2.02108e-19	1.58633e-14	ENSSSCG00000000076	SGSM3	5-7968097-8017768:-	protein_coding	5598
3-49284176-49285350	Myocytes	0.156	0.072	6.61494	2.96153	0.653481	2.08633e-19	1.63754e-14	ENSSSCG00000042433		3-49270557-49276042:-	lncRNA	6133
5-69532812-69534415	Myocytes	0.172	0.091	9.56575	3.51976	0.849158	2.17172e-19	1.70456e-14	ENSSSCG00000000764	HDHD5	5-69500285-69512611:-	protein_coding	18200
1-221633835-221636209	Myocytes	0.21	0.113	4.39607	2.19994	0.522538	2.17998e-19	1.71104e-14	ENSSSCG00000005243	PGM5	1-221634524-221836483:+	protein_coding	0
7-116751586-116752584	Myocytes	0.187	0.095	4.71659	2.16768	0.590372	2.21369e-19	1.7375e-14	ENSSSCG00000002495	SYNE3	7-116665430-116770309:-	protein_coding	1431
14-135981601-135982948	Myocytes	0.132	0.058	8.16853	2.9815	0.834118	2.27499e-19	1.78561e-14	ENSSSCG00000010747	C10orf90	14-135718623-135954334:-	protein_coding	25266
1-114382956-114384074	Myocytes	0.193	0.1	4.83774	2.34846	0.555844	2.34181e-19	1.83806e-14	ENSSSCG00000004598		1-114287626-114386473:-	protein_coding	2153
2-1412998-1417138	Myocytes	0.204	0.108	5.28996	2.70388	0.529574	2.52537e-19	1.98214e-14	ENSSSCG00000048717		2-1424125-1431930:-	lncRNA	14592
15-121412387-121414021	Myocytes	0.109	0.044	4.51997	1.38111	0.840808	2.57344e-19	2.01986e-14	ENSSSCG00000016220	DNPEP	15-121387736-121412752:-	protein_coding	0
14-80037762-80038381	Myocytes	0.206	0.103	7.98619	4.57634	0.477156	2.71033e-19	2.12731e-14	ENSSSCG00000010325	KCNMA1	14-79352396-80106258:-	protein_coding	22291
6-88310947-88313623	Myocytes	0.208	0.115	3.85554	1.80688	0.548046	2.75349e-19	2.16119e-14	ENSSSCG00000003604	ADGRB2	6-88256144-88293490:-	protein_coding	15456
3-9613974-9614612	Myocytes	0.102	0.035	12.4828	4.26325	0.940669	2.84911e-19	2.23624e-14	ENSSSCG00000007682	SH2B2	3-9668818-9695174:+	protein_coding	52205
6-59362472-59364460	Myocytes	0.174	0.084	6.54804	3.24681	0.575119	2.88827e-19	2.26697e-14	ENSSSCG00000025353	TNNT1	6-59347582-59365589:-	protein_coding	0
6-63686644-63689150	Myocytes	0.247	0.152	3.2131	1.6417	0.466775	2.92114e-19	2.29278e-14	ENSSSCG00000034013	TMEM88B	6-63686546-63689297:+	protein_coding	0
15-65647920-65649016	Myocytes	0.116	0.045	10.7577	4.10537	0.83422	2.94964e-19	2.31515e-14	ENSSSCG00000015878	PKP4	15-65430309-65680889:+	protein_coding	140587
4-59152482-59152989	Myocytes	0.126	0.05	8.67422	3.65566	0.73138	3.01857e-19	2.36924e-14	ENSSSCG00000006168	PEX2	4-59252337-59270117:+	protein_coding	97347
4-95546947-95547410	Myocytes	0.131	0.053	16.6361	7.15831	0.770912	3.05067e-19	2.39444e-14	ENSSSCG00000006556	TPM3	4-95542472-95572938:+	protein_coding	334
1-273002146-273003025	Myocytes	0.112	0.04	7.48498	2.99167	0.754088	3.20304e-19	2.51403e-14	ENSSSCG00000031407	STKLD1	1-272995842-273012590:+	protein_coding	6104
1-273098242-273103396	Myocytes	0.235	0.134	2.91804	1.532	0.436584	3.2484e-19	2.54964e-14	ENSSSCG00000022891	MYMK	1-273101674-273111727:-	protein_coding	8131
13-31655163-31657996	Myocytes	0.505	0.37	3.48791	2.44608	0.264149	3.2585e-19	2.55756e-14	ENSSSCG00000011371	NDUFAF3	13-31656946-31659221:+	protein_coding	0
2-28909869-28911713	Myocytes	0.154	0.073	5.76599	2.24856	0.733698	3.33966e-19	2.62127e-14	ENSSSCG00000013320	PAX6	2-28971567-29001200:+	protein_coding	57853
6-44669924-44670998	Myocytes	0.154	0.074	5.53119	2.21823	0.70776	3.58988e-19	2.81766e-14	ENSSSCG00000021374		6-44667801-44672239:+	protein_coding	1020
9-122670145-122674928	Myocytes	0.116	0.047	3.57801	1.18189	0.741073	3.58998e-19	2.81774e-14	ENSSSCG00000043737		9-122676214-122711977:+	lncRNA	0
3-126154392-126156224	Myocytes	0.149	0.067	7.90282	3.41873	0.700516	3.71125e-19	2.91292e-14	ENSSSCG00000003663	HPCAL1	3-126107412-126220309:-	protein_coding	63885
17-61108509-61109101	Myocytes	0.138	0.06	12.9418	5.14803	0.818758	3.85948e-19	3.02927e-14	ENSSSCG00000046508		17-61151529-61152701:-	protein_coding	43400
14-59537005-59539588	Myocytes	0.18	0.086	4.52551	2.23617	0.534984	3.92341e-19	3.07944e-14	ENSSSCG00000010181	C1orf198	14-59515681-59552312:+	protein_coding	20026
12-25742606-25743794	Myocytes	0.163	0.077	8.21355	3.77312	0.657674	4.08493e-19	3.20622e-14	ENSSSCG00000036101		12-25760427-25765682:-	lncRNA	21688
2-5239572-5243095	Myocytes	0.105	0.038	5.994	2.14547	0.79909	4.23052e-19	3.3205e-14	ENSSSCG00000012918	GRK2	2-5209436-5227748:-	protein_coding	9823
4-79517310-79520162	Myocytes	0.179	0.088	4.07837	2.0074	0.523914	4.24672e-19	3.33321e-14	ENSSSCG00000022190	UBE2V2	4-79419358-79652471:-	protein_coding	116862
12-21291033-21291915	Myocytes	0.107	0.038	12.3717	4.52527	0.883808	4.27245e-19	3.3534e-14	ENSSSCG00000046804		12-21304864-21305406:-	protein_coding	13291
15-121513124-121527090	Myocytes	0.455	0.367	3.49936	2.00075	0.405073	4.374e-19	3.43311e-14	ENSSSCG00000029968	ASIC4	15-121522550-121547497:+	protein_coding	0
2-27750749-27751063	Myocytes	0.2	0.096	13.3552	9.13459	0.348157	4.46867e-19	3.50741e-14	ENSSSCG00000040954	CSTF3	2-27769420-27850382:+	protein_coding	16356
14-127311127-127313021	Myocytes	0.146	0.069	4.41202	1.71934	0.688231	4.53613e-19	3.56037e-14	ENSSSCG00000042955		14-127303694-127316088:+	lncRNA	7233
10-66885065-66885413	Myocytes	0.119	0.045	12.202	5.026	0.784282	4.93912e-19	3.87666e-14	ENSSSCG00000036117		10-66741290-66971747:+	lncRNA	17801
3-101845077-101845912	Myocytes	0.18	0.092	8.41758	3.71877	0.69103	4.95143e-19	3.88633e-14	ENSSSCG00000008486	GALM	3-101617521-101753125:-	protein_coding	89951
4-102500417-102500971	Myocytes	0.124	0.051	12.5157	4.90379	0.828258	4.98322e-19	3.91128e-14	ENSSSCG00000047722		4-102295848-102427147:-	lncRNA	71269
14-97602819-97603477	Myocytes	0.131	0.051	11.2056	5.2561	0.668342	5.02603e-19	3.94488e-14	ENSSSCG00000050078		14-97500393-97508869:+	lncRNA	102226
6-26327386-26330705	Myocytes	0.218	0.113	2.81689	1.59924	0.384217	5.76923e-19	4.52821e-14	ENSSSCG00000041342		6-26407038-26412094:+	protein_coding	74332
3-23963295-23964316	Myocytes	0.306	0.186	10.3768	6.16342	0.462589	5.77718e-19	4.53445e-14	ENSSSCG00000007839	EEF2K	3-23887125-23956373:-	protein_coding	4921
8-32730239-32731123	Myocytes	0.217	0.12	5.15232	2.54877	0.550227	5.8078e-19	4.55849e-14	ENSSSCG00000008799	LIMCH1	8-32433030-32792546:+	protein_coding	30649
6-157779738-157784334	Myocytes	0.253	0.163	5.59208	2.62842	0.597072	5.90795e-19	4.63709e-14	ENSSSCG00000037559	ACOT11	6-157749921-157807086:-	protein_coding	11794
15-49301357-49303252	Myocytes	0.232	0.133	4.50702	2.24765	0.528093	5.95133e-19	4.67114e-14	ENSSSCG00000029131	KCNU1	15-49317289-49444385:-	protein_coding	138361
2-140890617-140894837	Myocytes	0.281	0.171	5.64305	3.17387	0.464726	6.07598e-19	4.76898e-14	ENSSSCG00000014339	CTNNA1	2-140682371-140871334:+	protein_coding	52113
17-12951280-12952896	Myocytes	0.187	0.095	3.90447	1.88297	0.531326	6.10787e-19	4.79401e-14	ENSSSCG00000007034	PSD3	17-12645747-13264199:+	protein_coding	29752
7-99513308-99515299	Myocytes	0.127	0.049	5.28229	2.41306	0.610126	6.25368e-19	4.90845e-14	ENSSSCG00000002388	ESRRB	7-99514168-99699011:+	protein_coding	0
X-54941660-54943512	Myocytes	0.136	0.062	7.24287	2.66607	0.810228	6.34902e-19	4.98328e-14	ENSSSCG00000032728	EFNB1	X-54948342-54973629:+	protein_coding	2829
1-147759861-147761605	Myocytes	0.184	0.092	8.60824	4.28455	0.597834	6.36537e-19	4.99612e-14	ENSSSCG00000023533	ZNF236	1-147690556-147782129:-	protein_coding	20324
18-19755541-19765231	Myocytes	0.398	0.279	2.89314	1.84015	0.315361	6.41885e-19	5.03809e-14	ENSSSCG00000016577	ATP6V1F	18-19753763-19756648:-	protein_coding	0
3-95145635-95146266	Myocytes	0.142	0.061	11.6731	5.12406	0.727256	6.58562e-19	5.16899e-14	ENSSSCG00000046797		3-95229305-95246219:+	lncRNA	81038
14-135785991-135786429	Myocytes	0.132	0.054	12.2018	5.27677	0.743498	6.67026e-19	5.23542e-14	ENSSSCG00000010746	ADAM12	14-135302810-135682159:-	protein_coding	101831
11-12359820-12360168	Myocytes	0.138	0.058	9.3634	4.59329	0.616712	6.91286e-19	5.42584e-14	ENSSSCG00000024635	SPART	11-12313210-12365426:-	protein_coding	5058
13-207631388-207636893	Myocytes	0.162	0.078	4.63667	2.03896	0.61778	7.01586e-19	5.50668e-14	ENSSSCG00000048463		13-207657540-207676694:-	lncRNA	34014
6-83692129-83698883	Myocytes	0.259	0.165	3.99269	2.03806	0.496757	7.04591e-19	5.53027e-14	ENSSSCG00000034937	SH3BGRL3	6-83687468-83689073:+	protein_coding	4325
13-81904368-81906785	Myocytes	0.394	0.273	7.11039	4.54041	0.381077	7.05955e-19	5.54097e-14	ENSSSCG00000034369	SPSB4	13-81867740-81926762:+	protein_coding	36428
14-89891451-89893242	Myocytes	0.193	0.101	5.3928	2.70273	0.546104	7.06164e-19	5.54261e-14	ENSSSCG00000043851		14-89890260-89919537:+	lncRNA	0
6-34248735-34249614	Myocytes	0.119	0.046	10.9916	4.68495	0.746384	7.16657e-19	5.62497e-14	ENSSSCG00000025741	SNX20	6-34176748-34191570:+	protein_coding	68153
15-138949879-138953921	Myocytes	0.244	0.135	4.54716	2.56668	0.441651	7.40562e-19	5.8126e-14	ENSSSCG00000016349	NDUFA10	15-138999174-139031897:-	protein_coding	77776
3-113561636-113563552	Myocytes	0.127	0.054	4.84298	1.7425	0.756371	7.47669e-19	5.86838e-14	ENSSSCG00000029413	DNMT3A	3-113528926-113609139:+	protein_coding	12956
1-145947144-145948069	Myocytes	0.198	0.094	7.918	4.79144	0.43169	7.5815e-19	5.95064e-14	ENSSSCG00000004856	NFATC1	1-145911045-146017701:-	protein_coding	46342
2-47297509-47298262	Myocytes	0.249	0.139	9.35369	5.27384	0.500954	8.0641e-19	6.32943e-14	ENSSSCG00000031706		2-47042505-47302012:-	protein_coding	3550
9-75414358-75416008	Myocytes	0.206	0.117	4.8413	2.25646	0.584313	8.23235e-19	6.46149e-14	ENSSSCG00000015335	DYNC1I1	9-75336441-75760523:+	protein_coding	0
13-131017249-131018262	Myocytes	0.114	0.045	5.15276	1.86325	0.764943	8.56822e-19	6.72511e-14	ENSSSCG00000042102		13-131023808-131031075:-	lncRNA	12613
12-25625117-25626475	Myocytes	0.113	0.05	5.60626	1.56189	0.947272	8.72354e-19	6.84702e-14	ENSSSCG00000017549	PHB	12-25584443-25609656:-	protein_coding	13460
17-37195903-37198130	Myocytes	0.176	0.097	6.41648	2.37422	0.787539	9.05245e-19	7.10518e-14	ENSSSCG00000007268	E2F1	17-37178598-37189841:-	protein_coding	4061
3-91511091-91512406	Myocytes	0.23	0.132	7.77151	3.82626	0.597437	9.11359e-19	7.15317e-14	ENSSSCG00000045698		3-91506053-91512993:-	lncRNA	387
3-18056872-18057797	Myocytes	0.145	0.064	6.28226	2.62972	0.696286	9.17026e-19	7.19764e-14	ENSSSCG00000027946	MVP	3-18052935-18081155:+	protein_coding	3737
4-79328207-79329299	Myocytes	0.143	0.061	10.848	4.82632	0.709772	9.46899e-19	7.43211e-14	ENSSSCG00000032052		4-79318285-79330367:-	lncRNA	0
2-16418296-16420591	Myocytes	0.208	0.108	3.73883	1.96668	0.468347	9.70431e-19	7.61682e-14	ENSSSCG00000023974	PHF21A	2-16344139-16545274:+	protein_coding	29465
6-84718194-84725564	Myocytes	0.275	0.172	2.83795	1.53329	0.415418	9.91e-19	7.77826e-14	ENSSSCG00000047147		6-84719488-84802552:-	lncRNA	4237
1-264336278-264338906	Myocytes	0.126	0.057	4.8506	1.63424	0.797947	9.91934e-19	7.78559e-14	ENSSSCG00000005584	CRB2	1-264276572-264301725:+	protein_coding	51821
10-14504491-14505437	Myocytes	0.113	0.045	4.96649	1.66596	0.805595	1.01245e-18	7.94664e-14	ENSSSCG00000050349		10-14496602-14502598:+	lncRNA	7689
X-57953552-57954506	Myocytes	0.112	0.044	8.44058	2.88699	0.887383	1.01249e-18	7.94693e-14	ENSSSCG00000012408	NHSL2	X-57742066-58030951:+	protein_coding	815
13-140599160-140599896	Myocytes	0.102	0.038	11.7886	3.80667	0.978553	1.03397e-18	8.11555e-14	ENSSSCG00000011894	POPDC2	13-140601515-140620789:+	protein_coding	0
7-18834336-18835182	Myocytes	0.113	0.043	11.2884	4.33917	0.833587	1.17834e-18	9.24866e-14	ENSSSCG00000021696	NRSN1	7-19007781-19027230:+	protein_coding	170598
3-8385246-8386664	Myocytes	0.125	0.053	7.02091	2.74351	0.762029	1.18596e-18	9.30852e-14	ENSSSCG00000007652	PPP1R35	3-8363008-8376045:-	protein_coding	7200
5-93365891-93367228	Myocytes	0.135	0.064	4.13347	1.391	0.764071	1.21913e-18	9.56886e-14	ENSSSCG00000041180		5-93247178-93302093:-	lncRNA	61797
3-121505143-121507156	Myocytes	0.101	0.039	5.0378	1.45587	0.899559	1.22704e-18	9.6309e-14	ENSSSCG00000033084		3-121542964-121544036:+	protein_coding	33807
2-1531265-1532191	Myocytes	0.107	0.04	8.11849	2.87046	0.85693	1.26155e-18	9.90177e-14	ENSSSCG00000039767	TH	2-1499618-1506615:-	protein_coding	22649
6-36327424-36328161	Myocytes	0.184	0.093	10.2055	5.21184	0.589949	1.40791e-18	1.10506e-13	ENSSSCG00000037263	SIAH1	6-36337806-36371383:+	protein_coding	7644
18-46622412-46624894	Myocytes	0.201	0.108	5.35335	2.6959	0.541759	1.4084e-18	1.10544e-13	ENSSSCG00000050521		18-46600600-46603207:-	lncRNA	17204
12-36999548-37000785	Myocytes	0.197	0.101	6.7874	3.75542	0.493221	1.47685e-18	1.15916e-13	ENSSSCG00000027060	TBX2	12-36878675-36887513:-	protein_coding	110034
3-102435677-102439446	Myocytes	0.15	0.073	5.32344	2.15836	0.69421	1.49832e-18	1.17602e-13	ENSSSCG00000008488	RMDN2	3-102215140-102424775:-	protein_coding	8901
1-165889087-165889618	Myocytes	0.225	0.115	12.7671	8.62667	0.357743	1.67284e-18	1.31299e-13	ENSSSCG00000004958	PIAS1	1-165853126-166087240:+	protein_coding	35761
4-94930834-94933300	Myocytes	0.38	0.244	4.56152	3.16584	0.288955	1.78637e-18	1.4021e-13	ENSSSCG00000006542	KCNN3	4-94915965-95113276:+	protein_coding	827
18-5846279-5848456	Myocytes	0.103	0.039	4.51777	1.39524	0.834489	1.81055e-18	1.42109e-13	ENSSSCG00000016437		18-5854246-5902374:+	protein_coding	3789
9-44891360-44892650	Myocytes	0.304	0.18	6.8956	4.5202	0.357891	1.97068e-18	1.54677e-13	ENSSSCG00000015080	CEP164	9-44670874-44752473:+	protein_coding	220279
2-141420611-141421128	Myocytes	0.119	0.048	11.6482	4.60821	0.813287	2.06858e-18	1.62361e-13	ENSSSCG00000036711	UBE2D2	2-141398065-141459817:+	protein_coding	13468
X-35801823-35806777	Myocytes	0.198	0.113	3.76438	1.68538	0.573344	2.07752e-18	1.63062e-13	ENSSSCG00000012241		X-35768025-35813468:-	protein_coding	6491
3-112962348-112963912	Myocytes	0.175	0.089	5.00963	2.31238	0.595697	2.12012e-18	1.66406e-13	ENSSSCG00000008574	KIF3C	3-112963492-113016950:+	protein_coding	0
6-104602792-104603376	Myocytes	0.124	0.054	10.2912	3.70971	0.874397	2.13676e-18	1.67712e-13	ENSSSCG00000042554		6-104606834-104629534:+	lncRNA	1457
12-55331101-55332993	Myocytes	0.145	0.071	6.78696	2.60293	0.770704	2.20595e-18	1.73143e-13	ENSSSCG00000018007	MYH3	12-55347087-55375353:-	protein_coding	38707
7-39219561-39225974	Myocytes	0.271	0.177	3.14216	1.67339	0.437871	2.27715e-18	1.78731e-13	ENSSSCG00000001700	SLC29A1	7-39217332-39234688:+	protein_coding	0
12-46858442-46860092	Myocytes	0.115	0.044	4.77715	1.95286	0.671135	2.30916e-18	1.81244e-13	ENSSSCG00000017804	ABR	12-46709880-46895815:+	protein_coding	18111
5-67162959-67164374	Myocytes	0.139	0.061	9.58846	4.12458	0.725716	2.41652e-18	1.8967e-13	ENSSSCG00000000736	TEAD4	5-67118289-67194343:-	protein_coding	2980
17-48027263-48028443	Myocytes	0.127	0.054	8.27568	3.49552	0.724314	2.43837e-18	1.91385e-13	ENSSSCG00000007424	TNNC2	17-48024685-48028638:-	protein_coding	0
15-103670160-103670780	Myocytes	0.154	0.069	9.77196	5.14285	0.561657	2.45165e-18	1.92427e-13	ENSSSCG00000044773		15-103631048-103656147:-	lncRNA	12012
9-3177104-3180653	Myocytes	0.217	0.128	3.85871	1.82292	0.543	2.54739e-18	1.99942e-13	ENSSSCG00000023272	ILK	9-3145647-3159858:-	protein_coding	15245
14-38322655-38323279	Myocytes	0.108	0.04	11.6094	4.60251	0.81123	2.66511e-18	2.09182e-13	ENSSSCG00000042669		14-38225550-38268853:+	lncRNA	96905
5-66948008-66953421	Myocytes	0.146	0.07	5.14958	2.09286	0.687289	2.80905e-18	2.20479e-13	ENSSSCG00000000735	TSPAN9	5-66913769-67106233:-	protein_coding	41403
11-31838921-31839947	Myocytes	0.114	0.044	7.15601	2.82535	0.757106	2.88407e-18	2.26368e-13	ENSSSCG00000047665		11-31454305-31459914:+	lncRNA	384416
3-623472-628208	Myocytes	0.149	0.074	4.78216	1.83069	0.714256	2.8936e-18	2.27116e-13	ENSSSCG00000007547	ADAP1	3-547367-634437:-	protein_coding	6000
6-95039584-95040946	Myocytes	0.113	0.044	7.57477	2.89588	0.788904	3.13483e-18	2.4605e-13	ENSSSCG00000003654	MACF1	6-94960457-95317145:+	protein_coding	27519
11-23628507-23629298	Myocytes	0.208	0.108	8.38815	4.78311	0.484507	3.235e-18	2.53912e-13	ENSSSCG00000021818	ENOX1	11-23237697-23894727:+	protein_coding	21012
2-2006823-2008497	Myocytes	0.112	0.045	4.65246	1.60504	0.774642	3.33958e-18	2.62121e-13	ENSSSCG00000040461	CDKN1C	2-2019490-2021853:-	protein_coding	12823
9-56548007-56549157	Myocytes	0.312	0.188	7.77212	4.94141	0.389632	3.3529e-18	2.63166e-13	ENSSSCG00000015241	TMEM45B	9-56584818-56614182:+	protein_coding	33660
14-109771473-109773408	Myocytes	0.259	0.159	4.37515	2.27837	0.494442	3.52529e-18	2.76697e-13	ENSSSCG00000010534	HPS1	14-109730594-109755213:-	protein_coding	14259
6-89170077-89174868	Myocytes	0.234	0.14	3.42794	1.74755	0.477226	3.55576e-18	2.79088e-13	ENSSSCG00000025834	FNDC5	6-89163363-89173792:-	protein_coding	0
12-51404522-51407133	Myocytes	0.129	0.057	3.30516	1.19369	0.674229	3.63446e-18	2.85265e-13	ENSSSCG00000045987		12-51422012-51432357:+	lncRNA	12878
14-137659103-137661080	Myocytes	0.108	0.041	4.97086	1.78206	0.763699	3.75327e-18	2.9459e-13	ENSSSCG00000041206		14-137814787-137856500:-	lncRNA	195220
9-64358100-64359847	Myocytes	0.21	0.115	3.55957	1.81372	0.482722	3.856e-18	3.02653e-13	ENSSSCG00000015273	ATP2B4	9-64336499-64445663:+	protein_coding	21396
2-13192062-13194450	Myocytes	0.337	0.215	3.16189	2.0111	0.323664	3.89271e-18	3.05535e-13	ENSSSCG00000013174	CTNND1	2-13143939-13209224:-	protein_coding	6299
15-131738055-131739875	Myocytes	0.105	0.04	4.51635	1.567	0.764978	3.90538e-18	3.06529e-13	ENSSSCG00000016269		15-131738177-131761197:+	protein_coding	0
7-12456810-12457333	Myocytes	0.121	0.048	9.70034	4.31853	0.699078	4.03892e-18	3.17011e-13	ENSSSCG00000001064		7-12254514-12299531:+	protein_coding	195806
9-6856539-6858324	Myocytes	0.19	0.095	8.08802	4.57094	0.489394	4.38322e-18	3.44034e-13	ENSSSCG00000014813	PHOX2A	9-6808624-6812379:-	protein_coding	42159
1-236942633-236943942	Myocytes	0.382	0.236	7.36637	4.71771	0.380652	4.83856e-18	3.79774e-13	ENSSSCG00000005340	CCIN	1-236948636-236950402:+	protein_coding	2693
6-13685690-13692286	Myocytes	0.476	0.35	4.147	2.92358	0.27141	4.96481e-18	3.89683e-13	ENSSSCG00000040037	MTSS2	6-13660389-13686106:-	protein_coding	0
12-27208884-27211048	Myocytes	0.166	0.079	5.16165	2.58288	0.542177	5.11509e-18	4.01478e-13	ENSSSCG00000017557	WFIKKN2	12-27093679-27100423:+	protein_coding	114795
9-68484482-68484876	Myocytes	0.105	0.039	11.35	4.3303	0.84025	5.23289e-18	4.10725e-13	ENSSSCG00000015298	SRI	9-68493008-68515322:-	protein_coding	23791
2-16153912-16156942	Myocytes	0.127	0.058	4.22788	1.51187	0.732978	5.43099e-18	4.26273e-13	ENSSSCG00000013259	DGKZ	2-16134046-16176239:-	protein_coding	227
3-127002428-127002774	Myocytes	0.109	0.038	8.94797	4.18366	0.651858	5.62444e-18	4.41457e-13	ENSSSCG00000008642	ASAP2	3-126920970-127082933:-	protein_coding	8420
5-33105106-33107022	Myocytes	0.35	0.237	2.94568	1.7939	0.345182	5.71033e-18	4.48198e-13	ENSSSCG00000000488	MDM2	5-33086994-33178089:+	protein_coding	0
7-23372990-23379591	Myocytes	0.443	0.332	3.04417	1.97689	0.306395	5.72554e-18	4.49392e-13	ENSSSCG00000001382	DDR1	7-23373808-23394965:+	protein_coding	0
10-9280141-9281142	Myocytes	0.215	0.118	4.88391	2.64618	0.478541	5.7344e-18	4.50087e-13	ENSSSCG00000049856		10-9238449-9243283:+	lncRNA	41492
2-5870643-5873017	Myocytes	0.102	0.039	5.99975	2.0964	0.815635	5.86714e-18	4.60506e-13	ENSSSCG00000021891		2-5874219-5883522:+	protein_coding	0
7-52717005-52719429	Myocytes	0.206	0.113	5.29699	2.75443	0.517134	6.24919e-18	4.90492e-13	ENSSSCG00000041322		7-52667344-52718762:-	protein_coding	0
10-66713101-66714253	Myocytes	0.156	0.07	6.93192	3.40727	0.58764	6.69231e-18	5.25273e-13	ENSSSCG00000051173		10-66720209-66742351:-	lncRNA	13214
2-140445400-140447218	Myocytes	0.137	0.06	2.91995	1.15196	0.599698	6.79337e-18	5.33205e-13	ENSSSCG00000014336	EGR1	2-140441421-140445296:+	protein_coding	3779
7-115265259-115267441	Myocytes	0.187	0.101	6.1158	2.80239	0.626689	7.06002e-18	5.54134e-13	ENSSSCG00000002467	ASB2	7-115207557-115258654:-	protein_coding	4604
1-6860537-6863288	Myocytes	0.101	0.039	6.55373	2.10873	0.887826	7.46645e-18	5.86034e-13	ENSSSCG00000004033	AGPAT4	1-6772506-6883555:+	protein_coding	61409
6-631772-636141	Myocytes	0.456	0.331	3.71854	2.48271	0.303689	7.63402e-18	5.99187e-13	ENSSSCG00000002642	CDH15	6-636350-652165:-	protein_coding	15722
3-98260490-98274804	Myocytes	0.435	0.346	2.73948	1.71965	0.318443	7.66291e-18	6.01454e-13	ENSSSCG00000008468	PKDCC	3-98258460-98268557:-	protein_coding	0
15-43965171-43965358	Myocytes	0.113	0.044	13.6144	5.5507	0.802439	7.90316e-18	6.20311e-13	ENSSSCG00000015774	TENM3	15-43787465-44399718:+	protein_coding	98504
4-106485933-106487538	Myocytes	0.116	0.047	7.66652	2.84533	0.812608	8.56981e-18	6.72636e-13	ENSSSCG00000042123		4-106490860-106519829:-	lncRNA	32091
6-3201614-3202627	Myocytes	0.101	0.037	6.40725	2.28316	0.813651	8.65889e-18	6.79627e-13	ENSSSCG00000040386	GINS2	6-3218700-3250352:+	protein_coding	14072
2-65353317-65355586	Myocytes	0.351	0.24	3.99574	2.38371	0.389613	8.74984e-18	6.86766e-13	ENSSSCG00000013756	MRI1	2-65348004-65354919:-	protein_coding	0
1-31319523-31320114	Myocytes	0.127	0.053	5.66669	2.58825	0.619458	8.87781e-18	6.9681e-13	ENSSSCG00000004191	MOXD1	1-31282506-31369408:+	protein_coding	36817
8-109538503-109539335	Myocytes	0.159	0.076	6.62196	3.18952	0.598448	9.06032e-18	7.11136e-13	ENSSSCG00000009125		8-109306793-109821078:-	protein_coding	18189
8-116273958-116274458	Myocytes	0.137	0.058	14.9099	7.13122	0.671228	9.40732e-18	7.38371e-13	ENSSSCG00000022788	PPA2	8-116249569-116334013:+	protein_coding	8004
14-41034023-41034548	Myocytes	0.113	0.043	11.8529	5.60064	0.6664	9.44293e-18	7.41166e-13	ENSSSCG00000009925	GIT2	14-40995727-41051895:+	protein_coding	37797
1-271214183-271217183	Myocytes	0.246	0.156	3.83284	1.92107	0.503483	9.56588e-18	7.50817e-13	ENSSSCG00000041350		1-271213537-271217599:+	lncRNA	446
6-35223543-35223969	Myocytes	0.108	0.041	7.24555	2.93507	0.739744	9.87038e-18	7.74716e-13	ENSSSCG00000002839	C16orf78	6-35394373-35409895:-	protein_coding	185726
6-74549090-74550118	Myocytes	0.123	0.052	9.62901	3.84742	0.78514	1.11444e-17	8.74713e-13	ENSSSCG00000003455	FHAD1	6-74508097-74642231:+	protein_coding	40753
17-36280203-36284733	Myocytes	0.184	0.097	4.31523	2.08332	0.54457	1.11537e-17	8.75444e-13	ENSSSCG00000007249	NOL4L	17-36072122-36325074:-	protein_coding	39815
[truncated: 4,424 more rows]
