# Supplementary material for: Integrative single-cell RNA-seq and ATAC-seq analysis of myogenic differentiation in pig
Source: BMC Biol. 2023 Feb 1;21:19. doi: 10.1186/s12915-023-01519-z (PMC9893630; doi:10.1186/s12915-023-01519-z)
Supplement: Supplementary file 8 — Additional file 8: Supplementary Table S7. Full list of cell type-specific motif enrichment. Related to Figure 5. [file 12915_2023_1519_MOESM8_ESM.csv]

Supplementary Table S7
motif	Pax3+ progenitors	Myogenic progenitors/Myoblasts	Myocytes
Arid3a_MA0151.1	-0.073050249	-0.526667278	-1.595330519
MEIS2(var.2)_MA1640.1	0.285305241	-0.200074299	-0.986723846
NFATC2_MA0152.1	-0.099434387	-0.518493221	-1.402671351
PBX2_MA1113.2	0.330813454	-0.096890549	-0.843499793
MEIS1(var.2)_MA1639.1	0.287404689	-0.101638298	-0.841551897
HOXB4_MA1499.1	-0.15692017	-0.536119468	-1.253351881
HOXD4_MA1507.1	-0.15692017	-0.536119468	-1.253351881
PHOX2B_MA0681.2	-0.087263146	-0.413451955	-1.204710507
ZNF384_MA1125.1	-0.182607263	-0.404654865	-1.34027567
IRF1_MA0050.2	-0.246048953	-0.505502374	-1.356576279
HOXC4_MA1504.1	-0.157578689	-0.497377469	-1.151283507
HOXA10_MA0899.1	-0.104160437	-0.441329054	-1.00660813
ATF4_MA0833.2	0.038682535	-0.191670149	-0.82156599
CDX2_MA0465.2	-0.17241612	-0.442845275	-0.973854152
HOXD9_MA0913.2	-0.12803183	-0.391170365	-0.934873402
CEBPG(var.2)_MA1636.1	0.056084833	-0.151776016	-0.780940942
Arid3b_MA0601.1	-0.14766152	-0.381421167	-0.92424304
NKX6-1_MA0674.1	-0.180945389	-0.433492358	-0.919071861
SPI1_MA0080.5	-0.383254402	-0.543905128	-1.199282549
BARX2_MA1471.1	-0.110407224	-0.347434986	-0.836699557
ONECUT2_MA0756.1	-0.164140292	-0.362021961	-0.912925489
VAX2_MA0723.1	-0.255823714	-0.495502567	-0.956723499
OLIG1_MA0826.1	0.32958975	0.01541193	-0.295641748
FOXC2_MA0846.1	-0.273919197	-0.482574816	-1.001218807
Dlx3_MA0880.1	-0.176213831	-0.413281498	-0.874577172
LEF1_MA0768.1	0.128162329	-0.129829151	-0.540152216
DLX6_MA0882.1	-0.163315231	-0.381314875	-0.866953374
Stat6_MA0520.1	-0.08537294	-0.26548076	-0.816906265
HOXB8_MA1502.1	-0.322008574	-0.586419914	-0.967676655
Dlx4_MA0881.1	-0.178820914	-0.407971599	-0.85903886
Pax2_MA0067.1	-0.055004506	-0.26805695	-0.749249666
LIN54_MA0619.1	-0.100548504	-0.264576502	-0.839098635
PDX1_MA0132.2	-0.257586578	-0.465227044	-0.938780256
DLX5_MA1476.1	-0.234680383	-0.469592063	-0.88499867
LHX1_MA1518.1	-0.276394196	-0.501057122	-0.933757817
TCF7_MA0769.2	0.120317125	-0.122502274	-0.510173533
FOXC1_MA0032.2	-0.2837987	-0.484867535	-0.93975585
NR1I3_MA1534.1	-0.123288941	-0.287525023	-0.811008427
PROP1_MA0715.1	-0.026331365	-0.197236952	-0.706243953
POU1F1_MA0784.1	-0.214926409	-0.381264106	-0.884686768
Alx1_MA0854.1	-0.201480073	-0.370343211	-0.854092475
BACH2(var.2)_MA1470.1	0.027645818	-0.210849385	-0.552321092
FOXB1_MA0845.1	-0.208341803	-0.425014549	-0.800620454
Stat4_MA0518.1	-0.194072314	-0.369467847	-0.82137792
Dlx1_MA0879.1	-0.139167811	-0.369625791	-0.703296453
CEBPA_MA0102.4	0.158280816	0.02456059	-0.500456029
LMX1B_MA0703.2	-0.25703372	-0.434190678	-0.869207635
TFAP4(var.2)_MA1570.1	0.287109141	0.032170752	-0.240760353
BACH2_MA1101.2	0.062235175	-0.12193783	-0.528131372
Alx4_MA0853.1	-0.19877176	-0.373611749	-0.79700789
HOXB6_MA1500.1	-0.221084982	-0.366005873	-0.845299356
GBX2_MA0890.1	-0.133958054	-0.313710318	-0.710242095
NFATC4_MA1525.1	-0.054413267	-0.20805127	-0.637738998
Hmx2_MA0897.1	-0.152188895	-0.26214655	-0.770388288
CDX4_MA1473.1	-0.117958185	-0.325216374	-0.629508455
HLF_MA0043.3	0.05025335	-0.136506292	-0.481304494
HOXA5_MA0158.2	-0.271343268	-0.502994873	-0.757155006
FOXD2_MA0847.2	-0.336449269	-0.459141516	-0.927655252
EMX2_MA0886.1	-0.094142117	-0.251104143	-0.649723502
Foxf1_MA1606.1	-0.259025599	-0.396916178	-0.824200393
GATA6_MA1104.2	-0.112498639	-0.28462394	-0.639241418
PAX3_MA0780.1	0.129338483	0.041319164	-0.480851125
HOXA1_MA1495.1	-0.25291608	-0.446322986	-0.756178722
Nr2e1_MA0676.1	-0.051317603	-0.1729867	-0.622902832
POU2F2_MA0507.1	-0.32888322	-0.502980976	-0.846460007
DBP_MA0639.1	0.013022955	-0.187479526	-0.478339119
Mecom_MA0029.1	-0.129204346	-0.268793669	-0.680904263
Hoxa11_MA0911.1	0.026823125	-0.10267059	-0.510350833
RUNX1_MA0002.2	-0.177188544	-0.402859934	-0.618322549
PRRX1_MA0716.1	-0.242274556	-0.369823956	-0.774852071
UNCX_MA0721.1	-0.242274556	-0.369823956	-0.774852071
IRF7_MA0772.1	-0.181217602	-0.357103466	-0.662832569
HESX1_MA0894.1	-0.222203966	-0.393253286	-0.697253228
HNF1B_MA0153.2	-0.104293792	-0.272399972	-0.573604273
HOXB3_MA0903.1	-0.262306371	-0.410835647	-0.749277578
IRF3_MA1418.1	-0.262802974	-0.363501198	-0.789856525
FOXA2_MA0047.3	-0.16691913	-0.336525967	-0.625116093
ZNF652_MA1657.1	-0.095583577	-0.21747232	-0.599155381
HOXC10_MA0905.1	-0.112957087	-0.242324831	-0.606031541
HOXC8_MA1505.1	-0.319005903	-0.464857586	-0.789191789
POU2F3_MA0627.2	-0.288281502	-0.400680163	-0.775850542
PBX1_MA0070.1	0.213886903	0.081142675	-0.246262981
BARX1_MA0875.1	-0.283093436	-0.366092924	-0.788889061
FOXF2_MA0030.1	-0.249315913	-0.377508644	-0.709056074
NKX6-2_MA0675.1	-0.2727888	-0.366391696	-0.762328805
ALX3_MA0634.1	-0.304730705	-0.456315122	-0.736609068
ZNF75D_MA1601.1	0.016026041	-0.008473396	-0.538136795
CDX1_MA0878.2	-0.180167485	-0.323300931	-0.614968491
PAX7_MA0680.1	0.281048556	0.197906933	-0.207167001
Prdm15_MA1616.1	-0.0590129	-0.211323723	-0.47341152
JUNB_MA0490.2	-0.03196952	-0.144268655	-0.482021775
Stat5b_MA1625.1	-0.165651516	-0.212911922	-0.659955758
EN1_MA0027.2	-0.204088028	-0.273437791	-0.660624972
Six3_MA0631.1	0.193141704	0.082280484	-0.204246859
HOXA2_MA0900.2	-0.234535175	-0.327870031	-0.644118228
HOXB2_MA0902.2	-0.204863972	-0.308163969	-0.603419851
PITX1_MA0682.2	0.134633194	0.653380091	0.215472457
PITX2_MA1547.1	0.059619086	0.585777313	0.344593181
PITX3_MA0714.1	0.103778106	0.545630711	0.389766035
TEAD2_MA1121.1	0.205356911	0.543167836	0.389563062
TEAD1_MA0090.3	0.2147946	0.507060746	0.32035322
MYF6_MA0667.1	0.510551865	1.455386495	2.020681049
SNAI3_MA1559.1	0.283711794	1.163020464	2.024167193
MYF5_MA1641.1	0.611924792	1.992943633	2.881422034
MYOG_MA0500.2	0.162535464	1.302650101	2.442212719
Tcf12_MA0521.1	0.496226848	2.058636181	3.218102043
MYOD1_MA0499.2	0.097067631	0.789154892	1.784446888
SNAI2_MA0745.2	0.062410872	0.489014527	1.348115232
TGIF2_MA0797.1	0.135749073	0.489661654	1.189383845
PKNOX2_MA0783.1	0.076398076	0.385710906	1.026896937
SNAI1_MA1558.1	0.024856716	0.409137472	0.945842905
TCF12(var.2)_MA1648.1	-0.076201399	0.242869679	0.768223377
TGIF1_MA0796.1	0.181555754	0.389875365	0.939032193
MEF2B_MA0660.1	-0.120774955	-0.133672592	0.470459382
KLF4_MA0039.4	-0.395679567	-0.125732311	0.16923503
PLAG1_MA0163.1	-0.299337214	-0.074713637	0.249605252
HIC2_MA0738.1	-0.193498094	0.097429572	0.366929265
ZEB1_MA0103.3	-0.170526353	-0.078087216	0.291934483
EGR1_MA0162.4	-0.34124574	-0.195850029	0.099698322
MEF2D_MA0773.1	-0.148388022	-0.294208059	0.192228646
KLF5_MA0599.1	-0.327493276	-0.198376647	0.093842186
EGR3_MA0732.1	-0.311076246	-0.196411652	0.101748805
ESR2_MA0258.2	-0.203980428	0.037393516	0.245822025
GLIS3_MA0737.1	-0.117758447	0.06598051	0.301115084
SCRT1_MA0743.2	0.237969975	0.512919926	0.675871793
KLF2_MA1515.1	-0.281363242	-0.197784144	0.078490634
CREB3_MA0638.1	-0.132766838	-0.018228049	0.237048922
KLF10_MA1511.1	-0.195082524	-0.040189546	0.18389174
Sox6_MA0515.1	-0.165650309	0.084129183	0.226757401
EGR2_MA0472.2	-0.204943714	-0.117196093	0.12423959
