# Supplementary material for: Integrative single-cell RNA-seq and ATAC-seq analysis of myogenic differentiation in pig
Source: BMC Biol. 2023 Feb 1;21:19. doi: 10.1186/s12915-023-01519-z (PMC9893630; doi:10.1186/s12915-023-01519-z)
Supplement: Supplementary file 9 — Additional file 9: Supplementary Table S8. Expression of transcription factors associated with cell type-specific motif enrichment. Related to Figure 5. [file 12915_2023_1519_MOESM9_ESM.csv]

Supplementary Table S8
TF/motif	Pax3+ progenitors	Myogenic progenitors	Myoblasts	Myocytes
Arid3a	0.29755742	0.123223475	0.099468779	0.100513498
MEIS2(var.2)	0.543172603	0.304056132	0.314310871	0.162220399
NFATC2	0.002277355	0.004256768	0.001620828	0
PBX2	0.005643333	0.001861303	0.003812707	0.001234054
MEIS1(var.2)	0.618504792	0.275608499	0.278507415	0.147836834
HOXB4	0.046975649	0.023651654	0.013158755	0.014925537
HOXD4	0.085349341	0.037727979	0.02526464	0.036514513
PHOX2B	0.003132398	0	0.000354066	0
ZNF384	0.049896264	0.062433063	0.043252028	0.03840492
IRF1	0.029372504	0.052574311	0.040069516	0.02140773
HOXC4	0.19455951	0.323709246	0.340501456	0.138191408
HOXA10	0.027203785	0.03792605	0.028107314	0.004681481
ATF4	1.180148794	1.378497194	1.166687518	1.079123984
CDX2	0.006139099	0	0	0
HOXD9	0.023120421	0.022203078	0.020040318	0.012209651
CEBPG(var.2)	0.101332042	0.107633396	0.079660216	0.07011
Arid3b	0.200767962	0.059196282	0.055063855	0.081347321
NKX6-1	0.008287482	0.00202812	0.00107858	0.000805523
SPI1	0.038605628	0.017414144	0.016810576	0.008588876
BARX2	0.032247583	0.008544098	0.008316374	0.016336635
ONECUT2	0.01684737	0.00786592	0.007932179	0.004568724
VAX2	0.002092717	0.0003477	0.001147506	0
OLIG1	0.001076294	0.000374598	0.000336609	0
FOXC2	0.002616471	0	0.000380392	0
Dlx3	0.000249039	0	0	0
LEF1	0.177429937	0.055123534	0.050863656	0.068112436
DLX6	0.003015312	0.000393428	0.000332182	0
Stat6	0.006310322	0.003749093	0.005343964	0.00384564
HOXB8	0.145012546	0.048962906	0.03964133	0.038285347
Dlx4	0.002086509	0.000768151	0.000303631	0
Pax2	0.004703398	0.000685444	0	0.000527828
LIN54	0.050080718	0.088861469	0.026822295	0.020168632
PDX1	0.000580546	0	0	0
DLX5	0.004762113	0.002132988	0	0
LHX1	0.017403479	0.007495393	0.001315283	0.000825737
TCF7	0.210371434	0.161857284	0.179053385	0.173203688
FOXC1	0.001882119	0.000777438	0.000481997	0.000711356
NR1I3	0.000347094	0	0	0
PROP1	0.001437665	0	0.000424762	0
POU1F1	0.014585241	0.010422849	0.008820353	0.006202075
Alx1	0.008394973	0.000695935	0.001933141	0.003399439
BACH2(var.2)	0.038456604	0.060620518	0.061233822	0.01525133
FOXB1	0.022019484	0.002905819	0.000975138	0
Stat4	0.002430889	0.000607447	0.00039634	0.000432581
Dlx1	0.002920299	0.001393769	0.001574776	0.002025152
CEBPA	0.009504264	0.00230889	0.001579167	0.00217859
LMX1B	0.003792672	0.001888979	0.001295582	0.001029911
TFAP4(var.2)	0.100391588	0.126113907	0.096106053	0.050682343
BACH2	0.038456604	0.060620518	0.061233822	0.01525133
Alx4	0.007525956	0.006789245	0.006680471	0.00364445
HOXB6	0.032880987	0.028408404	0.013457027	0.008674306
GBX2	0.008629692	0.002690695	0	0.000601343
NFATC4	0.210599696	0.140817004	0.184847843	0.041826629
Hmx2	0.00041759	0	0.000296113	0
CDX4	0.021860178	0.005096222	0.001502467	0.003047998
HLF	0.007633794	0.017174484	0.011622382	0.001627385
HOXA5	0.330553052	0.342275819	0.356618652	0.145153833
FOXD2	0.000473112	0	0	0
EMX2	0.012302186	0.019339048	0.014187628	0.001782878
Foxf1	0.007817834	0.000879807	0.000725434	0
GATA6	0.035426002	0.000703508	0.000750232	0.003049952
PAX3	0.494112302	0.261550778	0.331658325	0.037285387
HOXA1	0.144718459	0.024053913	0.024523437	0.044489614
Nr2e1	0.000322181	0.001574065	0	0
POU2F2	0.000403529	0	0	0
DBP	0.092629353	0.048454979	0.085744946	0.024769666
Mecom	0.082414044	0.052501294	0.057458675	0.010021907
Hoxa11	0.008320792	0.003899706	0.001236251	0
RUNX1	0.007392685	0.015991684	0.012347088	0.002658342
PRRX1	0.147702172	0.044149291	0.046867854	0.014867309
UNCX	0.181243851	0.113303712	0.120265555	0.04536153
IRF7	0.020643868	0.018053194	0.029129001	0.015704552
HESX1	0.006893276	0.007463589	0.008918092	0.006061267
HNF1B	0.005798923	0.002592335	0.000477147	0
HOXB3	0.001602675	0.000933587	0	0
IRF3	0.179889694	0.178596703	0.178324351	0.164912092
FOXA2	0.011454488	0.000411096	0.003875236	0
ZNF652	0.074396409	0.085676047	0.085555721	0.050503254
HOXC10	0.006695237	0.022390373	0.016417449	0.004346716
HOXC8	0.247845154	0.540698177	0.53462912	0.163526213
POU2F3	0.000509425	0	0	0
PBX1	0.565308535	0.561668859	0.61148472	0.274606969
BARX1	0.004538609	0.000297593	0	0.000615361
FOXF2	0.000788906	0	0	0
NKX6-2	0.006617316	0.00213126	0.000371667	0.00079823
ALX3	0.000939977	0.001476654	0.000313295	0
ZNF75D	0.259567441	0.279974773	0.248593721	0.20642291
CDX1	0.029103738	0.000766031	0.002169378	0.00069874
PAX7	0.20989006	0.674946628	0.694162201	0.085888722
Prdm15	0.020851458	0.026344763	0.021939329	0.0167613
JUNB	0.003097528	0.001078115	0.003141269	0.001949882
Stat5b	0.248328502	0.21698408	0.185302533	0.171042438
EN1	0.060119328	0.245513054	0.244308729	0.047376513
Six3	0.008062903	0.000618384	0	0
HOXA2	0.080955477	0.04532467	0.029142919	0.018500215
HOXB2	0.120884818	0.099015794	0.065195168	0.040370065
PITX1	0.059043793	0.187505434	0.230076485	0.164460672
PITX2	0.133660707	0.509862925	0.497190589	0.431231937
PITX3	0	0.006047306	0.007322818	0.005139687
TEAD2	0.595267727	0.719933177	0.693786697	0.799729815
TEAD1	0.307627446	0.406014151	0.334086503	0.29953467
MYF6	0.030461622	0.232047782	0.189773697	0.205104196
SNAI3	0	0.000438652	0	0.000629128
MYF5	0.364225392	1.496742408	1.458863795	0.762595283
MYOG	0.008682839	0.122722209	0.118304304	1.044314463
Tcf12	0.547085125	0.907819859	0.91734075	1.030840633
MYOD1	0.047241315	0.52376747	0.398096445	1.465787345
SNAI2	0.054226059	0.062935355	0.04918643	0.084170834
TGIF2	0.145019046	0.20186893	0.174197533	0.209175292
PKNOX2	0.112411848	0.167803706	0.155786847	0.242612242
SNAI1	0.099596873	0.180909064	0.185852558	0.176913758
TCF12(var.2)	0.547085125	0.907819859	0.91734075	1.030840633
TGIF1	0.233474545	0.362523145	0.340659334	0.352641592
MEF2B	0.0096927	0.009061393	0.003157124	0.009174378
KLF4	0.054418701	0.075669535	0.109253169	0.123206178
PLAG1	0.051613499	0.069301453	0.064014149	0.067109783
HIC2	0.001279153	0.000934169	0.001731773	0.003140632
ZEB1	0.065102437	0.135072167	0.127713528	0.204998043
EGR1	0.452515453	0.88215847	0.878351139	0.921610912
MEF2D	0.049847754	0.092616832	0.104175071	0.279152356
KLF5	0.010374584	0.004511444	0.006349121	0.115466892
EGR3	0	0.000451447	0.000984155	0.000535768
ESR2	0.000261728	0	0.000369215	0.000838297
GLIS3	0.006531201	0.005555191	0.004718017	0.009364368
SCRT1	0.000355996	0	0	0.000822757
KLF2	0.10140878	0.208299767	0.256949661	0.502536822
CREB3	0.24152766	0.231039276	0.242909617	0.257277511
KLF10	0.061960753	0.116055703	0.119993773	0.107429303
Sox6	0.066499517	0.107804095	0.096758423	0.369453864
EGR2	0.027769723	0.070034786	0.075752834	0.098538562
