# Supplementary material for: Integrative single-cell RNA-seq and ATAC-seq analysis of myogenic differentiation in pig
Source: BMC Biol. 2023 Feb 1;21:19. doi: 10.1186/s12915-023-01519-z (PMC9893630; doi:10.1186/s12915-023-01519-z)
Supplement: Supplementary file 10 — Additional file 10: Supplementary Table S9. The top 10 regulons and respective target genes inferred by SCENIC. Related to Figure 5. [file 12915_2023_1519_MOESM10_ESM.tsv]

TFs	celltype.TF_signif	target_genes	nMotifs	bestMotif	NES	highConfAnnot	Genie3Weight
HOXB9	Pax3+ progenitors	HOXB8	18	taipale_cyt_meth__HOXC12_NRTCGTAAAAN_eDBD	4.95	FALSE	0.0711464138513265
HOXB9	Pax3+ progenitors	FABP5	1	transfac_pro__M07377	3.36	FALSE	0.0265901015320187
HOXB9	Pax3+ progenitors	FN1	2	taipale_cyt_meth__HOXC11_NRTCGTAAAAN_FL	3.66	FALSE	0.0219724901688377
HOXB9	Pax3+ progenitors	HOXB7	17	taipale_cyt_meth__HOXC12_NRTCGTAAAAN_eDBD	4.95	FALSE	0.0196376342233072
HOXB9	Pax3+ progenitors	SLC9A3R1	10	taipale_cyt_meth__HOXC12_NRTCGTAAAAN_eDBD_meth	4.35	FALSE	0.0179688744014493
HOXB9	Pax3+ progenitors	WT1	1	transfac_pro__M07377	3.36	FALSE	0.01629281044283
HOXB9	Pax3+ progenitors	SALL1	3	cisbp__M6036	3.57	FALSE	0.0155170962051218
HOXB9	Pax3+ progenitors	SFRP2	1	transfac_pro__M07377	3.36	FALSE	0.0152474142509307
HOXB9	Pax3+ progenitors	BNIP3	1	transfac_pro__M07377	3.36	FALSE	0.0142515753057169
HOXB9	Pax3+ progenitors	HMGA1	3	cisbp__M6036	3.57	FALSE	0.0126403274645137
HOXB9	Pax3+ progenitors	AHCY	1	transfac_pro__M07377	3.36	FALSE	0.0122683951751917
HOXB9	Pax3+ progenitors	EGFL7	1	transfac_pro__M07377	3.36	FALSE	0.0112670185680625
HOXB9	Pax3+ progenitors	YBX3	13	taipale__HOXC12_DBD_NGTCGTAAAAN	4.15	FALSE	0.0104649133625433
HOXB9	Pax3+ progenitors	MICALL2	3	cisbp__M6036	3.57	FALSE	0.00894262299458408
HOXB9	Pax3+ progenitors	SKAP2	4	taipale__HOXC12_DBD_NGTCGTAAAAN	4.15	FALSE	0.00876557277873109
HOXB9	Pax3+ progenitors	HOXA1	15	taipale_cyt_meth__HOXC12_NRTCGTAAAAN_eDBD	4.95	FALSE	0.00868541772397388
HOXB9	Pax3+ progenitors	HOXA7	21	taipale_cyt_meth__HOXC12_NRTCGTAAAAN_eDBD	4.95	FALSE	0.00863936947688224
HOXB9	Pax3+ progenitors	TFDP2	2	transfac_pro__M07377	3.36	FALSE	0.00862468077291676
HOXB9	Pax3+ progenitors	GJA1	18	taipale_cyt_meth__HOXC12_NRTCGTAAAAN_eDBD	4.95	FALSE	0.00860303417530235
HOXB9	Pax3+ progenitors	NT5C	1	taipale_cyt_meth__HOXC10_NRTCGTAAAAN_eDBD_meth	3.88	FALSE	0.00859199017226394
HOXB9	Pax3+ progenitors	PLEKHG3	18	taipale_cyt_meth__HOXC12_NRTCGTAAAAN_eDBD	4.95	FALSE	0.00853243054567212
HOXB9	Pax3+ progenitors	DDIT4	1	transfac_pro__M07377	3.36	FALSE	0.00852480942210393
HOXB9	Pax3+ progenitors	PLP2	2	cisbp__M6036	3.57	FALSE	0.00847550436052658
HOXB9	Pax3+ progenitors	NRP1	1	transfac_pro__M07377	3.36	FALSE	0.00838441382567335
HOXB9	Pax3+ progenitors	FKBP4	1	transfac_pro__M07377	3.36	FALSE	0.00785335439033106
HOXB9	Pax3+ progenitors	FGFR2	2	cisbp__M6036	3.57	FALSE	0.00754948967839511
HOXB9	Pax3+ progenitors	HOXA5	18	taipale_cyt_meth__HOXC12_NRTCGTAAAAN_eDBD	4.95	FALSE	0.00751265826711148
HOXB9	Pax3+ progenitors	FST	2	cisbp__M5559	3.43	FALSE	0.00743753487476787
HOXB9	Pax3+ progenitors	PRDX1	2	taipale__Hoxd9_DBD_GTCGTAAAN	3.52	FALSE	0.00738722738795282
HOXB9	Pax3+ progenitors	HMGCR	1	transfac_pro__M07377	3.36	FALSE	0.00736723039168977
HOXB9	Pax3+ progenitors	KRT8	1	transfac_pro__M07377	3.36	FALSE	0.00701144621912435
HOXB9	Pax3+ progenitors	PTH1R	14	taipale_cyt_meth__HOXC12_NRTCGTAAAAN_eDBD	4.95	FALSE	0.00689509456136067
HOXB9	Pax3+ progenitors	CXCR4	1	transfac_pro__M07377	3.36	FALSE	0.00677739118949514
HOXB9	Pax3+ progenitors	PRTG	20	taipale_cyt_meth__HOXC12_NRTCGTAAAAN_eDBD	4.95	FALSE	0.00663802762822916
HOXB9	Pax3+ progenitors	SFXN1	14	taipale_cyt_meth__HOXC12_NRTCGTAAAAN_eDBD	4.95	FALSE	0.00643138325366374
HOXB9	Pax3+ progenitors	KIF5C	1	transfac_pro__M07377	3.36	FALSE	0.00601721151504762
HOXB9	Pax3+ progenitors	RSPO3	1	transfac_pro__M07377	3.36	FALSE	0.00599711109174449
HOXB9	Pax3+ progenitors	PRRX2	1	transfac_pro__M07377	3.36	FALSE	0.00591423401841081
HOXB9	Pax3+ progenitors	RUFY3	12	taipale_cyt_meth__HOXC12_NRTCGTAAAAN_eDBD	4.95	FALSE	0.00576693760237462
HOXB9	Pax3+ progenitors	CD81	1	transfac_pro__M07377	3.36	FALSE	0.00564887487685265
HOXB9	Pax3+ progenitors	LSAMP	1	transfac_pro__M07377	3.36	FALSE	0.00562471195898807
HOXB9	Pax3+ progenitors	MEOX1	1	transfac_pro__M07377	3.36	FALSE	0.0054585575364853
HOXB9	Pax3+ progenitors	BAIAP2	3	cisbp__M6036	3.57	FALSE	0.00537887621349332
HOXB9	Pax3+ progenitors	NR2F6	3	cisbp__M6036	3.57	FALSE	0.00534512596465354
HOXB9	Pax3+ progenitors	WNT5A	8	taipale_cyt_meth__HOXC11_NRTCGTAAAAN_FL	3.66	FALSE	0.00532867427740011
HOXB9	Pax3+ progenitors	CDK6	7	taipale_cyt_meth__HOXC12_NRTCGTAAAAN_eDBD	4.95	FALSE	0.00528920985757406
HOXB9	Pax3+ progenitors	SLITRK2	7	taipale_cyt_meth__HOXC12_NRTCGTAAAAN_eDBD	4.95	FALSE	0.00500648794133195
HOXB9	Pax3+ progenitors	ARHGDIA	1	transfac_pro__M07377	3.36	FALSE	0.00498105115464761
HOXB9	Pax3+ progenitors	FADS2	2	cisbp__M6036	3.57	FALSE	0.00493273391260044
HOXB9	Pax3+ progenitors	NR6A1	21	taipale_cyt_meth__HOXC12_NRTCGTAAAAN_eDBD	4.95	FALSE	0.00475824957061852
HOXB9	Pax3+ progenitors	FAM169A	1	transfac_pro__M07377	3.36	FALSE	0.0047426855290384
HOXB9	Pax3+ progenitors	MRPL43	1	transfac_pro__M07377	3.36	FALSE	0.00473365039704308
HOXB9	Pax3+ progenitors	AVPI1	8	taipale_cyt_meth__HOXC10_NRTCGTAAAAN_eDBD_meth	3.88	FALSE	0.00469412246784532
HOXB9	Pax3+ progenitors	CSRP2	1	transfac_pro__M07377	3.36	FALSE	0.00466674270684856
HOXB9	Pax3+ progenitors	CISD3	1	transfac_pro__M07377	3.36	FALSE	0.00460412852604166
HOXB9	Pax3+ progenitors	HOXD8	20	taipale_cyt_meth__HOXC12_NRTCGTAAAAN_eDBD	4.95	FALSE	0.00457534517283355
HOXB9	Pax3+ progenitors	NHS	4	cisbp__M5559	3.43	FALSE	0.00457375109709092
HOXB9	Pax3+ progenitors	SLC25A5	1	transfac_pro__M07377	3.36	FALSE	0.00455958712148315
HOXB9	Pax3+ progenitors	FKBP5	1	transfac_pro__M07377	3.36	FALSE	0.0045482396667798
HOXB9	Pax3+ progenitors	UNCX	12	taipale_cyt_meth__HOXC12_NRTCGTAAAAN_eDBD	4.95	FALSE	0.00445628930571224
HOXB9	Pax3+ progenitors	CRABP2	3	cisbp__M6036	3.57	FALSE	0.00436097740128756
HOXB9	Pax3+ progenitors	SLC20A1	5	taipale_cyt_meth__HOXC11_NRTCGTAAAAN_FL	3.66	FALSE	0.0042667681409097
HOXB9	Pax3+ progenitors	VCL	1	transfac_pro__M07377	3.36	FALSE	0.00425731046175888
HOXB9	Pax3+ progenitors	MMP15	1	transfac_pro__M07377	3.36	FALSE	0.00425014903083091
HOXB9	Pax3+ progenitors	LIN28B	14	taipale_cyt_meth__HOXC12_NRTCGTAAAAN_eDBD	4.95	FALSE	0.00416460505486692
HOXB9	Pax3+ progenitors	PLCH1	3	cisbp__M6036	3.57	FALSE	0.00414597436550786
HOXB9	Pax3+ progenitors	RARG	1	transfac_pro__M07377	3.36	FALSE	0.00404205767784424
HOXB9	Pax3+ progenitors	MED12L	6	taipale_cyt_meth__HOXC12_NRTCGTAAAAN_eDBD	4.95	FALSE	0.00402192090365117
HOXB9	Pax3+ progenitors	LSM6	6	taipale_cyt_meth__HOXC10_NRTCGTAAAAN_eDBD_meth	3.88	FALSE	0.00400268398250177
HOXB9	Pax3+ progenitors	EBF1	1	transfac_pro__M07377	3.36	FALSE	0.00396164344458772
HOXB9	Pax3+ progenitors	GLUL	13	taipale_cyt_meth__HOXC12_NRTCGTAAAAN_eDBD	4.95	FALSE	0.00393522153788515
HOXB9	Pax3+ progenitors	PRKAR2B	1	transfac_pro__M07377	3.36	FALSE	0.00387122652127456
HOXB9	Pax3+ progenitors	FZD2	1	transfac_pro__M07377	3.36	FALSE	0.0038533356986401
HOXB9	Pax3+ progenitors	ND1	18	taipale_cyt_meth__HOXC12_NRTCGTAAAAN_eDBD	4.95	FALSE	0.0038107636202295
HOXB9	Pax3+ progenitors	FZD7	5	taipale__HOXC12_DBD_NGTCGTAAAAN	4.15	FALSE	0.0037167631381465
HOXB9	Pax3+ progenitors	ABI2	2	cisbp__M6036	3.57	FALSE	0.00371516783882944
HOXB9	Pax3+ progenitors	KCNK1	8	cisbp__M6036	3.57	FALSE	0.0037089542763627
HOXB9	Pax3+ progenitors	ELOVL5	1	transfac_pro__M07377	3.36	FALSE	0.00370183231767872
HOXB9	Pax3+ progenitors	EPB41L4A	1	transfac_pro__M07377	3.36	FALSE	0.00368865921820706
HOXB9	Pax3+ progenitors	ARID3A	21	taipale_cyt_meth__HOXC12_NRTCGTAAAAN_eDBD	4.95	FALSE	0.00367894513044103
HOXB9	Pax3+ progenitors	GPI	1	transfac_pro__M07377	3.36	FALSE	0.00360938579638309
HOXB9	Pax3+ progenitors	NUAK1	11	taipale_cyt_meth__HOXC12_NRTCGTAAAAN_eDBD	4.95	FALSE	0.00360625123806999
HOXB9	Pax3+ progenitors	ORAI2	7	taipale_cyt_meth__HOXC12_NRTCGTAAAAN_eDBD	4.95	FALSE	0.00358981441415824
HOXB9	Pax3+ progenitors	DACH1	3	cisbp__M6036	3.57	FALSE	0.00345356945938922
HOXB9	Pax3+ progenitors	HOXB2	3	cisbp__M6036	3.57	FALSE	0.00343380818644725
HOXB9	Pax3+ progenitors	PITPNM3	1	cisbp__M5559	3.43	FALSE	0.00338482388930903
HOXB9	Pax3+ progenitors	HOXC8	15	taipale_cyt_meth__HOXC12_NRTCGTAAAAN_eDBD	4.95	FALSE	0.00330972845620523
HOXB9	Pax3+ progenitors	NR2F2	2	cisbp__M6036	3.57	FALSE	0.00330286237180663
HOXB9	Pax3+ progenitors	ACACA	1	transfac_pro__M07377	3.36	FALSE	0.00330011524501564
HOXB9	Pax3+ progenitors	STOX1	1	transfac_pro__M07377	3.36	FALSE	0.00329590231883639
HOXB9	Pax3+ progenitors	RCC2	3	cisbp__M6036	3.57	FALSE	0.00328438789690361
HOXB9	Pax3+ progenitors	PSMB7	1	transfac_pro__M07377	3.36	FALSE	0.00327436559679686
HOXB9	Pax3+ progenitors	SLC25A39	2	cisbp__M6036	3.57	FALSE	0.00327187906937803
HOXB9	Pax3+ progenitors	H2AFY2	1	transfac_pro__M07377	3.36	FALSE	0.0032717090560454
HOXB9	Pax3+ progenitors	CNTFR	1	transfac_pro__M07377	3.36	FALSE	0.00327110730056754
HOXB9	Pax3+ progenitors	AMOT	1	transfac_pro__M07377	3.36	FALSE	0.00320475663625194
HOXB9	Pax3+ progenitors	DPF3	18	taipale_cyt_meth__HOXC12_NRTCGTAAAAN_eDBD	4.95	FALSE	0.00319006582124912
HOXB9	Pax3+ progenitors	HPRT1	1	transfac_pro__M07377	3.36	FALSE	0.00315381210324761
HOXB9	Pax3+ progenitors	IER5L	1	transfac_pro__M07377	3.36	FALSE	0.00313717386511591
HOXB9	Pax3+ progenitors	KDM2B	1	taipale_cyt_meth__HOXC11_NRTCGTAAAAN_FL_meth	3.59	FALSE	0.00313293943533539
HOXB9	Pax3+ progenitors	BICC1	1	taipale_cyt_meth__HOXC10_NRTCGTAAAAN_FL	3.23	FALSE	0.00310705974443749
HOXB9	Pax3+ progenitors	CHD7	3	cisbp__M6036	3.57	FALSE	0.00307283799925563
HOXB9	Pax3+ progenitors	SEMA4D	1	transfac_pro__M07377	3.36	FALSE	0.00306244098604364
HOXB9	Pax3+ progenitors	NOTCH1	2	cisbp__M6036	3.57	FALSE	0.00305432124414275
HOXB9	Pax3+ progenitors	HOXC6	21	taipale_cyt_meth__HOXC12_NRTCGTAAAAN_eDBD	4.95	FALSE	0.00299282708373364
HOXB9	Pax3+ progenitors	AGPAT4	16	taipale_cyt_meth__HOXC12_NRTCGTAAAAN_eDBD	4.95	FALSE	0.00296787012396111
HOXB9	Pax3+ progenitors	PTBP3	15	taipale_cyt_meth__HOXC12_NRTCGTAAAAN_eDBD	4.95	FALSE	0.00296229684111605
HOXB9	Pax3+ progenitors	USP54	1	transfac_pro__M07377	3.36	FALSE	0.0029599871844141
HOXB9	Pax3+ progenitors	PDHA1	1	transfac_pro__M07377	3.36	FALSE	0.00295678614037978
HOXB9	Pax3+ progenitors	HMGN2	1	transfac_pro__M07377	3.36	FALSE	0.00295675781161189
HOXB9	Pax3+ progenitors	JAG1	1	transfac_pro__M07377	3.36	FALSE	0.00293434548334733
HOXB9	Pax3+ progenitors	CDH2	3	taipale__HOXC12_DBD_NGTCGTAAAAN	4.15	FALSE	0.00290552480420133
HOXB9	Pax3+ progenitors	TRIM2	3	cisbp__M6036	3.57	FALSE	0.00286602089846074
HOXB9	Pax3+ progenitors	RFWD3	12	taipale_cyt_meth__HOXC12_NRTCGTAAAAN_eDBD_meth	4.35	FALSE	0.00286551818358126
HOXB9	Pax3+ progenitors	ITGA5	2	cisbp__M6036	3.57	FALSE	0.0028466106181262
HOXB9	Pax3+ progenitors	CHGA	1	transfac_pro__M07377	3.36	FALSE	0.00281964730791938
HOXB9	Pax3+ progenitors	MEIS1	21	taipale_cyt_meth__HOXC12_NRTCGTAAAAN_eDBD	4.95	FALSE	0.00281611656303478
HOXB9	Pax3+ progenitors	REPIN1	16	taipale_cyt_meth__HOXC12_NRTCGTAAAAN_eDBD	4.95	FALSE	0.0028128695300838
HOXB9	Pax3+ progenitors	HOXD3	21	taipale_cyt_meth__HOXC12_NRTCGTAAAAN_eDBD	4.95	FALSE	0.00279722360386615
HOXB9	Pax3+ progenitors	SMIM14	1	taipale_cyt_meth__HOXC10_NRTCGTAAAAN_eDBD_meth	3.88	FALSE	0.00277479030987166
HOXB9	Pax3+ progenitors	SH3BP4	2	cisbp__M6036	3.57	FALSE	0.00268301394225513
HOXB9	Pax3+ progenitors	RAE1	18	taipale_cyt_meth__HOXC12_NRTCGTAAAAN_eDBD	4.95	FALSE	0.00263263012154707
HOXB9	Pax3+ progenitors	SLC7A1	1	transfac_pro__M07377	3.36	FALSE	0.00256286158574169
HOXB9	Pax3+ progenitors	MGA	1	transfac_pro__M07377	3.36	FALSE	0.00255600971613572
HOXB9	Pax3+ progenitors	RPS2	1	transfac_pro__M07377	3.36	FALSE	0.00248112708074047
HOXB9	Pax3+ progenitors	HOXB9	14	taipale_cyt_meth__HOXC12_NRTCGTAAAAN_eDBD	4.95	FALSE	NA
MEIS1	Pax3+ progenitors	NR2F1	1	cisbp__M1045	3.01	FALSE	0.036937272202021
MEIS1	Pax3+ progenitors	MEIS2	1	cisbp__M1045	3.01	FALSE	0.0148532580221638
MEIS1	Pax3+ progenitors	CRABP2	1	cisbp__M1045	3.01	FALSE	0.0148315508169092
MEIS1	Pax3+ progenitors	NRP2	1	cisbp__M1045	3.01	FALSE	0.0123626121024101
MEIS1	Pax3+ progenitors	PCDH17	1	cisbp__M1045	3.01	FALSE	0.012177567813572
MEIS1	Pax3+ progenitors	MDK	1	cisbp__M1045	3.01	FALSE	0.0121390478522801
MEIS1	Pax3+ progenitors	CCDC80	1	cisbp__M1045	3.01	FALSE	0.0115553799632365
MEIS1	Pax3+ progenitors	MAP1B	1	cisbp__M1045	3.01	FALSE	0.0113299868685225
MEIS1	Pax3+ progenitors	PBX1	1	cisbp__M1045	3.01	FALSE	0.0112900777693234
MEIS1	Pax3+ progenitors	CADM1	1	cisbp__M1045	3.01	FALSE	0.00939998323263622
MEIS1	Pax3+ progenitors	AKAP12	1	cisbp__M1045	3.01	FALSE	0.00926078465517654
MEIS1	Pax3+ progenitors	GREM1	1	cisbp__M1045	3.01	FALSE	0.00899158284298713
MEIS1	Pax3+ progenitors	PAX3	1	cisbp__M1045	3.01	FALSE	0.00882376560550773
MEIS1	Pax3+ progenitors	SIM1	1	cisbp__M1045	3.01	FALSE	0.00859718448632835
MEIS1	Pax3+ progenitors	AMOT	1	cisbp__M1045	3.01	FALSE	0.00843604959847346
MEIS1	Pax3+ progenitors	FBLN1	1	cisbp__M1045	3.01	FALSE	0.00835933805221165
MEIS1	Pax3+ progenitors	HOXA3	1	cisbp__M1045	3.01	FALSE	0.00811413148845556
MEIS1	Pax3+ progenitors	PRTG	1	cisbp__M1045	3.01	FALSE	0.00803205637324216
MEIS1	Pax3+ progenitors	LIN28B	1	cisbp__M1045	3.01	FALSE	0.007728742049281
MEIS1	Pax3+ progenitors	H2AFY2	1	cisbp__M1045	3.01	FALSE	0.0076628854646089
MEIS1	Pax3+ progenitors	AIF1L	1	cisbp__M1045	3.01	FALSE	0.00760408188619405
MEIS1	Pax3+ progenitors	LRIG3	1	cisbp__M1045	3.01	FALSE	0.00760050026938172
MEIS1	Pax3+ progenitors	COL18A1	1	cisbp__M1045	3.01	FALSE	0.00743842442499354
MEIS1	Pax3+ progenitors	FLNA	1	cisbp__M1045	3.01	FALSE	0.00737281714103854
MEIS1	Pax3+ progenitors	LSAMP	1	cisbp__M1045	3.01	FALSE	0.00723493349708141
MEIS1	Pax3+ progenitors	ZNF703	1	cisbp__M1045	3.01	FALSE	0.0071799026741281
MEIS1	Pax3+ progenitors	NFATC4	1	cisbp__M1045	3.01	FALSE	0.00703428615145415
MEIS1	Pax3+ progenitors	PLEKHG3	1	cisbp__M1045	3.01	FALSE	0.00674006009101642
MEIS1	Pax3+ progenitors	HMGA1	1	cisbp__M1045	3.01	FALSE	0.00670396901541382
MEIS1	Pax3+ progenitors	ZNF503	1	cisbp__M1045	3.01	FALSE	0.00654925985771954
MEIS1	Pax3+ progenitors	FLRT2	1	cisbp__M1045	3.01	FALSE	0.00652423087832693
MEIS1	Pax3+ progenitors	COL6A3	1	cisbp__M1045	3.01	FALSE	0.00647387411343681
MEIS1	Pax3+ progenitors	NID2	1	cisbp__M1045	3.01	FALSE	0.00646196572313362
MEIS1	Pax3+ progenitors	PRRX1	1	cisbp__M1045	3.01	FALSE	0.00643427528977521
MEIS1	Pax3+ progenitors	TGFBI	1	cisbp__M1045	3.01	FALSE	0.00631224382367237
MEIS1	Pax3+ progenitors	PTPRF	1	cisbp__M1045	3.01	FALSE	0.00627139831871753
MEIS1	Pax3+ progenitors	LPAR1	1	cisbp__M1045	3.01	FALSE	0.00614908010353678
MEIS1	Pax3+ progenitors	TLE4	1	cisbp__M1045	3.01	FALSE	0.00613866011328367
MEIS1	Pax3+ progenitors	FZD3	1	cisbp__M1045	3.01	FALSE	0.00608862661997901
MEIS1	Pax3+ progenitors	SHISA3	1	cisbp__M1045	3.01	FALSE	0.00596139945319115
MEIS1	Pax3+ progenitors	TES	1	cisbp__M1045	3.01	FALSE	0.00587775190264971
MEIS1	Pax3+ progenitors	SFRP2	1	cisbp__M1045	3.01	FALSE	0.00586047865254039
MEIS1	Pax3+ progenitors	EVA1B	1	cisbp__M1045	3.01	FALSE	0.00575660463222286
MEIS1	Pax3+ progenitors	LGALSL	1	cisbp__M1045	3.01	FALSE	0.00568321754844397
MEIS1	Pax3+ progenitors	COL13A1	1	cisbp__M1045	3.01	FALSE	0.00554261230711205
MEIS1	Pax3+ progenitors	BOC	1	cisbp__M1045	3.01	FALSE	0.00548149973340456
MEIS1	Pax3+ progenitors	NAP1L1	1	cisbp__M1045	3.01	FALSE	0.00542874900965985
MEIS1	Pax3+ progenitors	BDNF	1	cisbp__M1045	3.01	FALSE	0.00539033216246527
MEIS1	Pax3+ progenitors	AXL	1	cisbp__M1045	3.01	FALSE	0.00537912045715532
MEIS1	Pax3+ progenitors	WNT5A	1	cisbp__M1045	3.01	FALSE	0.00533951583023581
MEIS1	Pax3+ progenitors	NR3C1	1	cisbp__M1045	3.01	FALSE	0.00526251064799172
MEIS1	Pax3+ progenitors	DHRS3	1	cisbp__M1045	3.01	FALSE	0.00520517393960264
MEIS1	Pax3+ progenitors	MEIS3	1	cisbp__M1045	3.01	FALSE	0.00517794775018682
MEIS1	Pax3+ progenitors	ACVR2B	1	cisbp__M1045	3.01	FALSE	0.00505198819452858
MEIS1	Pax3+ progenitors	SAMD14	1	cisbp__M1045	3.01	FALSE	0.00505079524066491
MEIS1	Pax3+ progenitors	PTPRJ	1	cisbp__M1045	3.01	FALSE	0.00504779487955183
MEIS1	Pax3+ progenitors	PBX3	1	cisbp__M1045	3.01	FALSE	0.00489717628222751
MEIS1	Pax3+ progenitors	CNN2	1	cisbp__M1045	3.01	FALSE	0.00488128769354726
MEIS1	Pax3+ progenitors	DSP	1	cisbp__M1045	3.01	FALSE	0.00478737340392124
MEIS1	Pax3+ progenitors	NTN1	1	cisbp__M1045	3.01	FALSE	0.00473596995867033
MEIS1	Pax3+ progenitors	NR2F6	1	cisbp__M1045	3.01	FALSE	0.00473321909484329
MEIS1	Pax3+ progenitors	PLTP	1	cisbp__M1045	3.01	FALSE	0.00466451447697777
MEIS1	Pax3+ progenitors	PAK4	1	cisbp__M1045	3.01	FALSE	0.00465671512464487
MEIS1	Pax3+ progenitors	DMRT2	1	cisbp__M1045	3.01	FALSE	0.0046191097455166
MEIS1	Pax3+ progenitors	NKD1	1	cisbp__M1045	3.01	FALSE	0.00460106411120847
MEIS1	Pax3+ progenitors	PTPRS	1	cisbp__M1045	3.01	FALSE	0.00459612192434957
MEIS1	Pax3+ progenitors	CDH2	1	cisbp__M1045	3.01	FALSE	0.00448601864382302
MEIS1	Pax3+ progenitors	TP53BP2	1	cisbp__M1045	3.01	FALSE	0.00447162522611971
MEIS1	Pax3+ progenitors	FARP1	1	cisbp__M1045	3.01	FALSE	0.0044633811255291
MEIS1	Pax3+ progenitors	DOCK4	1	cisbp__M1045	3.01	FALSE	0.00445412857343577
MEIS1	Pax3+ progenitors	VASN	1	cisbp__M1045	3.01	FALSE	0.00442072085594464
MEIS1	Pax3+ progenitors	HOXB5	1	cisbp__M1045	3.01	FALSE	0.00441935024958936
MEIS1	Pax3+ progenitors	HOXA1	1	cisbp__M1045	3.01	FALSE	0.00439933163348604
MEIS1	Pax3+ progenitors	TBX3	1	cisbp__M1045	3.01	FALSE	0.00436225852869936
MEIS1	Pax3+ progenitors	ZFHX3	1	cisbp__M1045	3.01	FALSE	0.00435840087056512
MEIS1	Pax3+ progenitors	KIF5C	1	cisbp__M1045	3.01	FALSE	0.00433750522865853
MEIS1	Pax3+ progenitors	PDGFRA	1	cisbp__M1045	3.01	FALSE	0.00429464416099351
MEIS1	Pax3+ progenitors	DUSP4	1	cisbp__M1045	3.01	FALSE	0.00426975306627672
MEIS1	Pax3+ progenitors	WLS	1	cisbp__M1045	3.01	FALSE	0.00426468890221448
MEIS1	Pax3+ progenitors	RNF2	1	cisbp__M1045	3.01	FALSE	0.00420931332540933
MEIS1	Pax3+ progenitors	ETS1	1	cisbp__M1045	3.01	FALSE	0.0041910968825453
MEIS1	Pax3+ progenitors	UBE2E2	1	cisbp__M1045	3.01	FALSE	0.00416107399611703
MEIS1	Pax3+ progenitors	PARD3B	1	cisbp__M1045	3.01	FALSE	0.00415175187581109
MEIS1	Pax3+ progenitors	NEFL	1	cisbp__M1045	3.01	FALSE	0.00413775770806765
MEIS1	Pax3+ progenitors	FHL1	1	cisbp__M1045	3.01	FALSE	0.00412925217475822
MEIS1	Pax3+ progenitors	LTBP1	1	cisbp__M1045	3.01	FALSE	0.0040976316145292
MEIS1	Pax3+ progenitors	SATB1	1	cisbp__M1045	3.01	FALSE	0.00409438848407697
MEIS1	Pax3+ progenitors	ARID3A	1	cisbp__M1045	3.01	FALSE	0.0040726605768707
MEIS1	Pax3+ progenitors	GLI3	1	cisbp__M1045	3.01	FALSE	0.00404461520554442
MEIS1	Pax3+ progenitors	CNTFR	1	cisbp__M1045	3.01	FALSE	0.00399734548211269
MEIS1	Pax3+ progenitors	MARK1	1	cisbp__M1045	3.01	FALSE	0.00398854191282681
MEIS1	Pax3+ progenitors	EPB41L5	1	cisbp__M1045	3.01	FALSE	0.00394377861284018
MEIS1	Pax3+ progenitors	HOXD3	1	cisbp__M1045	3.01	FALSE	0.00391140847913322
MEIS1	Pax3+ progenitors	ATP1A1	1	cisbp__M1045	3.01	FALSE	0.00390851784190117
MEIS1	Pax3+ progenitors	SULF1	1	cisbp__M1045	3.01	FALSE	0.00390379524491772
MEIS1	Pax3+ progenitors	PHF12	1	cisbp__M1045	3.01	FALSE	0.00386293221795109
MEIS1	Pax3+ progenitors	LPCAT4	1	cisbp__M1045	3.01	FALSE	0.00383997904521709
MEIS1	Pax3+ progenitors	PCBP2	1	cisbp__M1045	3.01	FALSE	0.0038119654585924
MEIS1	Pax3+ progenitors	SLITRK2	1	cisbp__M1045	3.01	FALSE	0.00380145476530867
MEIS1	Pax3+ progenitors	MAST4	1	cisbp__M1045	3.01	FALSE	0.0037817017651451
MEIS1	Pax3+ progenitors	MMP15	1	cisbp__M1045	3.01	FALSE	0.00378104017022493
MEIS1	Pax3+ progenitors	TSHZ1	1	cisbp__M1045	3.01	FALSE	0.0037445866425033
MEIS1	Pax3+ progenitors	KCNK2	1	cisbp__M1045	3.01	FALSE	0.0037439999690706
MEIS1	Pax3+ progenitors	EPB41L4A	1	cisbp__M1045	3.01	FALSE	0.00374032423802306
MEIS1	Pax3+ progenitors	C1orf21	1	cisbp__M1045	3.01	FALSE	0.00371790623752068
MEIS1	Pax3+ progenitors	NR2F2	1	cisbp__M1045	3.01	FALSE	0.003660183600345
MEIS1	Pax3+ progenitors	SH3PXD2B	1	cisbp__M1045	3.01	FALSE	0.00364029139347129
MEIS1	Pax3+ progenitors	MYL9	1	cisbp__M1045	3.01	FALSE	0.00362680131158375
MEIS1	Pax3+ progenitors	TRRAP	1	cisbp__M1045	3.01	FALSE	0.0036237048224519
MEIS1	Pax3+ progenitors	ASS1	1	cisbp__M1045	3.01	FALSE	0.00362110823159447
MEIS1	Pax3+ progenitors	ZNF532	1	cisbp__M1045	3.01	FALSE	0.00362109403508677
MEIS1	Pax3+ progenitors	ATRNL1	1	cisbp__M1045	3.01	FALSE	0.00360358654648059
MEIS1	Pax3+ progenitors	PROM1	1	cisbp__M1045	3.01	FALSE	0.00359542559239739
MEIS1	Pax3+ progenitors	GCHFR	1	cisbp__M1045	3.01	FALSE	0.00358881774304577
MEIS1	Pax3+ progenitors	ALDH1A2	1	cisbp__M1045	3.01	FALSE	0.0035807103056955
MEIS1	Pax3+ progenitors	RBMS1	1	cisbp__M1045	3.01	FALSE	0.0035796924295672
MEIS1	Pax3+ progenitors	TRPS1	1	cisbp__M1045	3.01	FALSE	0.00357859233238681
MEIS1	Pax3+ progenitors	SLC38A2	1	cisbp__M1045	3.01	FALSE	0.00356389195730969
MEIS1	Pax3+ progenitors	MLLT6	1	cisbp__M1045	3.01	FALSE	0.00352866558060495
MEIS1	Pax3+ progenitors	ABCA1	1	cisbp__M1045	3.01	FALSE	0.00352366136140012
MEIS1	Pax3+ progenitors	YAP1	1	cisbp__M1045	3.01	FALSE	0.00350247885470378
MEIS1	Pax3+ progenitors	LASP1	1	cisbp__M1045	3.01	FALSE	0.00350032645581982
MEIS1	Pax3+ progenitors	DPY19L1	1	cisbp__M1045	3.01	FALSE	0.00347124182692345
MEIS1	Pax3+ progenitors	SLIT2	1	cisbp__M1045	3.01	FALSE	0.00344402771394318
MEIS1	Pax3+ progenitors	ZNF367	1	cisbp__M1045	3.01	FALSE	0.00341610521600189
MEIS1	Pax3+ progenitors	CDIPT	1	cisbp__M1045	3.01	FALSE	0.0034081641925053
MEIS1	Pax3+ progenitors	NEO1	1	cisbp__M1045	3.01	FALSE	0.00340492230740853
MEIS1	Pax3+ progenitors	MED12L	1	cisbp__M1045	3.01	FALSE	0.00338812176271775
MEIS1	Pax3+ progenitors	FABP5	1	cisbp__M1045	3.01	FALSE	0.00336852033178115
MEIS1	Pax3+ progenitors	RB1CC1	1	cisbp__M1045	3.01	FALSE	0.00336074639752668
MEIS1	Pax3+ progenitors	MRC2	1	cisbp__M1045	3.01	FALSE	0.00335903182479827
MEIS1	Pax3+ progenitors	HOXA5	1	cisbp__M1045	3.01	FALSE	0.00333892847340629
MEIS1	Pax3+ progenitors	C15orf41	1	cisbp__M1045	3.01	FALSE	0.00333146008355009
MEIS1	Pax3+ progenitors	S1PR2	1	cisbp__M1045	3.01	FALSE	0.00332582376917967
MEIS1	Pax3+ progenitors	MAD2L2	1	cisbp__M1045	3.01	FALSE	0.003300718566754
MEIS1	Pax3+ progenitors	ACSF2	1	cisbp__M1045	3.01	FALSE	0.00329275379660724
MEIS1	Pax3+ progenitors	ZMIZ1	1	cisbp__M1045	3.01	FALSE	0.00328230808883192
MEIS1	Pax3+ progenitors	ZNF462	1	cisbp__M1045	3.01	FALSE	0.00324867817932475
MEIS1	Pax3+ progenitors	ZADH2	1	cisbp__M1045	3.01	FALSE	0.00324059151434783
MEIS1	Pax3+ progenitors	FZD7	1	cisbp__M1045	3.01	FALSE	0.0031835916128631
MEIS1	Pax3+ progenitors	ARID5B	1	cisbp__M1045	3.01	FALSE	0.00317811358764891
MEIS1	Pax3+ progenitors	TGFBR1	1	cisbp__M1045	3.01	FALSE	0.00315989577973616
MEIS1	Pax3+ progenitors	PTOV1	1	cisbp__M1045	3.01	FALSE	0.00315273961359474
MEIS1	Pax3+ progenitors	SCUBE3	1	cisbp__M1045	3.01	FALSE	0.00314088419376751
MEIS1	Pax3+ progenitors	SMARCA2	1	cisbp__M1045	3.01	FALSE	0.00314046769778468
MEIS1	Pax3+ progenitors	ROBO2	1	cisbp__M1045	3.01	FALSE	0.00313177863217957
MEIS1	Pax3+ progenitors	MICALL2	1	cisbp__M1045	3.01	FALSE	0.00312237303289989
MEIS1	Pax3+ progenitors	HPGD	1	cisbp__M1045	3.01	FALSE	0.00310092292637311
MEIS1	Pax3+ progenitors	WASF3	1	cisbp__M1045	3.01	FALSE	0.0030898132629152
MEIS1	Pax3+ progenitors	FOXP4	1	cisbp__M1045	3.01	FALSE	0.0030850292866327
MEIS1	Pax3+ progenitors	HOXB8	1	cisbp__M1045	3.01	FALSE	0.00306332117533336
MEIS1	Pax3+ progenitors	ZNF521	1	cisbp__M1045	3.01	FALSE	0.00306282837027121
MEIS1	Pax3+ progenitors	ZMYND8	1	cisbp__M1045	3.01	FALSE	0.00304790376371984
MEIS1	Pax3+ progenitors	LDB1	1	cisbp__M1045	3.01	FALSE	0.0030454840453124
MEIS1	Pax3+ progenitors	EPB41	1	cisbp__M1045	3.01	FALSE	0.0030376255764768
MEIS1	Pax3+ progenitors	TMEM59L	1	cisbp__M1045	3.01	FALSE	0.00302142606778942
MEIS1	Pax3+ progenitors	EGFL7	1	cisbp__M1045	3.01	FALSE	0.0030183499924006
MEIS1	Pax3+ progenitors	PCNX1	1	cisbp__M1045	3.01	FALSE	0.00301341815411151
MEIS1	Pax3+ progenitors	REV3L	1	cisbp__M1045	3.01	FALSE	0.00300054337491911
MEIS1	Pax3+ progenitors	AK1	1	cisbp__M1045	3.01	FALSE	0.00300005932686991
MEIS1	Pax3+ progenitors	FSTL3	1	cisbp__M1045	3.01	FALSE	0.00299460399541162
MEIS1	Pax3+ progenitors	BCR	1	cisbp__M1045	3.01	FALSE	0.00298670030527012
MEIS1	Pax3+ progenitors	IQGAP2	1	cisbp__M1045	3.01	FALSE	0.00298249254514102
MEIS1	Pax3+ progenitors	NCOA3	1	cisbp__M1045	3.01	FALSE	0.00297788877120066
MEIS1	Pax3+ progenitors	PATZ1	1	cisbp__M1045	3.01	FALSE	0.00297383700156732
MEIS1	Pax3+ progenitors	MECOM	1	cisbp__M1045	3.01	FALSE	0.00297267073918829
MEIS1	Pax3+ progenitors	SALL2	1	cisbp__M1045	3.01	FALSE	0.00297001500992955
MEIS1	Pax3+ progenitors	GABBR1	1	cisbp__M1045	3.01	FALSE	0.00296800401265943
MEIS1	Pax3+ progenitors	AASS	1	cisbp__M1045	3.01	FALSE	0.00295877221242058
MEIS1	Pax3+ progenitors	IRS2	1	cisbp__M1045	3.01	FALSE	0.00293306413199235
MEIS1	Pax3+ progenitors	MLLT10	1	cisbp__M1045	3.01	FALSE	0.00292358229745454
MEIS1	Pax3+ progenitors	DDAH1	1	cisbp__M1045	3.01	FALSE	0.0029119148907565
MEIS1	Pax3+ progenitors	PCGF2	1	cisbp__M1045	3.01	FALSE	0.00291022778919778
MEIS1	Pax3+ progenitors	FHL2	1	cisbp__M1045	3.01	FALSE	0.00289427709476663
MEIS1	Pax3+ progenitors	CDC42EP4	1	cisbp__M1045	3.01	FALSE	0.00288532158326868
MEIS1	Pax3+ progenitors	CTNNBIP1	1	cisbp__M1045	3.01	FALSE	0.00284865310224305
MEIS1	Pax3+ progenitors	MBNL1	1	cisbp__M1045	3.01	FALSE	0.00284846772106945
MEIS1	Pax3+ progenitors	ZIC2	1	cisbp__M1045	3.01	FALSE	0.00284795008225317
MEIS1	Pax3+ progenitors	DPYSL5	1	cisbp__M1045	3.01	FALSE	0.00283466187332458
MEIS1	Pax3+ progenitors	UHRF1	1	cisbp__M1045	3.01	FALSE	0.00283092384099382
MEIS1	Pax3+ progenitors	CRIM1	1	cisbp__M1045	3.01	FALSE	0.00282947726699493
MEIS1	Pax3+ progenitors	JADE3	1	cisbp__M1045	3.01	FALSE	0.00281108192276768
MEIS1	Pax3+ progenitors	PTH1R	1	cisbp__M1045	3.01	FALSE	0.0028067263971607
MEIS1	Pax3+ progenitors	ZHX1	1	cisbp__M1045	3.01	FALSE	0.00278563259603503
MEIS1	Pax3+ progenitors	FRAT2	1	cisbp__M1045	3.01	FALSE	0.00278206445269748
MEIS1	Pax3+ progenitors	MLLT1	1	cisbp__M1045	3.01	FALSE	0.00276656547949014
MEIS1	Pax3+ progenitors	TET1	1	cisbp__M1045	3.01	FALSE	0.00275421531383047
MEIS1	Pax3+ progenitors	FAM126A	1	cisbp__M1045	3.01	FALSE	0.00275149118120488
MEIS1	Pax3+ progenitors	ACKR3	1	cisbp__M1045	3.01	FALSE	0.00270755765007024
MEIS1	Pax3+ progenitors	WWC2	1	cisbp__M1045	3.01	FALSE	0.00268889729343832
MEIS1	Pax3+ progenitors	MIDN	1	cisbp__M1045	3.01	FALSE	0.00268363633096588
MEIS1	Pax3+ progenitors	APBA2	1	cisbp__M1045	3.01	FALSE	0.0026817708263877
MEIS1	Pax3+ progenitors	USP6NL	1	cisbp__M1045	3.01	FALSE	0.00267392343002785
MEIS1	Pax3+ progenitors	CASK	1	cisbp__M1045	3.01	FALSE	0.00266638382727992
MEIS1	Pax3+ progenitors	NLK	1	cisbp__M1045	3.01	FALSE	0.00266205564655672
MEIS1	Pax3+ progenitors	GIGYF1	1	cisbp__M1045	3.01	FALSE	0.0026512281797006
MEIS1	Pax3+ progenitors	AXIN2	1	cisbp__M1045	3.01	FALSE	0.00264171554865228
MEIS1	Pax3+ progenitors	MCC	1	cisbp__M1045	3.01	FALSE	0.0026398784878455
MEIS1	Pax3+ progenitors	DGKH	1	cisbp__M1045	3.01	FALSE	0.00263815276854437
MEIS1	Pax3+ progenitors	C15orf39	1	cisbp__M1045	3.01	FALSE	0.0026025935138756
MEIS1	Pax3+ progenitors	CNNM3	1	cisbp__M1045	3.01	FALSE	0.00259554323538425
MEIS1	Pax3+ progenitors	BRAF	1	cisbp__M1045	3.01	FALSE	0.00256099928749177
MEIS1	Pax3+ progenitors	MAP2K7	1	cisbp__M1045	3.01	FALSE	0.00252214366792693
MEIS1	Pax3+ progenitors	MEIS1	1	cisbp__M1045	3.01	FALSE	NA
SMARCA4	Pax3+ progenitors	BCLAF1	18	dbcorrdb__GABPA__ENCSR000BJK_1__m1	5.26	FALSE	0.0091183615669806
SMARCA4	Pax3+ progenitors	PTPRF	10	dbcorrdb__ELK4__ENCSR000EVI_1__m1	5.21	FALSE	0.00834340371308009
SMARCA4	Pax3+ progenitors	DSP	3	dbcorrdb__ELF1__ENCSR000BPT_1__m2	4.69	FALSE	0.00803671581606082
SMARCA4	Pax3+ progenitors	CADM1	4	dbcorrdb__PHF8__ENCSR000AQH_1__m1	4.72	FALSE	0.00773196303539467
SMARCA4	Pax3+ progenitors	LETM1	12	dbcorrdb__GABPA__ENCSR000BJK_1__m1	5.26	FALSE	0.00742469168800116
SMARCA4	Pax3+ progenitors	COL18A1	2	dbcorrdb__ELK4__ENCSR000EVI_1__m1	5.21	FALSE	0.00731624775829056
SMARCA4	Pax3+ progenitors	PBX3	5	dbcorrdb__POLR2A__ENCSR000EAM_1__m1	4.55	FALSE	0.00724263929309716
SMARCA4	Pax3+ progenitors	ODC1	13	dbcorrdb__GABPA__ENCSR000BJK_1__m1	5.26	FALSE	0.00709114262450457
SMARCA4	Pax3+ progenitors	GAPDH	8	dbcorrdb__GABPA__ENCSR000BJK_1__m1	5.26	FALSE	0.00703853757994387
SMARCA4	Pax3+ progenitors	KIF5C	7	dbcorrdb__ETS1__ENCSR000BKQ_1__m3	4.97	FALSE	0.00700417397455823
SMARCA4	Pax3+ progenitors	SNRNP200	15	dbcorrdb__GABPA__ENCSR000BJK_1__m1	5.26	FALSE	0.00695130748467693
SMARCA4	Pax3+ progenitors	YAP1	2	predrem__nrMotif2348	3.23	FALSE	0.00691435148529118
SMARCA4	Pax3+ progenitors	CDH2	6	dbcorrdb__ELK4__ENCSR000EVI_1__m1	5.21	FALSE	0.00690073124122034
SMARCA4	Pax3+ progenitors	TSTD1	10	dbcorrdb__GABPA__ENCSR000BJK_1__m1	5.26	FALSE	0.0068468697070901
SMARCA4	Pax3+ progenitors	SRSF3	7	dbcorrdb__TAF1__ENCSR000BJN_1__m1	4.14	FALSE	0.00684190276099187
SMARCA4	Pax3+ progenitors	PABPN1	16	dbcorrdb__ELK4__ENCSR000EVB_1__m1	5.22	FALSE	0.0067402223697392
SMARCA4	Pax3+ progenitors	HSP90AA1	3	dbcorrdb__SIN3A__ENCSR000BGL_1__m1	4.91	FALSE	0.00671856736226386
SMARCA4	Pax3+ progenitors	HSP90B1	14	dbcorrdb__GABPA__ENCSR000BJK_1__m1	5.26	FALSE	0.00668835827004753
SMARCA4	Pax3+ progenitors	ACTN1	1	dbcorrdb__POLR2A__ENCSR000BHH_1__m1	3.76	FALSE	0.00668767852787139
SMARCA4	Pax3+ progenitors	FERMT1	12	dbcorrdb__GABPA__ENCSR000BJK_1__m1	5.26	FALSE	0.0066863253543839
SMARCA4	Pax3+ progenitors	PRTG	2	dbcorrdb__POLR2AphosphoS2__ENCSR000DYF_1__m12	3.44	FALSE	0.00667624542386646
SMARCA4	Pax3+ progenitors	FLNA	3	dbcorrdb__GABPA__ENCSR000BJK_1__m1	5.26	FALSE	0.00666742712490539
SMARCA4	Pax3+ progenitors	BCKDK	2	dbcorrdb__POLR2AphosphoS2__ENCSR000DYF_1__m12	3.44	FALSE	0.0066642215977107
SMARCA4	Pax3+ progenitors	SRRM1	8	dbcorrdb__ELK4__ENCSR000EVB_1__m1	5.22	FALSE	0.00660127848634663
SMARCA4	Pax3+ progenitors	CENPF	11	dbcorrdb__GABPA__ENCSR000BJK_1__m1	5.26	FALSE	0.00659653795981484
SMARCA4	Pax3+ progenitors	PCBP2	13	dbcorrdb__GABPA__ENCSR000BJK_1__m1	5.26	FALSE	0.00658092994720503
SMARCA4	Pax3+ progenitors	HDAC1	3	dbcorrdb__POLR2AphosphoS2__ENCSR000DYF_1__m12	3.44	FALSE	0.00654200415099338
SMARCA4	Pax3+ progenitors	HNRNPA1	1	predrem__nrMotif2348	3.23	FALSE	0.0065378059171015
SMARCA4	Pax3+ progenitors	STRBP	8	dbcorrdb__PHF8__ENCSR000AQH_1__m1	4.72	FALSE	0.0065186200504631
SMARCA4	Pax3+ progenitors	ARID3B	19	dbcorrdb__GABPA__ENCSR000BJK_1__m1	5.26	FALSE	0.0064460399151284
SMARCA4	Pax3+ progenitors	ZC3H7B	5	dbcorrdb__ELK4__ENCSR000EVB_1__m1	5.22	FALSE	0.00643034797904544
SMARCA4	Pax3+ progenitors	UQCRC1	4	dbcorrdb__POLR2A__ENCSR000BHH_1__m1	3.76	FALSE	0.00627793144921334
SMARCA4	Pax3+ progenitors	SMS	7	dbcorrdb__ELK4__ENCSR000EVB_1__m1	5.22	FALSE	0.00626498521516957
SMARCA4	Pax3+ progenitors	DYNC1H1	3	dbcorrdb__POLR2AphosphoS2__ENCSR000DYF_1__m12	3.44	FALSE	0.00624119836558375
SMARCA4	Pax3+ progenitors	HNRNPH1	16	dbcorrdb__GABPA__ENCSR000BJK_1__m1	5.26	FALSE	0.0062179800708205
SMARCA4	Pax3+ progenitors	PGAM1	6	dbcorrdb__POLR2A__ENCSR000EAM_1__m1	4.55	FALSE	0.0062126914471987
SMARCA4	Pax3+ progenitors	MAP4K4	11	dbcorrdb__GABPA__ENCSR000BJK_1__m1	5.26	FALSE	0.00617930313579102
SMARCA4	Pax3+ progenitors	LIN28B	1	dbcorrdb__GABPA__ENCSR000BIW_1__m1	4.85	FALSE	0.00617253363845377
SMARCA4	Pax3+ progenitors	ENPP2	2	dbcorrdb__POLR2AphosphoS2__ENCSR000DYF_1__m12	3.44	FALSE	0.00616617057256199
SMARCA4	Pax3+ progenitors	TRIM28	2	dbcorrdb__POLR2A__ENCSR000BHH_1__m1	3.76	FALSE	0.00613152672380216
SMARCA4	Pax3+ progenitors	AMOT	14	dbcorrdb__GABPA__ENCSR000BJK_1__m1	5.26	FALSE	0.00612169006055622
SMARCA4	Pax3+ progenitors	NONO	6	dbcorrdb__ELK4__ENCSR000EVB_1__m1	5.22	FALSE	0.00611107062156617
SMARCA4	Pax3+ progenitors	ZNF326	1	predrem__nrMotif2348	3.23	FALSE	0.00610179642061412
SMARCA4	Pax3+ progenitors	EIF4G2	2	dbcorrdb__TAF1__ENCSR000BJN_1__m1	4.14	FALSE	0.00610033270746153
SMARCA4	Pax3+ progenitors	SCAF11	8	dbcorrdb__GABPA__ENCSR000BJK_1__m1	5.26	FALSE	0.00609130922726641
SMARCA4	Pax3+ progenitors	ABI2	12	dbcorrdb__GABPA__ENCSR000BJK_1__m1	5.26	FALSE	0.00605188296209217
SMARCA4	Pax3+ progenitors	AIF1L	2	dbcorrdb__GABPA__ENCSR000BJK_1__m1	5.26	FALSE	0.00603874002284858
SMARCA4	Pax3+ progenitors	RPS2	8	dbcorrdb__GABPA__ENCSR000BJK_1__m1	5.26	FALSE	0.00603087991034899
SMARCA4	Pax3+ progenitors	CRK	16	dbcorrdb__GABPA__ENCSR000BJK_1__m1	5.26	FALSE	0.00599151613453758
SMARCA4	Pax3+ progenitors	ACTR3	3	dbcorrdb__ETS1__ENCSR000BKQ_1__m3	4.97	FALSE	0.005990627984519
SMARCA4	Pax3+ progenitors	GTF2I	7	dbcorrdb__POLR2A__ENCSR000DMK_1__m1	4.41	FALSE	0.00599010376261727
SMARCA4	Pax3+ progenitors	FN1	4	dbcorrdb__POLR2AphosphoS2__ENCSR000DYF_1__m12	3.44	FALSE	0.00598838998589656
SMARCA4	Pax3+ progenitors	MDN1	11	dbcorrdb__GABPA__ENCSR000BJK_1__m1	5.26	FALSE	0.00598671619872421
SMARCA4	Pax3+ progenitors	PYGL	3	dbcorrdb__ELF1__ENCSR000BPT_1__m2	4.69	FALSE	0.0059855598739354
SMARCA4	Pax3+ progenitors	COL9A1	5	dbcorrdb__GABPA__ENCSR000BJK_1__m1	5.26	FALSE	0.00596694714078594
SMARCA4	Pax3+ progenitors	ACER3	2	dbcorrdb__SIN3A__ENCSR000BGL_1__m1	4.91	FALSE	0.00595570331845409
SMARCA4	Pax3+ progenitors	NSG1	3	dbcorrdb__TAF1__ENCSR000BJN_1__m1	4.14	FALSE	0.00592793237589037
SMARCA4	Pax3+ progenitors	UBAP2L	4	dbcorrdb__POLR2A__ENCSR000EAM_1__m1	4.55	FALSE	0.00591131471309564
SMARCA4	Pax3+ progenitors	LIMK2	11	dbcorrdb__GABPA__ENCSR000BJK_1__m1	5.26	FALSE	0.00589641681682761
SMARCA4	Pax3+ progenitors	CSNK1A1	17	dbcorrdb__GABPA__ENCSR000BJK_1__m1	5.26	FALSE	0.00586957805431251
SMARCA4	Pax3+ progenitors	HNRNPU	17	dbcorrdb__GABPA__ENCSR000BJK_1__m1	5.26	FALSE	0.00586761541547801
SMARCA4	Pax3+ progenitors	CHD7	6	dbcorrdb__ELK4__ENCSR000EVB_1__m1	5.22	FALSE	0.0058613191124761
SMARCA4	Pax3+ progenitors	UBA1	5	dbcorrdb__PHF8__ENCSR000AQH_1__m1	4.72	FALSE	0.00585896268545876
SMARCA4	Pax3+ progenitors	PTPRS	7	dbcorrdb__POLR2A__ENCSR000DMK_1__m1	4.41	FALSE	0.00580851816743899
SMARCA4	Pax3+ progenitors	UBE2S	1	dbcorrdb__ZNF384__ENCSR000EFP_1__m1	3.3	FALSE	0.00580210485544002
SMARCA4	Pax3+ progenitors	ILF3	9	dbcorrdb__ETS1__ENCSR000BKQ_1__m3	4.97	FALSE	0.00579483924766671
SMARCA4	Pax3+ progenitors	DDX5	13	dbcorrdb__GABPA__ENCSR000BJK_1__m1	5.26	FALSE	0.00577362691080047
SMARCA4	Pax3+ progenitors	ARID3A	10	dbcorrdb__GABPA__ENCSR000BJK_1__m1	5.26	FALSE	0.00576604060654839
SMARCA4	Pax3+ progenitors	CRABP2	5	dbcorrdb__TAF1__ENCSR000BJN_1__m1	4.14	FALSE	0.00575017641007145
SMARCA4	Pax3+ progenitors	PTBP1	15	dbcorrdb__GABPA__ENCSR000BJK_1__m1	5.26	FALSE	0.00574150833913211
SMARCA4	Pax3+ progenitors	DPYSL5	5	dbcorrdb__POLR2A__ENCSR000EAM_1__m1	4.55	FALSE	0.00573610393085763
SMARCA4	Pax3+ progenitors	HDGF	3	dbcorrdb__POLR2AphosphoS2__ENCSR000DYF_1__m12	3.44	FALSE	0.00572755497347863
SMARCA4	Pax3+ progenitors	IGDCC4	3	dbcorrdb__ETS1__ENCSR000BKQ_1__m3	4.97	FALSE	0.00570191743023748
SMARCA4	Pax3+ progenitors	TPX2	17	dbcorrdb__GABPA__ENCSR000BJK_1__m1	5.26	FALSE	0.00569502311825848
SMARCA4	Pax3+ progenitors	VEZF1	16	dbcorrdb__GABPA__ENCSR000BJK_1__m1	5.26	FALSE	0.00568908604888844
SMARCA4	Pax3+ progenitors	QPRT	3	dbcorrdb__POLR2AphosphoS2__ENCSR000DYF_1__m12	3.44	FALSE	0.0056820290233101
SMARCA4	Pax3+ progenitors	KPNB1	2	dbcorrdb__POLR2AphosphoS2__ENCSR000DYF_1__m12	3.44	FALSE	0.00567174582408146
SMARCA4	Pax3+ progenitors	FZD7	11	dbcorrdb__GABPA__ENCSR000BJK_1__m1	5.26	FALSE	0.00566948634715739
SMARCA4	Pax3+ progenitors	E2F5	1	dbcorrdb__ZNF384__ENCSR000EFP_1__m1	3.3	FALSE	0.00564714553063123
SMARCA4	Pax3+ progenitors	SF3B2	16	dbcorrdb__GABPA__ENCSR000BJK_1__m1	5.26	FALSE	0.00563144170829042
SMARCA4	Pax3+ progenitors	ARG2	2	dbcorrdb__ZNF384__ENCSR000EFP_1__m1	3.3	FALSE	0.00562285174659843
SMARCA4	Pax3+ progenitors	CISD2	3	dbcorrdb__POLR2A__ENCSR000EAM_1__m1	4.55	FALSE	0.00561831766881308
SMARCA4	Pax3+ progenitors	PERP	1	predrem__nrMotif2348	3.23	FALSE	0.00561512310484049
SMARCA4	Pax3+ progenitors	GSPT1	19	dbcorrdb__GABPA__ENCSR000BJK_1__m1	5.26	FALSE	0.00560349698156385
SMARCA4	Pax3+ progenitors	IVNS1ABP	11	dbcorrdb__GABPA__ENCSR000BJK_1__m1	5.26	FALSE	0.00559203030841705
SMARCA4	Pax3+ progenitors	FGF8	1	predrem__nrMotif2348	3.23	FALSE	0.00555994959176187
SMARCA4	Pax3+ progenitors	ATP23	18	dbcorrdb__GABPA__ENCSR000BJK_1__m1	5.26	FALSE	0.00555748730129263
SMARCA4	Pax3+ progenitors	CALR	12	dbcorrdb__GABPA__ENCSR000BJK_1__m1	5.26	FALSE	0.00554894793536221
SMARCA4	Pax3+ progenitors	NUDT5	17	dbcorrdb__GABPA__ENCSR000BJK_1__m1	5.26	FALSE	0.00553913655798706
SMARCA4	Pax3+ progenitors	RANGRF	3	dbcorrdb__POLR2AphosphoS2__ENCSR000DYF_1__m12	3.44	FALSE	0.00553687674855657
SMARCA4	Pax3+ progenitors	ARID1A	5	dbcorrdb__POLR2A__ENCSR000BHH_1__m1	3.76	FALSE	0.00553546552619898
SMARCA4	Pax3+ progenitors	MAP3K4	2	dbcorrdb__POLR2A__ENCSR000BHH_1__m1	3.76	FALSE	0.00553283523715665
SMARCA4	Pax3+ progenitors	KTN1	1	predrem__nrMotif2348	3.23	FALSE	0.00551612155548718
SMARCA4	Pax3+ progenitors	SMARCE1	2	dbcorrdb__POLR2A__ENCSR000EAM_1__m1	4.55	FALSE	0.00551287327264953
SMARCA4	Pax3+ progenitors	LONP1	13	dbcorrdb__GABPA__ENCSR000BJK_1__m1	5.26	FALSE	0.0055110532536057
SMARCA4	Pax3+ progenitors	RANBP2	1	predrem__nrMotif2348	3.23	FALSE	0.00551064736564019
SMARCA4	Pax3+ progenitors	GANAB	2	dbcorrdb__POLR2AphosphoS2__ENCSR000DYF_1__m12	3.44	FALSE	0.0054984363959824
SMARCA4	Pax3+ progenitors	PRDX1	4	dbcorrdb__SIN3A__ENCSR000BGL_1__m1	4.91	FALSE	0.00545745387593873
SMARCA4	Pax3+ progenitors	KHDRBS3	4	dbcorrdb__POLR2A__ENCSR000DMK_1__m1	4.41	FALSE	0.00544711207932628
SMARCA4	Pax3+ progenitors	SCD	3	dbcorrdb__POLR2AphosphoS2__ENCSR000DYF_1__m12	3.44	FALSE	0.00544482246013271
SMARCA4	Pax3+ progenitors	BMS1	13	dbcorrdb__GABPA__ENCSR000BJK_1__m1	5.26	FALSE	0.00544034415072133
SMARCA4	Pax3+ progenitors	SSB	1	dbcorrdb__POLR2AphosphoS2__ENCSR000DYF_1__m12	3.44	FALSE	0.00543990201380127
SMARCA4	Pax3+ progenitors	BUB3	3	dbcorrdb__POLR2A__ENCSR000DMK_1__m1	4.41	FALSE	0.00542527852961755
SMARCA4	Pax3+ progenitors	SGPL1	4	dbcorrdb__ELK4__ENCSR000EVB_1__m1	5.22	FALSE	0.00542433376818464
SMARCA4	Pax3+ progenitors	RBM14	6	dbcorrdb__ETS1__ENCSR000BKQ_1__m3	4.97	FALSE	0.00541423177018229
SMARCA4	Pax3+ progenitors	ENO1	5	dbcorrdb__ELK4__ENCSR000EVB_1__m1	5.22	FALSE	0.00541246852253206
SMARCA4	Pax3+ progenitors	FAM91A1	16	dbcorrdb__GABPA__ENCSR000BJK_1__m1	5.26	FALSE	0.00540176076044877
SMARCA4	Pax3+ progenitors	DAPK1	19	dbcorrdb__GABPA__ENCSR000BJK_1__m1	5.26	FALSE	0.00538816522780274
SMARCA4	Pax3+ progenitors	HUWE1	8	dbcorrdb__ELK4__ENCSR000EVB_1__m1	5.22	FALSE	0.00538649575074685
SMARCA4	Pax3+ progenitors	KNOP1	13	dbcorrdb__GABPA__ENCSR000BJK_1__m1	5.26	FALSE	0.00538555395603858
SMARCA4	Pax3+ progenitors	VCP	2	dbcorrdb__ETS1__ENCSR000BKQ_1__m3	4.97	FALSE	0.00537977824172626
SMARCA4	Pax3+ progenitors	SON	3	dbcorrdb__ELK4__ENCSR000EVB_1__m1	5.22	FALSE	0.0053749289113564
SMARCA4	Pax3+ progenitors	RANBP1	2	dbcorrdb__ELK4__ENCSR000EVB_1__m1	5.22	FALSE	0.00537062572409389
SMARCA4	Pax3+ progenitors	ELOVL5	6	dbcorrdb__ELK4__ENCSR000EVB_1__m1	5.22	FALSE	0.0053681404329876
SMARCA4	Pax3+ progenitors	H3F3B	6	dbcorrdb__POLR2A__ENCSR000EAM_1__m1	4.55	FALSE	0.0053246385799715
SMARCA4	Pax3+ progenitors	NUP50	14	dbcorrdb__GABPA__ENCSR000BJK_1__m1	5.26	FALSE	0.00531993654208397
SMARCA4	Pax3+ progenitors	MAP1B	6	dbcorrdb__ELF1__ENCSR000BPT_1__m2	4.69	FALSE	0.00530016234393235
SMARCA4	Pax3+ progenitors	HAPLN1	1	predrem__nrMotif2348	3.23	FALSE	0.00529270342085146
SMARCA4	Pax3+ progenitors	HIF1A	2	dbcorrdb__TAF1__ENCSR000BJN_1__m1	4.14	FALSE	0.00527997685295043
SMARCA4	Pax3+ progenitors	NMT1	3	dbcorrdb__POLR2AphosphoS2__ENCSR000DYF_1__m12	3.44	FALSE	0.00525950840106301
SMARCA4	Pax3+ progenitors	SLTM	5	dbcorrdb__POLR2A__ENCSR000EAM_1__m1	4.55	FALSE	0.0052578589133154
SMARCA4	Pax3+ progenitors	PPME1	15	dbcorrdb__GABPA__ENCSR000BJK_1__m1	5.26	FALSE	0.00523891155514596
SMARCA4	Pax3+ progenitors	DDX24	6	dbcorrdb__GABPA__ENCSR000BJK_1__m1	5.26	FALSE	0.00522421669261456
SMARCA4	Pax3+ progenitors	SNRPA	2	dbcorrdb__TAF1__ENCSR000BJN_1__m1	4.14	FALSE	0.00521431620793492
SMARCA4	Pax3+ progenitors	FNBP1	4	dbcorrdb__POLR2A__ENCSR000BHH_1__m1	3.76	FALSE	0.00520970069081295
SMARCA4	Pax3+ progenitors	DYNLT1	2	dbcorrdb__POLR2A__ENCSR000BHH_1__m1	3.76	FALSE	0.00520383364170716
SMARCA4	Pax3+ progenitors	PHF6	11	dbcorrdb__GABPA__ENCSR000BJK_1__m1	5.26	FALSE	0.00517262819988076
SMARCA4	Pax3+ progenitors	SFPQ	4	dbcorrdb__TAF1__ENCSR000BJN_1__m1	4.14	FALSE	0.00517188610476197
SMARCA4	Pax3+ progenitors	SMARCC1	6	dbcorrdb__ELK4__ENCSR000EVI_1__m1	5.21	FALSE	0.00517114794877337
SMARCA4	Pax3+ progenitors	LAMA1	2	dbcorrdb__POLR2A__ENCSR000BHH_1__m1	3.76	FALSE	0.00516531000823409
SMARCA4	Pax3+ progenitors	RIDA	1	dbcorrdb__POLR2AphosphoS2__ENCSR000DYF_1__m12	3.44	FALSE	0.00516388570456288
SMARCA4	Pax3+ progenitors	H2AFY	14	dbcorrdb__GABPA__ENCSR000BJK_1__m1	5.26	FALSE	0.00516062745443285
SMARCA4	Pax3+ progenitors	RAD21	9	dbcorrdb__PHF8__ENCSR000AQH_1__m1	4.72	FALSE	0.00515984867547479
SMARCA4	Pax3+ progenitors	TYK2	3	dbcorrdb__POLR2AphosphoS2__ENCSR000DYF_1__m12	3.44	FALSE	0.00515377272923438
SMARCA4	Pax3+ progenitors	GREB1L	13	dbcorrdb__GABPA__ENCSR000BJK_1__m1	5.26	FALSE	0.00514784101042483
SMARCA4	Pax3+ progenitors	ACIN1	18	dbcorrdb__GABPA__ENCSR000BJK_1__m1	5.26	FALSE	0.00512037372776569
SMARCA4	Pax3+ progenitors	CDC34	16	dbcorrdb__GABPA__ENCSR000BJK_1__m1	5.26	FALSE	0.00510627871630801
SMARCA4	Pax3+ progenitors	CKS2	1	dbcorrdb__ETS1__ENCSR000BKQ_1__m3	4.97	FALSE	0.00510584333334278
SMARCA4	Pax3+ progenitors	HNRNPM	3	dbcorrdb__TAF1__ENCSR000BJN_1__m1	4.14	FALSE	0.00509856051445875
SMARCA4	Pax3+ progenitors	NASP	3	dbcorrdb__POLR2AphosphoS2__ENCSR000DYF_1__m12	3.44	FALSE	0.00509810571546618
SMARCA4	Pax3+ progenitors	DHX15	7	dbcorrdb__ELK4__ENCSR000EVB_1__m1	5.22	FALSE	0.00509802758001615
SMARCA4	Pax3+ progenitors	BAZ2A	19	dbcorrdb__GABPA__ENCSR000BJK_1__m1	5.26	FALSE	0.00508206590141723
SMARCA4	Pax3+ progenitors	YTHDC1	4	dbcorrdb__ETS1__ENCSR000BKQ_1__m3	4.97	FALSE	0.00508126452004676
SMARCA4	Pax3+ progenitors	RALY	12	dbcorrdb__GABPA__ENCSR000BJK_1__m1	5.26	FALSE	0.00507136578956459
SMARCA4	Pax3+ progenitors	SAMM50	4	dbcorrdb__POLR2A__ENCSR000EAM_1__m1	4.55	FALSE	0.00507097061142098
SMARCA4	Pax3+ progenitors	XIAP	15	dbcorrdb__GABPA__ENCSR000BJK_1__m1	5.26	FALSE	0.00505994021790923
SMARCA4	Pax3+ progenitors	NR2F2	9	dbcorrdb__ETS1__ENCSR000BKQ_1__m3	4.97	FALSE	0.00505731483963117
SMARCA4	Pax3+ progenitors	GPAM	2	dbcorrdb__ETS1__ENCSR000BKQ_1__m3	4.97	FALSE	0.00504843573562726
SMARCA4	Pax3+ progenitors	HNRNPD	20	dbcorrdb__GABPA__ENCSR000BJK_1__m1	5.26	FALSE	0.0050477320307203
SMARCA4	Pax3+ progenitors	HSP90AB1	20	dbcorrdb__GABPA__ENCSR000BJK_1__m1	5.26	FALSE	0.00503908710664014
SMARCA4	Pax3+ progenitors	PSMG4	3	dbcorrdb__POLR2A__ENCSR000EAM_1__m1	4.55	FALSE	0.00503691827059719
SMARCA4	Pax3+ progenitors	CDC20	1	dbcorrdb__POLR2AphosphoS2__ENCSR000DYF_1__m12	3.44	FALSE	0.00502948392482845
SMARCA4	Pax3+ progenitors	PRMT1	6	dbcorrdb__ELK4__ENCSR000EVB_1__m1	5.22	FALSE	0.00502303009247743
SMARCA4	Pax3+ progenitors	IRS2	6	dbcorrdb__GABPA__ENCSR000BJK_1__m1	5.26	FALSE	0.00501269735543893
SMARCA4	Pax3+ progenitors	TKT	3	dbcorrdb__POLR2AphosphoS2__ENCSR000DYF_1__m12	3.44	FALSE	0.00500346939120372
SMARCA4	Pax3+ progenitors	GNB1	5	dbcorrdb__POLR2A__ENCSR000BHH_1__m1	3.76	FALSE	0.00500268489946895
SMARCA4	Pax3+ progenitors	NKAIN3	1	predrem__nrMotif2348	3.23	FALSE	0.00500206936756965
SMARCA4	Pax3+ progenitors	CSE1L	5	dbcorrdb__PHF8__ENCSR000AQH_1__m1	4.72	FALSE	0.00499223558690007
SMARCA4	Pax3+ progenitors	HMGCR	1	dbcorrdb__ZNF384__ENCSR000EFP_1__m1	3.3	FALSE	0.00498589093210057
SMARCA4	Pax3+ progenitors	NF1	19	dbcorrdb__GABPA__ENCSR000BJK_1__m1	5.26	FALSE	0.00498496315177378
SMARCA4	Pax3+ progenitors	AHCYL1	12	dbcorrdb__GABPA__ENCSR000BJK_1__m1	5.26	FALSE	0.00496836330729615
SMARCA4	Pax3+ progenitors	KIF5B	9	dbcorrdb__ELK4__ENCSR000EVB_1__m1	5.22	FALSE	0.00496728154980612
SMARCA4	Pax3+ progenitors	GLUL	6	dbcorrdb__PHF8__ENCSR000AQH_1__m1	4.72	FALSE	0.00496559129747257
SMARCA4	Pax3+ progenitors	GPI	1	dbcorrdb__POLR2AphosphoS2__ENCSR000DYF_1__m12	3.44	FALSE	0.00495341624643535
SMARCA4	Pax3+ progenitors	PRDX2	4	dbcorrdb__POLR2AphosphoS2__ENCSR000DYF_1__m12	3.44	FALSE	0.00495298693367301
SMARCA4	Pax3+ progenitors	RBM39	7	dbcorrdb__GABPA__ENCSR000BJK_1__m1	5.26	FALSE	0.00495216305899815
SMARCA4	Pax3+ progenitors	NAB1	5	dbcorrdb__GABPA__ENCSR000BIW_1__m1	4.85	FALSE	0.00495163148052835
SMARCA4	Pax3+ progenitors	POLR1A	3	dbcorrdb__POLR2A__ENCSR000EAM_1__m1	4.55	FALSE	0.00495145599117533
SMARCA4	Pax3+ progenitors	ADGRA3	1	predrem__nrMotif2348	3.23	FALSE	0.004947627372352
SMARCA4	Pax3+ progenitors	DUS1L	1	dbcorrdb__ZNF384__ENCSR000EFP_1__m1	3.3	FALSE	0.00494457958741707
SMARCA4	Pax3+ progenitors	TBC1D9B	7	dbcorrdb__ETS1__ENCSR000BKQ_1__m3	4.97	FALSE	0.00494410212586109
SMARCA4	Pax3+ progenitors	SEC11A	19	dbcorrdb__GABPA__ENCSR000BJK_1__m1	5.26	FALSE	0.00494333375010269
SMARCA4	Pax3+ progenitors	HNRNPA2B1	3	dbcorrdb__ELF1__ENCSR000BPT_1__m2	4.69	FALSE	0.00494181504603803
SMARCA4	Pax3+ progenitors	FKBP5	19	dbcorrdb__GABPA__ENCSR000BJK_1__m1	5.26	FALSE	0.00493968864031257
SMARCA4	Pax3+ progenitors	KHSRP	7	dbcorrdb__GABPA__ENCSR000BJK_1__m1	5.26	FALSE	0.00493632087196079
SMARCA4	Pax3+ progenitors	CNOT1	4	dbcorrdb__TAF1__ENCSR000BJN_1__m1	4.14	FALSE	0.00492798523149629
SMARCA4	Pax3+ progenitors	PPP2R5E	19	dbcorrdb__GABPA__ENCSR000BJK_1__m1	5.26	FALSE	0.00492797818709681
SMARCA4	Pax3+ progenitors	CNOT6	2	dbcorrdb__TAF1__ENCSR000BJN_1__m1	4.14	FALSE	0.00492616402794483
SMARCA4	Pax3+ progenitors	YWHAZ	18	dbcorrdb__GABPA__ENCSR000BJK_1__m1	5.26	FALSE	0.00492556119546037
SMARCA4	Pax3+ progenitors	TCF25	3	dbcorrdb__POLR2A__ENCSR000DMK_1__m1	4.41	FALSE	0.00492480532683854
SMARCA4	Pax3+ progenitors	DDX17	1	dbcorrdb__TAF1__ENCSR000BJN_1__m1	4.14	FALSE	0.00492336354386691
SMARCA4	Pax3+ progenitors	NR6A1	3	dbcorrdb__ELK4__ENCSR000EVI_1__m1	5.21	FALSE	0.00491539210270233
SMARCA4	Pax3+ progenitors	TMBIM6	2	dbcorrdb__POLR2AphosphoS2__ENCSR000DYF_1__m12	3.44	FALSE	0.00491403892207463
SMARCA4	Pax3+ progenitors	CUL7	1	dbcorrdb__HCFC1__ENCSR000ECH_1__m3	4.71	FALSE	0.00491268081357061
SMARCA4	Pax3+ progenitors	COL2A1	2	dbcorrdb__TAF1__ENCSR000BJN_1__m1	4.14	FALSE	0.00490892332602582
SMARCA4	Pax3+ progenitors	SLC25A1	4	dbcorrdb__GABPA__ENCSR000BJK_1__m1	5.26	FALSE	0.0049031104774837
SMARCA4	Pax3+ progenitors	CANX	4	dbcorrdb__POLR2AphosphoS2__ENCSR000DYF_1__m12	3.44	FALSE	0.00490155519954367
SMARCA4	Pax3+ progenitors	CSDE1	6	dbcorrdb__ETS1__ENCSR000BKQ_1__m3	4.97	FALSE	0.00490065861438913
SMARCA4	Pax3+ progenitors	DDX39B	17	dbcorrdb__GABPA__ENCSR000BJK_1__m1	5.26	FALSE	0.00490037586672143
SMARCA4	Pax3+ progenitors	SNX9	3	dbcorrdb__POLR2A__ENCSR000EAY_1__m1	4.12	FALSE	0.00489682660646971
SMARCA4	Pax3+ progenitors	BZW1	13	dbcorrdb__GABPA__ENCSR000BJK_1__m1	5.26	FALSE	0.00489113733959118
SMARCA4	Pax3+ progenitors	ILF2	16	dbcorrdb__GABPA__ENCSR000BJK_1__m1	5.26	FALSE	0.00489029782009
SMARCA4	Pax3+ progenitors	PRRC2C	19	dbcorrdb__GABPA__ENCSR000BJK_1__m1	5.26	FALSE	0.00488403651641733
SMARCA4	Pax3+ progenitors	TCP1	1	dbcorrdb__GABPA__ENCSR000BIW_1__m1	4.85	FALSE	0.00487207669232915
SMARCA4	Pax3+ progenitors	MMP15	17	dbcorrdb__GABPA__ENCSR000BJK_1__m1	5.26	FALSE	0.00486757317207194
SMARCA4	Pax3+ progenitors	NRP2	1	predrem__nrMotif2348	3.23	FALSE	0.00486487925809175
SMARCA4	Pax3+ progenitors	MSI1	11	dbcorrdb__GABPA__ENCSR000BJK_1__m1	5.26	FALSE	0.00486044359996304
SMARCA4	Pax3+ progenitors	AP2M1	2	dbcorrdb__POLR2A__ENCSR000DMK_1__m1	4.41	FALSE	0.00486026406349467
SMARCA4	Pax3+ progenitors	HOXD1	1	dbcorrdb__ELK4__ENCSR000EVI_1__m1	5.21	FALSE	0.00485551599902601
SMARCA4	Pax3+ progenitors	EIF4EBP2	13	dbcorrdb__GABPA__ENCSR000BJK_1__m1	5.26	FALSE	0.0048348545261812
SMARCA4	Pax3+ progenitors	SYNE2	2	dbcorrdb__ZNF384__ENCSR000EFP_1__m1	3.3	FALSE	0.00482971659600789
SMARCA4	Pax3+ progenitors	HBZ	2	dbcorrdb__POLR2AphosphoS2__ENCSR000DYF_1__m12	3.44	FALSE	0.00482285906720847
SMARCA4	Pax3+ progenitors	ZMYND8	6	dbcorrdb__ELK4__ENCSR000EVB_1__m1	5.22	FALSE	0.00482269374423686
SMARCA4	Pax3+ progenitors	EIF6	13	dbcorrdb__GABPA__ENCSR000BJK_1__m1	5.26	FALSE	0.00481862363864483
SMARCA4	Pax3+ progenitors	ACSF2	2	dbcorrdb__POLR2AphosphoS2__ENCSR000DYF_1__m12	3.44	FALSE	0.00481645357743603
SMARCA4	Pax3+ progenitors	KRAS	13	dbcorrdb__GABPA__ENCSR000BJK_1__m1	5.26	FALSE	0.00481519937120035
SMARCA4	Pax3+ progenitors	PLK1	7	dbcorrdb__ELK4__ENCSR000EVI_1__m1	5.21	FALSE	0.00481438879071861
SMARCA4	Pax3+ progenitors	TUFM	14	dbcorrdb__GABPA__ENCSR000BJK_1__m1	5.26	FALSE	0.00481354639975006
SMARCA4	Pax3+ progenitors	PPP2R2A	2	dbcorrdb__TAF1__ENCSR000BJN_1__m1	4.14	FALSE	0.00481309707646983
SMARCA4	Pax3+ progenitors	CLTA	9	dbcorrdb__SIN3A__ENCSR000BGL_1__m1	4.91	FALSE	0.00481294162166435
SMARCA4	Pax3+ progenitors	NUP93	13	dbcorrdb__GABPA__ENCSR000BJK_1__m1	5.26	FALSE	0.00481269216924364
SMARCA4	Pax3+ progenitors	IGF2BP3	13	dbcorrdb__GABPA__ENCSR000BJK_1__m1	5.26	FALSE	0.00481069311351449
SMARCA4	Pax3+ progenitors	BRD7	7	dbcorrdb__GABPA__ENCSR000BJK_1__m1	5.26	FALSE	0.00480734864364108
SMARCA4	Pax3+ progenitors	PCM1	18	dbcorrdb__GABPA__ENCSR000BJK_1__m1	5.26	FALSE	0.00480593400075167
SMARCA4	Pax3+ progenitors	MAPK1IP1L	2	dbcorrdb__ETS1__ENCSR000BKQ_1__m3	4.97	FALSE	0.00480483672909855
SMARCA4	Pax3+ progenitors	ATF6B	5	dbcorrdb__ELK4__ENCSR000EVB_1__m1	5.22	FALSE	0.00479991679322277
SMARCA4	Pax3+ progenitors	SF3B1	1	dbcorrdb__ZNF384__ENCSR000EFP_1__m1	3.3	FALSE	0.00479634513890724
SMARCA4	Pax3+ progenitors	TMED10	13	dbcorrdb__GABPA__ENCSR000BJK_1__m1	5.26	FALSE	0.00479303538926015
SMARCA4	Pax3+ progenitors	NIPBL	18	dbcorrdb__GABPA__ENCSR000BJK_1__m1	5.26	FALSE	0.00479106523104872
SMARCA4	Pax3+ progenitors	RBM25	4	dbcorrdb__POLR2A__ENCSR000DMK_1__m1	4.41	FALSE	0.00478367688728313
SMARCA4	Pax3+ progenitors	NME2	10	dbcorrdb__GABPA__ENCSR000BJK_1__m1	5.26	FALSE	0.00477688005030148
SMARCA4	Pax3+ progenitors	AHCY	6	dbcorrdb__GABPA__ENCSR000BIW_1__m1	4.85	FALSE	0.0047760914028088
SMARCA4	Pax3+ progenitors	PTPN13	4	dbcorrdb__ELF1__ENCSR000BPT_1__m2	4.69	FALSE	0.00477597629915265
SMARCA4	Pax3+ progenitors	HMGA1	20	dbcorrdb__GABPA__ENCSR000BJK_1__m1	5.26	FALSE	0.00477390411551277
SMARCA4	Pax3+ progenitors	CAPRIN1	2	dbcorrdb__TAF1__ENCSR000BJN_1__m1	4.14	FALSE	0.00476856331688737
SMARCA4	Pax3+ progenitors	NR2F6	12	dbcorrdb__GABPA__ENCSR000BJK_1__m1	5.26	FALSE	0.00476390088528922
SMARCA4	Pax3+ progenitors	CTSV	1	predrem__nrMotif2348	3.23	FALSE	0.0047600288105301
SMARCA4	Pax3+ progenitors	RCC2	11	dbcorrdb__GABPA__ENCSR000BJK_1__m1	5.26	FALSE	0.00475971379216104
SMARCA4	Pax3+ progenitors	SMARCA5	1	dbcorrdb__POLR2A__ENCSR000BHH_1__m1	3.76	FALSE	0.00475774953494156
SMARCA4	Pax3+ progenitors	OTUB1	18	dbcorrdb__GABPA__ENCSR000BJK_1__m1	5.26	FALSE	0.00475518638002036
SMARCA4	Pax3+ progenitors	NCL	4	dbcorrdb__HCFC1__ENCSR000ECH_1__m3	4.71	FALSE	0.00475320476803747
SMARCA4	Pax3+ progenitors	DESI1	4	dbcorrdb__POLR2A__ENCSR000EAY_1__m1	4.12	FALSE	0.00475283859135056
SMARCA4	Pax3+ progenitors	FASN	7	dbcorrdb__GABPA__ENCSR000BJK_1__m1	5.26	FALSE	0.00475221992251473
SMARCA4	Pax3+ progenitors	ALDH2	3	dbcorrdb__POLR2AphosphoS2__ENCSR000DYF_1__m12	3.44	FALSE	0.00474458298812165
SMARCA4	Pax3+ progenitors	YIPF3	9	dbcorrdb__GABPA__ENCSR000BJK_1__m1	5.26	FALSE	0.00474314478575375
SMARCA4	Pax3+ progenitors	TBC1D1	12	dbcorrdb__GABPA__ENCSR000BJK_1__m1	5.26	FALSE	0.00474237773962884
SMARCA4	Pax3+ progenitors	EPRS	1	dbcorrdb__ZNF384__ENCSR000EFP_1__m1	3.3	FALSE	0.00473458222515097
SMARCA4	Pax3+ progenitors	UBB	2	dbcorrdb__POLR2AphosphoS2__ENCSR000DYF_1__m12	3.44	FALSE	0.00473450928180369
SMARCA4	Pax3+ progenitors	DDX18	12	dbcorrdb__GABPA__ENCSR000BJK_1__m1	5.26	FALSE	0.00473229072254187
SMARCA4	Pax3+ progenitors	RRP1B	2	dbcorrdb__POLR2AphosphoS2__ENCSR000DYF_1__m12	3.44	FALSE	0.0047252378313363
SMARCA4	Pax3+ progenitors	NDUFS3	16	dbcorrdb__GABPA__ENCSR000BJK_1__m1	5.26	FALSE	0.0047229116306296
SMARCA4	Pax3+ progenitors	FIBP	16	dbcorrdb__GABPA__ENCSR000BJK_1__m1	5.26	FALSE	0.00471739137706494
SMARCA4	Pax3+ progenitors	IARS	3	dbcorrdb__POLR2A__ENCSR000EAM_1__m1	4.55	FALSE	0.00471654779821371
SMARCA4	Pax3+ progenitors	NANS	1	dbcorrdb__POLR2AphosphoS2__ENCSR000DYF_1__m12	3.44	FALSE	0.00471642510918567
SMARCA4	Pax3+ progenitors	LGALSL	1	dbcorrdb__ZNF384__ENCSR000EFP_1__m1	3.3	FALSE	0.00471318490016695
SMARCA4	Pax3+ progenitors	HSPA4	18	dbcorrdb__GABPA__ENCSR000BJK_1__m1	5.26	FALSE	0.00470948484770381
SMARCA4	Pax3+ progenitors	GTPBP1	7	dbcorrdb__ELK4__ENCSR000EVB_1__m1	5.22	FALSE	0.00470172785549058
SMARCA4	Pax3+ progenitors	NAA15	5	dbcorrdb__POLR2A__ENCSR000EAM_1__m1	4.55	FALSE	0.00469909124673334
SMARCA4	Pax3+ progenitors	SMC3	1	dbcorrdb__TAF1__ENCSR000BJN_1__m1	4.14	FALSE	0.00469821419330187
SMARCA4	Pax3+ progenitors	EPB41	15	dbcorrdb__ELK4__ENCSR000EVB_1__m1	5.22	FALSE	0.00469086989319163
SMARCA4	Pax3+ progenitors	TNFRSF19	18	dbcorrdb__GABPA__ENCSR000BJK_1__m1	5.26	FALSE	0.0046858763855458
SMARCA4	Pax3+ progenitors	PSMD2	2	dbcorrdb__ELK4__ENCSR000EVI_1__m1	5.21	FALSE	0.00468496847943166
SMARCA4	Pax3+ progenitors	AARS	1	dbcorrdb__POLR2AphosphoS2__ENCSR000DYF_1__m12	3.44	FALSE	0.00468096460229653
SMARCA4	Pax3+ progenitors	NUP155	15	dbcorrdb__GABPA__ENCSR000BJK_1__m1	5.26	FALSE	0.00467505609176319
SMARCA4	Pax3+ progenitors	RSL1D1	18	dbcorrdb__GABPA__ENCSR000BJK_1__m1	5.26	FALSE	0.00466945161650709
SMARCA4	Pax3+ progenitors	NUDT21	16	dbcorrdb__GABPA__ENCSR000BJK_1__m1	5.26	FALSE	0.00466428333895969
SMARCA4	Pax3+ progenitors	YBX1	1	predrem__nrMotif2348	3.23	FALSE	0.00466427389858354
SMARCA4	Pax3+ progenitors	ANKHD1	10	dbcorrdb__ELK4__ENCSR000EVB_1__m1	5.22	FALSE	0.00466013963574027
SMARCA4	Pax3+ progenitors	CFL1	16	dbcorrdb__GABPA__ENCSR000BJK_1__m1	5.26	FALSE	0.00465781359811455
SMARCA4	Pax3+ progenitors	MYO5A	5	dbcorrdb__PHF8__ENCSR000AQH_1__m1	4.72	FALSE	0.0046547279696879
SMARCA4	Pax3+ progenitors	ARL5B	16	dbcorrdb__GABPA__ENCSR000BJK_1__m1	5.26	FALSE	0.00465210337351041
SMARCA4	Pax3+ progenitors	PRRC2A	5	dbcorrdb__TAF1__ENCSR000BJN_1__m1	4.14	FALSE	0.00465045488537234
SMARCA4	Pax3+ progenitors	TET1	13	dbcorrdb__GABPA__ENCSR000BJK_1__m1	5.26	FALSE	0.00464693664019148
SMARCA4	Pax3+ progenitors	YIPF1	4	dbcorrdb__ELK4__ENCSR000EVI_1__m1	5.21	FALSE	0.00464505475013806
SMARCA4	Pax3+ progenitors	LDHA	12	dbcorrdb__GABPA__ENCSR000BJK_1__m1	5.26	FALSE	0.00464418773903004
SMARCA4	Pax3+ progenitors	SLITRK2	8	dbcorrdb__ELK4__ENCSR000EVB_1__m1	5.22	FALSE	0.00464360242553302
SMARCA4	Pax3+ progenitors	MNT	17	dbcorrdb__GABPA__ENCSR000BJK_1__m1	5.26	FALSE	0.00464085113502208
SMARCA4	Pax3+ progenitors	NAMPT	1	predrem__nrMotif2348	3.23	FALSE	0.00463513953066289
SMARCA4	Pax3+ progenitors	SPC24	3	dbcorrdb__POLR2AphosphoS2__ENCSR000DYF_1__m12	3.44	FALSE	0.00462839059391345
SMARCA4	Pax3+ progenitors	LSM4	8	dbcorrdb__GABPA__ENCSR000BJK_1__m1	5.26	FALSE	0.00461848325975471
SMARCA4	Pax3+ progenitors	SRSF10	1	dbcorrdb__POLR2A__ENCSR000BHH_1__m1	3.76	FALSE	0.00461803839535718
SMARCA4	Pax3+ progenitors	PRCP	12	dbcorrdb__GABPA__ENCSR000BJK_1__m1	5.26	FALSE	0.00461719816603913
SMARCA4	Pax3+ progenitors	GALNT7	9	dbcorrdb__GABPA__ENCSR000BJK_1__m1	5.26	FALSE	0.00461532740438045
SMARCA4	Pax3+ progenitors	SNRPN	4	dbcorrdb__POLR2A__ENCSR000DMK_1__m1	4.41	FALSE	0.00460861194328858
SMARCA4	Pax3+ progenitors	EIF3B	2	dbcorrdb__POLR2AphosphoS2__ENCSR000DYF_1__m12	3.44	FALSE	0.00460782054413028
SMARCA4	Pax3+ progenitors	XPO5	6	dbcorrdb__PHF8__ENCSR000AQH_1__m1	4.72	FALSE	0.00460513826024878
SMARCA4	Pax3+ progenitors	ARMC1	3	dbcorrdb__POLR2AphosphoS2__ENCSR000DYF_1__m12	3.44	FALSE	0.00459892392671751
SMARCA4	Pax3+ progenitors	CAP1	17	dbcorrdb__GABPA__ENCSR000BJK_1__m1	5.26	FALSE	0.00459605777120516
SMARCA4	Pax3+ progenitors	DDX1	2	dbcorrdb__ELK4__ENCSR000EVB_1__m1	5.22	FALSE	0.00459133086242159
SMARCA4	Pax3+ progenitors	AP2B1	18	dbcorrdb__GABPA__ENCSR000BJK_1__m1	5.26	FALSE	0.00458806593569068
SMARCA4	Pax3+ progenitors	PTPDC1	3	dbcorrdb__ETS1__ENCSR000BKQ_1__m3	4.97	FALSE	0.00458764660447324
SMARCA4	Pax3+ progenitors	DHX40	15	dbcorrdb__GABPA__ENCSR000BJK_1__m1	5.26	FALSE	0.00458728412159067
SMARCA4	Pax3+ progenitors	SLC25A3	4	dbcorrdb__POLR2A__ENCSR000DMK_1__m1	4.41	FALSE	0.00458597464787444
SMARCA4	Pax3+ progenitors	PRKCSH	16	dbcorrdb__GABPA__ENCSR000BJK_1__m1	5.26	FALSE	0.00456361211695947
SMARCA4	Pax3+ progenitors	TCOF1	4	dbcorrdb__GABPA__ENCSR000BJK_1__m1	5.26	FALSE	0.00456215303921225
SMARCA4	Pax3+ progenitors	MEPCE	8	dbcorrdb__POLR2A__ENCSR000EAM_1__m1	4.55	FALSE	0.00456042699964142
SMARCA4	Pax3+ progenitors	ACTR2	18	dbcorrdb__GABPA__ENCSR000BJK_1__m1	5.26	FALSE	0.00455051345410476
SMARCA4	Pax3+ progenitors	DNAJC5	18	dbcorrdb__GABPA__ENCSR000BJK_1__m1	5.26	FALSE	0.00454756854024615
SMARCA4	Pax3+ progenitors	LOXL2	1	dbcorrdb__POLR2A__ENCSR000DMK_1__m1	4.41	FALSE	0.00454516496617841
SMARCA4	Pax3+ progenitors	PTTG1IP	1	dbcorrdb__ELK4__ENCSR000EVB_1__m1	5.22	FALSE	0.00454383469570148
SMARCA4	Pax3+ progenitors	SMARCB1	1	predrem__nrMotif2348	3.23	FALSE	0.00454125349995858
SMARCA4	Pax3+ progenitors	TMED5	1	predrem__nrMotif2348	3.23	FALSE	0.00454033600010247
SMARCA4	Pax3+ progenitors	COX8A	14	dbcorrdb__GABPA__ENCSR000BJK_1__m1	5.26	FALSE	0.00453979962882008
SMARCA4	Pax3+ progenitors	TXNRD1	3	dbcorrdb__POLR2AphosphoS2__ENCSR000DYF_1__m12	3.44	FALSE	0.00453951553993453
SMARCA4	Pax3+ progenitors	OTUD5	15	dbcorrdb__GABPA__ENCSR000BJK_1__m1	5.26	FALSE	0.00453875091987361
SMARCA4	Pax3+ progenitors	RPLP2	12	dbcorrdb__GABPA__ENCSR000BJK_1__m1	5.26	FALSE	0.00453549471920416
SMARCA4	Pax3+ progenitors	PSMA6	16	dbcorrdb__GABPA__ENCSR000BJK_1__m1	5.26	FALSE	0.00453322937948333
SMARCA4	Pax3+ progenitors	GPS1	10	dbcorrdb__GABPA__ENCSR000BJK_1__m1	5.26	FALSE	0.00453174472810008
SMARCA4	Pax3+ progenitors	MRPL51	10	dbcorrdb__GABPA__ENCSR000BJK_1__m1	5.26	FALSE	0.00452770426232382
SMARCA4	Pax3+ progenitors	SSRP1	9	dbcorrdb__GABPA__ENCSR000BJK_1__m1	5.26	FALSE	0.0045265448960657
SMARCA4	Pax3+ progenitors	RPS8	3	dbcorrdb__POLR2AphosphoS2__ENCSR000DYF_1__m12	3.44	FALSE	0.00452467362020877
SMARCA4	Pax3+ progenitors	DLST	14	dbcorrdb__GABPA__ENCSR000BJK_1__m1	5.26	FALSE	0.00452433498843456
SMARCA4	Pax3+ progenitors	RNF182	3	dbcorrdb__ELK4__ENCSR000EVI_1__m1	5.21	FALSE	0.00451843519174847
SMARCA4	Pax3+ progenitors	MPHOSPH8	4	dbcorrdb__ELF1__ENCSR000BPT_1__m2	4.69	FALSE	0.00451792562266303
SMARCA4	Pax3+ progenitors	ARID1B	2	dbcorrdb__ETS1__ENCSR000BKQ_1__m3	4.97	FALSE	0.00451763071404535
SMARCA4	Pax3+ progenitors	RB1CC1	13	dbcorrdb__GABPA__ENCSR000BJK_1__m1	5.26	FALSE	0.00451673614813743
SMARCA4	Pax3+ progenitors	AP3D1	3	dbcorrdb__POLR2AphosphoS2__ENCSR000DYF_1__m12	3.44	FALSE	0.00451636509620186
SMARCA4	Pax3+ progenitors	RARS	10	dbcorrdb__GABPA__ENCSR000BJK_1__m1	5.26	FALSE	0.00451367565879664
SMARCA4	Pax3+ progenitors	RPS17	13	dbcorrdb__GABPA__ENCSR000BJK_1__m1	5.26	FALSE	0.0045101835119682
SMARCA4	Pax3+ progenitors	SULF1	14	dbcorrdb__GABPA__ENCSR000BJK_1__m1	5.26	FALSE	0.00450046302065333
SMARCA4	Pax3+ progenitors	DDIT4	11	dbcorrdb__GABPA__ENCSR000BJK_1__m1	5.26	FALSE	0.00449750569737325
SMARCA4	Pax3+ progenitors	HNRNPUL1	5	dbcorrdb__SIN3A__ENCSR000BGL_1__m1	4.91	FALSE	0.00448919680164742
SMARCA4	Pax3+ progenitors	MAT2A	2	dbcorrdb__POLR2A__ENCSR000DMK_1__m1	4.41	FALSE	0.00448772190528342
SMARCA4	Pax3+ progenitors	DUSP5	2	dbcorrdb__ETS1__ENCSR000BKQ_1__m3	4.97	FALSE	0.00448650483603393
SMARCA4	Pax3+ progenitors	PHB	2	dbcorrdb__POLR2A__ENCSR000DMK_1__m1	4.41	FALSE	0.00448424568819343
SMARCA4	Pax3+ progenitors	XPO1	7	dbcorrdb__SIN3A__ENCSR000BGL_1__m1	4.91	FALSE	0.00448306422148094
SMARCA4	Pax3+ progenitors	CHTOP	8	dbcorrdb__ETS1__ENCSR000BKQ_1__m3	4.97	FALSE	0.00447871504603695
SMARCA4	Pax3+ progenitors	SALL1	10	dbcorrdb__ETS1__ENCSR000BKQ_1__m3	4.97	FALSE	0.00447473720531384
SMARCA4	Pax3+ progenitors	TBL3	4	dbcorrdb__GABPA__ENCSR000BJK_1__m1	5.26	FALSE	0.00447381477211974
SMARCA4	Pax3+ progenitors	YLPM1	3	dbcorrdb__POLR2AphosphoS2__ENCSR000DYF_1__m12	3.44	FALSE	0.00447173145699733
SMARCA4	Pax3+ progenitors	PSMD7	6	dbcorrdb__GABPA__ENCSR000BJK_1__m1	5.26	FALSE	0.00447150898896549
SMARCA4	Pax3+ progenitors	NUMA1	13	dbcorrdb__GABPA__ENCSR000BJK_1__m1	5.26	FALSE	0.00446781092381088
SMARCA4	Pax3+ progenitors	ATP1A1	5	dbcorrdb__POLR2A__ENCSR000EAM_1__m1	4.55	FALSE	0.00446570251021372
SMARCA4	Pax3+ progenitors	SEC24C	19	dbcorrdb__GABPA__ENCSR000BJK_1__m1	5.26	FALSE	0.00446192428675122
SMARCA4	Pax3+ progenitors	GLRX5	12	dbcorrdb__GABPA__ENCSR000BJK_1__m1	5.26	FALSE	0.00445683330544395
SMARCA4	Pax3+ progenitors	TES	1	dbcorrdb__POLR2AphosphoS2__ENCSR000DYF_1__m12	3.44	FALSE	0.00445517382424012
SMARCA4	Pax3+ progenitors	TSPAN31	14	dbcorrdb__GABPA__ENCSR000BJK_1__m1	5.26	FALSE	0.00444792952841458
SMARCA4	Pax3+ progenitors	RBMX	1	predrem__nrMotif2348	3.23	FALSE	0.0044474574767593
SMARCA4	Pax3+ progenitors	PAICS	2	dbcorrdb__POLR2A__ENCSR000DMK_1__m1	4.41	FALSE	0.004441329091638
SMARCA4	Pax3+ progenitors	FDFT1	7	dbcorrdb__SIN3A__ENCSR000BGL_1__m1	4.91	FALSE	0.00443177252745635
SMARCA4	Pax3+ progenitors	CGNL1	4	dbcorrdb__POLR2A__ENCSR000EAM_1__m1	4.55	FALSE	0.00443110071657652
SMARCA4	Pax3+ progenitors	DPYSL2	16	dbcorrdb__GABPA__ENCSR000BJK_1__m1	5.26	FALSE	0.00442477897809899
SMARCA4	Pax3+ progenitors	PSMC2	15	dbcorrdb__GABPA__ENCSR000BJK_1__m1	5.26	FALSE	0.00442233971995765
SMARCA4	Pax3+ progenitors	YWHAG	5	dbcorrdb__POLR2A__ENCSR000EAM_1__m1	4.55	FALSE	0.00442086856160491
SMARCA4	Pax3+ progenitors	BMP7	5	dbcorrdb__POLR2A__ENCSR000EAM_1__m1	4.55	FALSE	0.00442008199379376
SMARCA4	Pax3+ progenitors	COX6A1	17	dbcorrdb__GABPA__ENCSR000BJK_1__m1	5.26	FALSE	0.0044195933965163
SMARCA4	Pax3+ progenitors	PALM2-AKAP2	3	dbcorrdb__POLR2A__ENCSR000EAM_1__m1	4.55	FALSE	0.00441204195869659
SMARCA4	Pax3+ progenitors	CKAP5	3	dbcorrdb__POLR2AphosphoS2__ENCSR000DYF_1__m12	3.44	FALSE	0.00441111801050365
SMARCA4	Pax3+ progenitors	CENPJ	9	dbcorrdb__GABPA__ENCSR000BJK_1__m1	5.26	FALSE	0.00440741561014628
SMARCA4	Pax3+ progenitors	IQUB	1	predrem__nrMotif2348	3.23	FALSE	0.00440639771659702
SMARCA4	Pax3+ progenitors	PHAX	4	dbcorrdb__ELK4__ENCSR000EVI_1__m1	5.21	FALSE	0.00440582252536189
SMARCA4	Pax3+ progenitors	ARF1	18	dbcorrdb__GABPA__ENCSR000BJK_1__m1	5.26	FALSE	0.00440448664266251
SMARCA4	Pax3+ progenitors	CLDN6	1	dbcorrdb__POLR2AphosphoS2__ENCSR000DYF_1__m12	3.44	FALSE	0.00440159060179695
SMARCA4	Pax3+ progenitors	GAPVD1	21	dbcorrdb__GABPA__ENCSR000BJK_1__m1	5.26	FALSE	0.00439857452417773
SMARCA4	Pax3+ progenitors	CRMP1	7	dbcorrdb__ELK4__ENCSR000EVB_1__m1	5.22	FALSE	0.00439020477779615
SMARCA4	Pax3+ progenitors	WBP4	2	dbcorrdb__POLR2AphosphoS2__ENCSR000DYF_1__m12	3.44	FALSE	0.00438470988522769
SMARCA4	Pax3+ progenitors	MRPS30	2	dbcorrdb__PHF8__ENCSR000AQH_1__m1	4.72	FALSE	0.00438390550004552
SMARCA4	Pax3+ progenitors	GDF11	2	dbcorrdb__POLR2AphosphoS2__ENCSR000DYF_1__m12	3.44	FALSE	0.00438267167811987
SMARCA4	Pax3+ progenitors	MRPL37	1	dbcorrdb__TAF1__ENCSR000BJN_1__m1	4.14	FALSE	0.00438136208252887
SMARCA4	Pax3+ progenitors	SLC37A4	7	dbcorrdb__PHF8__ENCSR000AQH_1__m1	4.72	FALSE	0.00437725707150984
SMARCA4	Pax3+ progenitors	PKP4	1	predrem__nrMotif2348	3.23	FALSE	0.00436867658074301
SMARCA4	Pax3+ progenitors	TMA7	15	dbcorrdb__GABPA__ENCSR000BJK_1__m1	5.26	FALSE	0.004367978856314
SMARCA4	Pax3+ progenitors	SEC63	6	dbcorrdb__POLR2A__ENCSR000DMK_1__m1	4.41	FALSE	0.00436522213314588
SMARCA4	Pax3+ progenitors	DPAGT1	8	dbcorrdb__SIN3A__ENCSR000BGL_1__m1	4.91	FALSE	0.00436433762387914
SMARCA4	Pax3+ progenitors	DNAJC2	13	dbcorrdb__GABPA__ENCSR000BJK_1__m1	5.26	FALSE	0.00436400412237942
SMARCA4	Pax3+ progenitors	LAPTM4B	5	dbcorrdb__POLR2A__ENCSR000EAM_1__m1	4.55	FALSE	0.00436283552513008
SMARCA4	Pax3+ progenitors	MORF4L2	8	dbcorrdb__GABPA__ENCSR000BJK_1__m1	5.26	FALSE	0.00436178205310973
SMARCA4	Pax3+ progenitors	SREBF2	1	dbcorrdb__TAF1__ENCSR000BJN_1__m1	4.14	FALSE	0.00435582827742604
SMARCA4	Pax3+ progenitors	DSTN	3	dbcorrdb__SIN3A__ENCSR000BGL_1__m1	4.91	FALSE	0.00435336985426196
SMARCA4	Pax3+ progenitors	IDH1	4	dbcorrdb__POLR2A__ENCSR000DMK_1__m1	4.41	FALSE	0.00435091724842997
SMARCA4	Pax3+ progenitors	ATP2A2	4	dbcorrdb__POLR2AphosphoS2__ENCSR000DYF_1__m12	3.44	FALSE	0.00435033860061426
SMARCA4	Pax3+ progenitors	MAD2L2	2	predrem__nrMotif2348	3.23	FALSE	0.00434838101309829
SMARCA4	Pax3+ progenitors	EIF5B	5	dbcorrdb__POLR2A__ENCSR000EAY_1__m1	4.12	FALSE	0.00434805741941136
SMARCA4	Pax3+ progenitors	TTC3	1	predrem__nrMotif2348	3.23	FALSE	0.00434681151293816
SMARCA4	Pax3+ progenitors	PRRX2	9	dbcorrdb__ELK4__ENCSR000EVB_1__m1	5.22	FALSE	0.00433706024787329
SMARCA4	Pax3+ progenitors	SLC25A39	8	dbcorrdb__GABPA__ENCSR000BJK_1__m1	5.26	FALSE	0.0043368274973757
SMARCA4	Pax3+ progenitors	FKBP3	6	dbcorrdb__ELK4__ENCSR000EVI_1__m1	5.21	FALSE	0.00433313303113651
SMARCA4	Pax3+ progenitors	CTNNA1	15	dbcorrdb__GABPA__ENCSR000BJK_1__m1	5.26	FALSE	0.0043315160117956
SMARCA4	Pax3+ progenitors	ARPC3	19	dbcorrdb__GABPA__ENCSR000BJK_1__m1	5.26	FALSE	0.00433115221837222
SMARCA4	Pax3+ progenitors	RNF41	6	dbcorrdb__HCFC1__ENCSR000ECH_1__m3	4.71	FALSE	0.00433092189164329
SMARCA4	Pax3+ progenitors	NT5DC2	3	dbcorrdb__ELK4__ENCSR000EVB_1__m1	5.22	FALSE	0.00432387384146595
SMARCA4	Pax3+ progenitors	SUPT16H	16	dbcorrdb__GABPA__ENCSR000BJK_1__m1	5.26	FALSE	0.00432272156856175
SMARCA4	Pax3+ progenitors	BCAM	3	dbcorrdb__POLR2AphosphoS2__ENCSR000DYF_1__m12	3.44	FALSE	0.00432058798113904
SMARCA4	Pax3+ progenitors	MRPL22	10	dbcorrdb__GABPA__ENCSR000BJK_1__m1	5.26	FALSE	0.00431721406580266
SMARCA4	Pax3+ progenitors	EIF3A	7	dbcorrdb__POLR2A__ENCSR000DMK_1__m1	4.41	FALSE	0.00431628184863422
SMARCA4	Pax3+ progenitors	LRRC49	16	dbcorrdb__GABPA__ENCSR000BJK_1__m1	5.26	FALSE	0.00431463773974051
SMARCA4	Pax3+ progenitors	PPM1G	3	dbcorrdb__ETS1__ENCSR000BKQ_1__m3	4.97	FALSE	0.00431427654606709
SMARCA4	Pax3+ progenitors	OAZ1	2	dbcorrdb__POLR2AphosphoS2__ENCSR000DYF_1__m12	3.44	FALSE	0.00430985405458975
SMARCA4	Pax3+ progenitors	GXYLT1	1	predrem__nrMotif2348	3.23	FALSE	0.00430858079346735
SMARCA4	Pax3+ progenitors	LRRC10B	1	predrem__nrMotif2348	3.23	FALSE	0.0043055342168202
SMARCA4	Pax3+ progenitors	YWHAQ	5	dbcorrdb__GABPA__ENCSR000BJK_1__m1	5.26	FALSE	0.00430421649499914
SMARCA4	Pax3+ progenitors	GJA1	4	dbcorrdb__ETS1__ENCSR000BKQ_1__m3	4.97	FALSE	0.00430320648500388
SMARCA4	Pax3+ progenitors	NAP1L1	5	dbcorrdb__PHF8__ENCSR000AQH_1__m1	4.72	FALSE	0.0043025022930324
SMARCA4	Pax3+ progenitors	PNN	5	dbcorrdb__GABPA__ENCSR000BJK_1__m1	5.26	FALSE	0.0043008046528592
SMARCA4	Pax3+ progenitors	PSMB7	16	dbcorrdb__GABPA__ENCSR000BJK_1__m1	5.26	FALSE	0.00429966107787869
SMARCA4	Pax3+ progenitors	MCCC2	3	dbcorrdb__POLR2AphosphoS2__ENCSR000DYF_1__m12	3.44	FALSE	0.00429817660867265
SMARCA4	Pax3+ progenitors	CLCN6	7	dbcorrdb__GABPA__ENCSR000BJK_1__m1	5.26	FALSE	0.00429744108008612
SMARCA4	Pax3+ progenitors	LARS	6	dbcorrdb__ETS1__ENCSR000BKQ_1__m3	4.97	FALSE	0.00429480578830562
SMARCA4	Pax3+ progenitors	HNRNPLL	8	dbcorrdb__ELK4__ENCSR000EVI_1__m1	5.21	FALSE	0.00429362794021211
SMARCA4	Pax3+ progenitors	ATRNL1	3	dbcorrdb__ELK4__ENCSR000EVB_1__m1	5.22	FALSE	0.00429229335457014
SMARCA4	Pax3+ progenitors	RAB11A	18	dbcorrdb__GABPA__ENCSR000BJK_1__m1	5.26	FALSE	0.00428802733383238
SMARCA4	Pax3+ progenitors	WLS	6	dbcorrdb__ELK4__ENCSR000EVB_1__m1	5.22	FALSE	0.00428473563786697
SMARCA4	Pax3+ progenitors	RPS20	3	dbcorrdb__SIN3A__ENCSR000BGL_1__m1	4.91	FALSE	0.0042846516270961
SMARCA4	Pax3+ progenitors	PARD6B	17	dbcorrdb__GABPA__ENCSR000BJK_1__m1	5.26	FALSE	0.00428321433511838
SMARCA4	Pax3+ progenitors	PRPF38A	12	dbcorrdb__GABPA__ENCSR000BJK_1__m1	5.26	FALSE	0.00428061844813233
SMARCA4	Pax3+ progenitors	CEP85	5	dbcorrdb__POLR2A__ENCSR000EAM_1__m1	4.55	FALSE	0.00427815817602756
SMARCA4	Pax3+ progenitors	SLC44A1	15	dbcorrdb__GABPA__ENCSR000BJK_1__m1	5.26	FALSE	0.00427254651715377
SMARCA4	Pax3+ progenitors	ELOVL6	13	dbcorrdb__GABPA__ENCSR000BJK_1__m1	5.26	FALSE	0.00426860874639811
SMARCA4	Pax3+ progenitors	QSER1	7	dbcorrdb__GABPA__ENCSR000BJK_1__m1	5.26	FALSE	0.00426048075788011
SMARCA4	Pax3+ progenitors	MESP2	2	dbcorrdb__POLR2AphosphoS2__ENCSR000DYF_1__m12	3.44	FALSE	0.00425955746584367
SMARCA4	Pax3+ progenitors	PA2G4	5	dbcorrdb__ETS1__ENCSR000BKQ_1__m3	4.97	FALSE	0.00425788624620136
SMARCA4	Pax3+ progenitors	PARK7	18	dbcorrdb__GABPA__ENCSR000BJK_1__m1	5.26	FALSE	0.00425632098413778
SMARCA4	Pax3+ progenitors	PELI1	3	dbcorrdb__ETS1__ENCSR000BKQ_1__m3	4.97	FALSE	0.00425549223602612
SMARCA4	Pax3+ progenitors	ME2	4	dbcorrdb__PHF8__ENCSR000AQH_1__m1	4.72	FALSE	0.00425539494608888
SMARCA4	Pax3+ progenitors	DACH1	6	dbcorrdb__ELK4__ENCSR000EVI_1__m1	5.21	FALSE	0.0042551193631418
SMARCA4	Pax3+ progenitors	SCUBE3	5	dbcorrdb__SIN3A__ENCSR000BGL_1__m1	4.91	FALSE	0.00425073431185986
SMARCA4	Pax3+ progenitors	ZC4H2	1	predrem__nrMotif2348	3.23	FALSE	0.00425071120226312
SMARCA4	Pax3+ progenitors	PBRM1	2	dbcorrdb__ZNF384__ENCSR000EFP_1__m1	3.3	FALSE	0.00425047293989408
SMARCA4	Pax3+ progenitors	SEC23IP	7	dbcorrdb__ELK4__ENCSR000EVB_1__m1	5.22	FALSE	0.00424852484419006
SMARCA4	Pax3+ progenitors	HNRNPA3	1	predrem__nrMotif2348	3.23	FALSE	0.00424399856255871
SMARCA4	Pax3+ progenitors	HSPA9	12	dbcorrdb__PHF8__ENCSR000AQH_1__m1	4.72	FALSE	0.00424382086439173
SMARCA4	Pax3+ progenitors	ACADS	2	dbcorrdb__ZNF384__ENCSR000EFP_1__m1	3.3	FALSE	0.00424049248032118
SMARCA4	Pax3+ progenitors	DLAT	3	dbcorrdb__POLR2AphosphoS2__ENCSR000DYF_1__m12	3.44	FALSE	0.00424029222116608
SMARCA4	Pax3+ progenitors	NUP210	3	dbcorrdb__PHF8__ENCSR000AQH_1__m1	4.72	FALSE	0.00424027687886621
SMARCA4	Pax3+ progenitors	COX4I1	3	dbcorrdb__GABPA__ENCSR000BJK_1__m1	5.26	FALSE	0.00423953244897295
SMARCA4	Pax3+ progenitors	HMMR	4	dbcorrdb__POLR2A__ENCSR000EAM_1__m1	4.55	FALSE	0.00423938039878469
SMARCA4	Pax3+ progenitors	MICALL2	14	dbcorrdb__GABPA__ENCSR000BJK_1__m1	5.26	FALSE	0.00423693412105025
SMARCA4	Pax3+ progenitors	ACLY	7	dbcorrdb__SIN3A__ENCSR000BGL_1__m1	4.91	FALSE	0.00423581803198047
SMARCA4	Pax3+ progenitors	SEC13	15	dbcorrdb__GABPA__ENCSR000BJK_1__m1	5.26	FALSE	0.00423434865406101
SMARCA4	Pax3+ progenitors	POLR2D	1	dbcorrdb__ZNF384__ENCSR000EFP_1__m1	3.3	FALSE	0.00422884353172905
SMARCA4	Pax3+ progenitors	YWHAB	17	dbcorrdb__GABPA__ENCSR000BJK_1__m1	5.26	FALSE	0.00422848904827592
SMARCA4	Pax3+ progenitors	RPN1	3	dbcorrdb__POLR2AphosphoS2__ENCSR000DYF_1__m12	3.44	FALSE	0.00422343999760362
SMARCA4	Pax3+ progenitors	MEOX1	4	dbcorrdb__POLR2A__ENCSR000DMK_1__m1	4.41	FALSE	0.00422010767628591
SMARCA4	Pax3+ progenitors	THRAP3	3	dbcorrdb__POLR2AphosphoS2__ENCSR000DYF_1__m12	3.44	FALSE	0.00422004685458433
SMARCA4	Pax3+ progenitors	PLEKHA5	4	dbcorrdb__POLR2AphosphoS2__ENCSR000DYF_1__m12	3.44	FALSE	0.0042193224052188
SMARCA4	Pax3+ progenitors	EIF3J	4	dbcorrdb__POLR2AphosphoS2__ENCSR000DYF_1__m12	3.44	FALSE	0.00421868627908643
SMARCA4	Pax3+ progenitors	FNBP1L	2	dbcorrdb__ZNF384__ENCSR000EFP_1__m1	3.3	FALSE	0.00421673458386748
SMARCA4	Pax3+ progenitors	MRPL18	4	dbcorrdb__ELK4__ENCSR000EVI_1__m1	5.21	FALSE	0.00421603875890152
SMARCA4	Pax3+ progenitors	PSIP1	6	dbcorrdb__POLR2A__ENCSR000DMK_1__m1	4.41	FALSE	0.0042132339981582
SMARCA4	Pax3+ progenitors	SSBP3	8	dbcorrdb__GABPA__ENCSR000BJK_1__m1	5.26	FALSE	0.00421154854883756
SMARCA4	Pax3+ progenitors	BPTF	7	dbcorrdb__POLR2A__ENCSR000EAM_1__m1	4.55	FALSE	0.00421131985276503
SMARCA4	Pax3+ progenitors	ABCF1	2	dbcorrdb__POLR2AphosphoS2__ENCSR000DYF_1__m12	3.44	FALSE	0.00420929102767131
SMARCA4	Pax3+ progenitors	IPO11	5	dbcorrdb__SIN3A__ENCSR000BGL_1__m1	4.91	FALSE	0.00420435637171498
SMARCA4	Pax3+ progenitors	REEP2	2	dbcorrdb__ZNF384__ENCSR000EFP_1__m1	3.3	FALSE	0.00420393467058056
SMARCA4	Pax3+ progenitors	DCTPP1	1	dbcorrdb__ZNF384__ENCSR000EFP_1__m1	3.3	FALSE	0.00420261803421152
SMARCA4	Pax3+ progenitors	GOT2	1	dbcorrdb__POLR2AphosphoS2__ENCSR000DYF_1__m12	3.44	FALSE	0.00419932826219109
SMARCA4	Pax3+ progenitors	SYNCRIP	7	dbcorrdb__ETS1__ENCSR000BKQ_1__m3	4.97	FALSE	0.00419884442381678
SMARCA4	Pax3+ progenitors	C1QBP	1	dbcorrdb__HCFC1__ENCSR000ECH_1__m3	4.71	FALSE	0.00419830105100629
SMARCA4	Pax3+ progenitors	G3BP1	3	dbcorrdb__POLR2A__ENCSR000DMK_1__m1	4.41	FALSE	0.00419712072138019
SMARCA4	Pax3+ progenitors	SIM1	4	dbcorrdb__PHF8__ENCSR000AQH_1__m1	4.72	FALSE	0.0041954522877764
SMARCA4	Pax3+ progenitors	CHID1	19	dbcorrdb__GABPA__ENCSR000BJK_1__m1	5.26	FALSE	0.00419376837035102
SMARCA4	Pax3+ progenitors	SLC9A3R1	12	dbcorrdb__GABPA__ENCSR000BJK_1__m1	5.26	FALSE	0.00419213507396168
SMARCA4	Pax3+ progenitors	PPIL2	19	dbcorrdb__GABPA__ENCSR000BJK_1__m1	5.26	FALSE	0.00419190826153578
SMARCA4	Pax3+ progenitors	SMCHD1	18	dbcorrdb__GABPA__ENCSR000BJK_1__m1	5.26	FALSE	0.00419083974970175
SMARCA4	Pax3+ progenitors	MYCN	1	dbcorrdb__ELF1__ENCSR000BPT_1__m2	4.69	FALSE	0.00418788161544219
SMARCA4	Pax3+ progenitors	COX5B	16	dbcorrdb__GABPA__ENCSR000BJK_1__m1	5.26	FALSE	0.00418770424170009
SMARCA4	Pax3+ progenitors	NRIP1	6	dbcorrdb__ELK4__ENCSR000EVB_1__m1	5.22	FALSE	0.0041849890152249
SMARCA4	Pax3+ progenitors	AXIN2	9	dbcorrdb__GABPA__ENCSR000BJK_1__m1	5.26	FALSE	0.00418060362661257
SMARCA4	Pax3+ progenitors	CS	4	dbcorrdb__POLR2AphosphoS2__ENCSR000DYF_1__m12	3.44	FALSE	0.00418042722968102
SMARCA4	Pax3+ progenitors	TARS	3	dbcorrdb__POLR2A__ENCSR000EAM_1__m1	4.55	FALSE	0.00417876369654208
SMARCA4	Pax3+ progenitors	NUCKS1	3	dbcorrdb__POLR2AphosphoS2__ENCSR000DYF_1__m12	3.44	FALSE	0.00417726557816086
SMARCA4	Pax3+ progenitors	COPB2	11	dbcorrdb__GABPA__ENCSR000BJK_1__m1	5.26	FALSE	0.00416552516440148
SMARCA4	Pax3+ progenitors	MYEF2	2	dbcorrdb__GABPA__ENCSR000BJK_1__m1	5.26	FALSE	0.00416386776327155
SMARCA4	Pax3+ progenitors	ENY2	12	dbcorrdb__GABPA__ENCSR000BJK_1__m1	5.26	FALSE	0.00416105136529146
SMARCA4	Pax3+ progenitors	EBF1	20	dbcorrdb__GABPA__ENCSR000BJK_1__m1	5.26	FALSE	0.00415275117435787
SMARCA4	Pax3+ progenitors	TMEM208	15	dbcorrdb__GABPA__ENCSR000BJK_1__m1	5.26	FALSE	0.00414811395753647
SMARCA4	Pax3+ progenitors	MYBL2	7	dbcorrdb__POLR2A__ENCSR000EAM_1__m1	4.55	FALSE	0.00414677555935263
SMARCA4	Pax3+ progenitors	UBE2R2	4	dbcorrdb__POLR2AphosphoS2__ENCSR000DYF_1__m12	3.44	FALSE	0.00414110333520571
SMARCA4	Pax3+ progenitors	BAZ1B	5	dbcorrdb__TAF1__ENCSR000BJN_1__m1	4.14	FALSE	0.00413700750001997
SMARCA4	Pax3+ progenitors	PLVAP	4	dbcorrdb__ETS1__ENCSR000BKQ_1__m3	4.97	FALSE	0.00413558211411067
SMARCA4	Pax3+ progenitors	NDUFB11	3	dbcorrdb__ELK4__ENCSR000EVI_1__m1	5.21	FALSE	0.00413549259863778
SMARCA4	Pax3+ progenitors	SRRM2	15	dbcorrdb__GABPA__ENCSR000BJK_1__m1	5.26	FALSE	0.00413299272371435
SMARCA4	Pax3+ progenitors	KPNA3	1	predrem__nrMotif2348	3.23	FALSE	0.00413071822751397
SMARCA4	Pax3+ progenitors	SAFB	2	dbcorrdb__TAF1__ENCSR000BJN_1__m1	4.14	FALSE	0.00412896858371088
SMARCA4	Pax3+ progenitors	DDRGK1	1	dbcorrdb__POLR2A__ENCSR000BHH_1__m1	3.76	FALSE	0.00412579239316036
SMARCA4	Pax3+ progenitors	SULF2	17	dbcorrdb__GABPA__ENCSR000BJK_1__m1	5.26	FALSE	0.0041200138856278
SMARCA4	Pax3+ progenitors	LBR	10	dbcorrdb__GABPA__ENCSR000BJK_1__m1	5.26	FALSE	0.00411809529074199
SMARCA4	Pax3+ progenitors	HARS	18	dbcorrdb__GABPA__ENCSR000BJK_1__m1	5.26	FALSE	0.00411549674370703
SMARCA4	Pax3+ progenitors	LMO2	13	dbcorrdb__GABPA__ENCSR000BJK_1__m1	5.26	FALSE	0.00411455871474627
SMARCA4	Pax3+ progenitors	NEO1	1	predrem__nrMotif2348	3.23	FALSE	0.00411247221829361
SMARCA4	Pax3+ progenitors	ACO2	3	dbcorrdb__POLR2AphosphoS2__ENCSR000DYF_1__m12	3.44	FALSE	0.00411211943403845
SMARCA4	Pax3+ progenitors	HOXA3	14	dbcorrdb__GABPA__ENCSR000BJK_1__m1	5.26	FALSE	0.004106701713021
SMARCA4	Pax3+ progenitors	UBN1	6	dbcorrdb__POLR2A__ENCSR000DMK_1__m1	4.41	FALSE	0.00410375298808295
SMARCA4	Pax3+ progenitors	ENDOV	15	dbcorrdb__GABPA__ENCSR000BJK_1__m1	5.26	FALSE	0.00410312035076212
SMARCA4	Pax3+ progenitors	TRAPPC3	7	dbcorrdb__SIN3A__ENCSR000BGL_1__m1	4.91	FALSE	0.00410292030523311
SMARCA4	Pax3+ progenitors	KLHDC4	17	dbcorrdb__GABPA__ENCSR000BJK_1__m1	5.26	FALSE	0.00409476269723286
SMARCA4	Pax3+ progenitors	COX5A	4	dbcorrdb__POLR2AphosphoS2__ENCSR000DYF_1__m12	3.44	FALSE	0.00409324925889007
SMARCA4	Pax3+ progenitors	ZC3H14	5	dbcorrdb__POLR2A__ENCSR000BHH_1__m1	3.76	FALSE	0.00409201253054779
SMARCA4	Pax3+ progenitors	RRM1	1	dbcorrdb__TAF1__ENCSR000BJN_1__m1	4.14	FALSE	0.00409171655709117
SMARCA4	Pax3+ progenitors	RFXANK	13	dbcorrdb__GABPA__ENCSR000BJK_1__m1	5.26	FALSE	0.00408992470813708
SMARCA4	Pax3+ progenitors	PDHA1	6	dbcorrdb__SIN3A__ENCSR000BGL_1__m1	4.91	FALSE	0.00408990762860534
SMARCA4	Pax3+ progenitors	GDI2	4	dbcorrdb__HCFC1__ENCSR000ECH_1__m3	4.71	FALSE	0.0040896074680197
SMARCA4	Pax3+ progenitors	HSPD1	16	dbcorrdb__GABPA__ENCSR000BJK_1__m1	5.26	FALSE	0.00408690852027462
SMARCA4	Pax3+ progenitors	TERB1	9	dbcorrdb__GABPA__ENCSR000BJK_1__m1	5.26	FALSE	0.00408611128105865
SMARCA4	Pax3+ progenitors	VPS41	4	dbcorrdb__ELK4__ENCSR000EVB_1__m1	5.22	FALSE	0.00408592610609381
SMARCA4	Pax3+ progenitors	PRPF4B	16	dbcorrdb__GABPA__ENCSR000BJK_1__m1	5.26	FALSE	0.00408523063346391
SMARCA4	Pax3+ progenitors	PTCH1	15	dbcorrdb__GABPA__ENCSR000BJK_1__m1	5.26	FALSE	0.00408392206516195
SMARCA4	Pax3+ progenitors	ATIC	1	dbcorrdb__POLR2AphosphoS2__ENCSR000DYF_1__m12	3.44	FALSE	0.00407757963470695
SMARCA4	Pax3+ progenitors	EP400	3	dbcorrdb__POLR2A__ENCSR000EAY_1__m1	4.12	FALSE	0.00407721282924241
SMARCA4	Pax3+ progenitors	BRD4	2	dbcorrdb__POLR2AphosphoS2__ENCSR000DYF_1__m12	3.44	FALSE	0.00407597884780429
SMARCA4	Pax3+ progenitors	ARPC2	17	dbcorrdb__GABPA__ENCSR000BJK_1__m1	5.26	FALSE	0.00407309465997283
SMARCA4	Pax3+ progenitors	CDC5L	1	dbcorrdb__ETS1__ENCSR000BKQ_1__m3	4.97	FALSE	0.00407246214953739
SMARCA4	Pax3+ progenitors	MTFR1	4	dbcorrdb__POLR2A__ENCSR000BHH_1__m1	3.76	FALSE	0.00407119276727889
SMARCA4	Pax3+ progenitors	PBX1	2	dbcorrdb__ZNF384__ENCSR000EFP_1__m1	3.3	FALSE	0.00406909820202838
SMARCA4	Pax3+ progenitors	MRPL43	13	dbcorrdb__GABPA__ENCSR000BJK_1__m1	5.26	FALSE	0.00406858014266773
SMARCA4	Pax3+ progenitors	ZNF385A	1	dbcorrdb__GABPA__ENCSR000BJK_1__m1	5.26	FALSE	0.00406779088004485
SMARCA4	Pax3+ progenitors	EIF4A1	14	dbcorrdb__GABPA__ENCSR000BJK_1__m1	5.26	FALSE	0.00406591093747167
SMARCA4	Pax3+ progenitors	EIF3D	20	dbcorrdb__GABPA__ENCSR000BJK_1__m1	5.26	FALSE	0.00406440823421594
SMARCA4	Pax3+ progenitors	CIZ1	9	dbcorrdb__ETS1__ENCSR000BKQ_1__m3	4.97	FALSE	0.00406411315587846
SMARCA4	Pax3+ progenitors	RAB7A	19	dbcorrdb__GABPA__ENCSR000BJK_1__m1	5.26	FALSE	0.00406394566612467
SMARCA4	Pax3+ progenitors	CPNE1	15	dbcorrdb__GABPA__ENCSR000BJK_1__m1	5.26	FALSE	0.00406346696497371
SMARCA4	Pax3+ progenitors	PDIA3	4	dbcorrdb__POLR2A__ENCSR000DMK_1__m1	4.41	FALSE	0.00406262602901605
SMARCA4	Pax3+ progenitors	PPP2CA	6	dbcorrdb__POLR2A__ENCSR000DMK_1__m1	4.41	FALSE	0.00406036264830781
SMARCA4	Pax3+ progenitors	TRIM24	3	dbcorrdb__ZNF384__ENCSR000EFP_1__m1	3.3	FALSE	0.00405917750879444
SMARCA4	Pax3+ progenitors	MRPL40	9	dbcorrdb__GABPA__ENCSR000BJK_1__m1	5.26	FALSE	0.00405767317315629
SMARCA4	Pax3+ progenitors	SLC12A7	11	dbcorrdb__GABPA__ENCSR000BJK_1__m1	5.26	FALSE	0.00405733805272339
SMARCA4	Pax3+ progenitors	NDUFA13	19	dbcorrdb__GABPA__ENCSR000BJK_1__m1	5.26	FALSE	0.004057287521232
SMARCA4	Pax3+ progenitors	HMGCS1	2	dbcorrdb__GABPA__ENCSR000BJK_1__m1	5.26	FALSE	0.00405394308196399
SMARCA4	Pax3+ progenitors	PHC1	9	dbcorrdb__GABPA__ENCSR000BJK_1__m1	5.26	FALSE	0.00405381701021407
SMARCA4	Pax3+ progenitors	FTSJ3	12	dbcorrdb__GABPA__ENCSR000BJK_1__m1	5.26	FALSE	0.00405152051378572
SMARCA4	Pax3+ progenitors	PAK2	8	dbcorrdb__SIN3A__ENCSR000BGL_1__m1	4.91	FALSE	0.00405004374666405
SMARCA4	Pax3+ progenitors	EEF1D	5	dbcorrdb__ELK4__ENCSR000EVI_1__m1	5.21	FALSE	0.00404764390450375
SMARCA4	Pax3+ progenitors	FGFR2	10	dbcorrdb__ETS1__ENCSR000BKQ_1__m3	4.97	FALSE	0.00404746471358551
SMARCA4	Pax3+ progenitors	EPHA4	12	dbcorrdb__GABPA__ENCSR000BJK_1__m1	5.26	FALSE	0.00404717469070511
SMARCA4	Pax3+ progenitors	AASS	1	predrem__nrMotif2348	3.23	FALSE	0.0040462265017702
SMARCA4	Pax3+ progenitors	SNRPD1	19	dbcorrdb__GABPA__ENCSR000BJK_1__m1	5.26	FALSE	0.00404216460886959
SMARCA4	Pax3+ progenitors	CDV3	3	dbcorrdb__POLR2A__ENCSR000DMK_1__m1	4.41	FALSE	0.00404190177925811
SMARCA4	Pax3+ progenitors	DPY19L1	8	dbcorrdb__ELK4__ENCSR000EVB_1__m1	5.22	FALSE	0.00404088159436795
SMARCA4	Pax3+ progenitors	UQCR10	2	dbcorrdb__POLR2A__ENCSR000DMK_1__m1	4.41	FALSE	0.00403910519743726
SMARCA4	Pax3+ progenitors	PCNX1	3	dbcorrdb__TAF1__ENCSR000BJN_1__m1	4.14	FALSE	0.00403797859625458
SMARCA4	Pax3+ progenitors	FZD2	6	dbcorrdb__POLR2A__ENCSR000DMK_1__m1	4.41	FALSE	0.00403609341619013
SMARCA4	Pax3+ progenitors	DSC2	3	dbcorrdb__ELF1__ENCSR000BPT_1__m2	4.69	FALSE	0.0040358213897146
SMARCA4	Pax3+ progenitors	NUDT3	2	dbcorrdb__TAF1__ENCSR000BJN_1__m1	4.14	FALSE	0.00403444274565676
SMARCA4	Pax3+ progenitors	ZNHIT1	15	dbcorrdb__GABPA__ENCSR000BJK_1__m1	5.26	FALSE	0.00403225932397719
SMARCA4	Pax3+ progenitors	PFN2	1	predrem__nrMotif2348	3.23	FALSE	0.00403073212030461
SMARCA4	Pax3+ progenitors	NIFK	5	dbcorrdb__GABPA__ENCSR000BJK_1__m1	5.26	FALSE	0.00402890670653287
SMARCA4	Pax3+ progenitors	RBMS1	5	dbcorrdb__GABPA__ENCSR000BJK_1__m1	5.26	FALSE	0.0040239227299468
SMARCA4	Pax3+ progenitors	PCLO	2	dbcorrdb__ETS1__ENCSR000BKQ_1__m3	4.97	FALSE	0.0040237775269964
SMARCA4	Pax3+ progenitors	DDX39A	4	dbcorrdb__SIN3A__ENCSR000BGL_1__m1	4.91	FALSE	0.00402356164788459
SMARCA4	Pax3+ progenitors	GOLIM4	2	predrem__nrMotif2348	3.23	FALSE	0.00402291824380411
SMARCA4	Pax3+ progenitors	EIF4G1	16	dbcorrdb__GABPA__ENCSR000BJK_1__m1	5.26	FALSE	0.00402119255020748
SMARCA4	Pax3+ progenitors	IQGAP1	7	dbcorrdb__PHF8__ENCSR000AQH_1__m1	4.72	FALSE	0.00402071651301218
SMARCA4	Pax3+ progenitors	ENO2	1	predrem__nrMotif2348	3.23	FALSE	0.00401926079620488
SMARCA4	Pax3+ progenitors	BSCL2	15	dbcorrdb__GABPA__ENCSR000BJK_1__m1	5.26	FALSE	0.00401661067481176
SMARCA4	Pax3+ progenitors	IKZF4	3	dbcorrdb__POLR2AphosphoS2__ENCSR000DYF_1__m12	3.44	FALSE	0.00401416770909013
SMARCA4	Pax3+ progenitors	AUP1	2	dbcorrdb__TAF1__ENCSR000BJN_1__m1	4.14	FALSE	0.00401191723979364
SMARCA4	Pax3+ progenitors	ASPSCR1	10	dbcorrdb__ELK4__ENCSR000EVB_1__m1	5.22	FALSE	0.00401091432129855
SMARCA4	Pax3+ progenitors	DERL1	1	dbcorrdb__PHF8__ENCSR000AQH_1__m1	4.72	FALSE	0.00400676624551218
SMARCA4	Pax3+ progenitors	TPM3	14	dbcorrdb__GABPA__ENCSR000BJK_1__m1	5.26	FALSE	0.00400620272494906
SMARCA4	Pax3+ progenitors	RANBP3	1	dbcorrdb__POLR2A__ENCSR000BHH_1__m1	3.76	FALSE	0.00400354974992701
SMARCA4	Pax3+ progenitors	UBE2K	4	dbcorrdb__POLR2A__ENCSR000DMK_1__m1	4.41	FALSE	0.00400071328554789
SMARCA4	Pax3+ progenitors	C12orf57	10	dbcorrdb__GABPA__ENCSR000BJK_1__m1	5.26	FALSE	0.00399916624407435
SMARCA4	Pax3+ progenitors	C6orf62	6	dbcorrdb__PHF8__ENCSR000AQH_1__m1	4.72	FALSE	0.00399615178901206
SMARCA4	Pax3+ progenitors	IPO8	5	dbcorrdb__GABPA__ENCSR000BJK_1__m1	5.26	FALSE	0.00399607263752175
SMARCA4	Pax3+ progenitors	NCLN	2	dbcorrdb__POLR2AphosphoS2__ENCSR000DYF_1__m12	3.44	FALSE	0.00399546999908911
SMARCA4	Pax3+ progenitors	CLOCK	8	dbcorrdb__ETS1__ENCSR000BKQ_1__m3	4.97	FALSE	0.00399513026331773
SMARCA4	Pax3+ progenitors	KDM5B	11	dbcorrdb__GABPA__ENCSR000BJK_1__m1	5.26	FALSE	0.00399466239837669
SMARCA4	Pax3+ progenitors	DNAJB6	16	dbcorrdb__GABPA__ENCSR000BJK_1__m1	5.26	FALSE	0.0039935883864585
SMARCA4	Pax3+ progenitors	PATZ1	18	dbcorrdb__GABPA__ENCSR000BJK_1__m1	5.26	FALSE	0.00399334119425176
SMARCA4	Pax3+ progenitors	UTP18	4	dbcorrdb__GABPA__ENCSR000BJK_1__m1	5.26	FALSE	0.00399309783224865
SMARCA4	Pax3+ progenitors	EMG1	11	dbcorrdb__GABPA__ENCSR000BJK_1__m1	5.26	FALSE	0.00399235353872642
SMARCA4	Pax3+ progenitors	FAM168B	1	dbcorrdb__POLR2AphosphoS2__ENCSR000DYF_1__m12	3.44	FALSE	0.00399222208786154
SMARCA4	Pax3+ progenitors	USP34	18	dbcorrdb__GABPA__ENCSR000BJK_1__m1	5.26	FALSE	0.00399217825095729
SMARCA4	Pax3+ progenitors	SEPHS1	8	dbcorrdb__POLR2A__ENCSR000EAM_1__m1	4.55	FALSE	0.00398620204487806
SMARCA4	Pax3+ progenitors	CLCN7	6	dbcorrdb__PHF8__ENCSR000AQH_1__m1	4.72	FALSE	0.00398596289788057
SMARCA4	Pax3+ progenitors	GLRX3	2	dbcorrdb__GABPA__ENCSR000BIW_1__m1	4.85	FALSE	0.00398281469070016
SMARCA4	Pax3+ progenitors	C1orf52	3	dbcorrdb__GABPA__ENCSR000BJK_1__m1	5.26	FALSE	0.00398109209154744
SMARCA4	Pax3+ progenitors	TMEM68	15	dbcorrdb__GABPA__ENCSR000BJK_1__m1	5.26	FALSE	0.00397994977506189
SMARCA4	Pax3+ progenitors	DGCR8	1	predrem__nrMotif2348	3.23	FALSE	0.00397078653367686
SMARCA4	Pax3+ progenitors	TONSL	1	predrem__nrMotif2348	3.23	FALSE	0.00396941313693766
SMARCA4	Pax3+ progenitors	SMC1A	5	dbcorrdb__SIN3A__ENCSR000BGL_1__m1	4.91	FALSE	0.00396937438837232
SMARCA4	Pax3+ progenitors	TYRO3	4	dbcorrdb__POLR2A__ENCSR000EAY_1__m1	4.12	FALSE	0.00396446389260851
SMARCA4	Pax3+ progenitors	DHX16	13	dbcorrdb__GABPA__ENCSR000BJK_1__m1	5.26	FALSE	0.00396361692329024
SMARCA4	Pax3+ progenitors	CCNI	19	dbcorrdb__GABPA__ENCSR000BJK_1__m1	5.26	FALSE	0.00396088509689875
SMARCA4	Pax3+ progenitors	NUP98	2	predrem__nrMotif2348	3.23	FALSE	0.00395657413803365
SMARCA4	Pax3+ progenitors	ARHGEF12	6	dbcorrdb__POLR2A__ENCSR000EAM_1__m1	4.55	FALSE	0.00395470161024934
SMARCA4	Pax3+ progenitors	KLHDC9	3	dbcorrdb__POLR2A__ENCSR000EAM_1__m1	4.55	FALSE	0.00395461242252362
SMARCA4	Pax3+ progenitors	HOXB5	4	dbcorrdb__ELK4__ENCSR000EVB_1__m1	5.22	FALSE	0.00395281984912726
SMARCA4	Pax3+ progenitors	CDK16	6	dbcorrdb__GABPA__ENCSR000BJK_1__m1	5.26	FALSE	0.00395170583547408
SMARCA4	Pax3+ progenitors	CARS	1	dbcorrdb__HCFC1__ENCSR000ECH_1__m3	4.71	FALSE	0.00395126372759341
SMARCA4	Pax3+ progenitors	STAT5B	17	dbcorrdb__ELK4__ENCSR000EVI_1__m1	5.21	FALSE	0.00394709180124757
SMARCA4	Pax3+ progenitors	VPS26A	8	dbcorrdb__GABPA__ENCSR000BJK_1__m1	5.26	FALSE	0.00394488098711876
SMARCA4	Pax3+ progenitors	SUMO1	19	dbcorrdb__GABPA__ENCSR000BJK_1__m1	5.26	FALSE	0.00394068250481997
SMARCA4	Pax3+ progenitors	DCAF15	3	dbcorrdb__POLR2AphosphoS2__ENCSR000DYF_1__m12	3.44	FALSE	0.00394061355742939
SMARCA4	Pax3+ progenitors	TAF11	3	dbcorrdb__ELK4__ENCSR000EVB_1__m1	5.22	FALSE	0.00394056171956663
SMARCA4	Pax3+ progenitors	MEA1	15	dbcorrdb__GABPA__ENCSR000BJK_1__m1	5.26	FALSE	0.00394039652470688
SMARCA4	Pax3+ progenitors	TBRG4	11	dbcorrdb__GABPA__ENCSR000BJK_1__m1	5.26	FALSE	0.00393634215030777
SMARCA4	Pax3+ progenitors	TNPO1	5	dbcorrdb__TAF1__ENCSR000BJN_1__m1	4.14	FALSE	0.00393589786300591
SMARCA4	Pax3+ progenitors	XRN2	15	dbcorrdb__GABPA__ENCSR000BJK_1__m1	5.26	FALSE	0.00393493393246408
SMARCA4	Pax3+ progenitors	RPS4X	1	dbcorrdb__ELF1__ENCSR000BPT_1__m2	4.69	FALSE	0.00393459097035793
SMARCA4	Pax3+ progenitors	RCOR2	3	dbcorrdb__POLR2AphosphoS2__ENCSR000DYF_1__m12	3.44	FALSE	0.00393459089374962
SMARCA4	Pax3+ progenitors	SAPCD2	2	dbcorrdb__POLR2A__ENCSR000DMK_1__m1	4.41	FALSE	0.00393381519219564
SMARCA4	Pax3+ progenitors	FKBP8	3	dbcorrdb__POLR2AphosphoS2__ENCSR000DYF_1__m12	3.44	FALSE	0.00393247997378091
SMARCA4	Pax3+ progenitors	EGFL7	18	dbcorrdb__GABPA__ENCSR000BJK_1__m1	5.26	FALSE	0.00393207639985721
SMARCA4	Pax3+ progenitors	MLF2	18	dbcorrdb__GABPA__ENCSR000BJK_1__m1	5.26	FALSE	0.00393164781442998
SMARCA4	Pax3+ progenitors	CD81	1	dbcorrdb__POLR2A__ENCSR000EAY_1__m1	4.12	FALSE	0.00392994532311499
SMARCA4	Pax3+ progenitors	UQCRQ	16	dbcorrdb__GABPA__ENCSR000BJK_1__m1	5.26	FALSE	0.00392973757553922
SMARCA4	Pax3+ progenitors	HSD17B12	2	dbcorrdb__ZNF384__ENCSR000EFP_1__m1	3.3	FALSE	0.00392744266315331
SMARCA4	Pax3+ progenitors	YAF2	1	predrem__nrMotif2348	3.23	FALSE	0.00392445287996487
SMARCA4	Pax3+ progenitors	FUS	5	dbcorrdb__POLR2A__ENCSR000EAM_1__m1	4.55	FALSE	0.00391932871001102
SMARCA4	Pax3+ progenitors	CCNB1	1	dbcorrdb__POLR2AphosphoS2__ENCSR000DYF_1__m12	3.44	FALSE	0.00391789202379138
SMARCA4	Pax3+ progenitors	U2SURP	6	dbcorrdb__GABPA__ENCSR000BJK_1__m1	5.26	FALSE	0.00391712910302519
SMARCA4	Pax3+ progenitors	MRPS36	3	dbcorrdb__POLR2AphosphoS2__ENCSR000DYF_1__m12	3.44	FALSE	0.00391384790947535
SMARCA4	Pax3+ progenitors	TXNDC17	13	dbcorrdb__GABPA__ENCSR000BJK_1__m1	5.26	FALSE	0.00391072531576756
SMARCA4	Pax3+ progenitors	BAG6	17	dbcorrdb__GABPA__ENCSR000BJK_1__m1	5.26	FALSE	0.00391006871792984
SMARCA4	Pax3+ progenitors	BEX3	2	dbcorrdb__POLR2AphosphoS2__ENCSR000DYF_1__m12	3.44	FALSE	0.00390968683585005
SMARCA4	Pax3+ progenitors	RUVBL1	1	dbcorrdb__ETS1__ENCSR000BKQ_1__m3	4.97	FALSE	0.00390901635737278
SMARCA4	Pax3+ progenitors	YBX3	1	predrem__nrMotif2348	3.23	FALSE	0.00390883255056935
SMARCA4	Pax3+ progenitors	KPNA4	11	dbcorrdb__GABPA__ENCSR000BJK_1__m1	5.26	FALSE	0.00390824459804549
SMARCA4	Pax3+ progenitors	ARHGAP5	3	dbcorrdb__POLR2A__ENCSR000DMK_1__m1	4.41	FALSE	0.00390684379200655
SMARCA4	Pax3+ progenitors	WDR18	11	dbcorrdb__SIN3A__ENCSR000BGL_1__m1	4.91	FALSE	0.00390499225939502
SMARCA4	Pax3+ progenitors	NCOR2	10	dbcorrdb__GABPA__ENCSR000BIW_1__m1	4.85	FALSE	0.00390479274734313
SMARCA4	Pax3+ progenitors	CSNK1G1	19	dbcorrdb__GABPA__ENCSR000BJK_1__m1	5.26	FALSE	0.00390345407926007
SMARCA4	Pax3+ progenitors	EMC4	16	dbcorrdb__GABPA__ENCSR000BJK_1__m1	5.26	FALSE	0.00390274694648816
SMARCA4	Pax3+ progenitors	CCDC181	2	dbcorrdb__SIN3A__ENCSR000BGL_1__m1	4.91	FALSE	0.00390237236783471
SMARCA4	Pax3+ progenitors	LMNB1	8	dbcorrdb__GABPA__ENCSR000BJK_1__m1	5.26	FALSE	0.00389774256787753
SMARCA4	Pax3+ progenitors	PPAT	2	dbcorrdb__ZNF384__ENCSR000EFP_1__m1	3.3	FALSE	0.00389418492645877
SMARCA4	Pax3+ progenitors	STRN	10	dbcorrdb__ELK4__ENCSR000EVI_1__m1	5.21	FALSE	0.00389390039109725
SMARCA4	Pax3+ progenitors	SMC4	3	dbcorrdb__TAF1__ENCSR000BJN_1__m1	4.14	FALSE	0.00389006505720611
SMARCA4	Pax3+ progenitors	DDX3X	6	dbcorrdb__POLR2A__ENCSR000DMK_1__m1	4.41	FALSE	0.00388880869072108
SMARCA4	Pax3+ progenitors	IRAK1	2	dbcorrdb__TAF1__ENCSR000BJN_1__m1	4.14	FALSE	0.00388752253161013
SMARCA4	Pax3+ progenitors	NRAS	15	dbcorrdb__GABPA__ENCSR000BJK_1__m1	5.26	FALSE	0.00388739120382586
SMARCA4	Pax3+ progenitors	PPIG	20	dbcorrdb__GABPA__ENCSR000BJK_1__m1	5.26	FALSE	0.00388449307366389
SMARCA4	Pax3+ progenitors	WDR61	15	dbcorrdb__GABPA__ENCSR000BJK_1__m1	5.26	FALSE	0.00388402605081706
SMARCA4	Pax3+ progenitors	NPM1	2	dbcorrdb__POLR2A__ENCSR000EAM_1__m1	4.55	FALSE	0.00388226064138416
SMARCA4	Pax3+ progenitors	ZMPSTE24	11	dbcorrdb__GABPA__ENCSR000BJK_1__m1	5.26	FALSE	0.00388201330874127
SMARCA4	Pax3+ progenitors	DDX6	7	dbcorrdb__POLR2A__ENCSR000DMK_1__m1	4.41	FALSE	0.00388198447466286
SMARCA4	Pax3+ progenitors	CTCF	15	dbcorrdb__GABPA__ENCSR000BJK_1__m1	5.26	FALSE	0.00388049093929445
SMARCA4	Pax3+ progenitors	RELL1	5	dbcorrdb__GABPA__ENCSR000BJK_1__m1	5.26	FALSE	0.00387806899851634
SMARCA4	Pax3+ progenitors	RPF1	13	dbcorrdb__GABPA__ENCSR000BJK_1__m1	5.26	FALSE	0.00387781546228932
SMARCA4	Pax3+ progenitors	ALDH16A1	16	dbcorrdb__GABPA__ENCSR000BJK_1__m1	5.26	FALSE	0.00387711365327368
SMARCA4	Pax3+ progenitors	DKC1	1	dbcorrdb__POLR2A__ENCSR000BHH_1__m1	3.76	FALSE	0.00387657695802758
SMARCA4	Pax3+ progenitors	MRPL57	12	dbcorrdb__GABPA__ENCSR000BJK_1__m1	5.26	FALSE	0.00387392374582438
SMARCA4	Pax3+ progenitors	TUBB4B	3	dbcorrdb__TAF1__ENCSR000BJN_1__m1	4.14	FALSE	0.00386900385840973
SMARCA4	Pax3+ progenitors	TMED3	2	dbcorrdb__POLR2A__ENCSR000DMK_1__m1	4.41	FALSE	0.00386817132610994
SMARCA4	Pax3+ progenitors	NNT	8	dbcorrdb__GABPA__ENCSR000BJK_1__m1	5.26	FALSE	0.00386624022970564
SMARCA4	Pax3+ progenitors	MPDU1	15	dbcorrdb__GABPA__ENCSR000BJK_1__m1	5.26	FALSE	0.00386521466990239
SMARCA4	Pax3+ progenitors	EYA3	18	dbcorrdb__GABPA__ENCSR000BJK_1__m1	5.26	FALSE	0.00386503868141872
SMARCA4	Pax3+ progenitors	FMR1	10	dbcorrdb__GABPA__ENCSR000BJK_1__m1	5.26	FALSE	0.00386402848296223
SMARCA4	Pax3+ progenitors	PTGR1	10	dbcorrdb__PHF8__ENCSR000AQH_1__m1	4.72	FALSE	0.00386218713042792
SMARCA4	Pax3+ progenitors	HECTD1	5	dbcorrdb__GABPA__ENCSR000BIW_1__m1	4.85	FALSE	0.00386207425663384
SMARCA4	Pax3+ progenitors	M6PR	15	dbcorrdb__GABPA__ENCSR000BJK_1__m1	5.26	FALSE	0.00386200656322895
SMARCA4	Pax3+ progenitors	HIF1AN	11	dbcorrdb__GABPA__ENCSR000BJK_1__m1	5.26	FALSE	0.00386076118979037
SMARCA4	Pax3+ progenitors	PTMA	11	dbcorrdb__ELK4__ENCSR000EVI_1__m1	5.21	FALSE	0.00385998314158898
SMARCA4	Pax3+ progenitors	RIF1	1	dbcorrdb__TAF1__ENCSR000BJN_1__m1	4.14	FALSE	0.00385989454913754
SMARCA4	Pax3+ progenitors	MOB3B	5	dbcorrdb__GABPA__ENCSR000BJK_1__m1	5.26	FALSE	0.00385834242531149
SMARCA4	Pax3+ progenitors	USP14	2	predrem__nrMotif2348	3.23	FALSE	0.00385591954672052
SMARCA4	Pax3+ progenitors	IDH3B	12	dbcorrdb__GABPA__ENCSR000BJK_1__m1	5.26	FALSE	0.00385561387800505
SMARCA4	Pax3+ progenitors	HOXA1	14	dbcorrdb__GABPA__ENCSR000BJK_1__m1	5.26	FALSE	0.00385155855753932
SMARCA4	Pax3+ progenitors	ZHX1	5	dbcorrdb__ELF1__ENCSR000BPT_1__m2	4.69	FALSE	0.00385098483378016
SMARCA4	Pax3+ progenitors	PGS1	17	dbcorrdb__GABPA__ENCSR000BJK_1__m1	5.26	FALSE	0.00384618738907499
SMARCA4	Pax3+ progenitors	MDH1	4	dbcorrdb__ELK4__ENCSR000EVI_1__m1	5.21	FALSE	0.00384521128325737
SMARCA4	Pax3+ progenitors	GNPDA1	1	dbcorrdb__POLR2AphosphoS2__ENCSR000DYF_1__m12	3.44	FALSE	0.00384444430873722
SMARCA4	Pax3+ progenitors	RAD23B	1	dbcorrdb__TAF1__ENCSR000BJN_1__m1	4.14	FALSE	0.00384386728478266
SMARCA4	Pax3+ progenitors	RANBP9	3	dbcorrdb__POLR2AphosphoS2__ENCSR000DYF_1__m12	3.44	FALSE	0.00384370481395376
SMARCA4	Pax3+ progenitors	RBPMS2	8	dbcorrdb__POLR2A__ENCSR000EAM_1__m1	4.55	FALSE	0.0038434893958867
SMARCA4	Pax3+ progenitors	PTP4A1	4	dbcorrdb__POLR2A__ENCSR000DMK_1__m1	4.41	FALSE	0.00384309601756721
SMARCA4	Pax3+ progenitors	STRN4	4	dbcorrdb__POLR2A__ENCSR000DMK_1__m1	4.41	FALSE	0.00384283709768378
SMARCA4	Pax3+ progenitors	WAPL	15	dbcorrdb__ETS1__ENCSR000BKQ_1__m3	4.97	FALSE	0.00384244421737296
SMARCA4	Pax3+ progenitors	RTN4	14	dbcorrdb__GABPA__ENCSR000BJK_1__m1	5.26	FALSE	0.00384171071447287
SMARCA4	Pax3+ progenitors	RTF1	3	dbcorrdb__POLR2AphosphoS2__ENCSR000DYF_1__m12	3.44	FALSE	0.00384074110105517
SMARCA4	Pax3+ progenitors	DDX21	14	dbcorrdb__GABPA__ENCSR000BJK_1__m1	5.26	FALSE	0.00383676085782605
SMARCA4	Pax3+ progenitors	SRP14	16	dbcorrdb__GABPA__ENCSR000BJK_1__m1	5.26	FALSE	0.00383673633160846
SMARCA4	Pax3+ progenitors	ERH	11	dbcorrdb__GABPA__ENCSR000BJK_1__m1	5.26	FALSE	0.00383571565837303
SMARCA4	Pax3+ progenitors	SLC25A36	1	dbcorrdb__ELF1__ENCSR000BPT_1__m2	4.69	FALSE	0.00383488654279944
SMARCA4	Pax3+ progenitors	CALM1	2	predrem__nrMotif2348	3.23	FALSE	0.00383476585767074
SMARCA4	Pax3+ progenitors	SNF8	14	dbcorrdb__GABPA__ENCSR000BJK_1__m1	5.26	FALSE	0.00383238975596774
SMARCA4	Pax3+ progenitors	OARD1	16	dbcorrdb__GABPA__ENCSR000BJK_1__m1	5.26	FALSE	0.00383175586734456
SMARCA4	Pax3+ progenitors	HMGB2	2	dbcorrdb__POLR2A__ENCSR000BHH_1__m1	3.76	FALSE	0.00383170569973079
SMARCA4	Pax3+ progenitors	C9orf40	1	dbcorrdb__ELK4__ENCSR000EVB_1__m1	5.22	FALSE	0.00383146661333957
SMARCA4	Pax3+ progenitors	HNRNPDL	1	predrem__nrMotif2348	3.23	FALSE	0.0038309060426376
SMARCA4	Pax3+ progenitors	LEF1	12	dbcorrdb__GABPA__ENCSR000BJK_1__m1	5.26	FALSE	0.00383063368164761
SMARCA4	Pax3+ progenitors	ABCE1	2	dbcorrdb__TAF1__ENCSR000BJN_1__m1	4.14	FALSE	0.00383006071747593
SMARCA4	Pax3+ progenitors	KCTD20	2	dbcorrdb__POLR2A__ENCSR000EAY_1__m1	4.12	FALSE	0.00382954632131269
SMARCA4	Pax3+ progenitors	GIT1	13	dbcorrdb__GABPA__ENCSR000BJK_1__m1	5.26	FALSE	0.00382921200599816
SMARCA4	Pax3+ progenitors	PCBP1	20	dbcorrdb__GABPA__ENCSR000BJK_1__m1	5.26	FALSE	0.00382490750566181
SMARCA4	Pax3+ progenitors	LRPPRC	3	dbcorrdb__POLR2AphosphoS2__ENCSR000DYF_1__m12	3.44	FALSE	0.00382196385616596
SMARCA4	Pax3+ progenitors	MYBBP1A	6	dbcorrdb__ELK4__ENCSR000EVI_1__m1	5.21	FALSE	0.00382078577070967
SMARCA4	Pax3+ progenitors	PSMB1	14	dbcorrdb__GABPA__ENCSR000BJK_1__m1	5.26	FALSE	0.00382078505771472
SMARCA4	Pax3+ progenitors	DRG1	4	dbcorrdb__POLR2A__ENCSR000BHH_1__m1	3.76	FALSE	0.0038194768763493
SMARCA4	Pax3+ progenitors	TSKU	3	dbcorrdb__ELF1__ENCSR000BPT_1__m2	4.69	FALSE	0.00381540996809734
SMARCA4	Pax3+ progenitors	AURKAIP1	16	dbcorrdb__GABPA__ENCSR000BJK_1__m1	5.26	FALSE	0.00381138247430616
SMARCA4	Pax3+ progenitors	PAK4	8	dbcorrdb__HCFC1__ENCSR000ECH_1__m3	4.71	FALSE	0.00381066861659178
SMARCA4	Pax3+ progenitors	LSM14A	2	dbcorrdb__TAF1__ENCSR000BJN_1__m1	4.14	FALSE	0.0038098926183813
SMARCA4	Pax3+ progenitors	STAU1	9	dbcorrdb__GABPA__ENCSR000BJK_1__m1	5.26	FALSE	0.00380887711951763
SMARCA4	Pax3+ progenitors	ZDHHC3	4	dbcorrdb__ETS1__ENCSR000BKQ_1__m3	4.97	FALSE	0.00380714155548677
SMARCA4	Pax3+ progenitors	SATB1	21	dbcorrdb__GABPA__ENCSR000BJK_1__m1	5.26	FALSE	0.00380385476965836
SMARCA4	Pax3+ progenitors	H3F3A	4	dbcorrdb__POLR2AphosphoS2__ENCSR000DYF_1__m12	3.44	FALSE	0.00380014229283732
SMARCA4	Pax3+ progenitors	PPP1CC	2	dbcorrdb__TAF1__ENCSR000BJN_1__m1	4.14	FALSE	0.00379704770633635
SMARCA4	Pax3+ progenitors	SFXN1	16	dbcorrdb__GABPA__ENCSR000BJK_1__m1	5.26	FALSE	0.00379680125033838
SMARCA4	Pax3+ progenitors	SKA2	4	dbcorrdb__POLR2AphosphoS2__ENCSR000DYF_1__m12	3.44	FALSE	0.00379588528707388
SMARCA4	Pax3+ progenitors	RUVBL2	2	dbcorrdb__POLR2AphosphoS2__ENCSR000DYF_1__m12	3.44	FALSE	0.00379557755583754
SMARCA4	Pax3+ progenitors	POLR2F	12	dbcorrdb__GABPA__ENCSR000BJK_1__m1	5.26	FALSE	0.00379262922581801
SMARCA4	Pax3+ progenitors	PHF3	3	dbcorrdb__TAF1__ENCSR000BJN_1__m1	4.14	FALSE	0.00379117542663763
SMARCA4	Pax3+ progenitors	ZDHHC5	19	dbcorrdb__GABPA__ENCSR000BJK_1__m1	5.26	FALSE	0.00379077220155951
SMARCA4	Pax3+ progenitors	RIOK1	7	dbcorrdb__GABPA__ENCSR000BJK_1__m1	5.26	FALSE	0.00379012231537482
SMARCA4	Pax3+ progenitors	RNPS1	2	dbcorrdb__ELK4__ENCSR000EVB_1__m1	5.22	FALSE	0.00378808387360394
SMARCA4	Pax3+ progenitors	RAC1	9	dbcorrdb__GABPA__ENCSR000BJK_1__m1	5.26	FALSE	0.00378722424692259
SMARCA4	Pax3+ progenitors	SS18	6	dbcorrdb__GABPA__ENCSR000BJK_1__m1	5.26	FALSE	0.00378718228370617
SMARCA4	Pax3+ progenitors	DPH2	14	dbcorrdb__GABPA__ENCSR000BJK_1__m1	5.26	FALSE	0.00378647836826113
SMARCA4	Pax3+ progenitors	HS3ST3B1	6	dbcorrdb__PHF8__ENCSR000AQH_1__m1	4.72	FALSE	0.00378639221165895
SMARCA4	Pax3+ progenitors	TMEM132A	1	predrem__nrMotif2348	3.23	FALSE	0.00378475316360564
SMARCA4	Pax3+ progenitors	CCAR2	16	dbcorrdb__GABPA__ENCSR000BJK_1__m1	5.26	FALSE	0.00378349781491359
SMARCA4	Pax3+ progenitors	RPS5	15	dbcorrdb__GABPA__ENCSR000BJK_1__m1	5.26	FALSE	0.00378228393627594
SMARCA4	Pax3+ progenitors	SLC4A4	4	dbcorrdb__SIN3A__ENCSR000BGL_1__m1	4.91	FALSE	0.00378222791673962
SMARCA4	Pax3+ progenitors	CLTC	19	dbcorrdb__GABPA__ENCSR000BJK_1__m1	5.26	FALSE	0.00378184972091401
SMARCA4	Pax3+ progenitors	MRC2	17	dbcorrdb__GABPA__ENCSR000BJK_1__m1	5.26	FALSE	0.00377869278518038
SMARCA4	Pax3+ progenitors	SH3GL1	12	dbcorrdb__GABPA__ENCSR000BJK_1__m1	5.26	FALSE	0.00377827817688722
SMARCA4	Pax3+ progenitors	SNRPC	2	dbcorrdb__POLR2AphosphoS2__ENCSR000DYF_1__m12	3.44	FALSE	0.00377821977096251
SMARCA4	Pax3+ progenitors	HSPA5	2	dbcorrdb__ETS1__ENCSR000BKQ_1__m3	4.97	FALSE	0.00377670264400726
SMARCA4	Pax3+ progenitors	HIPK2	1	dbcorrdb__ETS1__ENCSR000BKQ_1__m3	4.97	FALSE	0.00377626662260627
SMARCA4	Pax3+ progenitors	MTERF3	5	dbcorrdb__ELK4__ENCSR000EVI_1__m1	5.21	FALSE	0.00377554215917993
SMARCA4	Pax3+ progenitors	RAI14	8	dbcorrdb__GABPA__ENCSR000BLO_1__m1	4.68	FALSE	0.00377458683570978
SMARCA4	Pax3+ progenitors	UTP20	1	dbcorrdb__TAF1__ENCSR000BJN_1__m1	4.14	FALSE	0.00377369546612184
SMARCA4	Pax3+ progenitors	ETF1	17	dbcorrdb__GABPA__ENCSR000BJK_1__m1	5.26	FALSE	0.00377340687316173
SMARCA4	Pax3+ progenitors	UQCRC2	18	dbcorrdb__GABPA__ENCSR000BJK_1__m1	5.26	FALSE	0.00377165173125596
SMARCA4	Pax3+ progenitors	ADD3	14	dbcorrdb__ELK4__ENCSR000EVI_1__m1	5.21	FALSE	0.00377151488162645
SMARCA4	Pax3+ progenitors	TRAP1	1	dbcorrdb__ZNF384__ENCSR000EFP_1__m1	3.3	FALSE	0.00377101426225778
SMARCA4	Pax3+ progenitors	ENOPH1	5	dbcorrdb__ETS1__ENCSR000BKQ_1__m3	4.97	FALSE	0.00376960829558516
SMARCA4	Pax3+ progenitors	APBA2	3	dbcorrdb__ETS1__ENCSR000BKQ_1__m3	4.97	FALSE	0.00376668064061588
SMARCA4	Pax3+ progenitors	SLC25A5	2	dbcorrdb__ELK4__ENCSR000EVB_1__m1	5.22	FALSE	0.0037662939099444
SMARCA4	Pax3+ progenitors	PSMD8	1	dbcorrdb__ELK4__ENCSR000EVB_1__m1	5.22	FALSE	0.00376591680942112
SMARCA4	Pax3+ progenitors	DDB1	1	dbcorrdb__POLR2A__ENCSR000EAM_1__m1	4.55	FALSE	0.00376492935264358
SMARCA4	Pax3+ progenitors	RPS6KA2	11	dbcorrdb__GABPA__ENCSR000BJK_1__m1	5.26	FALSE	0.00376386418412619
SMARCA4	Pax3+ progenitors	HLCS	14	dbcorrdb__ELK4__ENCSR000EVI_1__m1	5.21	FALSE	0.00376318790266095
SMARCA4	Pax3+ progenitors	CXorf56	3	dbcorrdb__POLR2AphosphoS2__ENCSR000DYF_1__m12	3.44	FALSE	0.00376207934005091
SMARCA4	Pax3+ progenitors	TMEM259	1	dbcorrdb__TAF1__ENCSR000BJN_1__m1	4.14	FALSE	0.00376203351690123
SMARCA4	Pax3+ progenitors	LAS1L	10	dbcorrdb__GABPA__ENCSR000BJK_1__m1	5.26	FALSE	0.00376118306210125
SMARCA4	Pax3+ progenitors	PSMD14	19	dbcorrdb__GABPA__ENCSR000BJK_1__m1	5.26	FALSE	0.00375953917438625
SMARCA4	Pax3+ progenitors	SETD1A	2	dbcorrdb__POLR2A__ENCSR000EAY_1__m1	4.12	FALSE	0.00375941735092979
SMARCA4	Pax3+ progenitors	DHX36	16	dbcorrdb__GABPA__ENCSR000BJK_1__m1	5.26	FALSE	0.00375916527804339
SMARCA4	Pax3+ progenitors	CCT8	1	dbcorrdb__ETS1__ENCSR000BKQ_1__m3	4.97	FALSE	0.00375916260738795
SMARCA4	Pax3+ progenitors	TRMU	12	dbcorrdb__GABPA__ENCSR000BJK_1__m1	5.26	FALSE	0.00375619013972771
SMARCA4	Pax3+ progenitors	EVL	1	dbcorrdb__ETS1__ENCSR000BKQ_1__m3	4.97	FALSE	0.00375221329488029
SMARCA4	Pax3+ progenitors	JAG1	5	dbcorrdb__PHF8__ENCSR000AQH_1__m1	4.72	FALSE	0.00375128795269415
SMARCA4	Pax3+ progenitors	PTGES3	4	dbcorrdb__POLR2A__ENCSR000EAY_1__m1	4.12	FALSE	0.003749302564115
SMARCA4	Pax3+ progenitors	MED7	10	dbcorrdb__GABPA__ENCSR000BJK_1__m1	5.26	FALSE	0.00374888956184645
SMARCA4	Pax3+ progenitors	HNRNPH3	13	dbcorrdb__SIN3A__ENCSR000BGL_1__m1	4.91	FALSE	0.00374791355790601
SMARCA4	Pax3+ progenitors	HOXB9	12	dbcorrdb__GABPA__ENCSR000BJK_1__m1	5.26	FALSE	0.00374578498720753
SMARCA4	Pax3+ progenitors	ALDH18A1	4	dbcorrdb__SIN3A__ENCSR000BGL_1__m1	4.91	FALSE	0.00374536704746093
SMARCA4	Pax3+ progenitors	PSMD1	1	yetfasco__YML113W_1416	3.06	FALSE	0.0037412420208673
SMARCA4	Pax3+ progenitors	TUBA8	5	dbcorrdb__ELK4__ENCSR000EVI_1__m1	5.21	FALSE	0.00374090447523552
SMARCA4	Pax3+ progenitors	KHDRBS1	8	dbcorrdb__GABPA__ENCSR000BJK_1__m1	5.26	FALSE	0.00374088800382979
SMARCA4	Pax3+ progenitors	ACOT7	10	dbcorrdb__GABPA__ENCSR000BJK_1__m1	5.26	FALSE	0.00374049644023719
SMARCA4	Pax3+ progenitors	MORF4L1	4	dbcorrdb__TAF1__ENCSR000BJN_1__m1	4.14	FALSE	0.00374044769263158
SMARCA4	Pax3+ progenitors	DICER1	1	predrem__nrMotif2348	3.23	FALSE	0.0037403398304507
SMARCA4	Pax3+ progenitors	TNPO3	19	dbcorrdb__GABPA__ENCSR000BJK_1__m1	5.26	FALSE	0.00374005434782689
SMARCA4	Pax3+ progenitors	POLDIP3	16	dbcorrdb__GABPA__ENCSR000BJK_1__m1	5.26	FALSE	0.0037394580086107
SMARCA4	Pax3+ progenitors	PPP2CB	3	dbcorrdb__ZNF384__ENCSR000EFP_1__m1	3.3	FALSE	0.00373412836894379
SMARCA4	Pax3+ progenitors	PDK1	1	dbcorrdb__TAF1__ENCSR000BJN_1__m1	4.14	FALSE	0.00373391042910621
SMARCA4	Pax3+ progenitors	ZNF395	8	dbcorrdb__ETS1__ENCSR000BKQ_1__m3	4.97	FALSE	0.00373338451690254
SMARCA4	Pax3+ progenitors	HYPK	15	dbcorrdb__GABPA__ENCSR000BJK_1__m1	5.26	FALSE	0.00372923071869264
SMARCA4	Pax3+ progenitors	PTBP3	7	dbcorrdb__GABPA__ENCSR000BJK_1__m1	5.26	FALSE	0.0037284076534903
SMARCA4	Pax3+ progenitors	TLE3	3	dbcorrdb__POLR2A__ENCSR000DMK_1__m1	4.41	FALSE	0.00372747976776268
SMARCA4	Pax3+ progenitors	MTF2	5	dbcorrdb__SIN3A__ENCSR000BGL_1__m1	4.91	FALSE	0.00372693702314458
SMARCA4	Pax3+ progenitors	SPTBN1	5	dbcorrdb__POLR2A__ENCSR000BHH_1__m1	3.76	FALSE	0.00372657394485632
SMARCA4	Pax3+ progenitors	PSMA3	5	dbcorrdb__ELF1__ENCSR000BPT_1__m2	4.69	FALSE	0.00372645229818659
SMARCA4	Pax3+ progenitors	EIF3M	14	dbcorrdb__GABPA__ENCSR000BJK_1__m1	5.26	FALSE	0.00372578204493292
SMARCA4	Pax3+ progenitors	ALCAM	1	predrem__nrMotif2348	3.23	FALSE	0.00371963677113591
SMARCA4	Pax3+ progenitors	SLC38A2	12	dbcorrdb__GABPA__ENCSR000BJK_1__m1	5.26	FALSE	0.0037184524686702
SMARCA4	Pax3+ progenitors	DUSP4	1	predrem__nrMotif2348	3.23	FALSE	0.00371799323558404
SMARCA4	Pax3+ progenitors	CMTR1	5	dbcorrdb__POLR2A__ENCSR000DMK_1__m1	4.41	FALSE	0.00371783344365342
SMARCA4	Pax3+ progenitors	PTPRG	7	dbcorrdb__GABPA__ENCSR000BJK_1__m1	5.26	FALSE	0.0037175954331619
SMARCA4	Pax3+ progenitors	ZNF532	6	dbcorrdb__POLR2A__ENCSR000DMK_1__m1	4.41	FALSE	0.00371655676199892
SMARCA4	Pax3+ progenitors	AKT2	13	dbcorrdb__GABPA__ENCSR000BJK_1__m1	5.26	FALSE	0.00371383604841836
SMARCA4	Pax3+ progenitors	TOP3A	15	dbcorrdb__GABPA__ENCSR000BJK_1__m1	5.26	FALSE	0.00371320791829163
SMARCA4	Pax3+ progenitors	PPIL1	15	dbcorrdb__GABPA__ENCSR000BJK_1__m1	5.26	FALSE	0.00371119934868938
SMARCA4	Pax3+ progenitors	NDUFB7	9	dbcorrdb__GABPA__ENCSR000BJK_1__m1	5.26	FALSE	0.00370922024847523
SMARCA4	Pax3+ progenitors	IMMT	13	dbcorrdb__GABPA__ENCSR000BJK_1__m1	5.26	FALSE	0.00370609908368018
SMARCA4	Pax3+ progenitors	NOL9	2	dbcorrdb__GABPA__ENCSR000BIW_1__m1	4.85	FALSE	0.00370569198641399
SMARCA4	Pax3+ progenitors	LCOR	5	dbcorrdb__ETS1__ENCSR000BKQ_1__m3	4.97	FALSE	0.00370428554999993
SMARCA4	Pax3+ progenitors	GPAA1	13	dbcorrdb__GABPA__ENCSR000BJK_1__m1	5.26	FALSE	0.00370407522662841
SMARCA4	Pax3+ progenitors	FAM117B	1	predrem__nrMotif2348	3.23	FALSE	0.00370290523166893
SMARCA4	Pax3+ progenitors	UBE2Q1	16	dbcorrdb__GABPA__ENCSR000BJK_1__m1	5.26	FALSE	0.00370189641407809
SMARCA4	Pax3+ progenitors	ARHGDIA	15	dbcorrdb__GABPA__ENCSR000BJK_1__m1	5.26	FALSE	0.00370092262684746
SMARCA4	Pax3+ progenitors	EZH2	5	dbcorrdb__POLR2A__ENCSR000BHH_1__m1	3.76	FALSE	0.00369958542075514
SMARCA4	Pax3+ progenitors	PRPF4	1	dbcorrdb__ELK4__ENCSR000EVB_1__m1	5.22	FALSE	0.00369754003534146
SMARCA4	Pax3+ progenitors	MON1A	3	dbcorrdb__POLR2AphosphoS2__ENCSR000DYF_1__m12	3.44	FALSE	0.00369611131587451
SMARCA4	Pax3+ progenitors	CDC27	12	dbcorrdb__GABPA__ENCSR000BJK_1__m1	5.26	FALSE	0.00369500016415723
SMARCA4	Pax3+ progenitors	PKN2	9	dbcorrdb__GABPA__ENCSR000BJK_1__m1	5.26	FALSE	0.00369470439734185
SMARCA4	Pax3+ progenitors	CAD	1	predrem__nrMotif2348	3.23	FALSE	0.00369320180398212
SMARCA4	Pax3+ progenitors	SF3B6	15	dbcorrdb__GABPA__ENCSR000BJK_1__m1	5.26	FALSE	0.00369067852774558
SMARCA4	Pax3+ progenitors	CLASP1	20	dbcorrdb__GABPA__ENCSR000BJK_1__m1	5.26	FALSE	0.00369041623888932
SMARCA4	Pax3+ progenitors	YKT6	16	dbcorrdb__GABPA__ENCSR000BJK_1__m1	5.26	FALSE	0.0036885682522492
SMARCA4	Pax3+ progenitors	ACTG1	17	dbcorrdb__GABPA__ENCSR000BJK_1__m1	5.26	FALSE	0.00368806583329263
SMARCA4	Pax3+ progenitors	HGS	6	dbcorrdb__SIN3A__ENCSR000BGL_1__m1	4.91	FALSE	0.00368802067278762
SMARCA4	Pax3+ progenitors	MXD4	12	dbcorrdb__GABPA__ENCSR000BJK_1__m1	5.26	FALSE	0.0036877133805065
SMARCA4	Pax3+ progenitors	NUP205	3	dbcorrdb__POLR2AphosphoS2__ENCSR000DYF_1__m12	3.44	FALSE	0.00368765644847685
SMARCA4	Pax3+ progenitors	NOP58	15	dbcorrdb__GABPA__ENCSR000BJK_1__m1	5.26	FALSE	0.003684616021482
SMARCA4	Pax3+ progenitors	SGO2	1	dbcorrdb__POLR2A__ENCSR000EAY_1__m1	4.12	FALSE	0.00368318936148354
SMARCA4	Pax3+ progenitors	PGD	1	yetfasco__YML113W_1416	3.06	FALSE	0.00368317749731107
SMARCA4	Pax3+ progenitors	SNRPB	12	dbcorrdb__GABPA__ENCSR000BJK_1__m1	5.26	FALSE	0.00368144325596564
SMARCA4	Pax3+ progenitors	TRIP12	13	dbcorrdb__GABPA__ENCSR000BJK_1__m1	5.26	FALSE	0.0036806736390426
SMARCA4	Pax3+ progenitors	ADD1	5	dbcorrdb__TAF1__ENCSR000BJN_1__m1	4.14	FALSE	0.00367938384471354
SMARCA4	Pax3+ progenitors	NUDCD3	16	dbcorrdb__GABPA__ENCSR000BJK_1__m1	5.26	FALSE	0.00367938059726527
SMARCA4	Pax3+ progenitors	CSRP2	1	predrem__nrMotif2348	3.23	FALSE	0.00367854177467889
SMARCA4	Pax3+ progenitors	SF3B3	10	dbcorrdb__GABPA__ENCSR000BJK_1__m1	5.26	FALSE	0.00367796486134677
SMARCA4	Pax3+ progenitors	GIGYF2	6	dbcorrdb__POLR2A__ENCSR000DMK_1__m1	4.41	FALSE	0.00367780315420033
SMARCA4	Pax3+ progenitors	RPS27L	9	dbcorrdb__GABPA__ENCSR000BJK_1__m1	5.26	FALSE	0.00367632677764167
SMARCA4	Pax3+ progenitors	JARID2	10	dbcorrdb__GABPA__ENCSR000BJK_1__m1	5.26	FALSE	0.00367549167095963
SMARCA4	Pax3+ progenitors	VTI1B	4	dbcorrdb__GABPA__ENCSR000BJK_1__m1	5.26	FALSE	0.00367543545609712
SMARCA4	Pax3+ progenitors	ZNF584	9	dbcorrdb__PHF8__ENCSR000AQH_1__m1	4.72	FALSE	0.00367437057260842
SMARCA4	Pax3+ progenitors	MGAT4B	1	dbcorrdb__ELK4__ENCSR000EVB_1__m1	5.22	FALSE	0.0036740747408364
SMARCA4	Pax3+ progenitors	ATP6AP1	2	dbcorrdb__POLR2AphosphoS2__ENCSR000DYF_1__m12	3.44	FALSE	0.00367307664656867
SMARCA4	Pax3+ progenitors	CPSF4	4	dbcorrdb__HCFC1__ENCSR000ECH_1__m3	4.71	FALSE	0.00367207266074049
SMARCA4	Pax3+ progenitors	FRZB	1	predrem__nrMotif2348	3.23	FALSE	0.00367098926776301
SMARCA4	Pax3+ progenitors	NOLC1	4	dbcorrdb__TAF1__ENCSR000BJN_1__m1	4.14	FALSE	0.00367067011860053
SMARCA4	Pax3+ progenitors	GCN1	6	dbcorrdb__GABPA__ENCSR000BJK_1__m1	5.26	FALSE	0.00366739215272123
SMARCA4	Pax3+ progenitors	PAWR	8	dbcorrdb__SIN3A__ENCSR000BGL_1__m1	4.91	FALSE	0.00366727337883246
SMARCA4	Pax3+ progenitors	SUGT1	16	dbcorrdb__GABPA__ENCSR000BJK_1__m1	5.26	FALSE	0.00366486807039922
SMARCA4	Pax3+ progenitors	ZFC3H1	17	dbcorrdb__GABPA__ENCSR000BJK_1__m1	5.26	FALSE	0.00366320186378721
SMARCA4	Pax3+ progenitors	LHPP	5	dbcorrdb__SIN3A__ENCSR000BGL_1__m1	4.91	FALSE	0.00366164886802887
SMARCA4	Pax3+ progenitors	MTDH	3	dbcorrdb__TAF1__ENCSR000BJN_1__m1	4.14	FALSE	0.00366084496343471
SMARCA4	Pax3+ progenitors	GMEB1	10	dbcorrdb__ELK4__ENCSR000EVB_1__m1	5.22	FALSE	0.00366008552790324
SMARCA4	Pax3+ progenitors	LSM6	2	dbcorrdb__ZNF384__ENCSR000EFP_1__m1	3.3	FALSE	0.0036596567880502
SMARCA4	Pax3+ progenitors	MRPL13	11	dbcorrdb__GABPA__ENCSR000BJK_1__m1	5.26	FALSE	0.00365900827714965
SMARCA4	Pax3+ progenitors	AAAS	8	dbcorrdb__GABPA__ENCSR000BJK_1__m1	5.26	FALSE	0.00365875385572752
SMARCA4	Pax3+ progenitors	HELZ	9	dbcorrdb__GABPA__ENCSR000BJK_1__m1	5.26	FALSE	0.00365593507812951
SMARCA4	Pax3+ progenitors	POLR3A	5	dbcorrdb__ETS1__ENCSR000BKQ_1__m3	4.97	FALSE	0.00365452431205727
SMARCA4	Pax3+ progenitors	DIABLO	16	dbcorrdb__GABPA__ENCSR000BJK_1__m1	5.26	FALSE	0.00365444319336214
SMARCA4	Pax3+ progenitors	PUM1	14	dbcorrdb__ELK4__ENCSR000EVI_1__m1	5.21	FALSE	0.00365377553808406
SMARCA4	Pax3+ progenitors	PSMA4	1	dbcorrdb__HCFC1__ENCSR000ECH_1__m3	4.71	FALSE	0.00365354934259114
SMARCA4	Pax3+ progenitors	EVI5	3	dbcorrdb__POLR2AphosphoS2__ENCSR000DYF_1__m12	3.44	FALSE	0.00365320114467686
SMARCA4	Pax3+ progenitors	UCK2	3	dbcorrdb__POLR2AphosphoS2__ENCSR000DYF_1__m12	3.44	FALSE	0.00365062731958782
SMARCA4	Pax3+ progenitors	AHCTF1	7	dbcorrdb__SIN3A__ENCSR000BGL_1__m1	4.91	FALSE	0.00364758130053759
SMARCA4	Pax3+ progenitors	MCRIP1	12	dbcorrdb__GABPA__ENCSR000BJK_1__m1	5.26	FALSE	0.00364592504202048
SMARCA4	Pax3+ progenitors	IDH3G	3	dbcorrdb__PHF8__ENCSR000AQH_1__m1	4.72	FALSE	0.00364564829502889
SMARCA4	Pax3+ progenitors	NOL11	1	dbcorrdb__ZNF384__ENCSR000EFP_1__m1	3.3	FALSE	0.0036406870098032
SMARCA4	Pax3+ progenitors	LRP8	4	dbcorrdb__ETS1__ENCSR000BKQ_1__m3	4.97	FALSE	0.0036401604949661
SMARCA4	Pax3+ progenitors	FZD3	3	dbcorrdb__POLR2AphosphoS2__ENCSR000DYF_1__m12	3.44	FALSE	0.00363754600335723
SMARCA4	Pax3+ progenitors	DDX31	1	predrem__nrMotif2348	3.23	FALSE	0.00363548839317888
SMARCA4	Pax3+ progenitors	PSEN1	16	dbcorrdb__GABPA__ENCSR000BJK_1__m1	5.26	FALSE	0.00363511624446509
SMARCA4	Pax3+ progenitors	LSM14B	9	dbcorrdb__ELK4__ENCSR000EVI_1__m1	5.21	FALSE	0.00363421233017598
SMARCA4	Pax3+ progenitors	PHF10	1	predrem__nrMotif2348	3.23	FALSE	0.00363097866714103
SMARCA4	Pax3+ progenitors	PDE5A	5	dbcorrdb__HCFC1__ENCSR000ECH_1__m3	4.71	FALSE	0.00363096127195334
SMARCA4	Pax3+ progenitors	TRABD	13	dbcorrdb__GABPA__ENCSR000BJK_1__m1	5.26	FALSE	0.00363072761523933
SMARCA4	Pax3+ progenitors	MRPL27	4	dbcorrdb__ELK4__ENCSR000EVI_1__m1	5.21	FALSE	0.00363020270312417
SMARCA4	Pax3+ progenitors	PAK1IP1	14	dbcorrdb__GABPA__ENCSR000BJK_1__m1	5.26	FALSE	0.0036301658533449
SMARCA4	Pax3+ progenitors	WDR12	1	predrem__nrMotif2348	3.23	FALSE	0.00362691658383571
SMARCA4	Pax3+ progenitors	NOL4L	12	dbcorrdb__GABPA__ENCSR000BJK_1__m1	5.26	FALSE	0.00362584667119954
SMARCA4	Pax3+ progenitors	TCEA1	1	predrem__nrMotif2348	3.23	FALSE	0.00362528006382736
SMARCA4	Pax3+ progenitors	TMEM161B	16	dbcorrdb__GABPA__ENCSR000BJK_1__m1	5.26	FALSE	0.00362401894404211
SMARCA4	Pax3+ progenitors	DDX46	3	dbcorrdb__POLR2AphosphoS2__ENCSR000DYF_1__m12	3.44	FALSE	0.00362119947689813
SMARCA4	Pax3+ progenitors	PTPRJ	8	dbcorrdb__ELK4__ENCSR000EVI_1__m1	5.21	FALSE	0.00362106913320095
SMARCA4	Pax3+ progenitors	TADA3	16	dbcorrdb__GABPA__ENCSR000BJK_1__m1	5.26	FALSE	0.00362042117034214
SMARCA4	Pax3+ progenitors	APBB3	14	dbcorrdb__GABPA__ENCSR000BJK_1__m1	5.26	FALSE	0.00362036544818283
SMARCA4	Pax3+ progenitors	KRT18	3	dbcorrdb__PHF8__ENCSR000AQH_1__m1	4.72	FALSE	0.00361994864972863
SMARCA4	Pax3+ progenitors	CUL1	3	dbcorrdb__TAF1__ENCSR000BJN_1__m1	4.14	FALSE	0.00361895299802928
SMARCA4	Pax3+ progenitors	STUB1	9	dbcorrdb__GABPA__ENCSR000BJK_1__m1	5.26	FALSE	0.00361801324003341
SMARCA4	Pax3+ progenitors	CHD6	5	dbcorrdb__POLR2A__ENCSR000DMK_1__m1	4.41	FALSE	0.00361666011485757
SMARCA4	Pax3+ progenitors	VMP1	18	dbcorrdb__GABPA__ENCSR000BJK_1__m1	5.26	FALSE	0.00361358023532084
SMARCA4	Pax3+ progenitors	FBXO22	15	dbcorrdb__GABPA__ENCSR000BJK_1__m1	5.26	FALSE	0.00361267785740198
SMARCA4	Pax3+ progenitors	DIS3L2	11	dbcorrdb__GABPA__ENCSR000BJK_1__m1	5.26	FALSE	0.00361247353289941
SMARCA4	Pax3+ progenitors	NRDC	7	dbcorrdb__ELK4__ENCSR000EVB_1__m1	5.22	FALSE	0.00361185167054937
SMARCA4	Pax3+ progenitors	SERBP1	9	dbcorrdb__GABPA__ENCSR000BJK_1__m1	5.26	FALSE	0.00361154812953347
SMARCA4	Pax3+ progenitors	CBLL1	16	dbcorrdb__GABPA__ENCSR000BJK_1__m1	5.26	FALSE	0.0036108847836299
SMARCA4	Pax3+ progenitors	LUC7L	4	dbcorrdb__POLR2AphosphoS2__ENCSR000DYF_1__m12	3.44	FALSE	0.00361064997720848
SMARCA4	Pax3+ progenitors	MMP16	4	dbcorrdb__GABPA__ENCSR000BIW_1__m1	4.85	FALSE	0.00360903359662512
SMARCA4	Pax3+ progenitors	ATF7IP	8	dbcorrdb__POLR2A__ENCSR000EAM_1__m1	4.55	FALSE	0.00360833179835369
SMARCA4	Pax3+ progenitors	TRIP4	4	dbcorrdb__PHF8__ENCSR000AQH_1__m1	4.72	FALSE	0.00360604608316033
SMARCA4	Pax3+ progenitors	PTPMT1	1	dbcorrdb__ZNF384__ENCSR000EFP_1__m1	3.3	FALSE	0.00360548107022766
SMARCA4	Pax3+ progenitors	ZNF644	4	dbcorrdb__ELF1__ENCSR000BPT_1__m2	4.69	FALSE	0.00360375691462276
SMARCA4	Pax3+ progenitors	KAT7	19	dbcorrdb__GABPA__ENCSR000BJK_1__m1	5.26	FALSE	0.00360313561678569
SMARCA4	Pax3+ progenitors	DPF3	6	dbcorrdb__GABPA__ENCSR000BIW_1__m1	4.85	FALSE	0.00360281585357114
SMARCA4	Pax3+ progenitors	SCUBE1	1	dbcorrdb__POLR2A__ENCSR000BHH_1__m1	3.76	FALSE	0.00360156720294185
SMARCA4	Pax3+ progenitors	ECSIT	11	dbcorrdb__ELK4__ENCSR000EVI_1__m1	5.21	FALSE	0.00360069959020461
SMARCA4	Pax3+ progenitors	AP3M1	8	dbcorrdb__GABPA__ENCSR000BJK_1__m1	5.26	FALSE	0.00359884285057428
SMARCA4	Pax3+ progenitors	EHD1	6	dbcorrdb__ETS1__ENCSR000BKQ_1__m3	4.97	FALSE	0.0035981323386583
SMARCA4	Pax3+ progenitors	MAPK6	6	dbcorrdb__TAF1__ENCSR000BJN_1__m1	4.14	FALSE	0.00359615293338947
SMARCA4	Pax3+ progenitors	PABPC4	15	dbcorrdb__ELK4__ENCSR000EVB_1__m1	5.22	FALSE	0.00359606105561805
SMARCA4	Pax3+ progenitors	FOXP4	20	dbcorrdb__GABPA__ENCSR000BJK_1__m1	5.26	FALSE	0.00359578019906501
SMARCA4	Pax3+ progenitors	NARS	1	dbcorrdb__ELK4__ENCSR000EVI_1__m1	5.21	FALSE	0.00359433663930646
SMARCA4	Pax3+ progenitors	EZR	6	dbcorrdb__GABPA__ENCSR000BJK_1__m1	5.26	FALSE	0.0035941404086303
SMARCA4	Pax3+ progenitors	PHC2	8	dbcorrdb__SIN3A__ENCSR000BGL_1__m1	4.91	FALSE	0.00359390546610933
SMARCA4	Pax3+ progenitors	SF3A1	9	dbcorrdb__GABPA__ENCSR000BJK_1__m1	5.26	FALSE	0.00359234745410851
SMARCA4	Pax3+ progenitors	BNIP3L	14	dbcorrdb__GABPA__ENCSR000BJK_1__m1	5.26	FALSE	0.00359194501226443
SMARCA4	Pax3+ progenitors	RSRP1	1	dbcorrdb__POLR2A__ENCSR000EAM_1__m1	4.55	FALSE	0.00359042233291461
SMARCA4	Pax3+ progenitors	NPHP4	18	dbcorrdb__GABPA__ENCSR000BJK_1__m1	5.26	FALSE	0.00359019950621803
SMARCA4	Pax3+ progenitors	DNMT1	16	dbcorrdb__GABPA__ENCSR000BJK_1__m1	5.26	FALSE	0.00359013706601498
SMARCA4	Pax3+ progenitors	NAXD	2	dbcorrdb__POLR2A__ENCSR000EAM_1__m1	4.55	FALSE	0.00358956513482251
SMARCA4	Pax3+ progenitors	PARVB	3	dbcorrdb__ELF1__ENCSR000BPT_1__m2	4.69	FALSE	0.00358880974809524
SMARCA4	Pax3+ progenitors	TSPAN11	5	dbcorrdb__ETS1__ENCSR000BKQ_1__m3	4.97	FALSE	0.00358738730117086
SMARCA4	Pax3+ progenitors	MRPL20	6	dbcorrdb__GABPA__ENCSR000BJK_1__m1	5.26	FALSE	0.00358566190053638
SMARCA4	Pax3+ progenitors	KIAA2013	3	dbcorrdb__POLR2AphosphoS2__ENCSR000DYF_1__m12	3.44	FALSE	0.00358565697284289
SMARCA4	Pax3+ progenitors	PNP	3	dbcorrdb__POLR2A__ENCSR000DMK_1__m1	4.41	FALSE	0.00358362984245853
SMARCA4	Pax3+ progenitors	HSF1	2	dbcorrdb__TAF1__ENCSR000BJN_1__m1	4.14	FALSE	0.00358333549876225
SMARCA4	Pax3+ progenitors	PPT2	6	dbcorrdb__POLR2A__ENCSR000EAM_1__m1	4.55	FALSE	0.00358264724886235
SMARCA4	Pax3+ progenitors	PIP4K2B	14	dbcorrdb__GABPA__ENCSR000BJK_1__m1	5.26	FALSE	0.00357918451738365
SMARCA4	Pax3+ progenitors	RBBP6	17	dbcorrdb__GABPA__ENCSR000BJK_1__m1	5.26	FALSE	0.00357903519847189
SMARCA4	Pax3+ progenitors	HYOU1	13	dbcorrdb__GABPA__ENCSR000BJK_1__m1	5.26	FALSE	0.00357889950314054
SMARCA4	Pax3+ progenitors	ARHGAP35	3	dbcorrdb__POLR2AphosphoS2__ENCSR000DYF_1__m12	3.44	FALSE	0.00357823564163792
SMARCA4	Pax3+ progenitors	TRA2B	5	dbcorrdb__ELK4__ENCSR000EVB_1__m1	5.22	FALSE	0.00357803799465691
SMARCA4	Pax3+ progenitors	PRKD3	1	predrem__nrMotif2348	3.23	FALSE	0.00357796183266622
SMARCA4	Pax3+ progenitors	TP53BP1	17	dbcorrdb__GABPA__ENCSR000BJK_1__m1	5.26	FALSE	0.00357789448046733
SMARCA4	Pax3+ progenitors	TARDBP	3	dbcorrdb__POLR2AphosphoS2__ENCSR000DYF_1__m12	3.44	FALSE	0.0035776054533123
SMARCA4	Pax3+ progenitors	PPA1	1	dbcorrdb__POLR2AphosphoS2__ENCSR000DYF_1__m12	3.44	FALSE	0.003576629584646
SMARCA4	Pax3+ progenitors	RPL22	3	dbcorrdb__POLR2AphosphoS2__ENCSR000DYF_1__m12	3.44	FALSE	0.00357583067796548
SMARCA4	Pax3+ progenitors	BCL7A	8	dbcorrdb__POLR2A__ENCSR000EAM_1__m1	4.55	FALSE	0.00357581473475428
SMARCA4	Pax3+ progenitors	ELAVL1	7	dbcorrdb__ELK4__ENCSR000EVB_1__m1	5.22	FALSE	0.00357453792580508
SMARCA4	Pax3+ progenitors	ST5	14	dbcorrdb__GABPA__ENCSR000BJK_1__m1	5.26	FALSE	0.00357395571342585
SMARCA4	Pax3+ progenitors	SNRPE	17	dbcorrdb__GABPA__ENCSR000BJK_1__m1	5.26	FALSE	0.0035729984594657
SMARCA4	Pax3+ progenitors	ARMC10	1	dbcorrdb__ELK4__ENCSR000EVB_1__m1	5.22	FALSE	0.00357161144380358
SMARCA4	Pax3+ progenitors	BPHL	1	dbcorrdb__POLR2A__ENCSR000BHH_1__m1	3.76	FALSE	0.00357106231148087
SMARCA4	Pax3+ progenitors	KIFAP3	1	predrem__nrMotif2348	3.23	FALSE	0.00356980956933378
SMARCA4	Pax3+ progenitors	TAF10	14	dbcorrdb__GABPA__ENCSR000BJK_1__m1	5.26	FALSE	0.00356966269038254
SMARCA4	Pax3+ progenitors	CCT5	1	dbcorrdb__POLR2A__ENCSR000BHH_1__m1	3.76	FALSE	0.00356963205114877
SMARCA4	Pax3+ progenitors	DDX56	11	dbcorrdb__GABPA__ENCSR000BJK_1__m1	5.26	FALSE	0.00356579193407956
SMARCA4	Pax3+ progenitors	BOD1L1	15	dbcorrdb__GABPA__ENCSR000BJK_1__m1	5.26	FALSE	0.0035643124313382
SMARCA4	Pax3+ progenitors	NRCAM	13	dbcorrdb__ELK4__ENCSR000EVB_1__m1	5.22	FALSE	0.00356418005075837
SMARCA4	Pax3+ progenitors	FBN2	1	dbcorrdb__POLR2A__ENCSR000BHH_1__m1	3.76	FALSE	0.0035621063420902
SMARCA4	Pax3+ progenitors	CAND1	1	predrem__nrMotif2348	3.23	FALSE	0.00356193117033424
SMARCA4	Pax3+ progenitors	CHMP2A	17	dbcorrdb__GABPA__ENCSR000BJK_1__m1	5.26	FALSE	0.00356075348556266
SMARCA4	Pax3+ progenitors	FARP1	15	dbcorrdb__GABPA__ENCSR000BJK_1__m1	5.26	FALSE	0.00355980014154085
SMARCA4	Pax3+ progenitors	NID1	3	dbcorrdb__POLR2AphosphoS2__ENCSR000DYF_1__m12	3.44	FALSE	0.00355812880842498
SMARCA4	Pax3+ progenitors	RBM22	13	dbcorrdb__GABPA__ENCSR000BJK_1__m1	5.26	FALSE	0.00355706335403571
SMARCA4	Pax3+ progenitors	MRPL12	2	dbcorrdb__POLR2A__ENCSR000DMK_1__m1	4.41	FALSE	0.00355547761401575
SMARCA4	Pax3+ progenitors	THOC2	2	dbcorrdb__HCFC1__ENCSR000ECH_1__m3	4.71	FALSE	0.0035552820108299
SMARCA4	Pax3+ progenitors	SAP30BP	7	dbcorrdb__GABPA__ENCSR000BJK_1__m1	5.26	FALSE	0.0035549356829215
SMARCA4	Pax3+ progenitors	SIRT7	9	dbcorrdb__GABPA__ENCSR000BJK_1__m1	5.26	FALSE	0.00355310713265445
SMARCA4	Pax3+ progenitors	CPSF2	4	dbcorrdb__GABPA__ENCSR000BJK_1__m1	5.26	FALSE	0.00355125796212758
SMARCA4	Pax3+ progenitors	STT3B	4	dbcorrdb__GABPA__ENCSR000BIW_1__m1	4.85	FALSE	0.00355108498597122
SMARCA4	Pax3+ progenitors	COQ4	15	dbcorrdb__GABPA__ENCSR000BJK_1__m1	5.26	FALSE	0.00355079717999311
SMARCA4	Pax3+ progenitors	STK24	17	dbcorrdb__GABPA__ENCSR000BJK_1__m1	5.26	FALSE	0.00355072162014605
SMARCA4	Pax3+ progenitors	MED24	3	dbcorrdb__TAF1__ENCSR000BJN_1__m1	4.14	FALSE	0.00355057327439787
SMARCA4	Pax3+ progenitors	ETHE1	1	dbcorrdb__POLR2AphosphoS2__ENCSR000DYF_1__m12	3.44	FALSE	0.0035502733631736
SMARCA4	Pax3+ progenitors	VPS51	14	dbcorrdb__GABPA__ENCSR000BJK_1__m1	5.26	FALSE	0.00354965724216427
SMARCA4	Pax3+ progenitors	CORO1B	2	dbcorrdb__ZNF384__ENCSR000EFP_1__m1	3.3	FALSE	0.00354861803041019
SMARCA4	Pax3+ progenitors	RPL6	19	dbcorrdb__GABPA__ENCSR000BJK_1__m1	5.26	FALSE	0.00354764925667983
SMARCA4	Pax3+ progenitors	UHRF2	2	dbcorrdb__SIN3A__ENCSR000BGL_1__m1	4.91	FALSE	0.00354626050254087
SMARCA4	Pax3+ progenitors	NCAPD2	7	dbcorrdb__GABPA__ENCSR000BJK_1__m1	5.26	FALSE	0.00354525104667333
SMARCA4	Pax3+ progenitors	TTI1	13	dbcorrdb__GABPA__ENCSR000BJK_1__m1	5.26	FALSE	0.00354369837320764
SMARCA4	Pax3+ progenitors	S1PR2	20	dbcorrdb__GABPA__ENCSR000BJK_1__m1	5.26	FALSE	0.00354258668176642
SMARCA4	Pax3+ progenitors	CTBP2	20	dbcorrdb__GABPA__ENCSR000BJK_1__m1	5.26	FALSE	0.00354237330491912
SMARCA4	Pax3+ progenitors	NDE1	5	dbcorrdb__ELK4__ENCSR000EVB_1__m1	5.22	FALSE	0.00354123719017687
SMARCA4	Pax3+ progenitors	AZI2	15	dbcorrdb__GABPA__ENCSR000BJK_1__m1	5.26	FALSE	0.00354100534650552
SMARCA4	Pax3+ progenitors	MTMR12	5	dbcorrdb__ELK4__ENCSR000EVB_1__m1	5.22	FALSE	0.00353969635688144
SMARCA4	Pax3+ progenitors	EEF2	9	dbcorrdb__PHF8__ENCSR000AQH_1__m1	4.72	FALSE	0.00353842350823275
SMARCA4	Pax3+ progenitors	PELP1	3	dbcorrdb__ZNF384__ENCSR000EFP_1__m1	3.3	FALSE	0.00353808589670776
SMARCA4	Pax3+ progenitors	GATAD2A	21	dbcorrdb__GABPA__ENCSR000BJK_1__m1	5.26	FALSE	0.00353740812443557
SMARCA4	Pax3+ progenitors	ABL2	6	dbcorrdb__TAF1__ENCSR000BJN_1__m1	4.14	FALSE	0.0035341661918731
SMARCA4	Pax3+ progenitors	SSR3	10	dbcorrdb__GABPA__ENCSR000BJK_1__m1	5.26	FALSE	0.00353334891109574
SMARCA4	Pax3+ progenitors	CTNNB1	2	dbcorrdb__ELK4__ENCSR000EVB_1__m1	5.22	FALSE	0.00353259832230522
SMARCA4	Pax3+ progenitors	FAF2	9	dbcorrdb__ELK4__ENCSR000EVI_1__m1	5.21	FALSE	0.00353075625863305
SMARCA4	Pax3+ progenitors	EDEM3	16	dbcorrdb__GABPA__ENCSR000BJK_1__m1	5.26	FALSE	0.00353034529142509
SMARCA4	Pax3+ progenitors	ZNF703	5	dbcorrdb__POLR2A__ENCSR000DMK_1__m1	4.41	FALSE	0.00353033544852255
SMARCA4	Pax3+ progenitors	L3MBTL2	3	dbcorrdb__POLR2AphosphoS2__ENCSR000DYF_1__m12	3.44	FALSE	0.00352937318497069
SMARCA4	Pax3+ progenitors	POMP	15	dbcorrdb__GABPA__ENCSR000BJK_1__m1	5.26	FALSE	0.00352885113886961
SMARCA4	Pax3+ progenitors	FURIN	18	dbcorrdb__GABPA__ENCSR000BJK_1__m1	5.26	FALSE	0.00352707763730038
SMARCA4	Pax3+ progenitors	EXTL2	1	dbcorrdb__ELK1__ENCSR000ECI_1__m1	5.09	FALSE	0.00352685902987672
SMARCA4	Pax3+ progenitors	LHFPL1	1	dbcorrdb__ETS1__ENCSR000BKQ_1__m3	4.97	FALSE	0.00352590144782881
SMARCA4	Pax3+ progenitors	EFTUD2	1	dbcorrdb__POLR2A__ENCSR000EAY_1__m1	4.12	FALSE	0.00352588137138269
SMARCA4	Pax3+ progenitors	TMEM39B	4	dbcorrdb__POLR2AphosphoS2__ENCSR000DYF_1__m12	3.44	FALSE	0.00352403031024723
SMARCA4	Pax3+ progenitors	EPN1	16	dbcorrdb__GABPA__ENCSR000BJK_1__m1	5.26	FALSE	0.00352093569893934
SMARCA4	Pax3+ progenitors	RPLP0	3	dbcorrdb__POLR2AphosphoS2__ENCSR000DYF_1__m12	3.44	FALSE	0.00352055229182092
SMARCA4	Pax3+ progenitors	ALAD	8	dbcorrdb__GABPA__ENCSR000BJK_1__m1	5.26	FALSE	0.00351971004205043
SMARCA4	Pax3+ progenitors	PRMT5	3	dbcorrdb__POLR2AphosphoS2__ENCSR000DYF_1__m12	3.44	FALSE	0.00351948273068962
SMARCA4	Pax3+ progenitors	WDR82	9	dbcorrdb__GABPA__ENCSR000BJK_1__m1	5.26	FALSE	0.00351941841996952
SMARCA4	Pax3+ progenitors	HERC1	6	dbcorrdb__ELK4__ENCSR000EVB_1__m1	5.22	FALSE	0.0035189945683883
SMARCA4	Pax3+ progenitors	DPY30	3	dbcorrdb__POLR2A__ENCSR000DMK_1__m1	4.41	FALSE	0.00351727061842413
SMARCA4	Pax3+ progenitors	SQLE	1	predrem__nrMotif2348	3.23	FALSE	0.00351645654919363
SMARCA4	Pax3+ progenitors	REXO1	5	dbcorrdb__PHF8__ENCSR000AQH_1__m1	4.72	FALSE	0.00351530066587194
SMARCA4	Pax3+ progenitors	USF2	7	dbcorrdb__ELK4__ENCSR000EVB_1__m1	5.22	FALSE	0.0035131108078353
SMARCA4	Pax3+ progenitors	DUSP16	4	dbcorrdb__POLR2A__ENCSR000EAY_1__m1	4.12	FALSE	0.00351207828499708
SMARCA4	Pax3+ progenitors	NCBP1	12	dbcorrdb__GABPA__ENCSR000BJK_1__m1	5.26	FALSE	0.00351174396783918
SMARCA4	Pax3+ progenitors	HS3ST1	11	dbcorrdb__GABPA__ENCSR000BJK_1__m1	5.26	FALSE	0.00351115360026501
SMARCA4	Pax3+ progenitors	CCAR1	5	dbcorrdb__POLR2A__ENCSR000EAM_1__m1	4.55	FALSE	0.00351113042107964
SMARCA4	Pax3+ progenitors	FERMT2	6	dbcorrdb__ELK4__ENCSR000EVI_1__m1	5.21	FALSE	0.00351062214998429
SMARCA4	Pax3+ progenitors	ACAA1	3	dbcorrdb__ELF1__ENCSR000BPT_1__m2	4.69	FALSE	0.00350972111597944
SMARCA4	Pax3+ progenitors	RNF216	4	dbcorrdb__POLR2AphosphoS2__ENCSR000DYF_1__m12	3.44	FALSE	0.00350968710053282
SMARCA4	Pax3+ progenitors	PRR13	3	dbcorrdb__POLR2AphosphoS2__ENCSR000DYF_1__m12	3.44	FALSE	0.00350935637958864
SMARCA4	Pax3+ progenitors	NAA35	14	dbcorrdb__GABPA__ENCSR000BJK_1__m1	5.26	FALSE	0.00350772289815428
SMARCA4	Pax3+ progenitors	SPSB4	6	dbcorrdb__SIN3A__ENCSR000BGL_1__m1	4.91	FALSE	0.00350770163503978
SMARCA4	Pax3+ progenitors	HMBOX1	1	predrem__nrMotif2348	3.23	FALSE	0.00350714731812013
SMARCA4	Pax3+ progenitors	PTPN2	8	dbcorrdb__GABPA__ENCSR000BJK_1__m1	5.26	FALSE	0.00350702272574718
SMARCA4	Pax3+ progenitors	WRAP53	14	dbcorrdb__GABPA__ENCSR000BJK_1__m1	5.26	FALSE	0.00350680517402372
SMARCA4	Pax3+ progenitors	CSNK2A2	2	dbcorrdb__ZNF384__ENCSR000EFP_1__m1	3.3	FALSE	0.00350677441397564
SMARCA4	Pax3+ progenitors	AKAP8	2	dbcorrdb__TAF1__ENCSR000BJN_1__m1	4.14	FALSE	0.00350394676617864
SMARCA4	Pax3+ progenitors	MAP4K5	1	predrem__nrMotif2348	3.23	FALSE	0.00350376473079162
SMARCA4	Pax3+ progenitors	CCDC28A	1	dbcorrdb__ZNF384__ENCSR000EFP_1__m1	3.3	FALSE	0.00350350971882547
SMARCA4	Pax3+ progenitors	ATP6V1C1	15	dbcorrdb__GABPA__ENCSR000BJK_1__m1	5.26	FALSE	0.00350340931259465
SMARCA4	Pax3+ progenitors	CRB2	5	dbcorrdb__ELK4__ENCSR000EVB_1__m1	5.22	FALSE	0.00350339431738018
SMARCA4	Pax3+ progenitors	PSMD13	16	dbcorrdb__GABPA__ENCSR000BJK_1__m1	5.26	FALSE	0.00350071030956026
SMARCA4	Pax3+ progenitors	CCDC71	17	dbcorrdb__GABPA__ENCSR000BJK_1__m1	5.26	FALSE	0.0035006838409148
SMARCA4	Pax3+ progenitors	POMGNT1	3	dbcorrdb__PHF8__ENCSR000AQH_1__m1	4.72	FALSE	0.00349981193601025
SMARCA4	Pax3+ progenitors	PSMD3	1	dbcorrdb__POLR2AphosphoS2__ENCSR000DYF_1__m12	3.44	FALSE	0.00349839790105301
SMARCA4	Pax3+ progenitors	TAF1B	10	dbcorrdb__GABPA__ENCSR000BJK_1__m1	5.26	FALSE	0.00349824299718117
SMARCA4	Pax3+ progenitors	AP1S2	17	dbcorrdb__GABPA__ENCSR000BJK_1__m1	5.26	FALSE	0.0034981678264047
SMARCA4	Pax3+ progenitors	CIR1	1	dbcorrdb__HCFC1__ENCSR000ECH_1__m3	4.71	FALSE	0.00349715207640325
SMARCA4	Pax3+ progenitors	RBM19	6	dbcorrdb__ELK4__ENCSR000EVI_1__m1	5.21	FALSE	0.00349681568508618
SMARCA4	Pax3+ progenitors	HK2	3	dbcorrdb__POLR2AphosphoS2__ENCSR000DYF_1__m12	3.44	FALSE	0.00349604525491595
SMARCA4	Pax3+ progenitors	SLK	4	dbcorrdb__POLR2AphosphoS2__ENCSR000DYF_1__m12	3.44	FALSE	0.00349570368150664
SMARCA4	Pax3+ progenitors	XAB2	10	dbcorrdb__GABPA__ENCSR000BJK_1__m1	5.26	FALSE	0.00349457532750546
SMARCA4	Pax3+ progenitors	TMEM165	4	dbcorrdb__POLR2AphosphoS2__ENCSR000DYF_1__m12	3.44	FALSE	0.00349168687219464
SMARCA4	Pax3+ progenitors	PDCD6	16	dbcorrdb__GABPA__ENCSR000BJK_1__m1	5.26	FALSE	0.00349150502242205
SMARCA4	Pax3+ progenitors	RPL10	10	dbcorrdb__GABPA__ENCSR000BJK_1__m1	5.26	FALSE	0.00349110760977698
SMARCA4	Pax3+ progenitors	BAIAP2L1	4	dbcorrdb__GABPA__ENCSR000BIW_1__m1	4.85	FALSE	0.00349089505035013
SMARCA4	Pax3+ progenitors	DENR	10	dbcorrdb__GABPA__ENCSR000BJK_1__m1	5.26	FALSE	0.00348886965132945
SMARCA4	Pax3+ progenitors	NELFA	1	dbcorrdb__TAF1__ENCSR000BJN_1__m1	4.14	FALSE	0.00348832471711731
SMARCA4	Pax3+ progenitors	SHF	3	dbcorrdb__POLR2A__ENCSR000DMK_1__m1	4.41	FALSE	0.00348824748894101
SMARCA4	Pax3+ progenitors	TSPAN3	2	dbcorrdb__ZNF384__ENCSR000EFP_1__m1	3.3	FALSE	0.00348723310889612
SMARCA4	Pax3+ progenitors	PPP4R2	3	dbcorrdb__TAF1__ENCSR000BJN_1__m1	4.14	FALSE	0.00348610103002387
SMARCA4	Pax3+ progenitors	ECH1	1	dbcorrdb__TAF1__ENCSR000BJN_1__m1	4.14	FALSE	0.0034828026550806
SMARCA4	Pax3+ progenitors	CAMTA1	2	dbcorrdb__POLR2A__ENCSR000EAM_1__m1	4.55	FALSE	0.00348270800076989
SMARCA4	Pax3+ progenitors	EDC3	18	dbcorrdb__GABPA__ENCSR000BJK_1__m1	5.26	FALSE	0.00348240554410249
SMARCA4	Pax3+ progenitors	HINT1	15	dbcorrdb__GABPA__ENCSR000BJK_1__m1	5.26	FALSE	0.00348166119192618
SMARCA4	Pax3+ progenitors	TXNDC9	7	dbcorrdb__GABPA__ENCSR000BJK_1__m1	5.26	FALSE	0.00348144987798671
SMARCA4	Pax3+ progenitors	ZFR	1	dbcorrdb__ZNF384__ENCSR000EFP_1__m1	3.3	FALSE	0.0034805088315552
SMARCA4	Pax3+ progenitors	RPS21	19	dbcorrdb__GABPA__ENCSR000BJK_1__m1	5.26	FALSE	0.00348036053159046
SMARCA4	Pax3+ progenitors	TPD52L2	7	dbcorrdb__ETS1__ENCSR000BKQ_1__m3	4.97	FALSE	0.00348009791210287
SMARCA4	Pax3+ progenitors	RFX3	14	dbcorrdb__GABPA__ENCSR000BJK_1__m1	5.26	FALSE	0.00347984134173329
SMARCA4	Pax3+ progenitors	BCAR1	8	dbcorrdb__GABPA__ENCSR000BJK_1__m1	5.26	FALSE	0.00347900339150289
SMARCA4	Pax3+ progenitors	LAMB1	5	dbcorrdb__GABPA__ENCSR000BJK_1__m1	5.26	FALSE	0.00347883648473283
SMARCA4	Pax3+ progenitors	DOCK7	1	predrem__nrMotif2348	3.23	FALSE	0.00347882961546654
SMARCA4	Pax3+ progenitors	CDC123	17	dbcorrdb__GABPA__ENCSR000BJK_1__m1	5.26	FALSE	0.00347810073338183
SMARCA4	Pax3+ progenitors	CLIP2	19	dbcorrdb__GABPA__ENCSR000BJK_1__m1	5.26	FALSE	0.00347795541119062
SMARCA4	Pax3+ progenitors	C9orf64	18	dbcorrdb__GABPA__ENCSR000BJK_1__m1	5.26	FALSE	0.00347782322800051
SMARCA4	Pax3+ progenitors	RALGAPB	16	dbcorrdb__GABPA__ENCSR000BJK_1__m1	5.26	FALSE	0.00347751086001697
SMARCA4	Pax3+ progenitors	SLC16A3	18	dbcorrdb__GABPA__ENCSR000BJK_1__m1	5.26	FALSE	0.00347645331362313
SMARCA4	Pax3+ progenitors	MPHOSPH10	1	dbcorrdb__SIN3A__ENCSR000BGL_1__m1	4.91	FALSE	0.00347625701199986
SMARCA4	Pax3+ progenitors	CRKL	3	dbcorrdb__TAF1__ENCSR000BJN_1__m1	4.14	FALSE	0.00347606437695324
SMARCA4	Pax3+ progenitors	PPP1CB	3	dbcorrdb__POLR2A__ENCSR000DMK_1__m1	4.41	FALSE	0.00347594638299858
SMARCA4	Pax3+ progenitors	PABPC1	18	dbcorrdb__GABPA__ENCSR000BJK_1__m1	5.26	FALSE	0.00347594033547344
SMARCA4	Pax3+ progenitors	MRPS23	11	dbcorrdb__GABPA__ENCSR000BJK_1__m1	5.26	FALSE	0.00347580902849446
SMARCA4	Pax3+ progenitors	MRPS31	3	dbcorrdb__SIN3A__ENCSR000BGL_1__m1	4.91	FALSE	0.00347463137874789
SMARCA4	Pax3+ progenitors	HOXB8	2	dbcorrdb__SIN3A__ENCSR000BGL_1__m1	4.91	FALSE	0.00347454669277461
SMARCA4	Pax3+ progenitors	MTMR2	6	dbcorrdb__ELK4__ENCSR000EVI_1__m1	5.21	FALSE	0.00347351434788938
SMARCA4	Pax3+ progenitors	UBR4	8	dbcorrdb__GABPA__ENCSR000BJK_1__m1	5.26	FALSE	0.00347291429974575
SMARCA4	Pax3+ progenitors	MEIS2	18	dbcorrdb__GABPA__ENCSR000BJK_1__m1	5.26	FALSE	0.00347268155352515
SMARCA4	Pax3+ progenitors	TXNL1	16	dbcorrdb__GABPA__ENCSR000BJK_1__m1	5.26	FALSE	0.00347151733833224
SMARCA4	Pax3+ progenitors	TBC1D22B	7	dbcorrdb__ETS1__ENCSR000BKQ_1__m3	4.97	FALSE	0.00347126140381218
SMARCA4	Pax3+ progenitors	HSPA8	16	dbcorrdb__GABPA__ENCSR000BJK_1__m1	5.26	FALSE	0.0034710801970461
SMARCA4	Pax3+ progenitors	TTYH3	14	dbcorrdb__GABPA__ENCSR000BJK_1__m1	5.26	FALSE	0.00347048334983072
SMARCA4	Pax3+ progenitors	PFDN6	9	dbcorrdb__GABPA__ENCSR000BJK_1__m1	5.26	FALSE	0.00346971834981985
SMARCA4	Pax3+ progenitors	OLA1	2	dbcorrdb__ELF1__ENCSR000BPT_1__m2	4.69	FALSE	0.00346934957901149
SMARCA4	Pax3+ progenitors	RPL7L1	18	dbcorrdb__GABPA__ENCSR000BJK_1__m1	5.26	FALSE	0.0034692160545284
SMARCA4	Pax3+ progenitors	SERPINE2	8	dbcorrdb__ELK4__ENCSR000EVI_1__m1	5.21	FALSE	0.00346718886799987
SMARCA4	Pax3+ progenitors	ATRX	5	dbcorrdb__TAF1__ENCSR000BJN_1__m1	4.14	FALSE	0.00346643765049634
SMARCA4	Pax3+ progenitors	SDF4	13	dbcorrdb__GABPA__ENCSR000BJK_1__m1	5.26	FALSE	0.00346586925571564
SMARCA4	Pax3+ progenitors	IDI1	16	dbcorrdb__GABPA__ENCSR000BJK_1__m1	5.26	FALSE	0.00346578950738388
SMARCA4	Pax3+ progenitors	CNTLN	1	dbcorrdb__POLR2A__ENCSR000BHH_1__m1	3.76	FALSE	0.00346545926136926
SMARCA4	Pax3+ progenitors	DOK4	11	dbcorrdb__ELK4__ENCSR000EVB_1__m1	5.22	FALSE	0.00346544773677375
SMARCA4	Pax3+ progenitors	ARL3	6	dbcorrdb__POLR2A__ENCSR000DMK_1__m1	4.41	FALSE	0.00346483272645544
SMARCA4	Pax3+ progenitors	RNF10	7	dbcorrdb__ETS1__ENCSR000BKQ_1__m3	4.97	FALSE	0.00346443791323976
SMARCA4	Pax3+ progenitors	MTIF2	12	dbcorrdb__GABPA__ENCSR000BJK_1__m1	5.26	FALSE	0.00346433259737256
SMARCA4	Pax3+ progenitors	DAZAP1	4	dbcorrdb__ETS1__ENCSR000BKQ_1__m3	4.97	FALSE	0.00346400233134952
SMARCA4	Pax3+ progenitors	PSMA1	1	predrem__nrMotif2348	3.23	FALSE	0.00346371416108326
SMARCA4	Pax3+ progenitors	PAFAH1B1	21	dbcorrdb__GABPA__ENCSR000BJK_1__m1	5.26	FALSE	0.00346326935035224
SMARCA4	Pax3+ progenitors	PDSS1	8	dbcorrdb__GABPA__ENCSR000BJK_1__m1	5.26	FALSE	0.0034620088253211
SMARCA4	Pax3+ progenitors	TAX1BP1	16	dbcorrdb__GABPA__ENCSR000BJK_1__m1	5.26	FALSE	0.00346094252990346
SMARCA4	Pax3+ progenitors	COPZ1	3	dbcorrdb__POLR2AphosphoS2__ENCSR000DYF_1__m12	3.44	FALSE	0.00346067033332247
SMARCA4	Pax3+ progenitors	NPLOC4	2	dbcorrdb__GABPA__ENCSR000BIW_1__m1	4.85	FALSE	0.00346001542950208
SMARCA4	Pax3+ progenitors	NUTF2	6	dbcorrdb__PHF8__ENCSR000AQH_1__m1	4.72	FALSE	0.00345937271103431
SMARCA4	Pax3+ progenitors	CHD8	3	dbcorrdb__POLR2AphosphoS2__ENCSR000DYF_1__m12	3.44	FALSE	0.00345901953570404
SMARCA4	Pax3+ progenitors	TSR1	15	dbcorrdb__GABPA__ENCSR000BJK_1__m1	5.26	FALSE	0.00345869990689643
SMARCA4	Pax3+ progenitors	NDUFS2	15	dbcorrdb__GABPA__ENCSR000BJK_1__m1	5.26	FALSE	0.00345835542847495
SMARCA4	Pax3+ progenitors	MAPRE1	5	dbcorrdb__ELK4__ENCSR000EVB_1__m1	5.22	FALSE	0.00345764947169071
SMARCA4	Pax3+ progenitors	GEMIN5	10	dbcorrdb__GABPA__ENCSR000BJK_1__m1	5.26	FALSE	0.00345701742839636
SMARCA4	Pax3+ progenitors	SNX3	11	dbcorrdb__GABPA__ENCSR000BJK_1__m1	5.26	FALSE	0.00345649324053036
SMARCA4	Pax3+ progenitors	ERP44	9	dbcorrdb__GABPA__ENCSR000BJK_1__m1	5.26	FALSE	0.00345388492720999
SMARCA4	Pax3+ progenitors	SMAP1	14	dbcorrdb__GABPA__ENCSR000BJK_1__m1	5.26	FALSE	0.00345304813536298
SMARCA4	Pax3+ progenitors	CLPX	5	dbcorrdb__POLR2A__ENCSR000DMK_1__m1	4.41	FALSE	0.0034526121532711
SMARCA4	Pax3+ progenitors	AFMID	3	dbcorrdb__POLR2AphosphoS2__ENCSR000DYF_1__m12	3.44	FALSE	0.00345202624038851
SMARCA4	Pax3+ progenitors	CD247	7	dbcorrdb__ELK4__ENCSR000EVB_1__m1	5.22	FALSE	0.00345100082738542
SMARCA4	Pax3+ progenitors	TOX3	1	predrem__nrMotif2348	3.23	FALSE	0.00345085525589653
SMARCA4	Pax3+ progenitors	SENP6	1	predrem__nrMotif2348	3.23	FALSE	0.0034503452212689
SMARCA4	Pax3+ progenitors	PPP2R1B	3	dbcorrdb__POLR2AphosphoS2__ENCSR000DYF_1__m12	3.44	FALSE	0.00345027120506686
SMARCA4	Pax3+ progenitors	DTYMK	3	dbcorrdb__POLR2A__ENCSR000EAM_1__m1	4.55	FALSE	0.00344840142908474
SMARCA4	Pax3+ progenitors	EWSR1	1	dbcorrdb__POLR2A__ENCSR000BHH_1__m1	3.76	FALSE	0.00344835337748313
SMARCA4	Pax3+ progenitors	CLIP1	7	dbcorrdb__POLR2A__ENCSR000EAM_1__m1	4.55	FALSE	0.00344727809666102
SMARCA4	Pax3+ progenitors	COQ5	6	dbcorrdb__SIN3A__ENCSR000BGL_1__m1	4.91	FALSE	0.00344709674166922
SMARCA4	Pax3+ progenitors	MED1	4	dbcorrdb__TAF1__ENCSR000BJN_1__m1	4.14	FALSE	0.00344687735698675
SMARCA4	Pax3+ progenitors	RRS1	15	dbcorrdb__GABPA__ENCSR000BJK_1__m1	5.26	FALSE	0.00344597921689851
SMARCA4	Pax3+ progenitors	MIDN	17	dbcorrdb__GABPA__ENCSR000BJK_1__m1	5.26	FALSE	0.00344464041024079
SMARCA4	Pax3+ progenitors	RNASEH2B	13	dbcorrdb__GABPA__ENCSR000BJK_1__m1	5.26	FALSE	0.00344447006440525
SMARCA4	Pax3+ progenitors	SALL2	7	dbcorrdb__ELK1__ENCSR000ECI_1__m1	5.09	FALSE	0.00344428237637061
SMARCA4	Pax3+ progenitors	ARF6	5	dbcorrdb__GABPA__ENCSR000BJK_1__m1	5.26	FALSE	0.00344418587087207
SMARCA4	Pax3+ progenitors	ASAP1	3	dbcorrdb__GABPA__ENCSR000BLO_1__m1	4.68	FALSE	0.00344379110740328
SMARCA4	Pax3+ progenitors	SLIRP	12	dbcorrdb__GABPA__ENCSR000BJK_1__m1	5.26	FALSE	0.00344284748530403
SMARCA4	Pax3+ progenitors	UBFD1	12	dbcorrdb__GABPA__ENCSR000BJK_1__m1	5.26	FALSE	0.00344178804589381
SMARCA4	Pax3+ progenitors	SLC16A1	3	dbcorrdb__POLR2AphosphoS2__ENCSR000DYF_1__m12	3.44	FALSE	0.0034415187549779
SMARCA4	Pax3+ progenitors	TPRA1	6	dbcorrdb__HCFC1__ENCSR000ECH_1__m3	4.71	FALSE	0.0034409774313918
SMARCA4	Pax3+ progenitors	MAST4	2	dbcorrdb__SIN3A__ENCSR000BGL_1__m1	4.91	FALSE	0.00344092675566115
SMARCA4	Pax3+ progenitors	MEIS1	15	dbcorrdb__GABPA__ENCSR000BJK_1__m1	5.26	FALSE	0.00344087885449215
SMARCA4	Pax3+ progenitors	RCN2	7	dbcorrdb__ELK4__ENCSR000EVB_1__m1	5.22	FALSE	0.00344081353927645
SMARCA4	Pax3+ progenitors	SAR1A	13	dbcorrdb__GABPA__ENCSR000BJK_1__m1	5.26	FALSE	0.00343970746356984
SMARCA4	Pax3+ progenitors	ATXN10	12	dbcorrdb__ELK4__ENCSR000EVI_1__m1	5.21	FALSE	0.00343938688431449
SMARCA4	Pax3+ progenitors	PSME3	16	dbcorrdb__GABPA__ENCSR000BJK_1__m1	5.26	FALSE	0.00343927671794666
SMARCA4	Pax3+ progenitors	PRRC2B	2	dbcorrdb__ELK4__ENCSR000EVI_1__m1	5.21	FALSE	0.00343884281325527
SMARCA4	Pax3+ progenitors	NCAM1	1	predrem__nrMotif2348	3.23	FALSE	0.00343870874249557
SMARCA4	Pax3+ progenitors	ACTL6A	3	dbcorrdb__POLR2AphosphoS2__ENCSR000DYF_1__m12	3.44	FALSE	0.00343817585239651
SMARCA4	Pax3+ progenitors	TRA2A	2	dbcorrdb__ZNF384__ENCSR000EFP_1__m1	3.3	FALSE	0.00343789118512375
SMARCA4	Pax3+ progenitors	TJP1	6	dbcorrdb__GABPA__ENCSR000BJK_1__m1	5.26	FALSE	0.00343766682454143
SMARCA4	Pax3+ progenitors	PIK3C3	15	dbcorrdb__GABPA__ENCSR000BJK_1__m1	5.26	FALSE	0.00343499681603467
SMARCA4	Pax3+ progenitors	WDR1	15	dbcorrdb__GABPA__ENCSR000BJK_1__m1	5.26	FALSE	0.00343456854550322
SMARCA4	Pax3+ progenitors	FAM122B	10	dbcorrdb__GABPA__ENCSR000BJK_1__m1	5.26	FALSE	0.00343427585559142
SMARCA4	Pax3+ progenitors	PFDN1	4	dbcorrdb__POLR2A__ENCSR000DMK_1__m1	4.41	FALSE	0.00343331887687653
SMARCA4	Pax3+ progenitors	FBXO38	17	dbcorrdb__GABPA__ENCSR000BJK_1__m1	5.26	FALSE	0.00343307656110496
SMARCA4	Pax3+ progenitors	GNAI2	20	dbcorrdb__GABPA__ENCSR000BJK_1__m1	5.26	FALSE	0.00343212117708781
SMARCA4	Pax3+ progenitors	CD63	6	dbcorrdb__GABPA__ENCSR000BIW_1__m1	4.85	FALSE	0.00343186428475854
SMARCA4	Pax3+ progenitors	HOXD3	17	dbcorrdb__GABPA__ENCSR000BJK_1__m1	5.26	FALSE	0.00343024501745768
SMARCA4	Pax3+ progenitors	TPRKB	16	dbcorrdb__GABPA__ENCSR000BJK_1__m1	5.26	FALSE	0.00342973665673569
SMARCA4	Pax3+ progenitors	KAZN	18	dbcorrdb__GABPA__ENCSR000BJK_1__m1	5.26	FALSE	0.00342845097958072
SMARCA4	Pax3+ progenitors	PNISR	16	dbcorrdb__GABPA__ENCSR000BJK_1__m1	5.26	FALSE	0.00342830254069217
SMARCA4	Pax3+ progenitors	MEIS3	18	dbcorrdb__GABPA__ENCSR000BJK_1__m1	5.26	FALSE	0.00342596496929432
SMARCA4	Pax3+ progenitors	AIMP2	2	dbcorrdb__GABPA__ENCSR000BJK_1__m1	5.26	FALSE	0.00342564784240546
SMARCA4	Pax3+ progenitors	CLNS1A	2	dbcorrdb__POLR2AphosphoS2__ENCSR000DYF_1__m12	3.44	FALSE	0.00342543884220181
SMARCA4	Pax3+ progenitors	XPR1	1	predrem__nrMotif2348	3.23	FALSE	0.00342537998458068
SMARCA4	Pax3+ progenitors	SNRNP70	2	dbcorrdb__POLR2A__ENCSR000EAM_1__m1	4.55	FALSE	0.00342513930328692
SMARCA4	Pax3+ progenitors	EIF4ENIF1	7	dbcorrdb__ELK4__ENCSR000EVI_1__m1	5.21	FALSE	0.00342498718498969
SMARCA4	Pax3+ progenitors	SLC39A10	3	dbcorrdb__ETS1__ENCSR000BKQ_1__m3	4.97	FALSE	0.00342453831914982
SMARCA4	Pax3+ progenitors	CCM2	9	dbcorrdb__GABPA__ENCSR000BJK_1__m1	5.26	FALSE	0.00342411414511257
SMARCA4	Pax3+ progenitors	TSPAN6	2	dbcorrdb__ELK4__ENCSR000EVB_1__m1	5.22	FALSE	0.00342400943421273
SMARCA4	Pax3+ progenitors	LEPROTL1	13	dbcorrdb__GABPA__ENCSR000BJK_1__m1	5.26	FALSE	0.00342363097514181
SMARCA4	Pax3+ progenitors	RRP15	6	dbcorrdb__ETS1__ENCSR000BKQ_1__m3	4.97	FALSE	0.00342321361007639
SMARCA4	Pax3+ progenitors	CNOT7	2	dbcorrdb__TAF1__ENCSR000BJN_1__m1	4.14	FALSE	0.00342296541257407
SMARCA4	Pax3+ progenitors	PCYT1B	4	dbcorrdb__HCFC1__ENCSR000ECH_1__m3	4.71	FALSE	0.0034225066018957
SMARCA4	Pax3+ progenitors	VASN	8	dbcorrdb__GABPA__ENCSR000BJK_1__m1	5.26	FALSE	0.00342088536403049
SMARCA4	Pax3+ progenitors	YTHDF2	4	dbcorrdb__POLR2A__ENCSR000EAM_1__m1	4.55	FALSE	0.00342077691398698
SMARCA4	Pax3+ progenitors	RABEP1	4	dbcorrdb__POLR2AphosphoS2__ENCSR000DYF_1__m12	3.44	FALSE	0.00341992483053481
SMARCA4	Pax3+ progenitors	NDUFC2	3	dbcorrdb__POLR2AphosphoS2__ENCSR000DYF_1__m12	3.44	FALSE	0.00341978815368364
SMARCA4	Pax3+ progenitors	NDUFA1	5	dbcorrdb__GABPA__ENCSR000BJK_1__m1	5.26	FALSE	0.00341734222887236
SMARCA4	Pax3+ progenitors	DPY19L3	15	dbcorrdb__GABPA__ENCSR000BJK_1__m1	5.26	FALSE	0.00341713845001671
SMARCA4	Pax3+ progenitors	MRPS11	1	predrem__nrMotif2348	3.23	FALSE	0.003417105035616
SMARCA4	Pax3+ progenitors	TIMM17A	13	dbcorrdb__GABPA__ENCSR000BJK_1__m1	5.26	FALSE	0.00341686370596486
SMARCA4	Pax3+ progenitors	PDCD11	12	dbcorrdb__GABPA__ENCSR000BJK_1__m1	5.26	FALSE	0.00341682134915733
SMARCA4	Pax3+ progenitors	CACYBP	14	dbcorrdb__GABPA__ENCSR000BJK_1__m1	5.26	FALSE	0.00341532795816083
SMARCA4	Pax3+ progenitors	DYNLL2	1	predrem__nrMotif2348	3.23	FALSE	0.00341457633055569
SMARCA4	Pax3+ progenitors	PIBF1	13	dbcorrdb__GABPA__ENCSR000BJK_1__m1	5.26	FALSE	0.00341444270077991
SMARCA4	Pax3+ progenitors	YPEL1	3	dbcorrdb__POLR2AphosphoS2__ENCSR000DYF_1__m12	3.44	FALSE	0.00341437456463558
SMARCA4	Pax3+ progenitors	PSMB10	1	dbcorrdb__ZNF384__ENCSR000EFP_1__m1	3.3	FALSE	0.00341422575327808
SMARCA4	Pax3+ progenitors	SORT1	5	dbcorrdb__SIN3A__ENCSR000BGL_1__m1	4.91	FALSE	0.00341412513760266
SMARCA4	Pax3+ progenitors	PDCD4	3	dbcorrdb__POLR2A__ENCSR000EAM_1__m1	4.55	FALSE	0.00341358160135123
SMARCA4	Pax3+ progenitors	GADD45GIP1	1	dbcorrdb__POLR2AphosphoS2__ENCSR000DYF_1__m12	3.44	FALSE	0.00341172253357182
SMARCA4	Pax3+ progenitors	RPS6KA3	8	dbcorrdb__ELK4__ENCSR000EVB_1__m1	5.22	FALSE	0.00341043046659795
SMARCA4	Pax3+ progenitors	CILP	3	dbcorrdb__POLR2AphosphoS2__ENCSR000DYF_1__m12	3.44	FALSE	0.00340854160014994
SMARCA4	Pax3+ progenitors	REC8	1	dbcorrdb__ZNF384__ENCSR000EFP_1__m1	3.3	FALSE	0.0034085242703956
SMARCA4	Pax3+ progenitors	RNF2	12	dbcorrdb__SIN3A__ENCSR000BGL_1__m1	4.91	FALSE	0.0034081675008952
SMARCA4	Pax3+ progenitors	LIN54	3	dbcorrdb__TAF1__ENCSR000BJN_1__m1	4.14	FALSE	0.00340753907866317
SMARCA4	Pax3+ progenitors	UGGT1	17	dbcorrdb__GABPA__ENCSR000BJK_1__m1	5.26	FALSE	0.00340735230363566
SMARCA4	Pax3+ progenitors	PMPCB	15	dbcorrdb__GABPA__ENCSR000BJK_1__m1	5.26	FALSE	0.00340724483186408
SMARCA4	Pax3+ progenitors	TMEM243	2	dbcorrdb__POLR2A__ENCSR000EAM_1__m1	4.55	FALSE	0.00340691113559447
SMARCA4	Pax3+ progenitors	IL6ST	13	dbcorrdb__ELK4__ENCSR000EVB_1__m1	5.22	FALSE	0.00340648537382224
SMARCA4	Pax3+ progenitors	FADS2	19	dbcorrdb__GABPA__ENCSR000BJK_1__m1	5.26	FALSE	0.00340586855384402
SMARCA4	Pax3+ progenitors	TNIP2	3	dbcorrdb__POLR2AphosphoS2__ENCSR000DYF_1__m12	3.44	FALSE	0.00340563323662835
SMARCA4	Pax3+ progenitors	COL26A1	1	dbcorrdb__PHF8__ENCSR000AQH_1__m1	4.72	FALSE	0.00340551876720576
SMARCA4	Pax3+ progenitors	UHMK1	13	dbcorrdb__GABPA__ENCSR000BJK_1__m1	5.26	FALSE	0.00340414517106821
SMARCA4	Pax3+ progenitors	MAPKAPK2	14	dbcorrdb__GABPA__ENCSR000BJK_1__m1	5.26	FALSE	0.00340073100158614
SMARCA4	Pax3+ progenitors	FSCN1	11	dbcorrdb__SIN3A__ENCSR000BGL_1__m1	4.91	FALSE	0.00339991031234992
SMARCA4	Pax3+ progenitors	KRT8	3	dbcorrdb__PHF8__ENCSR000AQH_1__m1	4.72	FALSE	0.00339953935008856
SMARCA4	Pax3+ progenitors	SEC16A	7	dbcorrdb__GABPA__ENCSR000BJK_1__m1	5.26	FALSE	0.00339932668720921
SMARCA4	Pax3+ progenitors	MARVELD2	1	dbcorrdb__POLR2A__ENCSR000EAM_1__m1	4.55	FALSE	0.00339914087583788
SMARCA4	Pax3+ progenitors	PUS7	3	dbcorrdb__POLR2AphosphoS2__ENCSR000DYF_1__m12	3.44	FALSE	0.00339883008344293
SMARCA4	Pax3+ progenitors	NAA25	3	dbcorrdb__POLR2AphosphoS2__ENCSR000DYF_1__m12	3.44	FALSE	0.00339612967081943
SMARCA4	Pax3+ progenitors	SPAG9	3	dbcorrdb__POLR2AphosphoS2__ENCSR000DYF_1__m12	3.44	FALSE	0.0033946834493226
SMARCA4	Pax3+ progenitors	RAB5A	14	dbcorrdb__GABPA__ENCSR000BJK_1__m1	5.26	FALSE	0.00339333314674557
SMARCA4	Pax3+ progenitors	EHMT1	4	dbcorrdb__POLR2AphosphoS2__ENCSR000DYF_1__m12	3.44	FALSE	0.00339278976717102
SMARCA4	Pax3+ progenitors	SLC35A4	14	dbcorrdb__GABPA__ENCSR000BJK_1__m1	5.26	FALSE	0.00339221871003649
SMARCA4	Pax3+ progenitors	PIM1	4	dbcorrdb__POLR2AphosphoS2__ENCSR000DYF_1__m12	3.44	FALSE	0.00339086152971279
SMARCA4	Pax3+ progenitors	KDM5A	12	dbcorrdb__GABPA__ENCSR000BJK_1__m1	5.26	FALSE	0.00339039153190916
SMARCA4	Pax3+ progenitors	HMGXB3	18	dbcorrdb__GABPA__ENCSR000BJK_1__m1	5.26	FALSE	0.00339021994574426
SMARCA4	Pax3+ progenitors	LRIG1	4	dbcorrdb__POLR2A__ENCSR000BHH_1__m1	3.76	FALSE	0.0033900505503611
SMARCA4	Pax3+ progenitors	ERGIC3	3	dbcorrdb__GABPA__ENCSR000BJK_1__m1	5.26	FALSE	0.00338759802676538
SMARCA4	Pax3+ progenitors	PTAR1	10	dbcorrdb__GABPA__ENCSR000BJK_1__m1	5.26	FALSE	0.00338705568461652
SMARCA4	Pax3+ progenitors	OSBPL11	12	dbcorrdb__GABPA__ENCSR000BJK_1__m1	5.26	FALSE	0.00338699516568293
SMARCA4	Pax3+ progenitors	G6PD	16	dbcorrdb__GABPA__ENCSR000BJK_1__m1	5.26	FALSE	0.00338570685975822
SMARCA4	Pax3+ progenitors	NEDD8	2	dbcorrdb__ELK4__ENCSR000EVI_1__m1	5.21	FALSE	0.00338561091081212
SMARCA4	Pax3+ progenitors	ZMIZ1	14	dbcorrdb__GABPA__ENCSR000BJK_1__m1	5.26	FALSE	0.00338498940201078
SMARCA4	Pax3+ progenitors	UBE2D3	5	dbcorrdb__GABPA__ENCSR000BIW_1__m1	4.85	FALSE	0.00338428634526207
SMARCA4	Pax3+ progenitors	ARRB2	5	dbcorrdb__GABPA__ENCSR000BIW_1__m1	4.85	FALSE	0.00338409563440268
SMARCA4	Pax3+ progenitors	RAB1B	3	dbcorrdb__PHF8__ENCSR000AQH_1__m1	4.72	FALSE	0.00338293229499015
SMARCA4	Pax3+ progenitors	UBE2D2	7	dbcorrdb__PHF8__ENCSR000AQH_1__m1	4.72	FALSE	0.0033814845981449
SMARCA4	Pax3+ progenitors	SAMD4B	4	dbcorrdb__POLR2AphosphoS2__ENCSR000DYF_1__m12	3.44	FALSE	0.00338135720568503
SMARCA4	Pax3+ progenitors	FLAD1	4	dbcorrdb__ELK4__ENCSR000EVB_1__m1	5.22	FALSE	0.00338038543505107
SMARCA4	Pax3+ progenitors	CASK	5	dbcorrdb__SIN3A__ENCSR000BGL_1__m1	4.91	FALSE	0.00338000723078025
SMARCA4	Pax3+ progenitors	WDR13	3	dbcorrdb__POLR2AphosphoS2__ENCSR000DYF_1__m12	3.44	FALSE	0.00337883682688432
SMARCA4	Pax3+ progenitors	AGBL5	9	dbcorrdb__GABPA__ENCSR000BJK_1__m1	5.26	FALSE	0.00337838706964041
SMARCA4	Pax3+ progenitors	ARL4C	1	predrem__nrMotif2348	3.23	FALSE	0.00337759014580065
SMARCA4	Pax3+ progenitors	WDR26	14	dbcorrdb__GABPA__ENCSR000BJK_1__m1	5.26	FALSE	0.00337726912954603
SMARCA4	Pax3+ progenitors	ZNFX1	4	dbcorrdb__POLR2A__ENCSR000EAM_1__m1	4.55	FALSE	0.00337704377820353
SMARCA4	Pax3+ progenitors	STAG1	14	dbcorrdb__ELK4__ENCSR000EVI_1__m1	5.21	FALSE	0.00337666903777367
SMARCA4	Pax3+ progenitors	UBL5	17	dbcorrdb__GABPA__ENCSR000BJK_1__m1	5.26	FALSE	0.00337566928303003
SMARCA4	Pax3+ progenitors	UBALD2	5	dbcorrdb__ETS1__ENCSR000BKQ_1__m3	4.97	FALSE	0.00337563733321416
SMARCA4	Pax3+ progenitors	AFTPH	20	dbcorrdb__GABPA__ENCSR000BJK_1__m1	5.26	FALSE	0.00337511396862398
SMARCA4	Pax3+ progenitors	HOMEZ	3	dbcorrdb__POLR2AphosphoS2__ENCSR000DYF_1__m12	3.44	FALSE	0.00337465654303603
SMARCA4	Pax3+ progenitors	IDH2	3	dbcorrdb__POLR2AphosphoS2__ENCSR000DYF_1__m12	3.44	FALSE	0.00337425211312826
SMARCA4	Pax3+ progenitors	DMAP1	13	dbcorrdb__GABPA__ENCSR000BJK_1__m1	5.26	FALSE	0.00337346184284517
SMARCA4	Pax3+ progenitors	MICAL3	4	dbcorrdb__HCFC1__ENCSR000ECH_1__m3	4.71	FALSE	0.00337311522186382
SMARCA4	Pax3+ progenitors	NUFIP2	6	dbcorrdb__ELK4__ENCSR000EVB_1__m1	5.22	FALSE	0.00337299091518564
SMARCA4	Pax3+ progenitors	PKD1	9	dbcorrdb__SIN3A__ENCSR000BGL_1__m1	4.91	FALSE	0.00337187113961354
SMARCA4	Pax3+ progenitors	COMMD5	15	dbcorrdb__GABPA__ENCSR000BJK_1__m1	5.26	FALSE	0.0033712021449595
SMARCA4	Pax3+ progenitors	NUAK1	5	dbcorrdb__HCFC1__ENCSR000ECH_1__m3	4.71	FALSE	0.00337080730996608
SMARCA4	Pax3+ progenitors	MCF2L	12	dbcorrdb__GABPA__ENCSR000BJK_1__m1	5.26	FALSE	0.00337073794395212
SMARCA4	Pax3+ progenitors	ZNF592	4	dbcorrdb__TAF1__ENCSR000BJN_1__m1	4.14	FALSE	0.00336939281242648
SMARCA4	Pax3+ progenitors	PLEKHA8	1	predrem__nrMotif2348	3.23	FALSE	0.00336868451533423
SMARCA4	Pax3+ progenitors	SERP2	10	dbcorrdb__GABPA__ENCSR000BJK_1__m1	5.26	FALSE	0.00336806340046974
SMARCA4	Pax3+ progenitors	KATNB1	2	dbcorrdb__POLR2A__ENCSR000EAY_1__m1	4.12	FALSE	0.00336789176356646
SMARCA4	Pax3+ progenitors	INCENP	15	dbcorrdb__GABPA__ENCSR000BJK_1__m1	5.26	FALSE	0.00336665437232086
SMARCA4	Pax3+ progenitors	INTS1	11	dbcorrdb__GABPA__ENCSR000BJK_1__m1	5.26	FALSE	0.00336641339124932
SMARCA4	Pax3+ progenitors	UBQLN1	9	dbcorrdb__GABPA__ENCSR000BJK_1__m1	5.26	FALSE	0.00336565198968693
SMARCA4	Pax3+ progenitors	SEC24A	18	dbcorrdb__GABPA__ENCSR000BJK_1__m1	5.26	FALSE	0.00336565126923172
SMARCA4	Pax3+ progenitors	CTDSPL2	14	dbcorrdb__GABPA__ENCSR000BJK_1__m1	5.26	FALSE	0.0033654802629615
SMARCA4	Pax3+ progenitors	MRPL52	17	dbcorrdb__GABPA__ENCSR000BJK_1__m1	5.26	FALSE	0.0033650708563267
SMARCA4	Pax3+ progenitors	VAPA	3	dbcorrdb__POLR2A__ENCSR000DMK_1__m1	4.41	FALSE	0.00336490611135634
SMARCA4	Pax3+ progenitors	TNFRSF1B	2	dbcorrdb__ETS1__ENCSR000BKQ_1__m3	4.97	FALSE	0.00336471521958597
SMARCA4	Pax3+ progenitors	UBE2M	14	dbcorrdb__GABPA__ENCSR000BJK_1__m1	5.26	FALSE	0.00336427291098294
SMARCA4	Pax3+ progenitors	ACYP1	3	dbcorrdb__ELK4__ENCSR000EVB_1__m1	5.22	FALSE	0.00336395335212284
SMARCA4	Pax3+ progenitors	CTNNBL1	13	dbcorrdb__GABPA__ENCSR000BJK_1__m1	5.26	FALSE	0.00336390132144077
SMARCA4	Pax3+ progenitors	PDIA6	2	dbcorrdb__ELK4__ENCSR000EVB_1__m1	5.22	FALSE	0.00336348510018282
SMARCA4	Pax3+ progenitors	PWWP2A	2	dbcorrdb__POLR2AphosphoS2__ENCSR000DYF_1__m12	3.44	FALSE	0.00336191806883465
SMARCA4	Pax3+ progenitors	PLCB4	4	dbcorrdb__POLR2A__ENCSR000BHH_1__m1	3.76	FALSE	0.00336091059325937
SMARCA4	Pax3+ progenitors	SNU13	16	dbcorrdb__GABPA__ENCSR000BJK_1__m1	5.26	FALSE	0.00336031783616655
SMARCA4	Pax3+ progenitors	PCGF2	14	dbcorrdb__GABPA__ENCSR000BJK_1__m1	5.26	FALSE	0.00336030209652823
SMARCA4	Pax3+ progenitors	DNA2	1	yetfasco__YML113W_1416	3.06	FALSE	0.00336010075095439
SMARCA4	Pax3+ progenitors	LHFPL2	19	dbcorrdb__GABPA__ENCSR000BJK_1__m1	5.26	FALSE	0.00335632125666226
SMARCA4	Pax3+ progenitors	CCDC6	8	dbcorrdb__GABPA__ENCSR000BJK_1__m1	5.26	FALSE	0.00335631291399814
SMARCA4	Pax3+ progenitors	HSPBP1	17	dbcorrdb__GABPA__ENCSR000BJK_1__m1	5.26	FALSE	0.00335598441814292
SMARCA4	Pax3+ progenitors	GJC1	7	dbcorrdb__POLR2A__ENCSR000DMK_1__m1	4.41	FALSE	0.00335592886141692
SMARCA4	Pax3+ progenitors	ZNF318	1	dbcorrdb__ZNF384__ENCSR000EFP_1__m1	3.3	FALSE	0.00335529001529214
SMARCA4	Pax3+ progenitors	MAP2K2	1	dbcorrdb__POLR2AphosphoS2__ENCSR000DYF_1__m12	3.44	FALSE	0.00335517972817143
SMARCA4	Pax3+ progenitors	ZNF503	17	dbcorrdb__GABPA__ENCSR000BJK_1__m1	5.26	FALSE	0.00335510522829501
SMARCA4	Pax3+ progenitors	KIF20B	10	dbcorrdb__GABPA__ENCSR000BJK_1__m1	5.26	FALSE	0.0033547680828934
SMARCA4	Pax3+ progenitors	OAZ2	3	dbcorrdb__POLR2AphosphoS2__ENCSR000DYF_1__m12	3.44	FALSE	0.00335447208455725
SMARCA4	Pax3+ progenitors	TIA1	8	dbcorrdb__POLR2A__ENCSR000EAM_1__m1	4.55	FALSE	0.00335428512919188
SMARCA4	Pax3+ progenitors	FAM192A	18	dbcorrdb__GABPA__ENCSR000BJK_1__m1	5.26	FALSE	0.0033540980282375
SMARCA4	Pax3+ progenitors	TIAM1	4	dbcorrdb__POLR2A__ENCSR000DMK_1__m1	4.41	FALSE	0.00335374844551123
SMARCA4	Pax3+ progenitors	NISCH	1	predrem__nrMotif2348	3.23	FALSE	0.00335275119160136
SMARCA4	Pax3+ progenitors	SEC61A1	6	dbcorrdb__SIN3A__ENCSR000BGL_1__m1	4.91	FALSE	0.00335247148260433
SMARCA4	Pax3+ progenitors	TCF4	18	dbcorrdb__GABPA__ENCSR000BJK_1__m1	5.26	FALSE	0.00335237060866011
SMARCA4	Pax3+ progenitors	EPHA7	3	dbcorrdb__POLR2A__ENCSR000DMK_1__m1	4.41	FALSE	0.0033518253018806
SMARCA4	Pax3+ progenitors	ACVR1B	4	dbcorrdb__ELF1__ENCSR000BPT_1__m2	4.69	FALSE	0.00335168040635871
SMARCA4	Pax3+ progenitors	MAPK9	7	dbcorrdb__PHF8__ENCSR000AQH_1__m1	4.72	FALSE	0.003349375120963
SMARCA4	Pax3+ progenitors	ACAD9	2	dbcorrdb__POLR2A__ENCSR000DMK_1__m1	4.41	FALSE	0.00334758719114319
SMARCA4	Pax3+ progenitors	HAPLN3	3	dbcorrdb__SIN3A__ENCSR000BGL_1__m1	4.91	FALSE	0.00334706778102821
SMARCA4	Pax3+ progenitors	MAP4K3	5	dbcorrdb__ETS1__ENCSR000BKQ_1__m3	4.97	FALSE	0.00334589744488867
SMARCA4	Pax3+ progenitors	OTUD4	13	dbcorrdb__ELK4__ENCSR000EVB_1__m1	5.22	FALSE	0.00334571132045672
SMARCA4	Pax3+ progenitors	BRD2	7	dbcorrdb__PHF8__ENCSR000AQH_1__m1	4.72	FALSE	0.00334553801421912
SMARCA4	Pax3+ progenitors	TSPAN33	1	predrem__nrMotif2348	3.23	FALSE	0.00334361807958471
SMARCA4	Pax3+ progenitors	HBEGF	15	dbcorrdb__GABPA__ENCSR000BJK_1__m1	5.26	FALSE	0.00334341914330577
SMARCA4	Pax3+ progenitors	SOD2	6	dbcorrdb__ETS1__ENCSR000BKQ_1__m3	4.97	FALSE	0.00334201230488478
SMARCA4	Pax3+ progenitors	ZC3H4	20	dbcorrdb__GABPA__ENCSR000BJK_1__m1	5.26	FALSE	0.00333917407122025
SMARCA4	Pax3+ progenitors	ARID4B	5	dbcorrdb__TAF1__ENCSR000BJN_1__m1	4.14	FALSE	0.00333889184301556
SMARCA4	Pax3+ progenitors	ACSF3	4	dbcorrdb__PHF8__ENCSR000AQH_1__m1	4.72	FALSE	0.00333882119901689
SMARCA4	Pax3+ progenitors	B2M	3	dbcorrdb__ELF1__ENCSR000BPT_1__m2	4.69	FALSE	0.00333803046727373
SMARCA4	Pax3+ progenitors	ZBTB10	2	dbcorrdb__POLR2AphosphoS2__ENCSR000DYF_1__m12	3.44	FALSE	0.0033349752596212
SMARCA4	Pax3+ progenitors	GLYR1	1	predrem__nrMotif2348	3.23	FALSE	0.00333487192319035
SMARCA4	Pax3+ progenitors	AP1G1	17	dbcorrdb__GABPA__ENCSR000BJK_1__m1	5.26	FALSE	0.00333436709589354
SMARCA4	Pax3+ progenitors	ALG5	3	dbcorrdb__POLR2A__ENCSR000EAM_1__m1	4.55	FALSE	0.00333202060727513
SMARCA4	Pax3+ progenitors	COPS5	12	dbcorrdb__GABPA__ENCSR000BJK_1__m1	5.26	FALSE	0.00333101376917133
SMARCA4	Pax3+ progenitors	SRSF4	10	dbcorrdb__GABPA__ENCSR000BJK_1__m1	5.26	FALSE	0.00333022349751225
SMARCA4	Pax3+ progenitors	SLC30A9	16	dbcorrdb__GABPA__ENCSR000BJK_1__m1	5.26	FALSE	0.00332949938553942
SMARCA4	Pax3+ progenitors	POLDIP2	15	dbcorrdb__GABPA__ENCSR000BJK_1__m1	5.26	FALSE	0.00332837461466619
SMARCA4	Pax3+ progenitors	VDAC2	1	yetfasco__YML113W_1416	3.06	FALSE	0.00332832161289989
SMARCA4	Pax3+ progenitors	MFSD10	16	dbcorrdb__GABPA__ENCSR000BJK_1__m1	5.26	FALSE	0.00332814198031645
SMARCA4	Pax3+ progenitors	PHF8	4	dbcorrdb__TAF1__ENCSR000BJN_1__m1	4.14	FALSE	0.00332810076351153
SMARCA4	Pax3+ progenitors	PSMC4	8	dbcorrdb__ELK4__ENCSR000EVB_1__m1	5.22	FALSE	0.00332808187352098
SMARCA4	Pax3+ progenitors	H2AFY2	6	dbcorrdb__TAF1__ENCSR000BJN_1__m1	4.14	FALSE	0.0033276214186417
SMARCA4	Pax3+ progenitors	PARD6G	1	predrem__nrMotif2348	3.23	FALSE	0.00332741058731089
SMARCA4	Pax3+ progenitors	CBL	6	dbcorrdb__TAF1__ENCSR000BJN_1__m1	4.14	FALSE	0.003327129341184
SMARCA4	Pax3+ progenitors	MTOR	3	dbcorrdb__POLR2AphosphoS2__ENCSR000DYF_1__m12	3.44	FALSE	0.00332701584650652
SMARCA4	Pax3+ progenitors	NABP2	5	dbcorrdb__ELK4__ENCSR000EVB_1__m1	5.22	FALSE	0.0033269008005411
SMARCA4	Pax3+ progenitors	CCNL2	13	dbcorrdb__GABPA__ENCSR000BJK_1__m1	5.26	FALSE	0.00332669488370426
SMARCA4	Pax3+ progenitors	SH3BP2	17	dbcorrdb__GABPA__ENCSR000BJK_1__m1	5.26	FALSE	0.00332654782006547
SMARCA4	Pax3+ progenitors	GTF2H3	15	dbcorrdb__GABPA__ENCSR000BJK_1__m1	5.26	FALSE	0.00332644415505124
SMARCA4	Pax3+ progenitors	KIF27	2	dbcorrdb__POLR2AphosphoS2__ENCSR000DYF_1__m12	3.44	FALSE	0.00332618733884053
SMARCA4	Pax3+ progenitors	PITPNA	3	dbcorrdb__POLR2AphosphoS2__ENCSR000DYF_1__m12	3.44	FALSE	0.00332559306345904
SMARCA4	Pax3+ progenitors	NDUFB3	6	dbcorrdb__GABPA__ENCSR000BJK_1__m1	5.26	FALSE	0.00332538581444328
SMARCA4	Pax3+ progenitors	TCF3	14	dbcorrdb__GABPA__ENCSR000BJK_1__m1	5.26	FALSE	0.00332519425579748
SMARCA4	Pax3+ progenitors	ABHD11	3	dbcorrdb__POLR2AphosphoS2__ENCSR000DYF_1__m12	3.44	FALSE	0.00332506892812445
SMARCA4	Pax3+ progenitors	UBXN4	2	dbcorrdb__ZNF384__ENCSR000EFP_1__m1	3.3	FALSE	0.00332505429486323
SMARCA4	Pax3+ progenitors	CD47	1	predrem__nrMotif2348	3.23	FALSE	0.00332458062176081
SMARCA4	Pax3+ progenitors	VPS13A	1	predrem__nrMotif2348	3.23	FALSE	0.0033241513561487
SMARCA4	Pax3+ progenitors	FNIP1	5	dbcorrdb__POLR2A__ENCSR000EAM_1__m1	4.55	FALSE	0.00332413007086578
SMARCA4	Pax3+ progenitors	MID1IP1	11	dbcorrdb__GABPA__ENCSR000BJK_1__m1	5.26	FALSE	0.00332397762381325
SMARCA4	Pax3+ progenitors	CALM3	1	predrem__nrMotif2348	3.23	FALSE	0.0033239058401361
SMARCA4	Pax3+ progenitors	WT1	10	dbcorrdb__ETS1__ENCSR000BKQ_1__m3	4.97	FALSE	0.00332388020565851
SMARCA4	Pax3+ progenitors	LAP3	1	dbcorrdb__POLR2A__ENCSR000EAM_1__m1	4.55	FALSE	0.00332372255963476
SMARCA4	Pax3+ progenitors	EYA1	9	dbcorrdb__ELK4__ENCSR000EVB_1__m1	5.22	FALSE	0.00332298497544796
SMARCA4	Pax3+ progenitors	NBAS	1	dbcorrdb__ETS1__ENCSR000BKQ_1__m3	4.97	FALSE	0.00332295527734495
SMARCA4	Pax3+ progenitors	CWC15	12	dbcorrdb__GABPA__ENCSR000BJK_1__m1	5.26	FALSE	0.00332230668007142
SMARCA4	Pax3+ progenitors	PPID	15	dbcorrdb__GABPA__ENCSR000BJK_1__m1	5.26	FALSE	0.00332104916911653
SMARCA4	Pax3+ progenitors	FHOD3	2	predrem__nrMotif2348	3.23	FALSE	0.00332066125308171
SMARCA4	Pax3+ progenitors	POLR2B	6	dbcorrdb__GABPA__ENCSR000BJK_1__m1	5.26	FALSE	0.0033205940039138
SMARCA4	Pax3+ progenitors	SNW1	1	dbcorrdb__POLR2AphosphoS2__ENCSR000DYF_1__m12	3.44	FALSE	0.00331982605397939
SMARCA4	Pax3+ progenitors	GTF3C6	2	dbcorrdb__POLR2AphosphoS2__ENCSR000DYF_1__m12	3.44	FALSE	0.00331938321759308
SMARCA4	Pax3+ progenitors	KIF2C	5	dbcorrdb__ELF1__ENCSR000BPT_1__m2	4.69	FALSE	0.00331921719229773
SMARCA4	Pax3+ progenitors	MRPS26	1	dbcorrdb__POLR2A__ENCSR000DMK_1__m1	4.41	FALSE	0.00331919889304224
SMARCA4	Pax3+ progenitors	UBXN6	2	dbcorrdb__POLR2AphosphoS2__ENCSR000DYF_1__m12	3.44	FALSE	0.00331877491141467
SMARCA4	Pax3+ progenitors	ARCN1	14	dbcorrdb__GABPA__ENCSR000BJK_1__m1	5.26	FALSE	0.00331764571900491
SMARCA4	Pax3+ progenitors	MTRF1	2	dbcorrdb__SIN3A__ENCSR000BGL_1__m1	4.91	FALSE	0.00331711532246364
SMARCA4	Pax3+ progenitors	PPP1R26	11	dbcorrdb__GABPA__ENCSR000BJK_1__m1	5.26	FALSE	0.00331707356186717
SMARCA4	Pax3+ progenitors	UBA5	17	dbcorrdb__GABPA__ENCSR000BJK_1__m1	5.26	FALSE	0.00331684874149055
SMARCA4	Pax3+ progenitors	USP24	15	dbcorrdb__GABPA__ENCSR000BJK_1__m1	5.26	FALSE	0.00331640910411241
SMARCA4	Pax3+ progenitors	ANKFY1	3	dbcorrdb__ELF1__ENCSR000BPT_1__m2	4.69	FALSE	0.00331602626960677
SMARCA4	Pax3+ progenitors	PLAA	1	dbcorrdb__HCFC1__ENCSR000ECH_1__m3	4.71	FALSE	0.00331587252228489
SMARCA4	Pax3+ progenitors	AGAP3	17	dbcorrdb__GABPA__ENCSR000BJK_1__m1	5.26	FALSE	0.00331409829001837
SMARCA4	Pax3+ progenitors	MTX2	17	dbcorrdb__GABPA__ENCSR000BJK_1__m1	5.26	FALSE	0.00331326655995833
SMARCA4	Pax3+ progenitors	FKBP9	3	dbcorrdb__POLR2AphosphoS2__ENCSR000DYF_1__m12	3.44	FALSE	0.00331301390917719
SMARCA4	Pax3+ progenitors	HILPDA	1	predrem__nrMotif2348	3.23	FALSE	0.00331283776440284
SMARCA4	Pax3+ progenitors	MAP7D1	9	dbcorrdb__ELK4__ENCSR000EVB_1__m1	5.22	FALSE	0.00331193688244925
SMARCA4	Pax3+ progenitors	KLHDC3	2	dbcorrdb__POLR2A__ENCSR000DMK_1__m1	4.41	FALSE	0.0033118854779727
SMARCA4	Pax3+ progenitors	COL4A2	1	dbcorrdb__ETS1__ENCSR000BKQ_1__m3	4.97	FALSE	0.0033117665749202
SMARCA4	Pax3+ progenitors	DNTTIP2	7	dbcorrdb__GABPA__ENCSR000BJK_1__m1	5.26	FALSE	0.00331126301490475
SMARCA4	Pax3+ progenitors	SRSF5	21	dbcorrdb__GABPA__ENCSR000BJK_1__m1	5.26	FALSE	0.00331011791086083
SMARCA4	Pax3+ progenitors	TXN2	16	dbcorrdb__GABPA__ENCSR000BJK_1__m1	5.26	FALSE	0.00331004980555916
SMARCA4	Pax3+ progenitors	BANF1	17	dbcorrdb__GABPA__ENCSR000BJK_1__m1	5.26	FALSE	0.00330968290169688
SMARCA4	Pax3+ progenitors	TRIT1	5	dbcorrdb__POLR2A__ENCSR000EAM_1__m1	4.55	FALSE	0.00330915103931981
SMARCA4	Pax3+ progenitors	HBS1L	3	dbcorrdb__POLR2A__ENCSR000EAM_1__m1	4.55	FALSE	0.00330883952923683
SMARCA4	Pax3+ progenitors	MRPL3	13	dbcorrdb__GABPA__ENCSR000BJK_1__m1	5.26	FALSE	0.00330867183101196
SMARCA4	Pax3+ progenitors	XPO7	1	predrem__nrMotif2348	3.23	FALSE	0.00330853299699226
SMARCA4	Pax3+ progenitors	RPS18	17	dbcorrdb__GABPA__ENCSR000BJK_1__m1	5.26	FALSE	0.00330850173963862
SMARCA4	Pax3+ progenitors	SBK1	4	dbcorrdb__POLR2AphosphoS2__ENCSR000DYF_1__m12	3.44	FALSE	0.0033080778977467
SMARCA4	Pax3+ progenitors	PRKACA	13	dbcorrdb__GABPA__ENCSR000BJK_1__m1	5.26	FALSE	0.0033079781914804
SMARCA4	Pax3+ progenitors	H1F0	10	dbcorrdb__SIN3A__ENCSR000BGL_1__m1	4.91	FALSE	0.00330735332319131
SMARCA4	Pax3+ progenitors	RBBP7	12	dbcorrdb__GABPA__ENCSR000BJK_1__m1	5.26	FALSE	0.00330716045938113
SMARCA4	Pax3+ progenitors	FBXW5	3	dbcorrdb__PHF8__ENCSR000AQH_1__m1	4.72	FALSE	0.00330642154407553
SMARCA4	Pax3+ progenitors	P4HB	17	dbcorrdb__GABPA__ENCSR000BJK_1__m1	5.26	FALSE	0.00330623947626199
SMARCA4	Pax3+ progenitors	DRG2	2	dbcorrdb__PHF8__ENCSR000AQH_1__m1	4.72	FALSE	0.00330533612205472
SMARCA4	Pax3+ progenitors	KDM2B	4	dbcorrdb__GABPA__ENCSR000BLO_1__m1	4.68	FALSE	0.00330472825345811
SMARCA4	Pax3+ progenitors	MCM3AP	5	dbcorrdb__ELK4__ENCSR000EVI_1__m1	5.21	FALSE	0.00330418832196423
SMARCA4	Pax3+ progenitors	HDAC6	4	dbcorrdb__POLR2AphosphoS2__ENCSR000DYF_1__m12	3.44	FALSE	0.00330402854780717
SMARCA4	Pax3+ progenitors	SCAF1	14	dbcorrdb__GABPA__ENCSR000BJK_1__m1	5.26	FALSE	0.00330396604662563
SMARCA4	Pax3+ progenitors	SMO	2	dbcorrdb__POLR2AphosphoS2__ENCSR000DYF_1__m12	3.44	FALSE	0.00330382248972927
SMARCA4	Pax3+ progenitors	VDAC1	10	dbcorrdb__PHF8__ENCSR000AQH_1__m1	4.72	FALSE	0.0033036033308386
SMARCA4	Pax3+ progenitors	COMMD8	2	dbcorrdb__POLR2A__ENCSR000DMK_1__m1	4.41	FALSE	0.00330347750754131
SMARCA4	Pax3+ progenitors	UBE2V1	1	dbcorrdb__ELK4__ENCSR000EVB_1__m1	5.22	FALSE	0.00330346843547682
SMARCA4	Pax3+ progenitors	DLD	1	predrem__nrMotif2348	3.23	FALSE	0.00330243776095525
SMARCA4	Pax3+ progenitors	CTTNBP2	5	dbcorrdb__ELF1__ENCSR000BPT_1__m2	4.69	FALSE	0.00330238366730757
SMARCA4	Pax3+ progenitors	DLGAP4	15	dbcorrdb__GABPA__ENCSR000BJK_1__m1	5.26	FALSE	0.00330227015389551
SMARCA4	Pax3+ progenitors	MRPL38	1	dbcorrdb__HCFC1__ENCSR000ECH_1__m3	4.71	FALSE	0.00330144380413936
SMARCA4	Pax3+ progenitors	CSPP1	6	dbcorrdb__ELK4__ENCSR000EVI_1__m1	5.21	FALSE	0.00330106574878347
SMARCA4	Pax3+ progenitors	UBE2H	5	dbcorrdb__POLR2A__ENCSR000DMK_1__m1	4.41	FALSE	0.00330100382584909
SMARCA4	Pax3+ progenitors	SAAL1	2	dbcorrdb__ELK4__ENCSR000EVB_1__m1	5.22	FALSE	0.00330063297085522
SMARCA4	Pax3+ progenitors	ANKRD28	1	predrem__nrMotif2348	3.23	FALSE	0.00330040576611689
SMARCA4	Pax3+ progenitors	NUS1	2	dbcorrdb__TAF1__ENCSR000BJN_1__m1	4.14	FALSE	0.00330034980513119
SMARCA4	Pax3+ progenitors	COG2	13	dbcorrdb__GABPA__ENCSR000BJK_1__m1	5.26	FALSE	0.00330026425879845
SMARCA4	Pax3+ progenitors	SRSF7	3	dbcorrdb__TAF1__ENCSR000BJN_1__m1	4.14	FALSE	0.00329916074125893
SMARCA4	Pax3+ progenitors	TOMM40	15	dbcorrdb__GABPA__ENCSR000BJK_1__m1	5.26	FALSE	0.00329823950321287
SMARCA4	Pax3+ progenitors	ALKBH8	2	dbcorrdb__TAF1__ENCSR000BJN_1__m1	4.14	FALSE	0.00329797012983598
SMARCA4	Pax3+ progenitors	ALDH4A1	6	dbcorrdb__ELK4__ENCSR000EVB_1__m1	5.22	FALSE	0.00329737984044494
SMARCA4	Pax3+ progenitors	UCHL3	1	predrem__nrMotif2348	3.23	FALSE	0.00329700925504909
SMARCA4	Pax3+ progenitors	CSTF3	14	dbcorrdb__GABPA__ENCSR000BJK_1__m1	5.26	FALSE	0.00329698511694498
SMARCA4	Pax3+ progenitors	ANAPC15	17	dbcorrdb__GABPA__ENCSR000BJK_1__m1	5.26	FALSE	0.00329558329238976
SMARCA4	Pax3+ progenitors	DNAJC13	5	dbcorrdb__TAF1__ENCSR000BJN_1__m1	4.14	FALSE	0.00329368843557008
SMARCA4	Pax3+ progenitors	LONP2	2	dbcorrdb__ELK4__ENCSR000EVB_1__m1	5.22	FALSE	0.00329324845055872
SMARCA4	Pax3+ progenitors	MGAT4A	6	dbcorrdb__ELK4__ENCSR000EVB_1__m1	5.22	FALSE	0.00329317315480637
SMARCA4	Pax3+ progenitors	SF3A3	18	dbcorrdb__GABPA__ENCSR000BJK_1__m1	5.26	FALSE	0.00329159237888354
SMARCA4	Pax3+ progenitors	EIF2S2	13	dbcorrdb__ELK4__ENCSR000EVI_1__m1	5.21	FALSE	0.00329140633055736
SMARCA4	Pax3+ progenitors	RHOA	3	dbcorrdb__POLR2AphosphoS2__ENCSR000DYF_1__m12	3.44	FALSE	0.0032889461698333
SMARCA4	Pax3+ progenitors	BLMH	1	predrem__nrMotif2348	3.23	FALSE	0.00328876677310254
SMARCA4	Pax3+ progenitors	LUZP1	12	dbcorrdb__GABPA__ENCSR000BJK_1__m1	5.26	FALSE	0.00328872292168474
SMARCA4	Pax3+ progenitors	PCNP	2	dbcorrdb__TAF1__ENCSR000BJN_1__m1	4.14	FALSE	0.00328825212240162
SMARCA4	Pax3+ progenitors	PPP2R5D	2	dbcorrdb__POLR2AphosphoS2__ENCSR000DYF_1__m12	3.44	FALSE	0.00328730347638249
SMARCA4	Pax3+ progenitors	AKAP12	6	dbcorrdb__ELK4__ENCSR000EVB_1__m1	5.22	FALSE	0.00328596883344934
SMARCA4	Pax3+ progenitors	SZT2	11	dbcorrdb__GABPA__ENCSR000BJK_1__m1	5.26	FALSE	0.00328526040681283
SMARCA4	Pax3+ progenitors	SAFB2	1	dbcorrdb__POLR2A__ENCSR000BHH_1__m1	3.76	FALSE	0.00328354333609176
SMARCA4	Pax3+ progenitors	SARS	2	dbcorrdb__ELK4__ENCSR000EVI_1__m1	5.21	FALSE	0.00328348029038157
SMARCA4	Pax3+ progenitors	RABL6	3	dbcorrdb__TAF1__ENCSR000BJN_1__m1	4.14	FALSE	0.00328309130494227
SMARCA4	Pax3+ progenitors	GLUD1	1	yetfasco__YML113W_1416	3.06	FALSE	0.00328246699646641
SMARCA4	Pax3+ progenitors	RSRC2	1	dbcorrdb__TAF1__ENCSR000BJN_1__m1	4.14	FALSE	0.00328204004242838
SMARCA4	Pax3+ progenitors	TCP11L1	4	dbcorrdb__TAF1__ENCSR000BJN_1__m1	4.14	FALSE	0.00328174406793128
SMARCA4	Pax3+ progenitors	ROCK1	16	dbcorrdb__GABPA__ENCSR000BJK_1__m1	5.26	FALSE	0.00328143906567889
SMARCA4	Pax3+ progenitors	BBS2	1	dbcorrdb__POLR2A__ENCSR000BHH_1__m1	3.76	FALSE	0.00328130239381869
SMARCA4	Pax3+ progenitors	POLA1	2	dbcorrdb__POLR2A__ENCSR000DMK_1__m1	4.41	FALSE	0.00327962933859958
SMARCA4	Pax3+ progenitors	MSH2	1	dbcorrdb__POLR2AphosphoS2__ENCSR000DYF_1__m12	3.44	FALSE	0.00327930911591862
SMARCA4	Pax3+ progenitors	NUP37	7	dbcorrdb__GABPA__ENCSR000BJK_1__m1	5.26	FALSE	0.00327917161765026
SMARCA4	Pax3+ progenitors	CTDSP2	11	dbcorrdb__GABPA__ENCSR000BJK_1__m1	5.26	FALSE	0.00327899494574816
SMARCA4	Pax3+ progenitors	CEP95	9	dbcorrdb__ELK4__ENCSR000EVB_1__m1	5.22	FALSE	0.00327898227469509
SMARCA4	Pax3+ progenitors	POLRMT	15	dbcorrdb__GABPA__ENCSR000BJK_1__m1	5.26	FALSE	0.00327872856288733
SMARCA4	Pax3+ progenitors	MRPL17	1	dbcorrdb__POLR2A__ENCSR000EAM_1__m1	4.55	FALSE	0.00327795137907613
SMARCA4	Pax3+ progenitors	SFRP1	3	dbcorrdb__POLR2AphosphoS2__ENCSR000DYF_1__m12	3.44	FALSE	0.00327777379683158
SMARCA4	Pax3+ progenitors	DHX30	17	dbcorrdb__GABPA__ENCSR000BJK_1__m1	5.26	FALSE	0.00327690813426952
SMARCA4	Pax3+ progenitors	SETX	8	dbcorrdb__PHF8__ENCSR000AQH_1__m1	4.72	FALSE	0.00327675721917603
SMARCA4	Pax3+ progenitors	CLCN3	2	dbcorrdb__ELK4__ENCSR000EVB_1__m1	5.22	FALSE	0.00327639887257162
SMARCA4	Pax3+ progenitors	SLC25A29	1	predrem__nrMotif2348	3.23	FALSE	0.0032759497038262
SMARCA4	Pax3+ progenitors	SND1	8	dbcorrdb__GABPA__ENCSR000BJK_1__m1	5.26	FALSE	0.00327574658195712
SMARCA4	Pax3+ progenitors	NOP56	6	dbcorrdb__ELK4__ENCSR000EVB_1__m1	5.22	FALSE	0.00327465849889782
SMARCA4	Pax3+ progenitors	FMNL2	1	yetfasco__YML113W_1416	3.06	FALSE	0.00327434575254081
SMARCA4	Pax3+ progenitors	G3BP2	11	dbcorrdb__GABPA__ENCSR000BJK_1__m1	5.26	FALSE	0.00327339654070886
SMARCA4	Pax3+ progenitors	DCBLD2	9	dbcorrdb__GABPA__ENCSR000BJK_1__m1	5.26	FALSE	0.00327319720388017
SMARCA4	Pax3+ progenitors	DESI2	3	dbcorrdb__ELK4__ENCSR000EVI_1__m1	5.21	FALSE	0.0032726266542052
SMARCA4	Pax3+ progenitors	CA14	4	dbcorrdb__TAF1__ENCSR000BJN_1__m1	4.14	FALSE	0.00327147457542184
SMARCA4	Pax3+ progenitors	ITGA6	3	dbcorrdb__POLR2AphosphoS2__ENCSR000DYF_1__m12	3.44	FALSE	0.00327132609577561
SMARCA4	Pax3+ progenitors	RTKN2	1	dbcorrdb__ELK4__ENCSR000EVB_1__m1	5.22	FALSE	0.00327111746331377
SMARCA4	Pax3+ progenitors	POLR3D	19	dbcorrdb__GABPA__ENCSR000BJK_1__m1	5.26	FALSE	0.00327075203905954
SMARCA4	Pax3+ progenitors	AKR1A1	5	dbcorrdb__ETS1__ENCSR000BKQ_1__m3	4.97	FALSE	0.00327070287258627
SMARCA4	Pax3+ progenitors	FUBP3	16	dbcorrdb__GABPA__ENCSR000BJK_1__m1	5.26	FALSE	0.00326852211281218
SMARCA4	Pax3+ progenitors	ARHGAP21	5	dbcorrdb__POLR2A__ENCSR000DMK_1__m1	4.41	FALSE	0.00326793947603082
SMARCA4	Pax3+ progenitors	USP5	5	dbcorrdb__ELK4__ENCSR000EVB_1__m1	5.22	FALSE	0.00326782576457368
SMARCA4	Pax3+ progenitors	SPAST	5	dbcorrdb__POLR2A__ENCSR000BHH_1__m1	3.76	FALSE	0.00326746386193375
SMARCA4	Pax3+ progenitors	SPEN	7	dbcorrdb__ELK4__ENCSR000EVB_1__m1	5.22	FALSE	0.00326709308334676
SMARCA4	Pax3+ progenitors	HACD3	4	dbcorrdb__POLR2A__ENCSR000BHH_1__m1	3.76	FALSE	0.00326644941579155
SMARCA4	Pax3+ progenitors	CECR2	7	dbcorrdb__GABPA__ENCSR000BIW_1__m1	4.85	FALSE	0.0032663725216851
SMARCA4	Pax3+ progenitors	SRM	3	dbcorrdb__POLR2AphosphoS2__ENCSR000DYF_1__m12	3.44	FALSE	0.00326599933592849
SMARCA4	Pax3+ progenitors	CARNMT1	3	dbcorrdb__PHF8__ENCSR000AQH_1__m1	4.72	FALSE	0.00326340852098791
SMARCA4	Pax3+ progenitors	SMARCA1	9	dbcorrdb__GABPA__ENCSR000BJK_1__m1	5.26	FALSE	0.00326260929843639
SMARCA4	Pax3+ progenitors	EPN2	12	dbcorrdb__GABPA__ENCSR000BJK_1__m1	5.26	FALSE	0.00326186605476898
SMARCA4	Pax3+ progenitors	YY1	15	dbcorrdb__ELK4__ENCSR000EVI_1__m1	5.21	FALSE	0.00326169982376273
SMARCA4	Pax3+ progenitors	RAE1	13	dbcorrdb__GABPA__ENCSR000BJK_1__m1	5.26	FALSE	0.00326161324441678
SMARCA4	Pax3+ progenitors	SCARA3	13	dbcorrdb__GABPA__ENCSR000BJK_1__m1	5.26	FALSE	0.00326058459760573
SMARCA4	Pax3+ progenitors	HSPA14	8	dbcorrdb__ETS1__ENCSR000BKQ_1__m3	4.97	FALSE	0.00326056192967877
SMARCA4	Pax3+ progenitors	RRBP1	9	dbcorrdb__ELK4__ENCSR000EVI_1__m1	5.21	FALSE	0.0032600434274548
SMARCA4	Pax3+ progenitors	CYP1B1	5	dbcorrdb__ELF1__ENCSR000BPT_1__m2	4.69	FALSE	0.00325988587201348
SMARCA4	Pax3+ progenitors	SMAD2	13	dbcorrdb__GABPA__ENCSR000BJK_1__m1	5.26	FALSE	0.00325978234220232
SMARCA4	Pax3+ progenitors	RRP12	12	dbcorrdb__GABPA__ENCSR000BJK_1__m1	5.26	FALSE	0.00325892963250795
SMARCA4	Pax3+ progenitors	DPH6	7	dbcorrdb__GABPA__ENCSR000BJK_1__m1	5.26	FALSE	0.00325814808740915
SMARCA4	Pax3+ progenitors	MOGS	3	dbcorrdb__POLR2AphosphoS2__ENCSR000DYF_1__m12	3.44	FALSE	0.00325767445127843
SMARCA4	Pax3+ progenitors	PDAP1	17	dbcorrdb__GABPA__ENCSR000BJK_1__m1	5.26	FALSE	0.00325744222671826
SMARCA4	Pax3+ progenitors	PPHLN1	15	dbcorrdb__GABPA__ENCSR000BJK_1__m1	5.26	FALSE	0.00325603586928723
SMARCA4	Pax3+ progenitors	SLC25A23	2	dbcorrdb__POLR2A__ENCSR000EAY_1__m1	4.12	FALSE	0.00325542204964009
SMARCA4	Pax3+ progenitors	NOL6	1	dbcorrdb__POLR2AphosphoS2__ENCSR000DYF_1__m12	3.44	FALSE	0.00325537147641736
SMARCA4	Pax3+ progenitors	TRIM2	11	dbcorrdb__GABPA__ENCSR000BJK_1__m1	5.26	FALSE	0.00325511666032067
SMARCA4	Pax3+ progenitors	DOCK4	1	predrem__nrMotif2348	3.23	FALSE	0.00325281768798661
SMARCA4	Pax3+ progenitors	HM13	3	dbcorrdb__GABPA__ENCSR000BLO_1__m1	4.68	FALSE	0.00325275770783264
SMARCA4	Pax3+ progenitors	UBL7	8	dbcorrdb__GABPA__ENCSR000BJK_1__m1	5.26	FALSE	0.00325163277765526
SMARCA4	Pax3+ progenitors	NAT14	2	dbcorrdb__POLR2A__ENCSR000DMK_1__m1	4.41	FALSE	0.00325076809354577
SMARCA4	Pax3+ progenitors	ADI1	1	dbcorrdb__POLR2A__ENCSR000EAY_1__m1	4.12	FALSE	0.00325059371689189
SMARCA4	Pax3+ progenitors	TMEM98	2	dbcorrdb__GABPA__ENCSR000BIW_1__m1	4.85	FALSE	0.00325038438319274
SMARCA4	Pax3+ progenitors	HK1	9	dbcorrdb__GABPA__ENCSR000BJK_1__m1	5.26	FALSE	0.0032496353121356
SMARCA4	Pax3+ progenitors	VPS4B	16	dbcorrdb__GABPA__ENCSR000BJK_1__m1	5.26	FALSE	0.00324947667295444
SMARCA4	Pax3+ progenitors	LITAF	15	dbcorrdb__GABPA__ENCSR000BJK_1__m1	5.26	FALSE	0.00324921310346273
SMARCA4	Pax3+ progenitors	PEPD	2	dbcorrdb__TAF1__ENCSR000BJN_1__m1	4.14	FALSE	0.00324878815748743
SMARCA4	Pax3+ progenitors	MAT2B	14	dbcorrdb__GABPA__ENCSR000BJK_1__m1	5.26	FALSE	0.00324862430181043
SMARCA4	Pax3+ progenitors	HTRA2	2	dbcorrdb__TAF1__ENCSR000BJN_1__m1	4.14	FALSE	0.00324744880847118
SMARCA4	Pax3+ progenitors	PHF5A	16	dbcorrdb__GABPA__ENCSR000BJK_1__m1	5.26	FALSE	0.00324717022103783
SMARCA4	Pax3+ progenitors	CLIC4	5	dbcorrdb__ELK4__ENCSR000EVI_1__m1	5.21	FALSE	0.00324686844878608
SMARCA4	Pax3+ progenitors	NSUN2	10	dbcorrdb__GABPA__ENCSR000BJK_1__m1	5.26	FALSE	0.0032468661601164
SMARCA4	Pax3+ progenitors	C5orf24	3	dbcorrdb__POLR2A__ENCSR000EAM_1__m1	4.55	FALSE	0.00324659953040131
SMARCA4	Pax3+ progenitors	TLE1	6	dbcorrdb__PHF8__ENCSR000AQH_1__m1	4.72	FALSE	0.00324609642334927
SMARCA4	Pax3+ progenitors	ILKAP	1	dbcorrdb__TAF1__ENCSR000BJN_1__m1	4.14	FALSE	0.00324525154414204
SMARCA4	Pax3+ progenitors	KCNK1	15	dbcorrdb__GABPA__ENCSR000BJK_1__m1	5.26	FALSE	0.00324454040086743
SMARCA4	Pax3+ progenitors	TOPBP1	17	dbcorrdb__GABPA__ENCSR000BJK_1__m1	5.26	FALSE	0.00324415948728936
SMARCA4	Pax3+ progenitors	ZC3H10	8	dbcorrdb__GABPA__ENCSR000BJK_1__m1	5.26	FALSE	0.00324371488290269
SMARCA4	Pax3+ progenitors	DCP2	12	dbcorrdb__GABPA__ENCSR000BJK_1__m1	5.26	FALSE	0.0032417757021269
SMARCA4	Pax3+ progenitors	HACD2	3	dbcorrdb__TAF1__ENCSR000BJN_1__m1	4.14	FALSE	0.00324121242654014
SMARCA4	Pax3+ progenitors	TFDP2	5	dbcorrdb__ETS1__ENCSR000BKQ_1__m3	4.97	FALSE	0.003240602279812
SMARCA4	Pax3+ progenitors	U2AF2	18	dbcorrdb__GABPA__ENCSR000BJK_1__m1	5.26	FALSE	0.0032405500552385
SMARCA4	Pax3+ progenitors	KIF23	10	dbcorrdb__GABPA__ENCSR000BJK_1__m1	5.26	FALSE	0.00324035631305781
SMARCA4	Pax3+ progenitors	PUF60	16	dbcorrdb__GABPA__ENCSR000BJK_1__m1	5.26	FALSE	0.00323915197138922
SMARCA4	Pax3+ progenitors	PNKP	1	dbcorrdb__ETS1__ENCSR000BKQ_1__m3	4.97	FALSE	0.00323864866553999
SMARCA4	Pax3+ progenitors	LPP	16	dbcorrdb__GABPA__ENCSR000BJK_1__m1	5.26	FALSE	0.00323721472712997
SMARCA4	Pax3+ progenitors	CFDP1	13	dbcorrdb__GABPA__ENCSR000BJK_1__m1	5.26	FALSE	0.00323676443158725
SMARCA4	Pax3+ progenitors	GNPTG	14	dbcorrdb__GABPA__ENCSR000BJK_1__m1	5.26	FALSE	0.00323673812895073
SMARCA4	Pax3+ progenitors	MARCH6	5	dbcorrdb__GABPA__ENCSR000BJK_1__m1	5.26	FALSE	0.00323611105577416
SMARCA4	Pax3+ progenitors	GTF2F1	18	dbcorrdb__GABPA__ENCSR000BJK_1__m1	5.26	FALSE	0.00323564099841525
SMARCA4	Pax3+ progenitors	DPF2	4	dbcorrdb__POLR2A__ENCSR000BHH_1__m1	3.76	FALSE	0.00323551911580745
SMARCA4	Pax3+ progenitors	GRWD1	15	dbcorrdb__GABPA__ENCSR000BJK_1__m1	5.26	FALSE	0.00323448130531479
SMARCA4	Pax3+ progenitors	ARAF	2	dbcorrdb__SIN3A__ENCSR000BGL_1__m1	4.91	FALSE	0.00323290947198468
SMARCA4	Pax3+ progenitors	OXSR1	15	dbcorrdb__GABPA__ENCSR000BJK_1__m1	5.26	FALSE	0.0032328048448367
SMARCA4	Pax3+ progenitors	GTF2F2	7	dbcorrdb__GABPA__ENCSR000BJK_1__m1	5.26	FALSE	0.00323257117443983
SMARCA4	Pax3+ progenitors	CAMSAP2	3	dbcorrdb__POLR2A__ENCSR000EAM_1__m1	4.55	FALSE	0.00323166283972769
SMARCA4	Pax3+ progenitors	MTA2	16	dbcorrdb__GABPA__ENCSR000BJK_1__m1	5.26	FALSE	0.0032307556708784
SMARCA4	Pax3+ progenitors	INPP4A	1	dbcorrdb__ZNF384__ENCSR000EFP_1__m1	3.3	FALSE	0.00322990487076774
SMARCA4	Pax3+ progenitors	IMP4	9	dbcorrdb__ELK4__ENCSR000EVI_1__m1	5.21	FALSE	0.00322986593117849
SMARCA4	Pax3+ progenitors	FBXW11	15	dbcorrdb__GABPA__ENCSR000BJK_1__m1	5.26	FALSE	0.00322964947977237
SMARCA4	Pax3+ progenitors	VPS25	18	dbcorrdb__GABPA__ENCSR000BJK_1__m1	5.26	FALSE	0.00322748997407186
SMARCA4	Pax3+ progenitors	NCSTN	16	dbcorrdb__GABPA__ENCSR000BJK_1__m1	5.26	FALSE	0.00322520590797949
SMARCA4	Pax3+ progenitors	SETD5	17	dbcorrdb__GABPA__ENCSR000BJK_1__m1	5.26	FALSE	0.00322491888523355
SMARCA4	Pax3+ progenitors	MARK3	19	dbcorrdb__GABPA__ENCSR000BJK_1__m1	5.26	FALSE	0.00322445707634314
SMARCA4	Pax3+ progenitors	TMEM11	1	dbcorrdb__GABPA__ENCSR000BJK_1__m1	5.26	FALSE	0.00322285433259182
SMARCA4	Pax3+ progenitors	ZNF260	4	dbcorrdb__POLR2A__ENCSR000BHH_1__m1	3.76	FALSE	0.0032219865899005
SMARCA4	Pax3+ progenitors	FGFR1	11	dbcorrdb__SIN3A__ENCSR000BGL_1__m1	4.91	FALSE	0.00322117779005754
SMARCA4	Pax3+ progenitors	ITPR2	3	dbcorrdb__ETS1__ENCSR000BKQ_1__m3	4.97	FALSE	0.00322116207386223
SMARCA4	Pax3+ progenitors	MNS1	1	yetfasco__YML113W_1416	3.06	FALSE	0.0032210514369024
SMARCA4	Pax3+ progenitors	DYNC1LI1	1	predrem__nrMotif2348	3.23	FALSE	0.00321990390820173
SMARCA4	Pax3+ progenitors	PDLIM5	17	dbcorrdb__GABPA__ENCSR000BJK_1__m1	5.26	FALSE	0.00321946144242266
SMARCA4	Pax3+ progenitors	ARL2-SNX15	3	dbcorrdb__POLR2AphosphoS2__ENCSR000DYF_1__m12	3.44	FALSE	0.00321939381020007
SMARCA4	Pax3+ progenitors	PAX3	6	dbcorrdb__ETS1__ENCSR000BKQ_1__m3	4.97	FALSE	0.00321938653606988
SMARCA4	Pax3+ progenitors	PSMC6	1	dbcorrdb__GABPA__ENCSR000BJK_1__m1	5.26	FALSE	0.00321927863588704
SMARCA4	Pax3+ progenitors	TEX10	1	dbcorrdb__ELK4__ENCSR000EVB_1__m1	5.22	FALSE	0.00321841055393285
SMARCA4	Pax3+ progenitors	ABCF3	4	dbcorrdb__POLR2A__ENCSR000EAM_1__m1	4.55	FALSE	0.00321796352129426
SMARCA4	Pax3+ progenitors	MOSPD3	8	dbcorrdb__PHF8__ENCSR000AQH_1__m1	4.72	FALSE	0.00321790207183803
SMARCA4	Pax3+ progenitors	RSBN1	2	dbcorrdb__ELK1__ENCSR000ECI_1__m1	5.09	FALSE	0.00321634795177048
SMARCA4	Pax3+ progenitors	ABCG4	3	dbcorrdb__POLR2AphosphoS2__ENCSR000DYF_1__m12	3.44	FALSE	0.00321570185532963
SMARCA4	Pax3+ progenitors	UNC45A	19	dbcorrdb__GABPA__ENCSR000BJK_1__m1	5.26	FALSE	0.00321563293739006
SMARCA4	Pax3+ progenitors	MRAS	3	dbcorrdb__TAF1__ENCSR000BJN_1__m1	4.14	FALSE	0.00321437272991561
SMARCA4	Pax3+ progenitors	PCID2	14	dbcorrdb__GABPA__ENCSR000BJK_1__m1	5.26	FALSE	0.00321382188131684
SMARCA4	Pax3+ progenitors	DUSP15	1	predrem__nrMotif2348	3.23	FALSE	0.00321350603847601
SMARCA4	Pax3+ progenitors	DNMT3B	21	dbcorrdb__GABPA__ENCSR000BJK_1__m1	5.26	FALSE	0.00321325160756991
SMARCA4	Pax3+ progenitors	DNAJC15	2	dbcorrdb__POLR2AphosphoS2__ENCSR000DYF_1__m12	3.44	FALSE	0.0032130643731773
SMARCA4	Pax3+ progenitors	ZPR1	12	dbcorrdb__GABPA__ENCSR000BJK_1__m1	5.26	FALSE	0.00321220693749642
SMARCA4	Pax3+ progenitors	ATRN	2	dbcorrdb__POLR2AphosphoS2__ENCSR000DYF_1__m12	3.44	FALSE	0.00321077303575577
SMARCA4	Pax3+ progenitors	IL17RD	2	dbcorrdb__ZNF384__ENCSR000EFP_1__m1	3.3	FALSE	0.00321042222799374
SMARCA4	Pax3+ progenitors	DDX55	10	dbcorrdb__GABPA__ENCSR000BJK_1__m1	5.26	FALSE	0.00321031866646247
SMARCA4	Pax3+ progenitors	CREB3	15	dbcorrdb__GABPA__ENCSR000BJK_1__m1	5.26	FALSE	0.00320994802311507
SMARCA4	Pax3+ progenitors	DDX42	16	dbcorrdb__GABPA__ENCSR000BJK_1__m1	5.26	FALSE	0.00320991098845399
SMARCA4	Pax3+ progenitors	E2F3	3	dbcorrdb__POLR2A__ENCSR000DMK_1__m1	4.41	FALSE	0.00320931678746635
SMARCA4	Pax3+ progenitors	LYSMD3	3	dbcorrdb__TAF1__ENCSR000BJN_1__m1	4.14	FALSE	0.00320877269955106
SMARCA4	Pax3+ progenitors	PGP	3	dbcorrdb__POLR2AphosphoS2__ENCSR000DYF_1__m12	3.44	FALSE	0.00320753110816863
SMARCA4	Pax3+ progenitors	ZNF444	3	dbcorrdb__POLR2AphosphoS2__ENCSR000DYF_1__m12	3.44	FALSE	0.00320702630779799
SMARCA4	Pax3+ progenitors	ZNRF2	3	dbcorrdb__GABPA__ENCSR000BJK_1__m1	5.26	FALSE	0.00320674545114761
SMARCA4	Pax3+ progenitors	AP2S1	19	dbcorrdb__GABPA__ENCSR000BJK_1__m1	5.26	FALSE	0.00320669997966443
SMARCA4	Pax3+ progenitors	MVB12A	8	dbcorrdb__ELK4__ENCSR000EVI_1__m1	5.21	FALSE	0.00320667964291441
SMARCA4	Pax3+ progenitors	MMADHC	6	dbcorrdb__POLR2A__ENCSR000EAM_1__m1	4.55	FALSE	0.00320633854581901
SMARCA4	Pax3+ progenitors	PTH1R	12	dbcorrdb__GABPA__ENCSR000BJK_1__m1	5.26	FALSE	0.00320601596177104
SMARCA4	Pax3+ progenitors	AP3B1	4	dbcorrdb__ELF1__ENCSR000BPT_1__m2	4.69	FALSE	0.00320427626695411
SMARCA4	Pax3+ progenitors	FAM193B	2	dbcorrdb__TAF1__ENCSR000BJN_1__m1	4.14	FALSE	0.00320376431272124
SMARCA4	Pax3+ progenitors	RAB40C	4	dbcorrdb__PHF8__ENCSR000AQH_1__m1	4.72	FALSE	0.00320336289656253
SMARCA4	Pax3+ progenitors	PHACTR2	2	dbcorrdb__ZNF384__ENCSR000EFP_1__m1	3.3	FALSE	0.00320266013835401
SMARCA4	Pax3+ progenitors	ZMYM2	7	dbcorrdb__PHF8__ENCSR000AQH_1__m1	4.72	FALSE	0.00320264095801921
SMARCA4	Pax3+ progenitors	TRIM33	1	predrem__nrMotif2348	3.23	FALSE	0.00320154453177538
SMARCA4	Pax3+ progenitors	RASAL2	7	dbcorrdb__GABPA__ENCSR000BJK_1__m1	5.26	FALSE	0.00320141165533403
SMARCA4	Pax3+ progenitors	RAB6A	7	dbcorrdb__PHF8__ENCSR000AQH_1__m1	4.72	FALSE	0.00320117908950484
SMARCA4	Pax3+ progenitors	EEF1G	4	dbcorrdb__POLR2A__ENCSR000DMK_1__m1	4.41	FALSE	0.00320112291776238
SMARCA4	Pax3+ progenitors	C1orf112	4	dbcorrdb__ELK4__ENCSR000EVB_1__m1	5.22	FALSE	0.00320099663009339
SMARCA4	Pax3+ progenitors	DBNL	14	dbcorrdb__GABPA__ENCSR000BJK_1__m1	5.26	FALSE	0.00320005411450205
SMARCA4	Pax3+ progenitors	CTDSPL	1	predrem__nrMotif2348	3.23	FALSE	0.00319954766452332
SMARCA4	Pax3+ progenitors	TANGO6	1	dbcorrdb__POLR2AphosphoS2__ENCSR000DYF_1__m12	3.44	FALSE	0.00319940738208459
SMARCA4	Pax3+ progenitors	HEATR5B	4	dbcorrdb__POLR2A__ENCSR000EAM_1__m1	4.55	FALSE	0.00319935655746735
SMARCA4	Pax3+ progenitors	EFNB3	7	dbcorrdb__GABPA__ENCSR000BJK_1__m1	5.26	FALSE	0.00319880217977274
SMARCA4	Pax3+ progenitors	NDUFV1	3	dbcorrdb__ELK4__ENCSR000EVB_1__m1	5.22	FALSE	0.00319871786253142
SMARCA4	Pax3+ progenitors	ERCC3	11	dbcorrdb__GABPA__ENCSR000BJK_1__m1	5.26	FALSE	0.00319769255493676
SMARCA4	Pax3+ progenitors	RFC2	7	dbcorrdb__ELK4__ENCSR000EVI_1__m1	5.21	FALSE	0.00319690157358481
SMARCA4	Pax3+ progenitors	SAT1	1	dbcorrdb__POLR2AphosphoS2__ENCSR000DYF_1__m12	3.44	FALSE	0.00319679645362792
SMARCA4	Pax3+ progenitors	REST	15	dbcorrdb__GABPA__ENCSR000BJK_1__m1	5.26	FALSE	0.003195922178908
SMARCA4	Pax3+ progenitors	DCAF10	14	dbcorrdb__GABPA__ENCSR000BJK_1__m1	5.26	FALSE	0.00319562938805615
SMARCA4	Pax3+ progenitors	SLC9A1	4	dbcorrdb__GABPA__ENCSR000BIW_1__m1	4.85	FALSE	0.00319526899938041
SMARCA4	Pax3+ progenitors	CCDC97	13	dbcorrdb__GABPA__ENCSR000BJK_1__m1	5.26	FALSE	0.00319525140426322
SMARCA4	Pax3+ progenitors	C18orf21	11	dbcorrdb__GABPA__ENCSR000BJK_1__m1	5.26	FALSE	0.00319346022712177
SMARCA4	Pax3+ progenitors	SH3BP4	1	predrem__nrMotif2348	3.23	FALSE	0.00319325122113309
SMARCA4	Pax3+ progenitors	OXLD1	4	dbcorrdb__GABPA__ENCSR000BJK_1__m1	5.26	FALSE	0.00319297750606149
SMARCA4	Pax3+ progenitors	ID4	4	dbcorrdb__POLR2AphosphoS2__ENCSR000DYF_1__m12	3.44	FALSE	0.00319218003419886
SMARCA4	Pax3+ progenitors	APLP2	2	dbcorrdb__POLR2AphosphoS2__ENCSR000DYF_1__m12	3.44	FALSE	0.00319155827503624
SMARCA4	Pax3+ progenitors	CDK8	1	predrem__nrMotif2348	3.23	FALSE	0.00318826146191833
SMARCA4	Pax3+ progenitors	GNB1L	4	dbcorrdb__ELK4__ENCSR000EVB_1__m1	5.22	FALSE	0.00318757164616868
SMARCA4	Pax3+ progenitors	AK4	4	dbcorrdb__POLR2A__ENCSR000EAY_1__m1	4.12	FALSE	0.00318729272690659
SMARCA4	Pax3+ progenitors	CUL3	3	dbcorrdb__POLR2A__ENCSR000DMK_1__m1	4.41	FALSE	0.00318658024302933
SMARCA4	Pax3+ progenitors	KIAA1549	1	dbcorrdb__ZNF384__ENCSR000EFP_1__m1	3.3	FALSE	0.00318641894340295
SMARCA4	Pax3+ progenitors	SMAP2	4	dbcorrdb__ELK4__ENCSR000EVB_1__m1	5.22	FALSE	0.00318626065923665
SMARCA4	Pax3+ progenitors	GMFB	1	predrem__nrMotif2348	3.23	FALSE	0.0031850795332409
SMARCA4	Pax3+ progenitors	BMP4	15	dbcorrdb__GABPA__ENCSR000BJK_1__m1	5.26	FALSE	0.00318360851438469
SMARCA4	Pax3+ progenitors	CAPNS1	5	dbcorrdb__ELK4__ENCSR000EVI_1__m1	5.21	FALSE	0.00318324591561001
SMARCA4	Pax3+ progenitors	NDUFB4	3	dbcorrdb__POLR2A__ENCSR000EAM_1__m1	4.55	FALSE	0.00318305265824019
SMARCA4	Pax3+ progenitors	TMEM107	3	dbcorrdb__POLR2A__ENCSR000DMK_1__m1	4.41	FALSE	0.0031819396054171
SMARCA4	Pax3+ progenitors	ZEB1	6	dbcorrdb__SIN3A__ENCSR000BGL_1__m1	4.91	FALSE	0.00318154383882881
SMARCA4	Pax3+ progenitors	AJUBA	4	dbcorrdb__ELK4__ENCSR000EVI_1__m1	5.21	FALSE	0.00318145899054498
SMARCA4	Pax3+ progenitors	EPS15L1	2	dbcorrdb__POLR2A__ENCSR000EAM_1__m1	4.55	FALSE	0.00318094087593471
SMARCA4	Pax3+ progenitors	VPS11	6	dbcorrdb__SIN3A__ENCSR000BGL_1__m1	4.91	FALSE	0.00318037337873771
SMARCA4	Pax3+ progenitors	EXT1	12	dbcorrdb__GABPA__ENCSR000BJK_1__m1	5.26	FALSE	0.00317994816970749
SMARCA4	Pax3+ progenitors	NUBPL	1	yetfasco__YML113W_1416	3.06	FALSE	0.00317937857744397
SMARCA4	Pax3+ progenitors	MAPK1	3	dbcorrdb__POLR2AphosphoS2__ENCSR000DYF_1__m12	3.44	FALSE	0.00317908251780781
SMARCA4	Pax3+ progenitors	EBF4	2	dbcorrdb__POLR2A__ENCSR000BHH_1__m1	3.76	FALSE	0.00317888734931389
SMARCA4	Pax3+ progenitors	NCBP2	8	dbcorrdb__GABPA__ENCSR000BJK_1__m1	5.26	FALSE	0.00317706933252941
SMARCA4	Pax3+ progenitors	ZFAND2B	2	dbcorrdb__PHF8__ENCSR000AQH_1__m1	4.72	FALSE	0.00317684471506926
SMARCA4	Pax3+ progenitors	CNBP	9	dbcorrdb__SIN3A__ENCSR000BGL_1__m1	4.91	FALSE	0.00317624544061971
SMARCA4	Pax3+ progenitors	CELF1	20	dbcorrdb__GABPA__ENCSR000BJK_1__m1	5.26	FALSE	0.00317612659766721
SMARCA4	Pax3+ progenitors	EFR3A	7	dbcorrdb__GABPA__ENCSR000BJK_1__m1	5.26	FALSE	0.00317568441496973
SMARCA4	Pax3+ progenitors	DCHS1	9	dbcorrdb__GABPA__ENCSR000BJK_1__m1	5.26	FALSE	0.00317558779448382
SMARCA4	Pax3+ progenitors	EXOC1	14	dbcorrdb__GABPA__ENCSR000BJK_1__m1	5.26	FALSE	0.00317503548436239
SMARCA4	Pax3+ progenitors	CHD1	5	dbcorrdb__GABPA__ENCSR000BJK_1__m1	5.26	FALSE	0.0031747136900103
SMARCA4	Pax3+ progenitors	SDHC	5	dbcorrdb__ELK4__ENCSR000EVI_1__m1	5.21	FALSE	0.00317466496274497
SMARCA4	Pax3+ progenitors	MCMBP	5	dbcorrdb__ELK4__ENCSR000EVB_1__m1	5.22	FALSE	0.00317317683670242
SMARCA4	Pax3+ progenitors	SGF29	2	dbcorrdb__POLR2AphosphoS2__ENCSR000DYF_1__m12	3.44	FALSE	0.00317175991299791
SMARCA4	Pax3+ progenitors	SAP30L	13	dbcorrdb__GABPA__ENCSR000BJK_1__m1	5.26	FALSE	0.00317172514888815
SMARCA4	Pax3+ progenitors	RPAP1	6	dbcorrdb__ELK4__ENCSR000EVI_1__m1	5.21	FALSE	0.00317150362773058
SMARCA4	Pax3+ progenitors	RTCB	1	dbcorrdb__POLR2A__ENCSR000BHH_1__m1	3.76	FALSE	0.0031712255896606
SMARCA4	Pax3+ progenitors	EIF2AK2	11	dbcorrdb__GABPA__ENCSR000BJK_1__m1	5.26	FALSE	0.00316997860817957
SMARCA4	Pax3+ progenitors	PRKAB2	12	dbcorrdb__SIN3A__ENCSR000BGL_1__m1	4.91	FALSE	0.00316986014175332
SMARCA4	Pax3+ progenitors	HNRNPL	5	dbcorrdb__POLR2A__ENCSR000EAM_1__m1	4.55	FALSE	0.00316980261551378
SMARCA4	Pax3+ progenitors	ATMIN	3	dbcorrdb__ELK4__ENCSR000EVI_1__m1	5.21	FALSE	0.00316960364795403
SMARCA4	Pax3+ progenitors	RCSD1	15	dbcorrdb__GABPA__ENCSR000BJK_1__m1	5.26	FALSE	0.00316875448727249
SMARCA4	Pax3+ progenitors	STC2	7	dbcorrdb__ETS1__ENCSR000BKQ_1__m3	4.97	FALSE	0.00316726647435142
SMARCA4	Pax3+ progenitors	ACTB	20	dbcorrdb__GABPA__ENCSR000BJK_1__m1	5.26	FALSE	0.00316718631734277
SMARCA4	Pax3+ progenitors	NUDT1	12	dbcorrdb__ELK4__ENCSR000EVB_1__m1	5.22	FALSE	0.00316665285392257
SMARCA4	Pax3+ progenitors	BABAM1	7	dbcorrdb__ELK4__ENCSR000EVB_1__m1	5.22	FALSE	0.00316545756532399
SMARCA4	Pax3+ progenitors	TCF15	4	dbcorrdb__GABPA__ENCSR000BJK_1__m1	5.26	FALSE	0.00316524192147011
SMARCA4	Pax3+ progenitors	FSTL3	3	dbcorrdb__POLR2AphosphoS2__ENCSR000DYF_1__m12	3.44	FALSE	0.00316492810004786
SMARCA4	Pax3+ progenitors	PTGFRN	10	dbcorrdb__GABPA__ENCSR000BJK_1__m1	5.26	FALSE	0.00316469596626909
SMARCA4	Pax3+ progenitors	C1orf21	8	dbcorrdb__GABPA__ENCSR000BJK_1__m1	5.26	FALSE	0.00316401549709991
SMARCA4	Pax3+ progenitors	SLC11A2	4	dbcorrdb__POLR2AphosphoS2__ENCSR000DYF_1__m12	3.44	FALSE	0.00316267203969399
SMARCA4	Pax3+ progenitors	JMY	3	dbcorrdb__POLR2A__ENCSR000BHH_1__m1	3.76	FALSE	0.00316221029425266
SMARCA4	Pax3+ progenitors	MFAP3	11	dbcorrdb__GABPA__ENCSR000BJK_1__m1	5.26	FALSE	0.00316217898892625
SMARCA4	Pax3+ progenitors	HMOX2	3	dbcorrdb__POLR2AphosphoS2__ENCSR000DYF_1__m12	3.44	FALSE	0.00316209488205733
SMARCA4	Pax3+ progenitors	MIF4GD	2	dbcorrdb__PHF8__ENCSR000AQH_1__m1	4.72	FALSE	0.00316201918644911
SMARCA4	Pax3+ progenitors	EXOC5	16	dbcorrdb__GABPA__ENCSR000BJK_1__m1	5.26	FALSE	0.00316160251798706
SMARCA4	Pax3+ progenitors	TCAF1	12	dbcorrdb__GABPA__ENCSR000BJK_1__m1	5.26	FALSE	0.00316122172170845
SMARCA4	Pax3+ progenitors	MEX3D	1	predrem__nrMotif2348	3.23	FALSE	0.0031611033932187
SMARCA4	Pax3+ progenitors	ETV4	5	dbcorrdb__POLR2A__ENCSR000DMK_1__m1	4.41	FALSE	0.00316094868634591
SMARCA4	Pax3+ progenitors	PLAT	4	dbcorrdb__PHF8__ENCSR000AQH_1__m1	4.72	FALSE	0.00316017915983081
SMARCA4	Pax3+ progenitors	ENAH	1	predrem__nrMotif2348	3.23	FALSE	0.00315826519180861
SMARCA4	Pax3+ progenitors	RTN4IP1	1	yetfasco__YML113W_1416	3.06	FALSE	0.00315795799679237
SMARCA4	Pax3+ progenitors	DDOST	16	dbcorrdb__GABPA__ENCSR000BJK_1__m1	5.26	FALSE	0.00315693298871409
SMARCA4	Pax3+ progenitors	ATPAF2	4	dbcorrdb__TAF1__ENCSR000BJN_1__m1	4.14	FALSE	0.00315617459943106
SMARCA4	Pax3+ progenitors	IGF2BP2	7	dbcorrdb__GABPA__ENCSR000BJK_1__m1	5.26	FALSE	0.00315599289695915
SMARCA4	Pax3+ progenitors	ZNF687	18	dbcorrdb__GABPA__ENCSR000BJK_1__m1	5.26	FALSE	0.00315589982983842
SMARCA4	Pax3+ progenitors	LMAN2	18	dbcorrdb__GABPA__ENCSR000BJK_1__m1	5.26	FALSE	0.0031556077173323
SMARCA4	Pax3+ progenitors	REEP3	4	dbcorrdb__SIN3A__ENCSR000BGL_1__m1	4.91	FALSE	0.00315553623037597
SMARCA4	Pax3+ progenitors	MAGOH	17	dbcorrdb__GABPA__ENCSR000BJK_1__m1	5.26	FALSE	0.0031545595568004
SMARCA4	Pax3+ progenitors	CUTA	4	dbcorrdb__GABPA__ENCSR000BJK_1__m1	5.26	FALSE	0.00315387770440326
SMARCA4	Pax3+ progenitors	UBN2	16	dbcorrdb__GABPA__ENCSR000BJK_1__m1	5.26	FALSE	0.0031522717556188
SMARCA4	Pax3+ progenitors	SNX6	3	dbcorrdb__POLR2A__ENCSR000EAM_1__m1	4.55	FALSE	0.00315191523585093
SMARCA4	Pax3+ progenitors	CLINT1	17	dbcorrdb__GABPA__ENCSR000BJK_1__m1	5.26	FALSE	0.0031517303524858
SMARCA4	Pax3+ progenitors	SMNDC1	16	dbcorrdb__GABPA__ENCSR000BJK_1__m1	5.26	FALSE	0.00315156089369077
SMARCA4	Pax3+ progenitors	TAF15	4	dbcorrdb__GABPA__ENCSR000BLO_1__m1	4.68	FALSE	0.00315102684301775
SMARCA4	Pax3+ progenitors	TBC1D5	17	dbcorrdb__GABPA__ENCSR000BJK_1__m1	5.26	FALSE	0.00315072525809588
SMARCA4	Pax3+ progenitors	PTOV1	1	dbcorrdb__TAF1__ENCSR000BJN_1__m1	4.14	FALSE	0.00315048994837639
SMARCA4	Pax3+ progenitors	EHD4	1	dbcorrdb__POLR2AphosphoS2__ENCSR000DYF_1__m12	3.44	FALSE	0.0031495618353423
SMARCA4	Pax3+ progenitors	MRPL4	3	dbcorrdb__POLR2AphosphoS2__ENCSR000DYF_1__m12	3.44	FALSE	0.00314860300825175
SMARCA4	Pax3+ progenitors	COPS7A	5	dbcorrdb__POLR2A__ENCSR000DMK_1__m1	4.41	FALSE	0.00314850902803245
SMARCA4	Pax3+ progenitors	ACAD11	17	dbcorrdb__GABPA__ENCSR000BJK_1__m1	5.26	FALSE	0.00314787433867047
SMARCA4	Pax3+ progenitors	IKBKB	1	dbcorrdb__GABPA__ENCSR000BIW_1__m1	4.85	FALSE	0.00314751516562595
SMARCA4	Pax3+ progenitors	ADRM1	8	dbcorrdb__GABPA__ENCSR000BJK_1__m1	5.26	FALSE	0.00314700451852427
SMARCA4	Pax3+ progenitors	SIRT6	13	dbcorrdb__GABPA__ENCSR000BJK_1__m1	5.26	FALSE	0.00314602952600458
SMARCA4	Pax3+ progenitors	C2orf49	7	dbcorrdb__ETS1__ENCSR000BKQ_1__m3	4.97	FALSE	0.00314527089809703
SMARCA4	Pax3+ progenitors	CETN3	1	dbcorrdb__POLR2A__ENCSR000EAY_1__m1	4.12	FALSE	0.00314518182961573
SMARCA4	Pax3+ progenitors	DYNLL1	4	dbcorrdb__POLR2AphosphoS2__ENCSR000DYF_1__m12	3.44	FALSE	0.00314506992327029
SMARCA4	Pax3+ progenitors	ITPA	15	dbcorrdb__GABPA__ENCSR000BJK_1__m1	5.26	FALSE	0.00314443930145771
SMARCA4	Pax3+ progenitors	ARMCX5	1	dbcorrdb__TAF1__ENCSR000BJN_1__m1	4.14	FALSE	0.00314292841943194
SMARCA4	Pax3+ progenitors	NCKAP1	1	predrem__nrMotif2348	3.23	FALSE	0.00314260585910432
SMARCA4	Pax3+ progenitors	SLC44A2	6	dbcorrdb__ELK4__ENCSR000EVB_1__m1	5.22	FALSE	0.0031425267829657
SMARCA4	Pax3+ progenitors	SGSM3	3	dbcorrdb__POLR2AphosphoS2__ENCSR000DYF_1__m12	3.44	FALSE	0.00314214230449532
SMARCA4	Pax3+ progenitors	CDYL	4	dbcorrdb__ELF1__ENCSR000BPT_1__m2	4.69	FALSE	0.00314189251787691
SMARCA4	Pax3+ progenitors	VPS36	3	dbcorrdb__POLR2AphosphoS2__ENCSR000DYF_1__m12	3.44	FALSE	0.00314182741243997
SMARCA4	Pax3+ progenitors	SKA3	12	dbcorrdb__GABPA__ENCSR000BJK_1__m1	5.26	FALSE	0.0031409835069749
SMARCA4	Pax3+ progenitors	GOLGA7	9	dbcorrdb__GABPA__ENCSR000BJK_1__m1	5.26	FALSE	0.00314081199671245
SMARCA4	Pax3+ progenitors	IPO4	14	dbcorrdb__GABPA__ENCSR000BJK_1__m1	5.26	FALSE	0.0031394703203798
SMARCA4	Pax3+ progenitors	GPAT4	3	dbcorrdb__POLR2AphosphoS2__ENCSR000DYF_1__m12	3.44	FALSE	0.0031394002374453
SMARCA4	Pax3+ progenitors	TMUB1	11	dbcorrdb__GABPA__ENCSR000BJK_1__m1	5.26	FALSE	0.00313936546624329
SMARCA4	Pax3+ progenitors	UPF1	4	dbcorrdb__PHF8__ENCSR000AQH_1__m1	4.72	FALSE	0.00313933072415928
SMARCA4	Pax3+ progenitors	LIMD1	12	dbcorrdb__GABPA__ENCSR000BJK_1__m1	5.26	FALSE	0.00313907330644505
SMARCA4	Pax3+ progenitors	STXBP3	1	dbcorrdb__POLR2AphosphoS2__ENCSR000DYF_1__m12	3.44	FALSE	0.00313898634481953
SMARCA4	Pax3+ progenitors	PRPF39	3	dbcorrdb__POLR2AphosphoS2__ENCSR000DYF_1__m12	3.44	FALSE	0.0031384513848471
SMARCA4	Pax3+ progenitors	SACS	17	dbcorrdb__GABPA__ENCSR000BJK_1__m1	5.26	FALSE	0.00313818821048754
SMARCA4	Pax3+ progenitors	NDUFS4	1	predrem__nrMotif2348	3.23	FALSE	0.00313772472871539
SMARCA4	Pax3+ progenitors	TUB	7	dbcorrdb__ELK4__ENCSR000EVB_1__m1	5.22	FALSE	0.00313768863974017
SMARCA4	Pax3+ progenitors	WDTC1	6	dbcorrdb__PHF8__ENCSR000AQH_1__m1	4.72	FALSE	0.00313665243343836
SMARCA4	Pax3+ progenitors	HYAL2	6	dbcorrdb__GABPA__ENCSR000BJK_1__m1	5.26	FALSE	0.00313609876169025
SMARCA4	Pax3+ progenitors	CUL4B	20	dbcorrdb__GABPA__ENCSR000BJK_1__m1	5.26	FALSE	0.00313586848546354
SMARCA4	Pax3+ progenitors	AGPAT1	8	dbcorrdb__GABPA__ENCSR000BJK_1__m1	5.26	FALSE	0.00313417222696842
SMARCA4	Pax3+ progenitors	ERLIN2	1	dbcorrdb__ETS1__ENCSR000BKQ_1__m3	4.97	FALSE	0.00313357003452225
SMARCA4	Pax3+ progenitors	ANKS3	15	dbcorrdb__GABPA__ENCSR000BJK_1__m1	5.26	FALSE	0.00313340364326228
SMARCA4	Pax3+ progenitors	PSMC1	13	dbcorrdb__GABPA__ENCSR000BJK_1__m1	5.26	FALSE	0.00313339146053098
SMARCA4	Pax3+ progenitors	DTL	1	dbcorrdb__POLR2A__ENCSR000BHH_1__m1	3.76	FALSE	0.00313324733752231
SMARCA4	Pax3+ progenitors	IMPAD1	1	dbcorrdb__POLR2A__ENCSR000DMK_1__m1	4.41	FALSE	0.00313270534448694
SMARCA4	Pax3+ progenitors	C6orf120	14	dbcorrdb__GABPA__ENCSR000BJK_1__m1	5.26	FALSE	0.00313249698810609
SMARCA4	Pax3+ progenitors	SDAD1	5	dbcorrdb__ELK4__ENCSR000EVB_1__m1	5.22	FALSE	0.00313242370647885
SMARCA4	Pax3+ progenitors	NUBP1	2	dbcorrdb__PHF8__ENCSR000AQH_1__m1	4.72	FALSE	0.00313229050312377
SMARCA4	Pax3+ progenitors	DYNLRB1	6	dbcorrdb__GABPA__ENCSR000BJK_1__m1	5.26	FALSE	0.00313175736386374
SMARCA4	Pax3+ progenitors	ZNF219	2	dbcorrdb__POLR2A__ENCSR000BHH_1__m1	3.76	FALSE	0.00313115900078619
SMARCA4	Pax3+ progenitors	USP7	18	dbcorrdb__GABPA__ENCSR000BJK_1__m1	5.26	FALSE	0.00313090826757996
SMARCA4	Pax3+ progenitors	HUS1	4	dbcorrdb__ELK4__ENCSR000EVB_1__m1	5.22	FALSE	0.0031304321023109
SMARCA4	Pax3+ progenitors	ADSL	5	dbcorrdb__GABPA__ENCSR000BJK_1__m1	5.26	FALSE	0.00312990439258625
SMARCA4	Pax3+ progenitors	CIB1	19	dbcorrdb__GABPA__ENCSR000BJK_1__m1	5.26	FALSE	0.00312928442913086
SMARCA4	Pax3+ progenitors	PSMB2	2	dbcorrdb__POLR2AphosphoS2__ENCSR000DYF_1__m12	3.44	FALSE	0.00312905491939234
SMARCA4	Pax3+ progenitors	LARP4	14	dbcorrdb__GABPA__ENCSR000BJK_1__m1	5.26	FALSE	0.00312882225458552
SMARCA4	Pax3+ progenitors	LAMC1	2	dbcorrdb__POLR2A__ENCSR000BHH_1__m1	3.76	FALSE	0.00312834127535838
SMARCA4	Pax3+ progenitors	ATP6V1E1	18	dbcorrdb__GABPA__ENCSR000BJK_1__m1	5.26	FALSE	0.00312744262116387
SMARCA4	Pax3+ progenitors	FST	2	predrem__nrMotif2348	3.23	FALSE	0.00312733354301415
SMARCA4	Pax3+ progenitors	TSHZ1	6	dbcorrdb__GABPA__ENCSR000BJK_1__m1	5.26	FALSE	0.00312713801342128
SMARCA4	Pax3+ progenitors	EIF4EBP1	3	dbcorrdb__POLR2AphosphoS2__ENCSR000DYF_1__m12	3.44	FALSE	0.00312672026234903
SMARCA4	Pax3+ progenitors	FANCD2	12	dbcorrdb__GABPA__ENCSR000BJK_1__m1	5.26	FALSE	0.00312668265538361
SMARCA4	Pax3+ progenitors	PRR3	18	dbcorrdb__GABPA__ENCSR000BJK_1__m1	5.26	FALSE	0.0031266474773507
SMARCA4	Pax3+ progenitors	PLCH1	12	dbcorrdb__GABPA__ENCSR000BJK_1__m1	5.26	FALSE	0.00312631119121597
SMARCA4	Pax3+ progenitors	DCTN2	1	predrem__nrMotif2348	3.23	FALSE	0.00312549337376359
SMARCA4	Pax3+ progenitors	IGF2BP1	16	dbcorrdb__GABPA__ENCSR000BJK_1__m1	5.26	FALSE	0.0031248142055386
SMARCA4	Pax3+ progenitors	FBXL3	3	dbcorrdb__GABPA__ENCSR000BJK_1__m1	5.26	FALSE	0.00312387452984869
SMARCA4	Pax3+ progenitors	PANK3	12	dbcorrdb__GABPA__ENCSR000BJK_1__m1	5.26	FALSE	0.00312301467772457
SMARCA4	Pax3+ progenitors	LGALS8	5	dbcorrdb__ELK4__ENCSR000EVI_1__m1	5.21	FALSE	0.00312265947179949
SMARCA4	Pax3+ progenitors	CYBA	4	dbcorrdb__GABPA__ENCSR000BJK_1__m1	5.26	FALSE	0.00312228821983572
SMARCA4	Pax3+ progenitors	KIF15	1	dbcorrdb__TAF1__ENCSR000BJN_1__m1	4.14	FALSE	0.00312115616908861
SMARCA4	Pax3+ progenitors	LTV1	10	dbcorrdb__GABPA__ENCSR000BJK_1__m1	5.26	FALSE	0.00312071229704118
SMARCA4	Pax3+ progenitors	RAD51C	1	dbcorrdb__PHF8__ENCSR000AQH_1__m1	4.72	FALSE	0.00312061865139504
SMARCA4	Pax3+ progenitors	NELFE	16	dbcorrdb__GABPA__ENCSR000BJK_1__m1	5.26	FALSE	0.00312055548953306
SMARCA4	Pax3+ progenitors	AHSA1	11	dbcorrdb__GABPA__ENCSR000BJK_1__m1	5.26	FALSE	0.00311996519028632
SMARCA4	Pax3+ progenitors	TMEM223	11	dbcorrdb__GABPA__ENCSR000BJK_1__m1	5.26	FALSE	0.00311983109370321
SMARCA4	Pax3+ progenitors	LYPLA2	16	dbcorrdb__GABPA__ENCSR000BJK_1__m1	5.26	FALSE	0.00311899195438114
SMARCA4	Pax3+ progenitors	ANAPC1	11	dbcorrdb__PHF8__ENCSR000AQH_1__m1	4.72	FALSE	0.00311871993399505
SMARCA4	Pax3+ progenitors	NTN1	5	dbcorrdb__SIN3A__ENCSR000BGL_1__m1	4.91	FALSE	0.00311835548881538
SMARCA4	Pax3+ progenitors	CHAF1A	2	dbcorrdb__POLR2A__ENCSR000BHH_1__m1	3.76	FALSE	0.00311834000737544
SMARCA4	Pax3+ progenitors	SLC39A14	6	dbcorrdb__GABPA__ENCSR000BIW_1__m1	4.85	FALSE	0.00311677983568632
SMARCA4	Pax3+ progenitors	SSR2	5	dbcorrdb__ELK4__ENCSR000EVB_1__m1	5.22	FALSE	0.00311629660282005
SMARCA4	Pax3+ progenitors	SMURF2	1	predrem__nrMotif2348	3.23	FALSE	0.00311578004621349
SMARCA4	Pax3+ progenitors	SMIM14	6	dbcorrdb__PHF8__ENCSR000AQH_1__m1	4.72	FALSE	0.00311562542897598
SMARCA4	Pax3+ progenitors	SFT2D1	13	dbcorrdb__GABPA__ENCSR000BJK_1__m1	5.26	FALSE	0.00311544492596131
SMARCA4	Pax3+ progenitors	USP48	1	predrem__nrMotif2348	3.23	FALSE	0.00311542724688393
SMARCA4	Pax3+ progenitors	ERCC4	11	dbcorrdb__GABPA__ENCSR000BJK_1__m1	5.26	FALSE	0.00311496163140522
SMARCA4	Pax3+ progenitors	MCRIP2	6	dbcorrdb__ETS1__ENCSR000BKQ_1__m3	4.97	FALSE	0.00311478846023668
SMARCA4	Pax3+ progenitors	MBD4	1	dbcorrdb__POLR2A__ENCSR000EAM_1__m1	4.55	FALSE	0.00311478115123331
SMARCA4	Pax3+ progenitors	ANKRD17	19	dbcorrdb__GABPA__ENCSR000BJK_1__m1	5.26	FALSE	0.00311331636018075
SMARCA4	Pax3+ progenitors	GLG1	3	dbcorrdb__POLR2AphosphoS2__ENCSR000DYF_1__m12	3.44	FALSE	0.00311317398513286
[truncated: 17,340 more rows]
