# Supplementary material for: Integrative single-cell RNA-seq and ATAC-seq analysis of myogenic differentiation in pig
Source: BMC Biol. 2023 Feb 1;21:19. doi: 10.1186/s12915-023-01519-z (PMC9893630; doi:10.1186/s12915-023-01519-z)
Supplement: Supplementary file 11 — Additional file 11: Supplementary Table S10. The complete list of regulons and their respective predicted target genes inferred by SCENIC. Related to Figure 5. [file 12915_2023_1519_MOESM11_ESM.tsv]

TF	gene	nMotifs	bestMotif	NES	highConfAnnot	Genie3Weight
ATF3	ANKRD1	1	cisbp__M3088	5	FALSE	0.00769282174713914
ATF3	CALD1	7	cisbp__M3088	5	FALSE	0.00400609670696889
ATF3	DHRS3	8	cisbp__M3088	5	FALSE	0.00293724468255778
ATF3	DMD	8	cisbp__M3088	5	FALSE	0.00271565416688842
ATF3	GADD45B	1	cisbp__M3088	5	FALSE	0.00832537730438192
ATF3	IFRD1	8	cisbp__M3088	5	FALSE	0.00823443967587665
ATF3	KLF4	3	cisbp__M3088	5	FALSE	0.00688236425262374
ATF3	NCOA7	8	cisbp__M3088	5	FALSE	0.00323263735409453
ATF3	NEBL	3	cisbp__M3088	5	FALSE	0.00246072747649836
ATF3	NKX2-5	6	cisbp__M3088	5	FALSE	0.00488040049747206
ATF3	PHOSPHO2	3	cisbp__M3088	5	FALSE	0.00265071061789871
ATF3	PRSS23	5	cisbp__M3088	5	FALSE	0.00427335138148366
ATF3	QSOX1	2	cisbp__M3088	5	FALSE	0.00257086755976305
ATF3	TAGLN	9	cisbp__M3088	5	FALSE	0.00724039003855486
ATF3	TGFBR3	12	cisbp__M3088	5	FALSE	0.0030113978306543
ATF3	UNC5C	7	cisbp__M3088	5	FALSE	0.00300508623364644
ATF3	XIRP2	5	cisbp__M3088	5	FALSE	0.00496032334743917
ATF3	CBX4	6	transfac_pro__M00916	3.75	FALSE	0.00296504919726612
ATF3	FHL1	9	transfac_pro__M00916	3.75	FALSE	0.0031581555274998
ATF3	GADD45A	2	transfac_pro__M00916	3.75	FALSE	0.00593841809778064
ATF3	SGK1	2	transfac_pro__M00916	3.75	FALSE	0.00474298075705618
ATF3	CTNND2	5	transfac_public__M00179	3.59	FALSE	0.00258366646207767
ATF3	FRMD6	2	transfac_public__M00179	3.59	FALSE	0.00308291517659505
ATF3	NUAK2	3	transfac_public__M00179	3.59	FALSE	0.00400409101229596
ATF3	SMAD6	2	transfac_public__M00179	3.59	FALSE	0.00261176331270757
ATF3	BAMBI	3	yetfasco__YER045C_8	3.23	FALSE	0.00738573846782586
ATF3	CAMKK2	1	yetfasco__YER045C_8	3.23	FALSE	0.00269093441121763
ATF3	DAPK3	1	taipale_cyt_meth__BATF3_NRTGAYGTCAYN_FL	3.23	FALSE	0.00365427512732726
ATF3	DNAJB4	3	yetfasco__YER045C_8	3.23	FALSE	0.00429072609604348
ATF3	DUSP5	1	taipale_cyt_meth__BATF3_NRTGAYGTCAYN_FL	3.23	FALSE	0.00416313169023553
ATF3	GAP43	1	taipale_cyt_meth__BATF3_NRTGAYGTCAYN_FL	3.23	FALSE	0.00271931948331295
ATF3	GJA5	4	yetfasco__YER045C_8	3.23	FALSE	0.0023864200987113
ATF3	HES1	2	yetfasco__YER045C_8	3.23	FALSE	0.00631439762527267
ATF3	ID4	3	yetfasco__YER045C_8	3.23	FALSE	0.00324801446627926
ATF3	MATN2	3	yetfasco__YER045C_8	3.23	FALSE	0.00253992273755282
ATF3	NFIB	8	taipale_cyt_meth__BATF3_NRTGAYGTCAYN_FL	3.23	FALSE	0.00320133464856491
ATF3	PPP2R5A	2	taipale_cyt_meth__BATF3_NRTGAYGTCAYN_FL	3.23	FALSE	0.00336359240625471
ATF3	RND2	2	taipale_cyt_meth__BATF3_NRTGAYGTCAYN_FL	3.23	FALSE	0.00297591364956625
ATF3	SLC25A36	5	yetfasco__YER045C_8	3.23	FALSE	0.00296543482048303
ATF3	SORBS2	4	yetfasco__YER045C_8	3.23	FALSE	0.0029634127529526
ATF3	TMTC1	4	taipale_cyt_meth__BATF3_NRTGAYGTCAYN_FL	3.23	FALSE	0.00307459441764891
ATF3	TUFT1	1	taipale_cyt_meth__BATF3_NRTGAYGTCAYN_FL	3.23	FALSE	0.00278796269896842
ATF3	ZFP36L2	3	yetfasco__YER045C_8	3.23	FALSE	0.00548039248699446
ATF3	THBS4	1	cisbp__M3083	3.22	FALSE	0.00266701387199224
ATF3	ZFP36	3	cisbp__M3083	3.22	FALSE	0.00533249023338309
ATF3	KLF10	1	cisbp__M0314	3.19	FALSE	0.00401438562141513
ATF3	KLF2	1	cisbp__M0314	3.19	FALSE	0.00380226275906174
ATF3	WFDC2	1	cisbp__M0314	3.19	FALSE	0.0044874235151556
ATF3	MYBPC1	2	swissregulon__hs__ATF4.p2	3.12	FALSE	0.00305503507856214
ATF3	SLC2A5	1	swissregulon__hs__ATF4.p2	3.12	FALSE	0.00332200584168442
ATF3	EXOC6	1	transfac_pro__M02091	3.05	FALSE	0.00326368689223012
ATF3	HBEGF	1	transfac_pro__M02091	3.05	FALSE	0.00405053533103082
ATF3	SOCS3	1	transfac_pro__M02091	3.05	FALSE	0.00611649137605482
ATF3	ARID5B	18	transfac_pro__M00981	3.04	TRUE	0.0042066129447144
ATF3	ATF3	25	transfac_pro__M00981	3.04	TRUE	NA
ATF3	BTG3	23	transfac_pro__M00981	3.04	TRUE	0.00392339749210026
ATF3	CCNL1	20	transfac_pro__M00981	3.04	TRUE	0.00282649515780887
ATF3	CLDN6	23	transfac_pro__M00981	3.04	TRUE	0.00364362892616069
ATF3	DUSP1	24	transfac_pro__M00981	3.04	TRUE	0.0100317891027354
ATF3	EGR1	14	transfac_pro__M00981	3.04	TRUE	0.00830221017986068
ATF3	EGR2	11	transfac_pro__M00981	3.04	TRUE	0.00726133911045291
ATF3	FILIP1L	21	transfac_pro__M00981	3.04	TRUE	0.00810310631530282
ATF3	FOS	21	transfac_pro__M00981	3.04	TRUE	0.0126413830546527
ATF3	FOSB	20	transfac_pro__M00981	3.04	TRUE	0.0218605730582267
ATF3	GPCPD1	15	transfac_pro__M00981	3.04	TRUE	0.00275113815135968
ATF3	ID1	22	transfac_pro__M00981	3.04	TRUE	0.00542254324126127
ATF3	KLF6	16	transfac_pro__M00981	3.04	TRUE	0.005984311377198
ATF3	MAFF	24	transfac_pro__M00981	3.04	TRUE	0.00982289619084263
ATF3	NR4A1	14	transfac_pro__M00981	3.04	TRUE	0.0112401488028705
ATF3	PPP1R15A	22	transfac_pro__M00981	3.04	TRUE	0.00650906253707778
ATF3	RBMS2	18	transfac_pro__M00981	3.04	TRUE	0.00252763038910792
ATF3	RCSD1	9	transfac_pro__M00981	3.04	TRUE	0.00348868106084308
ATF3	RGS3	11	transfac_pro__M00981	3.04	TRUE	0.00277957992322152
ATF3	SH2D3C	21	transfac_pro__M00981	3.04	TRUE	0.00308450135586046
ATF3	SLC25A25	23	transfac_pro__M00981	3.04	TRUE	0.0097812688670984
ATF3	SMAD7	12	transfac_pro__M00981	3.04	TRUE	0.00374600482062897
ATF3	TBC1D25	16	transfac_pro__M00981	3.04	TRUE	0.00277885482619712
ATF3	TRIB1	18	transfac_pro__M00981	3.04	TRUE	0.00292638843959647
ATF3	TSC22D2	23	transfac_pro__M00981	3.04	TRUE	0.0038897899028258
ATF3	UBALD1	22	transfac_pro__M00981	3.04	TRUE	0.00497530480045451
ATF3	EFNA1	1	dbcorrdb__FOXP2__ENCSR000BGA_1__m1	3.03	FALSE	0.0026657019070809
ATF3	ENC1	1	dbcorrdb__FOXP2__ENCSR000BGA_1__m1	3.03	FALSE	0.00306947182679062
ATF3	HEXB	1	dbcorrdb__FOXP2__ENCSR000BGA_1__m1	3.03	FALSE	0.00275720334895014
ATF3	THBS1	1	dbcorrdb__FOXP2__ENCSR000BGA_1__m1	3.03	FALSE	0.00341372595301337
BCLAF1	AAGAB	48	dbcorrdb__GABPA__ENCSR000BHS_1__m1	4.7	FALSE	0.00295351685073449
BCLAF1	AK3	102	dbcorrdb__GABPA__ENCSR000BHS_1__m1	4.7	FALSE	0.00270261417413739
BCLAF1	ALYREF	111	dbcorrdb__GABPA__ENCSR000BHS_1__m1	4.7	FALSE	0.00358254206394544
BCLAF1	ANKRD17	76	dbcorrdb__GABPA__ENCSR000BHS_1__m1	4.7	FALSE	0.00339169602290341
BCLAF1	ARCN1	114	dbcorrdb__GABPA__ENCSR000BHS_1__m1	4.7	FALSE	0.00447359805096755
BCLAF1	ATAT1	13	dbcorrdb__GABPA__ENCSR000BHS_1__m1	4.7	FALSE	0.00324810842082991
BCLAF1	ATP6V0E1	33	dbcorrdb__GABPA__ENCSR000BHS_1__m1	4.7	FALSE	0.00345740021132153
BCLAF1	BCAP31	121	dbcorrdb__GABPA__ENCSR000BHS_1__m1	4.7	FALSE	0.00271090919318293
BCLAF1	BCL10	60	dbcorrdb__GABPA__ENCSR000BHS_1__m1	4.7	FALSE	0.00287238320089882
BCLAF1	BCR	64	dbcorrdb__GABPA__ENCSR000BHS_1__m1	4.7	FALSE	0.00306815001592232
BCLAF1	BLOC1S6	76	dbcorrdb__GABPA__ENCSR000BHS_1__m1	4.7	FALSE	0.00465411654317392
BCLAF1	BRAP	40	dbcorrdb__GABPA__ENCSR000BHS_1__m1	4.7	FALSE	0.00336037672179273
BCLAF1	BRCA1	108	dbcorrdb__GABPA__ENCSR000BHS_1__m1	4.7	FALSE	0.00318348167764803
BCLAF1	BRD7	127	dbcorrdb__GABPA__ENCSR000BHS_1__m1	4.7	FALSE	0.00507691994789839
BCLAF1	BRWD3	50	dbcorrdb__GABPA__ENCSR000BHS_1__m1	4.7	FALSE	0.00427812468428338
BCLAF1	BTF3L4	48	dbcorrdb__GABPA__ENCSR000BHS_1__m1	4.7	FALSE	0.00294302714397789
BCLAF1	CAPZB	91	dbcorrdb__GABPA__ENCSR000BHS_1__m1	4.7	FALSE	0.0033653429856044
BCLAF1	CCDC88A	13	dbcorrdb__GABPA__ENCSR000BHS_1__m1	4.7	FALSE	0.00426785474900859
BCLAF1	CEP55	46	dbcorrdb__GABPA__ENCSR000BHS_1__m1	4.7	FALSE	0.00279031117737645
BCLAF1	COPG2	20	dbcorrdb__GABPA__ENCSR000BHS_1__m1	4.7	FALSE	0.00294249627177249
BCLAF1	COX4I1	81	dbcorrdb__GABPA__ENCSR000BHS_1__m1	4.7	FALSE	0.00345265968882158
BCLAF1	CTTN	140	dbcorrdb__GABPA__ENCSR000BHS_1__m1	4.7	FALSE	0.00303488599003901
BCLAF1	CUTA	22	dbcorrdb__GABPA__ENCSR000BHS_1__m1	4.7	FALSE	0.00341786591535003
BCLAF1	DCLK1	107	dbcorrdb__GABPA__ENCSR000BHS_1__m1	4.7	FALSE	0.00284284084845457
BCLAF1	DDX19B	58	dbcorrdb__GABPA__ENCSR000BHS_1__m1	4.7	FALSE	0.00448358414605123
BCLAF1	DIS3L2	96	dbcorrdb__GABPA__ENCSR000BHS_1__m1	4.7	FALSE	0.00360856382383153
BCLAF1	DVL3	73	dbcorrdb__GABPA__ENCSR000BHS_1__m1	4.7	FALSE	0.00287365231203121
BCLAF1	DYNLRB1	87	dbcorrdb__GABPA__ENCSR000BHS_1__m1	4.7	FALSE	0.00358343574683256
BCLAF1	EDEM2	67	dbcorrdb__GABPA__ENCSR000BHS_1__m1	4.7	FALSE	0.00288747186922304
BCLAF1	ENO1	20	dbcorrdb__GABPA__ENCSR000BHS_1__m1	4.7	FALSE	0.00520358769201167
BCLAF1	FAM32A	148	dbcorrdb__GABPA__ENCSR000BHS_1__m1	4.7	FALSE	0.00345410694362013
BCLAF1	GOLGB1	48	dbcorrdb__GABPA__ENCSR000BHS_1__m1	4.7	FALSE	0.00336221917624818
BCLAF1	GPC1	44	dbcorrdb__GABPA__ENCSR000BHS_1__m1	4.7	FALSE	0.00314765140286908
BCLAF1	GPS1	45	dbcorrdb__GABPA__ENCSR000BHS_1__m1	4.7	FALSE	0.00304215116033355
BCLAF1	GTF2A1	35	dbcorrdb__GABPA__ENCSR000BHS_1__m1	4.7	FALSE	0.00403297637248243
BCLAF1	HMBS	82	dbcorrdb__GABPA__ENCSR000BHS_1__m1	4.7	FALSE	0.00304785851229753
BCLAF1	HNRNPH1	94	dbcorrdb__GABPA__ENCSR000BHS_1__m1	4.7	FALSE	0.00478493856135092
BCLAF1	HNRNPLL	95	dbcorrdb__GABPA__ENCSR000BHS_1__m1	4.7	FALSE	0.0034439793858
BCLAF1	HOXA1	60	dbcorrdb__GABPA__ENCSR000BHS_1__m1	4.7	FALSE	0.00361043938950071
BCLAF1	INO80	45	dbcorrdb__GABPA__ENCSR000BHS_1__m1	4.7	FALSE	0.00290311685452457
BCLAF1	KBTBD2	63	dbcorrdb__GABPA__ENCSR000BHS_1__m1	4.7	FALSE	0.00384937912063336
BCLAF1	KDM5B	116	dbcorrdb__GABPA__ENCSR000BHS_1__m1	4.7	FALSE	0.00440957259286379
BCLAF1	KDM5C	136	dbcorrdb__GABPA__ENCSR000BHS_1__m1	4.7	FALSE	0.00252428081583454
BCLAF1	KIF20B	34	dbcorrdb__GABPA__ENCSR000BHS_1__m1	4.7	FALSE	0.00394368545992674
BCLAF1	KLHDC2	35	dbcorrdb__GABPA__ENCSR000BHS_1__m1	4.7	FALSE	0.00343947750415516
BCLAF1	LAMB1	87	dbcorrdb__GABPA__ENCSR000BHS_1__m1	4.7	FALSE	0.00421826722885385
BCLAF1	LIMD1	53	dbcorrdb__GABPA__ENCSR000BHS_1__m1	4.7	FALSE	0.0040684098930878
BCLAF1	MAML1	15	dbcorrdb__GABPA__ENCSR000BHS_1__m1	4.7	FALSE	0.00243433215360986
BCLAF1	MANF	23	dbcorrdb__GABPA__ENCSR000BHS_1__m1	4.7	FALSE	0.00360432174624137
BCLAF1	MAT2B	77	dbcorrdb__GABPA__ENCSR000BHS_1__m1	4.7	FALSE	0.00415034612092116
BCLAF1	MDN1	36	dbcorrdb__GABPA__ENCSR000BHS_1__m1	4.7	FALSE	0.00631336351243776
BCLAF1	MED11	68	dbcorrdb__GABPA__ENCSR000BHS_1__m1	4.7	FALSE	0.00295455562794975
BCLAF1	MIOS	24	dbcorrdb__GABPA__ENCSR000BHS_1__m1	4.7	FALSE	0.00376300279271854
BCLAF1	MON2	52	dbcorrdb__GABPA__ENCSR000BHS_1__m1	4.7	FALSE	0.00275096576720441
BCLAF1	MVP	33	dbcorrdb__GABPA__ENCSR000BHS_1__m1	4.7	FALSE	0.00309757335887495
BCLAF1	MZT1	14	dbcorrdb__GABPA__ENCSR000BHS_1__m1	4.7	FALSE	0.00320419264686697
BCLAF1	NBN	38	dbcorrdb__GABPA__ENCSR000BHS_1__m1	4.7	FALSE	0.00354564333766844
BCLAF1	NEDD8	13	dbcorrdb__GABPA__ENCSR000BHS_1__m1	4.7	FALSE	0.00396993308028199
BCLAF1	NFAT5	54	dbcorrdb__GABPA__ENCSR000BHS_1__m1	4.7	FALSE	0.00394805435443209
BCLAF1	NREP	12	dbcorrdb__GABPA__ENCSR000BHS_1__m1	4.7	FALSE	0.0031447461520709
BCLAF1	OXLD1	26	dbcorrdb__GABPA__ENCSR000BHS_1__m1	4.7	FALSE	0.0036020470299601
BCLAF1	PANK3	31	dbcorrdb__GABPA__ENCSR000BHS_1__m1	4.7	FALSE	0.00489891097521819
BCLAF1	PAPOLA	43	dbcorrdb__GABPA__ENCSR000BHS_1__m1	4.7	FALSE	0.00392291996903276
BCLAF1	PCF11	83	dbcorrdb__GABPA__ENCSR000BHS_1__m1	4.7	FALSE	0.00289563584777614
BCLAF1	PLCH1	37	dbcorrdb__GABPA__ENCSR000BHS_1__m1	4.7	FALSE	0.00307705966509858
BCLAF1	POGZ	60	dbcorrdb__GABPA__ENCSR000BHS_1__m1	4.7	FALSE	0.00329108589059686
BCLAF1	PPP1R21	102	dbcorrdb__GABPA__ENCSR000BHS_1__m1	4.7	FALSE	0.00310389284519007
BCLAF1	PSMD2	85	dbcorrdb__GABPA__ENCSR000BHS_1__m1	4.7	FALSE	0.00538427560979231
BCLAF1	PTAR1	64	dbcorrdb__GABPA__ENCSR000BHS_1__m1	4.7	FALSE	0.00315825569827529
BCLAF1	PTPN12	69	dbcorrdb__GABPA__ENCSR000BHS_1__m1	4.7	FALSE	0.00472253915975531
BCLAF1	RBBP7	139	dbcorrdb__GABPA__ENCSR000BHS_1__m1	4.7	FALSE	0.00362684563750713
BCLAF1	RFX3	174	dbcorrdb__GABPA__ENCSR000BHS_1__m1	4.7	FALSE	0.00511417333007223
BCLAF1	RLIM	141	dbcorrdb__GABPA__ENCSR000BHS_1__m1	4.7	FALSE	0.00340631792145418
BCLAF1	RNASEH2B	52	dbcorrdb__GABPA__ENCSR000BHS_1__m1	4.7	FALSE	0.00518043731635064
BCLAF1	RPS17	56	dbcorrdb__GABPA__ENCSR000BHS_1__m1	4.7	FALSE	0.00375542663824013
BCLAF1	RPS27L	62	dbcorrdb__GABPA__ENCSR000BHS_1__m1	4.7	FALSE	0.00333662226818405
BCLAF1	RRN3	52	dbcorrdb__GABPA__ENCSR000BHS_1__m1	4.7	FALSE	0.00358279161809621
BCLAF1	SCFD1	27	dbcorrdb__GABPA__ENCSR000BHS_1__m1	4.7	FALSE	0.00307449056362874
BCLAF1	SDF4	42	dbcorrdb__GABPA__ENCSR000BHS_1__m1	4.7	FALSE	0.00298237782026072
BCLAF1	SEC61G	32	dbcorrdb__GABPA__ENCSR000BHS_1__m1	4.7	FALSE	0.00326170759798971
BCLAF1	SIGIRR	45	dbcorrdb__GABPA__ENCSR000BHS_1__m1	4.7	FALSE	0.00314961400245616
BCLAF1	SLC12A7	64	dbcorrdb__GABPA__ENCSR000BHS_1__m1	4.7	FALSE	0.00294406072545151
BCLAF1	SLC25A40	10	dbcorrdb__GABPA__ENCSR000BHS_1__m1	4.7	FALSE	0.00346734261449717
BCLAF1	SLC35A3	8	dbcorrdb__GABPA__ENCSR000BHS_1__m1	4.7	FALSE	0.0027772376783856
BCLAF1	SMS	18	dbcorrdb__GABPA__ENCSR000BHS_1__m1	4.7	FALSE	0.00399441603376267
BCLAF1	SPG11	16	dbcorrdb__GABPA__ENCSR000BHS_1__m1	4.7	FALSE	0.00260907904598973
BCLAF1	SPTLC1	39	dbcorrdb__GABPA__ENCSR000BHS_1__m1	4.7	FALSE	0.0034487216434898
BCLAF1	SRSF4	61	dbcorrdb__GABPA__ENCSR000BHS_1__m1	4.7	FALSE	0.004452862550704
BCLAF1	STAT5B	126	dbcorrdb__GABPA__ENCSR000BHS_1__m1	4.7	FALSE	0.00439170336352641
BCLAF1	TAX1BP1	53	dbcorrdb__GABPA__ENCSR000BHS_1__m1	4.7	FALSE	0.00747094394065155
BCLAF1	THAP11	89	dbcorrdb__GABPA__ENCSR000BHS_1__m1	4.7	FALSE	0.00326444911781957
BCLAF1	TPGS1	117	dbcorrdb__GABPA__ENCSR000BHS_1__m1	4.7	FALSE	0.00293150130924232
BCLAF1	TRIP4	5	dbcorrdb__GABPA__ENCSR000BHS_1__m1	4.7	FALSE	0.00250141181658042
BCLAF1	TRRAP	69	dbcorrdb__GABPA__ENCSR000BHS_1__m1	4.7	FALSE	0.00550708695693669
BCLAF1	TSTD1	47	dbcorrdb__GABPA__ENCSR000BHS_1__m1	4.7	FALSE	0.00337007455673749
BCLAF1	TXNDC17	52	dbcorrdb__GABPA__ENCSR000BHS_1__m1	4.7	FALSE	0.00317633919800052
BCLAF1	TXNL1	47	dbcorrdb__GABPA__ENCSR000BHS_1__m1	4.7	FALSE	0.00356684384721088
BCLAF1	UBXN2B	63	dbcorrdb__GABPA__ENCSR000BHS_1__m1	4.7	FALSE	0.00257126333475951
BCLAF1	USF2	33	dbcorrdb__GABPA__ENCSR000BHS_1__m1	4.7	FALSE	0.00334311963154831
BCLAF1	USP5	20	dbcorrdb__GABPA__ENCSR000BHS_1__m1	4.7	FALSE	0.00378646959912712
BCLAF1	UXT	14	dbcorrdb__GABPA__ENCSR000BHS_1__m1	4.7	FALSE	0.00380178582016787
BCLAF1	ZC3H15	15	dbcorrdb__GABPA__ENCSR000BHS_1__m1	4.7	FALSE	0.00340601858397337
BCLAF1	ZC3H4	67	dbcorrdb__GABPA__ENCSR000BHS_1__m1	4.7	FALSE	0.00411727370875917
BCLAF1	ACAP2	76	taipale_cyt_meth__ELK3_ACCGGAAGTN_FL	4.66	FALSE	0.00415809196540606
BCLAF1	ACTR3	31	taipale_cyt_meth__ELK3_ACCGGAAGTN_FL	4.66	FALSE	0.00395130830034871
BCLAF1	AJUBA	56	taipale_cyt_meth__ELK3_ACCGGAAGTN_FL	4.66	FALSE	0.00280719582774313
BCLAF1	AKAP12	73	taipale_cyt_meth__ELK3_ACCGGAAGTN_FL	4.66	FALSE	0.00690423949212047
BCLAF1	ALCAM	31	taipale_cyt_meth__ELK3_ACCGGAAGTN_FL	4.66	FALSE	0.00389635537381553
BCLAF1	ALDH4A1	21	taipale_cyt_meth__ELK3_ACCGGAAGTN_FL	4.66	FALSE	0.00272089322578893
BCLAF1	ANKRD28	97	taipale_cyt_meth__ELK3_ACCGGAAGTN_FL	4.66	FALSE	0.00271961117263979
BCLAF1	ARGLU1	33	taipale_cyt_meth__ELK3_ACCGGAAGTN_FL	4.66	FALSE	0.00869888231135007
BCLAF1	ARHGAP11A	30	taipale_cyt_meth__ELK3_ACCGGAAGTN_FL	4.66	FALSE	0.00368702308967027
BCLAF1	ARL5A	25	taipale_cyt_meth__ELK3_ACCGGAAGTN_FL	4.66	FALSE	0.00383469115503293
BCLAF1	AVEN	32	taipale_cyt_meth__ELK3_ACCGGAAGTN_FL	4.66	FALSE	0.00268231202122857
BCLAF1	BLVRA	15	taipale_cyt_meth__ELK3_ACCGGAAGTN_FL	4.66	FALSE	0.00294983656039466
BCLAF1	BRD9	85	taipale_cyt_meth__ELK3_ACCGGAAGTN_FL	4.66	FALSE	0.00336370486931826
BCLAF1	C9orf40	25	taipale_cyt_meth__ELK3_ACCGGAAGTN_FL	4.66	FALSE	0.00301969948618622
BCLAF1	CCDC50	33	taipale_cyt_meth__ELK3_ACCGGAAGTN_FL	4.66	FALSE	0.00540142197675338
BCLAF1	CDK5RAP3	52	taipale_cyt_meth__ELK3_ACCGGAAGTN_FL	4.66	FALSE	0.00278443923200241
BCLAF1	CFDP1	64	taipale_cyt_meth__ELK3_ACCGGAAGTN_FL	4.66	FALSE	0.0044501233365334
BCLAF1	CHD1L	9	taipale_cyt_meth__ELK3_ACCGGAAGTN_FL	4.66	FALSE	0.00337137537307311
BCLAF1	CLIC4	122	taipale_cyt_meth__ELK3_ACCGGAAGTN_FL	4.66	FALSE	0.00323141599706667
BCLAF1	CLK3	76	taipale_cyt_meth__ELK3_ACCGGAAGTN_FL	4.66	FALSE	0.00373093437981203
BCLAF1	CLOCK	131	taipale_cyt_meth__ELK3_ACCGGAAGTN_FL	4.66	FALSE	0.0029845621559265
BCLAF1	COG4	96	taipale_cyt_meth__ELK3_ACCGGAAGTN_FL	4.66	FALSE	0.00274010918767869
BCLAF1	CPNE1	101	taipale_cyt_meth__ELK3_ACCGGAAGTN_FL	4.66	FALSE	0.00446682395043173
BCLAF1	CTNNB1	72	taipale_cyt_meth__ELK3_ACCGGAAGTN_FL	4.66	FALSE	0.00422696337694192
BCLAF1	CTNNBIP1	119	taipale_cyt_meth__ELK3_ACCGGAAGTN_FL	4.66	FALSE	0.00359242796101881
BCLAF1	CXorf56	21	taipale_cyt_meth__ELK3_ACCGGAAGTN_FL	4.66	FALSE	0.0029865430022708
BCLAF1	DAPK3	62	taipale_cyt_meth__ELK3_ACCGGAAGTN_FL	4.66	FALSE	0.00322162625565072
BCLAF1	DPCD	41	taipale_cyt_meth__ELK3_ACCGGAAGTN_FL	4.66	FALSE	0.00320891146611435
BCLAF1	ECSIT	49	taipale_cyt_meth__ELK3_ACCGGAAGTN_FL	4.66	FALSE	0.00354596736478663
BCLAF1	EIF1	25	taipale_cyt_meth__ELK3_ACCGGAAGTN_FL	4.66	FALSE	0.00322209229969993
BCLAF1	EIF3G	17	taipale_cyt_meth__ELK3_ACCGGAAGTN_FL	4.66	FALSE	0.00327384048516325
BCLAF1	ELOVL5	59	taipale_cyt_meth__ELK3_ACCGGAAGTN_FL	4.66	FALSE	0.00302254032008488
BCLAF1	ELP3	34	taipale_cyt_meth__ELK3_ACCGGAAGTN_FL	4.66	FALSE	0.00270306235915014
BCLAF1	ELP5	64	taipale_cyt_meth__ELK3_ACCGGAAGTN_FL	4.66	FALSE	0.002667891671593
BCLAF1	EML1	114	taipale_cyt_meth__ELK3_ACCGGAAGTN_FL	4.66	FALSE	0.00265124759377111
BCLAF1	EPHX1	30	taipale_cyt_meth__ELK3_ACCGGAAGTN_FL	4.66	FALSE	0.00303704523524068
BCLAF1	ESD	24	taipale_cyt_meth__ELK3_ACCGGAAGTN_FL	4.66	FALSE	0.00306400321169004
BCLAF1	FAM199X	77	taipale_cyt_meth__ELK3_ACCGGAAGTN_FL	4.66	FALSE	0.00321004229478003
BCLAF1	FAM3C	120	taipale_cyt_meth__ELK3_ACCGGAAGTN_FL	4.66	FALSE	0.00372696904548908
BCLAF1	FAR1	114	taipale_cyt_meth__ELK3_ACCGGAAGTN_FL	4.66	FALSE	0.00357320576128623
BCLAF1	FCF1	42	taipale_cyt_meth__ELK3_ACCGGAAGTN_FL	4.66	FALSE	0.00420174084005116
BCLAF1	FDFT1	46	taipale_cyt_meth__ELK3_ACCGGAAGTN_FL	4.66	FALSE	0.0036972477377011
BCLAF1	FEM1C	36	taipale_cyt_meth__ELK3_ACCGGAAGTN_FL	4.66	FALSE	0.00295184500238831
BCLAF1	FLNA	88	taipale_cyt_meth__ELK3_ACCGGAAGTN_FL	4.66	FALSE	0.00509159348504715
BCLAF1	G3BP2	85	taipale_cyt_meth__ELK3_ACCGGAAGTN_FL	4.66	FALSE	0.00496002834489431
BCLAF1	GALNT2	47	taipale_cyt_meth__ELK3_ACCGGAAGTN_FL	4.66	FALSE	0.00286669911423746
BCLAF1	IMPDH1	45	taipale_cyt_meth__ELK3_ACCGGAAGTN_FL	4.66	FALSE	0.00261559809851397
BCLAF1	ISG20L2	151	taipale_cyt_meth__ELK3_ACCGGAAGTN_FL	4.66	FALSE	0.00261821848641184
BCLAF1	IVNS1ABP	49	taipale_cyt_meth__ELK3_ACCGGAAGTN_FL	4.66	FALSE	0.00521128829041792
BCLAF1	KHDRBS1	128	taipale_cyt_meth__ELK3_ACCGGAAGTN_FL	4.66	FALSE	0.00701920830408361
BCLAF1	KIF23	67	taipale_cyt_meth__ELK3_ACCGGAAGTN_FL	4.66	FALSE	0.00264687966623978
BCLAF1	KIF2A	83	taipale_cyt_meth__ELK3_ACCGGAAGTN_FL	4.66	FALSE	0.00645805690888387
BCLAF1	KMT2E	70	taipale_cyt_meth__ELK3_ACCGGAAGTN_FL	4.66	FALSE	0.00346186790484657
BCLAF1	LBR	51	taipale_cyt_meth__ELK3_ACCGGAAGTN_FL	4.66	FALSE	0.00308527821061922
BCLAF1	LENG8	46	taipale_cyt_meth__ELK3_ACCGGAAGTN_FL	4.66	FALSE	0.00318063076976503
BCLAF1	LITAF	153	taipale_cyt_meth__ELK3_ACCGGAAGTN_FL	4.66	FALSE	0.0035533683091005
BCLAF1	LRWD1	6	taipale_cyt_meth__ELK3_ACCGGAAGTN_FL	4.66	FALSE	0.0027585991127222
BCLAF1	LYSMD3	114	taipale_cyt_meth__ELK3_ACCGGAAGTN_FL	4.66	FALSE	0.00281239995985071
BCLAF1	MAPK6	58	taipale_cyt_meth__ELK3_ACCGGAAGTN_FL	4.66	FALSE	0.00600871791262787
BCLAF1	MARCH6	14	taipale_cyt_meth__ELK3_ACCGGAAGTN_FL	4.66	FALSE	0.00368000509514255
BCLAF1	MCFD2	27	taipale_cyt_meth__ELK3_ACCGGAAGTN_FL	4.66	FALSE	0.00272351210558949
BCLAF1	MED12	90	taipale_cyt_meth__ELK3_ACCGGAAGTN_FL	4.66	FALSE	0.00285118254625485
BCLAF1	MEGF8	13	taipale_cyt_meth__ELK3_ACCGGAAGTN_FL	4.66	FALSE	0.00294766176064853
BCLAF1	MFAP1	120	taipale_cyt_meth__ELK3_ACCGGAAGTN_FL	4.66	FALSE	0.00349024938858703
BCLAF1	MFSD3	18	taipale_cyt_meth__ELK3_ACCGGAAGTN_FL	4.66	FALSE	0.00304637904226594
BCLAF1	MLH1	15	taipale_cyt_meth__ELK3_ACCGGAAGTN_FL	4.66	FALSE	0.00287135496303579
BCLAF1	MMADHC	97	taipale_cyt_meth__ELK3_ACCGGAAGTN_FL	4.66	FALSE	0.00357982860185113
BCLAF1	MRPL38	13	taipale_cyt_meth__ELK3_ACCGGAAGTN_FL	4.66	FALSE	0.00347315427123311
BCLAF1	MSI2	35	taipale_cyt_meth__ELK3_ACCGGAAGTN_FL	4.66	FALSE	0.0044272275405253
BCLAF1	MTMR14	14	taipale_cyt_meth__ELK3_ACCGGAAGTN_FL	4.66	FALSE	0.00281988886616063
BCLAF1	MTOR	87	taipale_cyt_meth__ELK3_ACCGGAAGTN_FL	4.66	FALSE	0.003516151124252
BCLAF1	NABP2	89	taipale_cyt_meth__ELK3_ACCGGAAGTN_FL	4.66	FALSE	0.00337019625843494
BCLAF1	NARS	22	taipale_cyt_meth__ELK3_ACCGGAAGTN_FL	4.66	FALSE	0.00499960408805956
BCLAF1	NAV2	79	taipale_cyt_meth__ELK3_ACCGGAAGTN_FL	4.66	FALSE	0.00307958783697937
BCLAF1	NDUFV1	42	taipale_cyt_meth__ELK3_ACCGGAAGTN_FL	4.66	FALSE	0.00378000116289418
BCLAF1	NELFB	22	taipale_cyt_meth__ELK3_ACCGGAAGTN_FL	4.66	FALSE	0.00345333412725155
BCLAF1	NFE2L2	75	taipale_cyt_meth__ELK3_ACCGGAAGTN_FL	4.66	FALSE	0.00292723127710243
BCLAF1	NFX1	19	taipale_cyt_meth__ELK3_ACCGGAAGTN_FL	4.66	FALSE	0.00299409044157572
BCLAF1	NR6A1	97	taipale_cyt_meth__ELK3_ACCGGAAGTN_FL	4.66	FALSE	0.0044511999930462
BCLAF1	NSUN2	55	taipale_cyt_meth__ELK3_ACCGGAAGTN_FL	4.66	FALSE	0.00470600896000218
BCLAF1	OSBPL1A	123	taipale_cyt_meth__ELK3_ACCGGAAGTN_FL	4.66	FALSE	0.00289924582391587
BCLAF1	OSBPL9	15	taipale_cyt_meth__ELK3_ACCGGAAGTN_FL	4.66	FALSE	0.00298151542009426
BCLAF1	P3H1	6	taipale_cyt_meth__ELK3_ACCGGAAGTN_FL	4.66	FALSE	0.00356220411810912
BCLAF1	PARN	113	taipale_cyt_meth__ELK3_ACCGGAAGTN_FL	4.66	FALSE	0.00284341384176517
BCLAF1	PHF20L1	42	taipale_cyt_meth__ELK3_ACCGGAAGTN_FL	4.66	FALSE	0.00349728676279708
BCLAF1	PSMC6	17	taipale_cyt_meth__ELK3_ACCGGAAGTN_FL	4.66	FALSE	0.00393673269716695
BCLAF1	PSMD12	36	taipale_cyt_meth__ELK3_ACCGGAAGTN_FL	4.66	FALSE	0.00431589451847339
BCLAF1	PSMD8	41	taipale_cyt_meth__ELK3_ACCGGAAGTN_FL	4.66	FALSE	0.0032306614543416
BCLAF1	PUM2	16	taipale_cyt_meth__ELK3_ACCGGAAGTN_FL	4.66	FALSE	0.00441732108769695
BCLAF1	RAB1B	113	taipale_cyt_meth__ELK3_ACCGGAAGTN_FL	4.66	FALSE	0.00442183033194919
BCLAF1	RANGAP1	131	taipale_cyt_meth__ELK3_ACCGGAAGTN_FL	4.66	FALSE	0.00362724350264815
BCLAF1	RAP2A	60	taipale_cyt_meth__ELK3_ACCGGAAGTN_FL	4.66	FALSE	0.00292320935191087
BCLAF1	RASL10B	25	taipale_cyt_meth__ELK3_ACCGGAAGTN_FL	4.66	FALSE	0.00290316048373099
BCLAF1	RBM8A	10	taipale_cyt_meth__ELK3_ACCGGAAGTN_FL	4.66	FALSE	0.00355848221322705
BCLAF1	RNFT2	23	taipale_cyt_meth__ELK3_ACCGGAAGTN_FL	4.66	FALSE	0.00264293710962595
BCLAF1	RTKN2	59	taipale_cyt_meth__ELK3_ACCGGAAGTN_FL	4.66	FALSE	0.00389473050360064
BCLAF1	SCAMP3	30	taipale_cyt_meth__ELK3_ACCGGAAGTN_FL	4.66	FALSE	0.00385424258850061
BCLAF1	SERBP1	70	taipale_cyt_meth__ELK3_ACCGGAAGTN_FL	4.66	FALSE	0.00597009818662243
BCLAF1	SERPINE2	80	taipale_cyt_meth__ELK3_ACCGGAAGTN_FL	4.66	FALSE	0.00327576422070252
BCLAF1	SETD2	8	taipale_cyt_meth__ELK3_ACCGGAAGTN_FL	4.66	FALSE	0.00526772123470015
BCLAF1	SETD6	19	taipale_cyt_meth__ELK3_ACCGGAAGTN_FL	4.66	FALSE	0.00262504070388135
BCLAF1	SLC10A3	27	taipale_cyt_meth__ELK3_ACCGGAAGTN_FL	4.66	FALSE	0.00348643116902282
BCLAF1	SNRPG	41	taipale_cyt_meth__ELK3_ACCGGAAGTN_FL	4.66	FALSE	0.00312638395731189
BCLAF1	SNX17	21	taipale_cyt_meth__ELK3_ACCGGAAGTN_FL	4.66	FALSE	0.0030236131946611
BCLAF1	STAMBP	62	taipale_cyt_meth__ELK3_ACCGGAAGTN_FL	4.66	FALSE	0.00289522924932467
BCLAF1	STX12	22	taipale_cyt_meth__ELK3_ACCGGAAGTN_FL	4.66	FALSE	0.0032628769580278
BCLAF1	TAB2	82	taipale_cyt_meth__ELK3_ACCGGAAGTN_FL	4.66	FALSE	0.003503206586533
BCLAF1	TBC1D15	95	taipale_cyt_meth__ELK3_ACCGGAAGTN_FL	4.66	FALSE	0.00398036945466479
BCLAF1	TBC1D31	57	taipale_cyt_meth__ELK3_ACCGGAAGTN_FL	4.66	FALSE	0.00362809314598708
BCLAF1	TFAM	53	taipale_cyt_meth__ELK3_ACCGGAAGTN_FL	4.66	FALSE	0.00351161570665276
BCLAF1	TIMM8B	93	taipale_cyt_meth__ELK3_ACCGGAAGTN_FL	4.66	FALSE	0.00313081956815226
BCLAF1	TMBIM6	88	taipale_cyt_meth__ELK3_ACCGGAAGTN_FL	4.66	FALSE	0.00345989098982585
BCLAF1	TMEM132C	27	taipale_cyt_meth__ELK3_ACCGGAAGTN_FL	4.66	FALSE	0.00285564122613739
BCLAF1	TP53BP2	15	taipale_cyt_meth__ELK3_ACCGGAAGTN_FL	4.66	FALSE	0.00343911281499452
BCLAF1	TRMT10C	42	taipale_cyt_meth__ELK3_ACCGGAAGTN_FL	4.66	FALSE	0.0033857576496412
BCLAF1	TTC4	14	taipale_cyt_meth__ELK3_ACCGGAAGTN_FL	4.66	FALSE	0.003478538836996
BCLAF1	TXLNG	84	taipale_cyt_meth__ELK3_ACCGGAAGTN_FL	4.66	FALSE	0.00295129031927896
BCLAF1	UBE2A	26	taipale_cyt_meth__ELK3_ACCGGAAGTN_FL	4.66	FALSE	0.00273647741927076
BCLAF1	UBE2V1	15	taipale_cyt_meth__ELK3_ACCGGAAGTN_FL	4.66	FALSE	0.00450871052192253
BCLAF1	USP30	48	taipale_cyt_meth__ELK3_ACCGGAAGTN_FL	4.66	FALSE	0.00246887259557378
BCLAF1	UTP4	46	taipale_cyt_meth__ELK3_ACCGGAAGTN_FL	4.66	FALSE	0.00295115732279677
BCLAF1	WDFY2	54	taipale_cyt_meth__ELK3_ACCGGAAGTN_FL	4.66	FALSE	0.00310566873691467
BCLAF1	WDR74	38	taipale_cyt_meth__ELK3_ACCGGAAGTN_FL	4.66	FALSE	0.00268367160150865
BCLAF1	WDR82	80	taipale_cyt_meth__ELK3_ACCGGAAGTN_FL	4.66	FALSE	0.00332444713004686
BCLAF1	XRCC1	68	taipale_cyt_meth__ELK3_ACCGGAAGTN_FL	4.66	FALSE	0.00360408778529
BCLAF1	YAP1	54	taipale_cyt_meth__ELK3_ACCGGAAGTN_FL	4.66	FALSE	0.00682286565273399
BCLAF1	ZC3H7B	92	taipale_cyt_meth__ELK3_ACCGGAAGTN_FL	4.66	FALSE	0.00272713858536837
BCLAF1	ZFP64	93	taipale_cyt_meth__ELK3_ACCGGAAGTN_FL	4.66	FALSE	0.0028348311601167
BCLAF1	ZNF618	35	taipale_cyt_meth__ELK3_ACCGGAAGTN_FL	4.66	FALSE	0.00318122255922621
BCLAF1	AP2M1	55	dbcorrdb__ELK1__ENCSR000DZB_1__m1	4.65	FALSE	0.00350109623989477
BCLAF1	ASAP1	96	dbcorrdb__ELK1__ENCSR000DZB_1__m1	4.65	FALSE	0.00455758082503605
BCLAF1	CNST	69	dbcorrdb__ELK1__ENCSR000DZB_1__m1	4.65	FALSE	0.00281907548697661
BCLAF1	GAS2L1	21	dbcorrdb__ELK1__ENCSR000DZB_1__m1	4.65	FALSE	0.00269005333885397
BCLAF1	IMPA1	88	dbcorrdb__ELK1__ENCSR000DZB_1__m1	4.65	FALSE	0.00277492639063943
BCLAF1	PAN2	48	dbcorrdb__ELK1__ENCSR000DZB_1__m1	4.65	FALSE	0.00281008135853874
BCLAF1	PARD3	6	dbcorrdb__ELK1__ENCSR000DZB_1__m1	4.65	FALSE	0.00397296189817824
BCLAF1	PHF12	25	dbcorrdb__ELK1__ENCSR000DZB_1__m1	4.65	FALSE	0.00329258603740912
BCLAF1	TBL1XR1	50	dbcorrdb__ELK1__ENCSR000DZB_1__m1	4.65	FALSE	0.00344001823469336
BCLAF1	TET1	107	dbcorrdb__ELK1__ENCSR000DZB_1__m1	4.65	FALSE	0.00436017321617472
BCLAF1	TGIF2	55	dbcorrdb__ELK1__ENCSR000DZB_1__m1	4.65	FALSE	0.00415759665499325
BCLAF1	TSPAN4	37	dbcorrdb__ELK1__ENCSR000DZB_1__m1	4.65	FALSE	0.0028283661241017
BCLAF1	VPS39	12	dbcorrdb__ELK1__ENCSR000DZB_1__m1	4.65	FALSE	0.00277192399632325
BCLAF1	ZNF629	28	dbcorrdb__ELK1__ENCSR000DZB_1__m1	4.65	FALSE	0.0029154763365034
BCLAF1	C20orf27	17	dbcorrdb__ELK1__ENCSR000ECI_1__m1	4.64	FALSE	0.00317175302614096
BCLAF1	CAMK2G	68	dbcorrdb__ELK1__ENCSR000ECI_1__m1	4.64	FALSE	0.00292454083868214
BCLAF1	CECR2	17	dbcorrdb__ELK1__ENCSR000ECI_1__m1	4.64	FALSE	0.00357980682434936
BCLAF1	DHX9	2	dbcorrdb__ELK1__ENCSR000ECI_1__m1	4.64	FALSE	0.0131705939402622
BCLAF1	EXOC4	90	dbcorrdb__ELK1__ENCSR000ECI_1__m1	4.64	FALSE	0.00297739453370887
BCLAF1	FGFR2	39	dbcorrdb__ELK1__ENCSR000ECI_1__m1	4.64	FALSE	0.00330015319466199
BCLAF1	GPSM1	22	dbcorrdb__ELK1__ENCSR000ECI_1__m1	4.64	FALSE	0.00311450044491864
BCLAF1	HM13	31	dbcorrdb__ELK1__ENCSR000ECI_1__m1	4.64	FALSE	0.00371900441576034
BCLAF1	LCOR	41	dbcorrdb__ELK1__ENCSR000ECI_1__m1	4.64	FALSE	0.00395904956616437
BCLAF1	LONP2	11	dbcorrdb__ELK1__ENCSR000ECI_1__m1	4.64	FALSE	0.00537362081212236
BCLAF1	MAD1L1	9	dbcorrdb__ELK1__ENCSR000ECI_1__m1	4.64	FALSE	0.00349307165988452
BCLAF1	MRPL57	34	dbcorrdb__ELK1__ENCSR000ECI_1__m1	4.64	FALSE	0.00390070661343836
BCLAF1	NAA50	14	dbcorrdb__ELK1__ENCSR000ECI_1__m1	4.64	FALSE	0.00348316120602986
BCLAF1	NAP1L4	73	dbcorrdb__ELK1__ENCSR000ECI_1__m1	4.64	FALSE	0.00375900178230349
BCLAF1	NAPG	7	dbcorrdb__ELK1__ENCSR000ECI_1__m1	4.64	FALSE	0.00337996838712074
BCLAF1	NDUFA1	11	dbcorrdb__ELK1__ENCSR000ECI_1__m1	4.64	FALSE	0.00401996085514515
BCLAF1	OPTN	5	dbcorrdb__ELK1__ENCSR000ECI_1__m1	4.64	FALSE	0.0033117087989824
BCLAF1	PHTF2	20	dbcorrdb__ELK1__ENCSR000ECI_1__m1	4.64	FALSE	0.0026984372241785
BCLAF1	PLCG1	10	dbcorrdb__ELK1__ENCSR000ECI_1__m1	4.64	FALSE	0.00296877806150694
BCLAF1	PPM1G	51	dbcorrdb__ELK1__ENCSR000ECI_1__m1	4.64	FALSE	0.00524749007831101
BCLAF1	RAB11B	69	dbcorrdb__ELK1__ENCSR000ECI_1__m1	4.64	FALSE	0.00395972104335372
BCLAF1	RAPGEF2	35	dbcorrdb__ELK1__ENCSR000ECI_1__m1	4.64	FALSE	0.00277668843207213
BCLAF1	RASSF1	72	dbcorrdb__ELK1__ENCSR000ECI_1__m1	4.64	FALSE	0.00267163145273357
BCLAF1	REPIN1	7	dbcorrdb__ELK1__ENCSR000ECI_1__m1	4.64	FALSE	0.002787865624333
BCLAF1	RNF113A	11	dbcorrdb__ELK1__ENCSR000ECI_1__m1	4.64	FALSE	0.00285606791758829
BCLAF1	RNF44	44	dbcorrdb__ELK1__ENCSR000ECI_1__m1	4.64	FALSE	0.00341127136504346
BCLAF1	SDHC	39	dbcorrdb__ELK1__ENCSR000ECI_1__m1	4.64	FALSE	0.00374707438692126
BCLAF1	SKA3	34	dbcorrdb__ELK1__ENCSR000ECI_1__m1	4.64	FALSE	0.00285364536247912
BCLAF1	SLC25A26	14	dbcorrdb__ELK1__ENCSR000ECI_1__m1	4.64	FALSE	0.00269222876442823
BCLAF1	SNX16	8	dbcorrdb__ELK1__ENCSR000ECI_1__m1	4.64	FALSE	0.00264100950197569
BCLAF1	STAU1	33	dbcorrdb__ELK1__ENCSR000ECI_1__m1	4.64	FALSE	0.00378186676150591
BCLAF1	STRAP	17	dbcorrdb__ELK1__ENCSR000ECI_1__m1	4.64	FALSE	0.00359500654247957
BCLAF1	TUBGCP2	32	dbcorrdb__ELK1__ENCSR000ECI_1__m1	4.64	FALSE	0.0030514903356643
BCLAF1	UBR4	35	dbcorrdb__ELK1__ENCSR000ECI_1__m1	4.64	FALSE	0.00405634840612074
BCLAF1	UXS1	28	dbcorrdb__ELK1__ENCSR000ECI_1__m1	4.64	FALSE	0.00306272704346713
BCLAF1	ZNF511	32	dbcorrdb__ELK1__ENCSR000ECI_1__m1	4.64	FALSE	0.00321426857654532
BCLAF1	ACAA2	11	cisbp__M1891	4.63	FALSE	0.00316421831364962
BCLAF1	ACOT7	66	cisbp__M1891	4.63	FALSE	0.00326193765679356
BCLAF1	ATL3	5	cisbp__M1891	4.63	FALSE	0.00305202537753058
BCLAF1	B4GALT1	18	cisbp__M1891	4.63	FALSE	0.00306523616494948
BCLAF1	C1QBP	16	cisbp__M1891	4.63	FALSE	0.0042717851450027
BCLAF1	CAPN1	32	cisbp__M1891	4.63	FALSE	0.0029190019485919
BCLAF1	CCDC6	22	cisbp__M1891	4.63	FALSE	0.00258581062629898
BCLAF1	CLCN3	82	cisbp__M1891	4.63	FALSE	0.00367266315393712
BCLAF1	CNPY3	21	cisbp__M1891	4.63	FALSE	0.00275173434567683
BCLAF1	DIAPH1	45	cisbp__M1891	4.63	FALSE	0.00334903975816667
BCLAF1	DUSP5	123	cisbp__M1891	4.63	FALSE	0.00297160174518966
BCLAF1	ERI1	17	cisbp__M1891	4.63	FALSE	0.00331692940271672
BCLAF1	FKBP7	17	cisbp__M1891	4.63	FALSE	0.0032417450314882
BCLAF1	GCN1	51	cisbp__M1891	4.63	FALSE	0.00367998042313889
BCLAF1	HIPK2	22	cisbp__M1891	4.63	FALSE	0.00301976567467729
BCLAF1	KCTD2	10	cisbp__M1891	4.63	FALSE	0.00348459214240301
BCLAF1	LHFPL1	32	cisbp__M1891	4.63	FALSE	0.00273634495930069
BCLAF1	LSM8	91	cisbp__M1891	4.63	FALSE	0.00315972575121895
BCLAF1	MACF1	16	cisbp__M1891	4.63	FALSE	0.00272907108807288
BCLAF1	NID2	11	cisbp__M1891	4.63	FALSE	0.00274305126351105
BCLAF1	NPEPPS	9	cisbp__M1891	4.63	FALSE	0.00343090727067882
BCLAF1	NT5C	12	cisbp__M1891	4.63	FALSE	0.00304745680352475
BCLAF1	PEA15	42	cisbp__M1891	4.63	FALSE	0.00333813696050848
BCLAF1	PRKD2	30	cisbp__M1891	4.63	FALSE	0.00339955603933203
BCLAF1	R3HDM4	4	cisbp__M1891	4.63	FALSE	0.00286540905723736
BCLAF1	RALY	54	cisbp__M1891	4.63	FALSE	0.00505314082795851
BCLAF1	RNPS1	18	cisbp__M1891	4.63	FALSE	0.00412927735426938
BCLAF1	SAT1	54	cisbp__M1891	4.63	FALSE	0.00342014080805193
BCLAF1	SLC25A1	37	cisbp__M1891	4.63	FALSE	0.00397225832414206
BCLAF1	SLC31A1	21	cisbp__M1891	4.63	FALSE	0.00277073694655269
BCLAF1	SMAD5	44	cisbp__M1891	4.63	FALSE	0.00420661696920617
BCLAF1	SSU72	21	cisbp__M1891	4.63	FALSE	0.00261484651087617
BCLAF1	SURF1	44	cisbp__M1891	4.63	FALSE	0.00295207901658779
BCLAF1	TEX10	9	cisbp__M1891	4.63	FALSE	0.00362600272831768
BCLAF1	TRDMT1	6	cisbp__M1891	4.63	FALSE	0.00272835369774321
BCLAF1	UBP1	3	cisbp__M1891	4.63	FALSE	0.00356944927969286
BCLAF1	VRK2	8	cisbp__M1891	4.63	FALSE	0.00322776474990039
BCLAF1	WDR33	31	cisbp__M1891	4.63	FALSE	0.00356926521152763
BCLAF1	AFF4	52	taipale_cyt_meth__ELK3_NACCGGAAGTN_eDBD	4.61	FALSE	0.0061783872170658
BCLAF1	AKAP11	46	taipale_cyt_meth__ELK3_NACCGGAAGTN_eDBD	4.61	FALSE	0.00334179455881481
BCLAF1	AMZ2	50	taipale_cyt_meth__ELK3_NACCGGAAGTN_eDBD	4.61	FALSE	0.00328477904515569
BCLAF1	ARMT1	55	taipale_cyt_meth__ELK3_NACCGGAAGTN_eDBD	4.61	FALSE	0.00371232963578025
BCLAF1	ATMIN	18	taipale_cyt_meth__ELK3_NACCGGAAGTN_eDBD	4.61	FALSE	0.00329691463010373
BCLAF1	CARNMT1	46	taipale_cyt_meth__ELK3_NACCGGAAGTN_eDBD	4.61	FALSE	0.00345616295801782
BCLAF1	CLTA	102	taipale_cyt_meth__ELK3_NACCGGAAGTN_eDBD	4.61	FALSE	0.00421559920410433
BCLAF1	COPS3	37	taipale_cyt_meth__ELK3_NACCGGAAGTN_eDBD	4.61	FALSE	0.00349272824595487
BCLAF1	DESI2	35	taipale_cyt_meth__ELK3_NACCGGAAGTN_eDBD	4.61	FALSE	0.00532633754566942
BCLAF1	DSP	22	taipale_cyt_meth__ELK3_NACCGGAAGTN_eDBD	4.61	FALSE	0.00739980822198268
BCLAF1	GLCE	20	taipale_cyt_meth__ELK3_NACCGGAAGTN_eDBD	4.61	FALSE	0.00260106264147446
BCLAF1	HECTD4	24	taipale_cyt_meth__ELK3_NACCGGAAGTN_eDBD	4.61	FALSE	0.003179907412361
BCLAF1	HERC2	32	taipale_cyt_meth__ELK3_NACCGGAAGTN_eDBD	4.61	FALSE	0.00316965875181231
BCLAF1	HGS	46	taipale_cyt_meth__ELK3_NACCGGAAGTN_eDBD	4.61	FALSE	0.00306456849652536
BCLAF1	ITGB5	64	taipale_cyt_meth__ELK3_NACCGGAAGTN_eDBD	4.61	FALSE	0.00283511726075141
BCLAF1	KLHDC9	56	taipale_cyt_meth__ELK3_NACCGGAAGTN_eDBD	4.61	FALSE	0.00275758970580589
BCLAF1	NRIP1	50	taipale_cyt_meth__ELK3_NACCGGAAGTN_eDBD	4.61	FALSE	0.00737238523561653
BCLAF1	PRKAA1	4	taipale_cyt_meth__ELK3_NACCGGAAGTN_eDBD	4.61	FALSE	0.0025994637858741
BCLAF1	PSMA3	49	taipale_cyt_meth__ELK3_NACCGGAAGTN_eDBD	4.61	FALSE	0.00474982817293073
BCLAF1	PSMD7	56	taipale_cyt_meth__ELK3_NACCGGAAGTN_eDBD	4.61	FALSE	0.00425820437872749
BCLAF1	PTPRK	21	taipale_cyt_meth__ELK3_NACCGGAAGTN_eDBD	4.61	FALSE	0.00322464319103677
BCLAF1	RELA	48	taipale_cyt_meth__ELK3_NACCGGAAGTN_eDBD	4.61	FALSE	0.00278649632419751
BCLAF1	RPL36AL	21	taipale_cyt_meth__ELK3_NACCGGAAGTN_eDBD	4.61	FALSE	0.00339391726672934
BCLAF1	SLIT2	17	taipale_cyt_meth__ELK3_NACCGGAAGTN_eDBD	4.61	FALSE	0.00275128966571716
BCLAF1	TATDN1	43	taipale_cyt_meth__ELK3_NACCGGAAGTN_eDBD	4.61	FALSE	0.00294589429316281
BCLAF1	TMA16	15	taipale_cyt_meth__ELK3_NACCGGAAGTN_eDBD	4.61	FALSE	0.00399969249506075
BCLAF1	TMED7	48	taipale_cyt_meth__ELK3_NACCGGAAGTN_eDBD	4.61	FALSE	0.00273388496464428
BCLAF1	TMEM87A	72	taipale_cyt_meth__ELK3_NACCGGAAGTN_eDBD	4.61	FALSE	0.00307497994568494
BCLAF1	TOR1A	16	taipale_cyt_meth__ELK3_NACCGGAAGTN_eDBD	4.61	FALSE	0.0029033584369341
BCLAF1	UBN1	28	taipale_cyt_meth__ELK3_NACCGGAAGTN_eDBD	4.61	FALSE	0.00405243936593551
BCLAF1	XPR1	90	taipale_cyt_meth__ELK3_NACCGGAAGTN_eDBD	4.61	FALSE	0.00334047886368977
BCLAF1	ZFP90	3	taipale_cyt_meth__ELK3_NACCGGAAGTN_eDBD	4.61	FALSE	0.00299799500698971
BCLAF1	ZNF219	14	taipale_cyt_meth__ELK3_NACCGGAAGTN_eDBD	4.61	FALSE	0.00270289919509843
BCLAF1	AGO2	5	dbcorrdb__GABPA__ENCSR000BPY_1__m1	4.6	FALSE	0.00379639404165723
BCLAF1	CDK16	8	dbcorrdb__GABPA__ENCSR000BPY_1__m1	4.6	FALSE	0.00484994976647002
BCLAF1	CEBPG	28	dbcorrdb__GABPA__ENCSR000BPY_1__m1	4.6	FALSE	0.00426257878403238
BCLAF1	CNOT4	10	dbcorrdb__GABPA__ENCSR000BPY_1__m1	4.6	FALSE	0.00285352085258606
BCLAF1	DLG1	9	dbcorrdb__GABPA__ENCSR000BPY_1__m1	4.6	FALSE	0.00383016763625632
BCLAF1	EFNA1	50	dbcorrdb__GABPA__ENCSR000BPY_1__m1	4.6	FALSE	0.00370209038660649
BCLAF1	GGPS1	51	dbcorrdb__GABPA__ENCSR000BPY_1__m1	4.6	FALSE	0.00349844636239675
BCLAF1	HSPA12B	32	dbcorrdb__GABPA__ENCSR000BPY_1__m1	4.6	FALSE	0.00341603658733031
BCLAF1	JPH1	9	dbcorrdb__GABPA__ENCSR000BPY_1__m1	4.6	FALSE	0.00280623830150144
BCLAF1	KDM2B	51	dbcorrdb__GABPA__ENCSR000BPY_1__m1	4.6	FALSE	0.00301062064271729
BCLAF1	KRAS	36	dbcorrdb__GABPA__ENCSR000BPY_1__m1	4.6	FALSE	0.00481034371143216
BCLAF1	MAN2A1	7	dbcorrdb__GABPA__ENCSR000BPY_1__m1	4.6	FALSE	0.00337661337798702
BCLAF1	MLLT10	24	dbcorrdb__GABPA__ENCSR000BPY_1__m1	4.6	FALSE	0.00378125750304566
BCLAF1	MYEF2	26	dbcorrdb__GABPA__ENCSR000BPY_1__m1	4.6	FALSE	0.00583914329715358
BCLAF1	POLR3C	22	dbcorrdb__GABPA__ENCSR000BPY_1__m1	4.6	FALSE	0.00256596850984785
BCLAF1	PRKAB2	43	dbcorrdb__GABPA__ENCSR000BPY_1__m1	4.6	FALSE	0.00715279238058201
BCLAF1	PSMD5	2	dbcorrdb__GABPA__ENCSR000BPY_1__m1	4.6	FALSE	0.00289078522342399
BCLAF1	RAB15	3	dbcorrdb__GABPA__ENCSR000BPY_1__m1	4.6	FALSE	0.00334939755969738
BCLAF1	RNF115	22	dbcorrdb__GABPA__ENCSR000BPY_1__m1	4.6	FALSE	0.002963925121602
BCLAF1	SEC23B	78	dbcorrdb__GABPA__ENCSR000BPY_1__m1	4.6	FALSE	0.00312147969419205
BCLAF1	SNAP23	41	dbcorrdb__GABPA__ENCSR000BPY_1__m1	4.6	FALSE	0.00305798174479234
BCLAF1	STK25	3	dbcorrdb__GABPA__ENCSR000BPY_1__m1	4.6	FALSE	0.00381343566028909
BCLAF1	UBAC2	34	dbcorrdb__GABPA__ENCSR000BPY_1__m1	4.6	FALSE	0.00261150371151396
BCLAF1	AKR1A1	40	factorbook__ELF1	4.58	FALSE	0.00302848132781258
BCLAF1	ALG8	13	jaspar__MA0028.2	4.58	FALSE	0.0028437492145276
BCLAF1	DAB2	46	jaspar__MA0028.2	4.58	FALSE	0.00265362585652618
BCLAF1	DDX17	6	jaspar__MA0028.2	4.58	FALSE	0.00750091702309738
BCLAF1	ENPP1	18	jaspar__MA0028.2	4.58	FALSE	0.00272131036396796
BCLAF1	FBXO9	11	jaspar__MA0028.2	4.58	FALSE	0.0028155002700306
BCLAF1	GTF3C2	16	jaspar__MA0028.2	4.58	FALSE	0.00357914467498573
BCLAF1	MAP2K3	21	jaspar__MA0028.2	4.58	FALSE	0.00287269039638601
BCLAF1	OAZ2	17	jaspar__MA0028.2	4.58	FALSE	0.00329977760691881
BCLAF1	PAXIP1	4	jaspar__MA0028.2	4.58	FALSE	0.00292913466190366
BCLAF1	RYK	1	factorbook__ELF1	4.58	FALSE	0.00320355303819242
BCLAF1	TAF4	13	jaspar__MA0028.2	4.58	FALSE	0.00265565750273238
BCLAF1	TMEM209	13	jaspar__MA0028.2	4.58	FALSE	0.00305200979243833
BCLAF1	TMEM243	48	factorbook__ELF1	4.58	FALSE	0.00345829460542662
BCLAF1	UCHL3	4	factorbook__ELF1	4.58	FALSE	0.00319744726876169
BCLAF1	ZBTB40	37	jaspar__MA0028.2	4.58	FALSE	0.0029873261607411
BCLAF1	ZNF644	48	factorbook__ELF1	4.58	FALSE	0.00535037077948234
BCLAF1	ZNF672	66	jaspar__MA0028.2	4.58	FALSE	0.00295163328844529
BCLAF1	AGFG1	32	cisbp__M5383	4.56	FALSE	0.00304795953596281
BCLAF1	ARHGAP17	13	cisbp__M5383	4.56	FALSE	0.00289343788172287
BCLAF1	BTBD7	44	cisbp__M5383	4.56	FALSE	0.00279863256615871
BCLAF1	C1orf53	5	cisbp__M5383	4.56	FALSE	0.0029568247152744
BCLAF1	DICER1	57	cisbp__M5383	4.56	FALSE	0.00564671831309918
BCLAF1	LSM6	6	cisbp__M5383	4.56	FALSE	0.003412910138
BCLAF1	PLEC	74	cisbp__M5383	4.56	FALSE	0.00363125767340458
BCLAF1	PREX2	4	cisbp__M5383	4.56	FALSE	0.00403623365951858
BCLAF1	SDCBP	44	cisbp__M5383	4.56	FALSE	0.00423776623489457
BCLAF1	SEMA4D	29	cisbp__M5383	4.56	FALSE	0.00304922707686693
BCLAF1	TP53INP1	26	cisbp__M5383	4.56	FALSE	0.00277160534379927
BCLAF1	USP53	4	cisbp__M5383	4.56	FALSE	0.00295248117069922
BCLAF1	ZHX1	48	cisbp__M5383	4.56	FALSE	0.00415289400579561
BCLAF1	ADSL	9	dbcorrdb__GABPA__ENCSR000BJK_1__m1	4.53	FALSE	0.00298498884721233
BCLAF1	AGBL5	37	dbcorrdb__GABPA__ENCSR000BJK_1__m1	4.53	FALSE	0.00365002676131018
BCLAF1	AIF1L	5	dbcorrdb__GABPA__ENCSR000BJK_1__m1	4.53	FALSE	0.0037907377182934
BCLAF1	AIMP2	4	dbcorrdb__GABPA__ENCSR000BJK_1__m1	4.53	FALSE	0.00322246119238076
BCLAF1	ALAD	25	dbcorrdb__GABPA__ENCSR000BJK_1__m1	4.53	FALSE	0.00335477871383551
BCLAF1	ARF6	16	dbcorrdb__GABPA__ENCSR000BJK_1__m1	4.53	FALSE	0.00347432261833753
BCLAF1	C2CD2	105	dbcorrdb__GABPA__ENCSR000BJK_1__m1	4.53	FALSE	0.00288356002751786
BCLAF1	CACHD1	85	dbcorrdb__GABPA__ENCSR000BJK_1__m1	4.53	FALSE	0.00307682946052818
BCLAF1	CASD1	12	dbcorrdb__GABPA__ENCSR000BJK_1__m1	4.53	FALSE	0.00314673216463748
BCLAF1	CTDP1	18	dbcorrdb__GABPA__ENCSR000BJK_1__m1	4.53	FALSE	0.00318078679324001
BCLAF1	CWC22	58	dbcorrdb__GABPA__ENCSR000BJK_1__m1	4.53	FALSE	0.0032292775089693
BCLAF1	DNAJC10	9	dbcorrdb__GABPA__ENCSR000BJK_1__m1	4.53	FALSE	0.00312460281009357
BCLAF1	DNLZ	41	dbcorrdb__GABPA__ENCSR000BJK_1__m1	4.53	FALSE	0.00417213331799015
BCLAF1	ERGIC3	4	dbcorrdb__GABPA__ENCSR000BJK_1__m1	4.53	FALSE	0.00317852567228179
BCLAF1	ERI3	29	dbcorrdb__ELK1__ENCSR000EFU_1__m1	4.53	FALSE	0.00320619545222296
BCLAF1	EZR	20	dbcorrdb__GABPA__ENCSR000BJK_1__m1	4.53	FALSE	0.00590954960020889
BCLAF1	FBXO42	30	dbcorrdb__GABPA__ENCSR000BJK_1__m1	4.53	FALSE	0.00258807511245236
BCLAF1	GALE	5	dbcorrdb__GABPA__ENCSR000BJK_1__m1	4.53	FALSE	0.00393369964172851
BCLAF1	GLE1	13	dbcorrdb__GABPA__ENCSR000BJK_1__m1	4.53	FALSE	0.00339493314492392
BCLAF1	GNPAT	41	dbcorrdb__GABPA__ENCSR000BJK_1__m1	4.53	FALSE	0.00347136061089725
BCLAF1	GSTCD	27	dbcorrdb__GABPA__ENCSR000BJK_1__m1	4.53	FALSE	0.00296007482031185
BCLAF1	GTF2E2	3	dbcorrdb__GABPA__ENCSR000BJK_1__m1	4.53	FALSE	0.00328421951339488
BCLAF1	GTF2F2	43	dbcorrdb__GABPA__ENCSR000BJK_1__m1	4.53	FALSE	0.003107203287671
BCLAF1	HBP1	25	dbcorrdb__GABPA__ENCSR000BJK_1__m1	4.53	FALSE	0.00282008589263039
BCLAF1	HMGCS1	14	dbcorrdb__GABPA__ENCSR000BJK_1__m1	4.53	FALSE	0.00605674694897662
BCLAF1	HP1BP3	22	dbcorrdb__GABPA__ENCSR000BJK_1__m1	4.53	FALSE	0.00365376848130523
BCLAF1	HYOU1	41	dbcorrdb__GABPA__ENCSR000BJK_1__m1	4.53	FALSE	0.00440510283995955
BCLAF1	JARID2	30	dbcorrdb__GABPA__ENCSR000BJK_1__m1	4.53	FALSE	0.00400891595464622
BCLAF1	KHSRP	24	dbcorrdb__GABPA__ENCSR000BJK_1__m1	4.53	FALSE	0.00438150332253002
BCLAF1	KLHL42	39	dbcorrdb__GABPA__ENCSR000BJK_1__m1	4.53	FALSE	0.00254143195499485
BCLAF1	KPNA4	37	dbcorrdb__GABPA__ENCSR000BJK_1__m1	4.53	FALSE	0.00538514685046512
BCLAF1	MAX	8	dbcorrdb__GABPA__ENCSR000BJK_1__m1	4.53	FALSE	0.00337598300058431
BCLAF1	MOB3B	27	dbcorrdb__GABPA__ENCSR000BJK_1__m1	4.53	FALSE	0.00334593283877357
BCLAF1	MORC2	75	dbcorrdb__GABPA__ENCSR000BJK_1__m1	4.53	FALSE	0.00279214177392917
BCLAF1	MSI1	26	dbcorrdb__GABPA__ENCSR000BJK_1__m1	4.53	FALSE	0.0027507058736036
BCLAF1	MTHFR	18	dbcorrdb__GABPA__ENCSR000BJK_1__m1	4.53	FALSE	0.00260850359193415
BCLAF1	NCBP2	35	dbcorrdb__GABPA__ENCSR000BJK_1__m1	4.53	FALSE	0.00379762303427416
BCLAF1	NIFK	26	dbcorrdb__GABPA__ENCSR000BJK_1__m1	4.53	FALSE	0.0052312638360573
BCLAF1	PKN2	36	dbcorrdb__GABPA__ENCSR000BJK_1__m1	4.53	FALSE	0.00628730906253503
BCLAF1	POLR1E	8	dbcorrdb__GABPA__ENCSR000BJK_1__m1	4.53	FALSE	0.00327775602754207
BCLAF1	PTPN2	30	dbcorrdb__GABPA__ENCSR000BJK_1__m1	4.53	FALSE	0.00328755693565749
BCLAF1	RAC1	123	dbcorrdb__GABPA__ENCSR000BJK_1__m1	4.53	FALSE	0.00357062852391218
BCLAF1	RCC2	31	dbcorrdb__GABPA__ENCSR000BJK_1__m1	4.53	FALSE	0.00582486263930497
BCLAF1	RRP9	45	dbcorrdb__GABPA__ENCSR000BJK_1__m1	4.53	FALSE	0.00275650767441193
BCLAF1	SCAF4	34	dbcorrdb__GABPA__ENCSR000BJK_1__m1	4.53	FALSE	0.00268405456289867
BCLAF1	SERINC5	44	dbcorrdb__GABPA__ENCSR000BJK_1__m1	4.53	FALSE	0.00274156345663478
BCLAF1	SIRT7	32	dbcorrdb__GABPA__ENCSR000BJK_1__m1	4.53	FALSE	0.00284147894100884
BCLAF1	SLC39A1	26	dbcorrdb__GABPA__ENCSR000BJK_1__m1	4.53	FALSE	0.00304855461314427
BCLAF1	SMARCC2	9	dbcorrdb__GABPA__ENCSR000BJK_1__m1	4.53	FALSE	0.0036732107615857
BCLAF1	SMYD3	18	dbcorrdb__GABPA__ENCSR000BJK_1__m1	4.53	FALSE	0.00268884147782279
BCLAF1	SP3	24	dbcorrdb__GABPA__ENCSR000BJK_1__m1	4.53	FALSE	0.00302943855770794
BCLAF1	SPTAN1	78	dbcorrdb__GABPA__ENCSR000BJK_1__m1	4.53	FALSE	0.00308715215767496
BCLAF1	TBL3	16	dbcorrdb__GABPA__ENCSR000BJK_1__m1	4.53	FALSE	0.00326162932511072
BCLAF1	TMEM11	2	dbcorrdb__GABPA__ENCSR000BJK_1__m1	4.53	FALSE	0.00374396280653414
BCLAF1	TOP3A	30	dbcorrdb__GABPA__ENCSR000BJK_1__m1	4.53	FALSE	0.00387958631235199
BCLAF1	TRAF3	41	dbcorrdb__GABPA__ENCSR000BJK_1__m1	4.53	FALSE	0.00304600612036916
BCLAF1	TXNDC9	32	dbcorrdb__GABPA__ENCSR000BJK_1__m1	4.53	FALSE	0.00298272751492599
BCLAF1	UTP18	18	dbcorrdb__GABPA__ENCSR000BJK_1__m1	4.53	FALSE	0.00296475084092781
BCLAF1	YTHDF3	40	dbcorrdb__GABPA__ENCSR000BJK_1__m1	4.53	FALSE	0.0032433773598228
BCLAF1	YWHAQ	18	dbcorrdb__GABPA__ENCSR000BJK_1__m1	4.53	FALSE	0.00459621558009679
BCLAF1	ZDHHC21	25	dbcorrdb__GABPA__ENCSR000BJK_1__m1	4.53	FALSE	0.00291086437124595
BCLAF1	ACSL4	39	transfac_pro__M02058	4.52	FALSE	0.00253729898620839
BCLAF1	ARID1B	25	transfac_pro__M02058	4.52	FALSE	0.00306514157479997
BCLAF1	BAZ1B	53	transfac_pro__M02058	4.52	FALSE	0.00566764348216884
BCLAF1	CNIH1	27	transfac_pro__M02058	4.52	FALSE	0.00383473442288736
BCLAF1	COQ5	45	transfac_pro__M02058	4.52	FALSE	0.00273127221340953
BCLAF1	COX7A2	1	transfac_pro__M02058	4.52	FALSE	0.00330492749696231
BCLAF1	GLS	51	transfac_pro__M02058	4.52	FALSE	0.00318753762042125
BCLAF1	HHIP	48	transfac_pro__M02058	4.52	FALSE	0.00296875433870979
BCLAF1	KIFAP3	18	transfac_pro__M02058	4.52	FALSE	0.00372521444238038
BCLAF1	LIN37	14	transfac_pro__M02058	4.52	FALSE	0.00292142364732284
BCLAF1	LTN1	89	transfac_pro__M02058	4.52	FALSE	0.00382759250073607
BCLAF1	PLD3	9	transfac_pro__M02058	4.52	FALSE	0.00292183573583914
BCLAF1	PRKAR1A	84	transfac_pro__M02058	4.52	FALSE	0.00330825253332871
BCLAF1	PRMT1	16	transfac_pro__M02058	4.52	FALSE	0.00354730430049288
BCLAF1	PRPF31	7	transfac_pro__M02058	4.52	FALSE	0.00323689142711923
BCLAF1	RNF10	50	transfac_pro__M02058	4.52	FALSE	0.00364044136374844
BCLAF1	SLC20A1	64	transfac_pro__M02058	4.52	FALSE	0.00415719463235586
BCLAF1	SRRM1	30	transfac_pro__M02058	4.52	FALSE	0.00636681875399028
BCLAF1	TAOK2	82	transfac_pro__M02058	4.52	FALSE	0.00318334308312004
BCLAF1	TFPT	7	transfac_pro__M02058	4.52	FALSE	0.00297894963188737
BCLAF1	TSPAN6	23	transfac_pro__M02058	4.52	FALSE	0.00348259726031178
BCLAF1	UBE2W	78	transfac_pro__M02058	4.52	FALSE	0.00313900893787167
BCLAF1	UQCC1	19	transfac_pro__M02058	4.52	FALSE	0.00272211955650397
BCLAF1	AMBRA1	15	taipale_cyt_meth__ELK1_NACCGGAAGTN_eDBD	4.51	FALSE	0.00300579908484649
BCLAF1	ANAPC1	64	cisbp__M4739	4.51	FALSE	0.00452450384670055
BCLAF1	ANKIB1	3	taipale_cyt_meth__ELK1_NACCGGAAGTN_eDBD	4.51	FALSE	0.00286713248691418
BCLAF1	APC	17	cisbp__M4739	4.51	FALSE	0.00389359739896398
BCLAF1	ARHGEF11	10	cisbp__M4739	4.51	FALSE	0.00333931534310955
BCLAF1	ASPSCR1	27	cisbp__M4739	4.51	FALSE	0.00319517289150428
BCLAF1	ATP13A3	5	taipale_cyt_meth__ELK1_NACCGGAAGTN_eDBD	4.51	FALSE	0.0037550284724511
BCLAF1	CCDC115	37	cisbp__M4739	4.51	FALSE	0.00277218025936645
BCLAF1	CD47	13	cisbp__M4739	4.51	FALSE	0.00362232363575651
BCLAF1	CHURC1	4	cisbp__M4739	4.51	FALSE	0.00295345180625659
BCLAF1	CNKSR2	15	cisbp__M4739	4.51	FALSE	0.00336684442316805
BCLAF1	DDHD1	17	cisbp__M4739	4.51	FALSE	0.00274893095486077
BCLAF1	DDX46	7	cisbp__M4739	4.51	FALSE	0.00557486953717132
BCLAF1	DNAJC13	32	taipale_cyt_meth__ELK1_NACCGGAAGTN_eDBD	4.51	FALSE	0.00265240686781145
BCLAF1	DRAM2	8	taipale_cyt_meth__ELK1_NACCGGAAGTN_eDBD	4.51	FALSE	0.00257742788655774
BCLAF1	DUT	1	cisbp__M4739	4.51	FALSE	0.00350236434547992
BCLAF1	EHD1	84	cisbp__M4739	4.51	FALSE	0.00290885783233358
BCLAF1	EPB41L5	7	cisbp__M4739	4.51	FALSE	0.0033309546078611
BCLAF1	EPC2	51	taipale_cyt_meth__ELK1_NACCGGAAGTN_eDBD	4.51	FALSE	0.00316702558940319
BCLAF1	EZH2	15	cisbp__M4739	4.51	FALSE	0.00517836479372794
BCLAF1	FADD	15	cisbp__M4739	4.51	FALSE	0.00276338962458649
BCLAF1	FBXO30	10	cisbp__M4739	4.51	FALSE	0.00350184057684194
BCLAF1	GINS4	29	cisbp__M4739	4.51	FALSE	0.00280676617596642
BCLAF1	GRK3	1	cisbp__M4739	4.51	FALSE	0.00283224509197046
BCLAF1	HMGB2	32	taipale_cyt_meth__ELK1_NACCGGAAGTN_eDBD	4.51	FALSE	0.0030340918449174
BCLAF1	HSPA14	32	cisbp__M4739	4.51	FALSE	0.00395848731261513
BCLAF1	IMP4	37	cisbp__M4739	4.51	FALSE	0.00414110455749666
BCLAF1	ITGA5	101	cisbp__M4739	4.51	FALSE	0.00319482043573801
BCLAF1	JMJD1C	17	cisbp__M4739	4.51	FALSE	0.00513456954256837
BCLAF1	KATNB1	5	cisbp__M4739	4.51	FALSE	0.00344637133144951
BCLAF1	LRPPRC	4	cisbp__M4739	4.51	FALSE	0.00460118081468721
BCLAF1	LSS	2	cisbp__M4739	4.51	FALSE	0.00359310048825662
BCLAF1	MBOAT7	13	taipale_cyt_meth__ELK1_NACCGGAAGTN_eDBD	4.51	FALSE	0.0025827254652441
BCLAF1	MKKS	35	cisbp__M4739	4.51	FALSE	0.00283682655909509
BCLAF1	MSH2	4	cisbp__M4739	4.51	FALSE	0.00521895586751571
BCLAF1	MYBBP1A	38	cisbp__M4739	4.51	FALSE	0.00489730326116338
BCLAF1	MYCBP2	58	cisbp__M4739	4.51	FALSE	0.00281387026340474
BCLAF1	NCBP3	12	cisbp__M4739	4.51	FALSE	0.00431472657814328
BCLAF1	NCS1	18	taipale_cyt_meth__ELK1_NACCGGAAGTN_eDBD	4.51	FALSE	0.00322810690708527
BCLAF1	NONO	15	cisbp__M4739	4.51	FALSE	0.00669497493838034
BCLAF1	PARP8	8	cisbp__M4739	4.51	FALSE	0.00259009460942934
BCLAF1	PDIA5	6	cisbp__M4739	4.51	FALSE	0.00284653313597153
BCLAF1	PELO	17	taipale_cyt_meth__ELK1_NACCGGAAGTN_eDBD	4.51	FALSE	0.0027654235110617
BCLAF1	PHACTR4	9	cisbp__M4739	4.51	FALSE	0.00305035690910238
BCLAF1	PHC2	49	cisbp__M4739	4.51	FALSE	0.00315490553450023
BCLAF1	POLA1	9	cisbp__M4739	4.51	FALSE	0.00421890884686627
BCLAF1	PPP1R12A	10	cisbp__M4739	4.51	FALSE	0.00393615543182366
BCLAF1	PRDX1	17	cisbp__M4739	4.51	FALSE	0.00300382037767658
BCLAF1	PTGES3	17	cisbp__M4739	4.51	FALSE	0.00603081937594186
BCLAF1	PTGR1	48	taipale_cyt_meth__ELK1_NACCGGAAGTN_eDBD	4.51	FALSE	0.00340619186369344
BCLAF1	RCC1	28	cisbp__M4739	4.51	FALSE	0.00396149088534678
BCLAF1	REEP3	14	cisbp__M4739	4.51	FALSE	0.00398868493151406
BCLAF1	RICTOR	8	cisbp__M4739	4.51	FALSE	0.00387947347815346
BCLAF1	ROCK2	34	cisbp__M4739	4.51	FALSE	0.00489325519585537
BCLAF1	RSU1	88	cisbp__M4739	4.51	FALSE	0.00300316783805117
BCLAF1	SAV1	6	cisbp__M4739	4.51	FALSE	0.0027737164625385
BCLAF1	SENP6	19	taipale_cyt_meth__ELK1_NACCGGAAGTN_eDBD	4.51	FALSE	0.00459539544051023
BCLAF1	SLC25A5	15	cisbp__M4739	4.51	FALSE	0.0040658295691731
BCLAF1	SMC3	10	cisbp__M4739	4.51	FALSE	0.00596701920176247
BCLAF1	SMIM7	9	cisbp__M4739	4.51	FALSE	0.00385791664467831
BCLAF1	SNRPA1	25	taipale_cyt_meth__ELK1_NACCGGAAGTN_eDBD	4.51	FALSE	0.00378177186235509
BCLAF1	SNX2	6	cisbp__M4739	4.51	FALSE	0.00322280878614182
BCLAF1	SPOP	52	cisbp__M4739	4.51	FALSE	0.00320324362196606
BCLAF1	TIMM17B	4	cisbp__M4739	4.51	FALSE	0.0033649701485215
BCLAF1	TMEM260	13	cisbp__M4739	4.51	FALSE	0.00296252450195245
BCLAF1	TNC	25	cisbp__M4739	4.51	FALSE	0.0032345780196311
BCLAF1	TOPORS	19	cisbp__M4739	4.51	FALSE	0.00333088596330543
BCLAF1	TTC33	19	cisbp__M4739	4.51	FALSE	0.00254975488647561
BCLAF1	TTLL5	7	cisbp__M4739	4.51	FALSE	0.00337334402451504
BCLAF1	TUBB4B	11	cisbp__M4739	4.51	FALSE	0.00307676555251313
BCLAF1	TXLNA	4	cisbp__M4739	4.51	FALSE	0.00270720479576803
BCLAF1	UBE2E3	33	cisbp__M4739	4.51	FALSE	0.00316571097254985
BCLAF1	UOX	33	cisbp__M4739	4.51	FALSE	0.00339729141294654
BCLAF1	USP54	22	cisbp__M4739	4.51	FALSE	0.0041030335179242
BCLAF1	VPS41	19	cisbp__M4739	4.51	FALSE	0.00313503234724836
BCLAF1	VRK3	8	cisbp__M4739	4.51	FALSE	0.00253021494734399
BCLAF1	WIPI1	28	cisbp__M4739	4.51	FALSE	0.00242216699465475
BCLAF1	YIPF1	15	cisbp__M4739	4.51	FALSE	0.00289520746117644
BCLAF1	ZNF143	14	cisbp__M4739	4.51	FALSE	0.00324180475847137
BCLAF1	ZNF260	52	cisbp__M4739	4.51	FALSE	0.00303351921690291
BCLAF1	ZNF569	3	cisbp__M4739	4.51	FALSE	0.0036417193963611
BCLAF1	ACVR2B	12	taipale_cyt_meth__ELK4_NRCCGGAWGTN_FL	4.5	FALSE	0.00380210303289916
BCLAF1	ADAM9	45	taipale_cyt_meth__ELK4_NRCCGGAWGTN_FL	4.5	FALSE	0.00264252602401192
BCLAF1	ANKFY1	26	taipale_cyt_meth__ELK4_NRCCGGAWGTN_FL	4.5	FALSE	0.00345399741531565
BCLAF1	ATP6V1F	92	taipale_cyt_meth__ELK4_NRCCGGAWGTN_FL	4.5	FALSE	0.00291890760708033
BCLAF1	BICC1	45	taipale_cyt_meth__ELK4_NRCCGGAWGTN_FL	4.5	FALSE	0.00300518061076375
BCLAF1	BRI3	18	taipale_cyt_meth__ELK4_NRCCGGAWGTN_FL	4.5	FALSE	0.00384532981242519
BCLAF1	CANX	18	taipale_cyt_meth__ETV4_NRCCGGAAGTN_FL	4.5	FALSE	0.00734794119167916
BCLAF1	CHD8	13	taipale_cyt_meth__ELK4_NRCCGGAWGTN_FL	4.5	FALSE	0.00471331073620838
BCLAF1	CHSY1	10	hocomoco__ELK4_HUMAN.H11MO.0.A	4.5	FALSE	0.00277165883208387
BCLAF1	CMAS	5	taipale_cyt_meth__ELK4_NRCCGGAWGTN_FL	4.5	FALSE	0.00272115761887611
BCLAF1	COG5	7	taipale_cyt_meth__ELK4_NRCCGGAWGTN_FL	4.5	FALSE	0.00275000743696627
BCLAF1	COL11A1	17	taipale_cyt_meth__ELK4_NRCCGGAWGTN_FL	4.5	FALSE	0.00315741798489807
BCLAF1	COL4A2	77	taipale_cyt_meth__ELK4_NRCCGGAWGTN_FL	4.5	FALSE	0.00570295588985499
BCLAF1	DDB1	17	taipale_cyt_meth__ELK4_NRCCGGAWGTN_FL	4.5	FALSE	0.00470013503045286
BCLAF1	DENR	96	taipale_cyt_meth__ELK4_NRCCGGAWGTN_FL	4.5	FALSE	0.00395367523021742
BCLAF1	EIF4E3	34	taipale_cyt_meth__ETV4_NRCCGGAAGTN_FL	4.5	FALSE	0.00286657028749397
BCLAF1	EMILIN2	29	taipale_cyt_meth__ELK4_NRCCGGAWGTN_FL	4.5	FALSE	0.00260402782157759
BCLAF1	ENOPH1	16	taipale_cyt_meth__ELK4_NRCCGGAWGTN_FL	4.5	FALSE	0.0039084707996128
BCLAF1	EP400	6	hocomoco__ELK4_HUMAN.H11MO.0.A	4.5	FALSE	0.00513646025799904
BCLAF1	GPR108	23	taipale_cyt_meth__ETV4_NRCCGGAAGTN_FL	4.5	FALSE	0.00266308161392714
BCLAF1	HNRNPL	21	taipale_cyt_meth__ELK4_NRCCGGAWGTN_FL	4.5	FALSE	0.00435921696108272
BCLAF1	KCMF1	41	taipale_cyt_meth__ELK4_NRCCGGAWGTN_FL	4.5	FALSE	0.00344340885581127
BCLAF1	KCTD15	66	taipale_cyt_meth__ELK4_NRCCGGAWGTN_FL	4.5	FALSE	0.00269378079961775
BCLAF1	KDELR3	52	taipale_cyt_meth__ELK4_NRCCGGAWGTN_FL	4.5	FALSE	0.00276058644886068
BCLAF1	KLF11	15	taipale_cyt_meth__ELK4_NRCCGGAWGTN_FL	4.5	FALSE	0.00289766578675447
BCLAF1	LRRC28	42	taipale_cyt_meth__ELK4_NRCCGGAWGTN_FL	4.5	FALSE	0.00287775617650163
BCLAF1	MAPK1IP1L	34	taipale_cyt_meth__ELK4_NRCCGGAWGTN_FL	4.5	FALSE	0.00457238224036531
BCLAF1	MBD2	16	taipale_cyt_meth__ELK4_NRCCGGAWGTN_FL	4.5	FALSE	0.00279481445431833
BCLAF1	MICU2	13	taipale_cyt_meth__ELK4_NRCCGGAWGTN_FL	4.5	FALSE	0.00341206930261463
BCLAF1	MNS1	5	taipale_cyt_meth__ETV4_NRCCGGAAGTN_FL	4.5	FALSE	0.00318634193703961
BCLAF1	MORN4	29	taipale_cyt_meth__ELK4_NRCCGGAWGTN_FL	4.5	FALSE	0.00283603698744983
BCLAF1	MSL3	41	taipale_cyt_meth__ELK4_NRCCGGAWGTN_FL	4.5	FALSE	0.00327522577495383
BCLAF1	NCAM1	29	taipale_cyt_meth__ETV4_NRCCGGAAGTN_FL	4.5	FALSE	0.00334877187877502
BCLAF1	NID1	52	taipale_cyt_meth__ETV4_NRCCGGAAGTN_FL	4.5	FALSE	0.00322924299079194
BCLAF1	NIT1	22	hocomoco__ELK4_HUMAN.H11MO.0.A	4.5	FALSE	0.00404225010841038
BCLAF1	NSMCE1	13	taipale_cyt_meth__ELK4_NRCCGGAWGTN_FL	4.5	FALSE	0.00318520757594051
BCLAF1	NUDT3	67	taipale_cyt_meth__ELK4_NRCCGGAWGTN_FL	4.5	FALSE	0.00399310937341338
BCLAF1	ORMDL1	10	taipale_cyt_meth__ELK4_NRCCGGAWGTN_FL	4.5	FALSE	0.00298818155585185
BCLAF1	PCMTD2	9	taipale_cyt_meth__ELK4_NRCCGGAWGTN_FL	4.5	FALSE	0.00279180894832503
BCLAF1	PDLIM4	75	taipale_cyt_meth__ELK4_NRCCGGAWGTN_FL	4.5	FALSE	0.00358129121547138
BCLAF1	PDLIM7	55	taipale_cyt_meth__ELK4_NRCCGGAWGTN_FL	4.5	FALSE	0.00447845289055925
BCLAF1	PELP1	5	taipale_cyt_meth__ELK4_NRCCGGAWGTN_FL	4.5	FALSE	0.0050652994826463
BCLAF1	PHF10	26	taipale_cyt_meth__ELK4_NRCCGGAWGTN_FL	4.5	FALSE	0.00313393335418918
BCLAF1	PIN1	7	taipale_cyt_meth__ELK4_NRCCGGAWGTN_FL	4.5	FALSE	0.00297538022915423
BCLAF1	PLOD2	42	taipale_cyt_meth__ETV4_NRCCGGAAGTN_FL	4.5	FALSE	0.00477275371631302
BCLAF1	PMS1	10	taipale_cyt_meth__ELK4_NRCCGGAWGTN_FL	4.5	FALSE	0.00454013953195952
BCLAF1	PPM1A	29	taipale_cyt_meth__ELK4_NRCCGGAWGTN_FL	4.5	FALSE	0.00318992418738384
BCLAF1	PPP2R5D	4	hocomoco__ELK4_HUMAN.H11MO.0.A	4.5	FALSE	0.00338667699830501
BCLAF1	QTRT2	3	hocomoco__ELK4_HUMAN.H11MO.0.A	4.5	FALSE	0.00302311359163041
BCLAF1	RFC3	24	taipale_cyt_meth__ELK4_NRCCGGAWGTN_FL	4.5	FALSE	0.00348636711495342
BCLAF1	RNPEPL1	44	taipale_cyt_meth__ETV4_NRCCGGAAGTN_FL	4.5	FALSE	0.00337988488004329
BCLAF1	RPLP0	8	taipale_cyt_meth__ELK4_NRCCGGAWGTN_FL	4.5	FALSE	0.00376607260442084
BCLAF1	RPS12	33	taipale_cyt_meth__ELK4_NRCCGGAWGTN_FL	4.5	FALSE	0.00273380281339094
BCLAF1	SETX	27	taipale_cyt_meth__ELK4_NRCCGGAWGTN_FL	4.5	FALSE	0.00280967866993628
BCLAF1	SGPP1	17	taipale_cyt_meth__ETV4_NRCCGGAAGTN_FL	4.5	FALSE	0.00264845123244223
BCLAF1	SLC9A3R2	16	taipale_cyt_meth__ETV4_NRCCGGAAGTN_FL	4.5	FALSE	0.00261075847262828
BCLAF1	SLIT3	58	taipale_cyt_meth__ETV4_NRCCGGAAGTN_FL	4.5	FALSE	0.00410735921405415
BCLAF1	SRGAP1	9	taipale_cyt_meth__ETV4_NRCCGGAAGTN_FL	4.5	FALSE	0.00289295735028347
BCLAF1	TAF9	10	taipale_cyt_meth__ELK4_NRCCGGAWGTN_FL	4.5	FALSE	0.00340787088078807
BCLAF1	TKFC	18	taipale_cyt_meth__ELK4_NRCCGGAWGTN_FL	4.5	FALSE	0.00295131971645244
BCLAF1	TP53RK	51	taipale_cyt_meth__ELK4_NRCCGGAWGTN_FL	4.5	FALSE	0.00262673157313397
BCLAF1	TRIQK	8	taipale_cyt_meth__ELK4_NRCCGGAWGTN_FL	4.5	FALSE	0.00288399177856009
BCLAF1	TSC22D3	13	taipale_cyt_meth__ETV4_NRCCGGAAGTN_FL	4.5	FALSE	0.00320366588746408
BCLAF1	TUSC3	56	taipale_cyt_meth__ELK4_NRCCGGAWGTN_FL	4.5	FALSE	0.00327412091654308
BCLAF1	UCK2	5	taipale_cyt_meth__ELK4_NRCCGGAWGTN_FL	4.5	FALSE	0.00289731428576127
BCLAF1	YY1	44	taipale_cyt_meth__ELK4_NRCCGGAWGTN_FL	4.5	FALSE	0.0049033889065514
BCLAF1	AHCY	21	dbcorrdb__GABPA__ENCSR000BIW_1__m1	4.49	FALSE	0.00361197566256938
BCLAF1	BAZ1A	24	dbcorrdb__GABPA__ENCSR000BIW_1__m1	4.49	FALSE	0.00345109919501488
BCLAF1	CCDC126	38	dbcorrdb__GABPA__ENCSR000BIW_1__m1	4.49	FALSE	0.00259334767046419
BCLAF1	CDK12	14	dbcorrdb__GABPA__ENCSR000BIW_1__m1	4.49	FALSE	0.00400203454116265
BCLAF1	CEP295	36	dbcorrdb__GABPA__ENCSR000BIW_1__m1	4.49	FALSE	0.00333135133469635
BCLAF1	EIF2S2	51	dbcorrdb__GABPA__ENCSR000BIW_1__m1	4.49	FALSE	0.0042537462076628
BCLAF1	GEMIN6	35	dbcorrdb__GABPA__ENCSR000BIW_1__m1	4.49	FALSE	0.00285120536661316
BCLAF1	HECTD1	3	dbcorrdb__GABPA__ENCSR000BIW_1__m1	4.49	FALSE	0.00489102791547938
BCLAF1	MTERF3	11	dbcorrdb__GABPA__ENCSR000BIW_1__m1	4.49	FALSE	0.00340410778715437
BCLAF1	NCOR2	31	dbcorrdb__GABPA__ENCSR000BIW_1__m1	4.49	FALSE	0.00330320095438426
BCLAF1	NT5C3A	21	dbcorrdb__GABPA__ENCSR000BIW_1__m1	4.49	FALSE	0.00334188620998569
BCLAF1	PDXK	7	dbcorrdb__GABPA__ENCSR000BIW_1__m1	4.49	FALSE	0.00307262133642328
BCLAF1	PRMT3	13	dbcorrdb__GABPA__ENCSR000BIW_1__m1	4.49	FALSE	0.00362472945056226
BCLAF1	RBM39	52	taipale_cyt_meth__FEV_NACCGGAAGTN_eDBD	4.49	FALSE	0.00451433995838084
BCLAF1	RPS3A	20	dbcorrdb__GABPA__ENCSR000BIW_1__m1	4.49	FALSE	0.00300274380739581
BCLAF1	SLC9A1	12	dbcorrdb__GABPA__ENCSR000BIW_1__m1	4.49	FALSE	0.0033262727892185
BCLAF1	SMARCA4	16	dbcorrdb__GABPA__ENCSR000BIW_1__m1	4.49	FALSE	0.00912674181766531
BCLAF1	SNX13	24	dbcorrdb__GABPA__ENCSR000BIW_1__m1	4.49	FALSE	0.00283649805938352
BCLAF1	TMEM98	1	dbcorrdb__GABPA__ENCSR000BIW_1__m1	4.49	FALSE	0.00448427117692489
BCLAF1	TOB2	23	dbcorrdb__GABPA__ENCSR000BIW_1__m1	4.49	FALSE	0.00338004675916495
BCLAF1	ZNF638	11	dbcorrdb__GABPA__ENCSR000BIW_1__m1	4.49	FALSE	0.0065128686928276
BCLAF1	CUL1	31	taipale__GABPA_full_ACCGGAAGTN_repr	4.48	FALSE	0.00506882303879258
BCLAF1	EIF3A	15	taipale__GABPA_full_ACCGGAAGTN_repr	4.48	FALSE	0.00951282564672193
BCLAF1	FERMT2	32	taipale__GABPA_full_ACCGGAAGTN_repr	4.48	FALSE	0.00499006825072401
BCLAF1	HNRNPA3	17	taipale__GABPA_full_ACCGGAAGTN_repr	4.48	FALSE	0.00701628660343532
BCLAF1	NPM1	8	taipale__GABPA_full_ACCGGAAGTN_repr	4.48	FALSE	0.00510447922656742
BCLAF1	PAK4	31	taipale__GABPA_full_ACCGGAAGTN_repr	4.48	FALSE	0.00280154626525248
BCLAF1	REPS1	15	taipale__GABPA_full_ACCGGAAGTN_repr	4.48	FALSE	0.00348008282994183
BCLAF1	SAP130	27	taipale__GABPA_full_ACCGGAAGTN_repr	4.48	FALSE	0.00370825484817992
BCLAF1	SKA2	11	taipale__GABPA_full_ACCGGAAGTN_repr	4.48	FALSE	0.00407403868904234
BCLAF1	TMEM60	26	taipale__GABPA_full_ACCGGAAGTN_repr	4.48	FALSE	0.00284081547057509
BCLAF1	TMOD3	12	taipale__GABPA_full_ACCGGAAGTN_repr	4.48	FALSE	0.00415540676127483
BCLAF1	APP	17	dbcorrdb__ELK4__ENCSR000EVI_1__m1	4.47	FALSE	0.00325288178937094
BCLAF1	AZIN1	41	dbcorrdb__ELK4__ENCSR000EVI_1__m1	4.47	FALSE	0.0037554070938588
BCLAF1	B4GALT2	6	dbcorrdb__ELK4__ENCSR000EVI_1__m1	4.47	FALSE	0.00293416108078809
BCLAF1	BACE1	2	dbcorrdb__ELK4__ENCSR000EVI_1__m1	4.47	FALSE	0.00289036910491448
BCLAF1	BAHD1	22	dbcorrdb__ELK4__ENCSR000EVI_1__m1	4.47	FALSE	0.00308309173037507
BCLAF1	CCDC61	5	dbcorrdb__ELK4__ENCSR000EVI_1__m1	4.47	FALSE	0.00277700728076416
BCLAF1	CCNH	8	dbcorrdb__ELK4__ENCSR000EVI_1__m1	4.47	FALSE	0.0026202331902637
BCLAF1	CEP120	40	dbcorrdb__ELK4__ENCSR000EVI_1__m1	4.47	FALSE	0.00352741997307297
BCLAF1	CRB2	18	dbcorrdb__ELK4__ENCSR000EVI_1__m1	4.47	FALSE	0.00421859687255551
BCLAF1	CSPP1	28	dbcorrdb__ELK4__ENCSR000EVI_1__m1	4.47	FALSE	0.00339572611842146
BCLAF1	GPD2	116	dbcorrdb__ELK4__ENCSR000EVI_1__m1	4.47	FALSE	0.00287074485342663
BCLAF1	HEMK1	14	dbcorrdb__ELK4__ENCSR000EVI_1__m1	4.47	FALSE	0.00305439779007902
BCLAF1	HMOX2	9	dbcorrdb__ELK4__ENCSR000EVI_1__m1	4.47	FALSE	0.00334258365697693
BCLAF1	LEO1	15	dbcorrdb__ELK4__ENCSR000EVI_1__m1	4.47	FALSE	0.00275780844089251
BCLAF1	NDUFB11	12	dbcorrdb__ELK4__ENCSR000EVI_1__m1	4.47	FALSE	0.00354909419537726
BCLAF1	NDUFS1	14	dbcorrdb__ELK4__ENCSR000EVI_1__m1	4.47	FALSE	0.00337039618952572
BCLAF1	NT5DC2	7	dbcorrdb__ELK4__ENCSR000EVI_1__m1	4.47	FALSE	0.0033739395616165
BCLAF1	PDRG1	23	dbcorrdb__ELK4__ENCSR000EVI_1__m1	4.47	FALSE	0.00336527749244232
BCLAF1	PKD1	21	dbcorrdb__ELK4__ENCSR000EVI_1__m1	4.47	FALSE	0.00358743068497923
BCLAF1	PRRC2B	7	dbcorrdb__ELK4__ENCSR000EVI_1__m1	4.47	FALSE	0.00498553264421231
BCLAF1	RPL3	17	dbcorrdb__ELK4__ENCSR000EVI_1__m1	4.47	FALSE	0.00310224462133038
BCLAF1	RPSA	13	dbcorrdb__ELK4__ENCSR000EVI_1__m1	4.47	FALSE	0.00470737531850604
BCLAF1	SGO1	14	dbcorrdb__ELK4__ENCSR000EVI_1__m1	4.47	FALSE	0.00284183211373877
BCLAF1	SLC35A5	31	dbcorrdb__ELK4__ENCSR000EVI_1__m1	4.47	FALSE	0.00273306903559332
BCLAF1	SLC44A2	11	dbcorrdb__ELK4__ENCSR000EVI_1__m1	4.47	FALSE	0.00259765400895987
BCLAF1	SMC1A	8	dbcorrdb__ELK4__ENCSR000EVI_1__m1	4.47	FALSE	0.0076322731919563
BCLAF1	SPEN	14	dbcorrdb__ELK4__ENCSR000EVI_1__m1	4.47	FALSE	0.00787273828335122
BCLAF1	TDG	21	dbcorrdb__ELK4__ENCSR000EVI_1__m1	4.47	FALSE	0.0029399346015856
BCLAF1	THG1L	12	dbcorrdb__ELK4__ENCSR000EVI_1__m1	4.47	FALSE	0.00359590718511157
BCLAF1	THUMPD2	22	dbcorrdb__ELK4__ENCSR000EVI_1__m1	4.47	FALSE	0.00296224001252832
BCLAF1	TPMT	15	dbcorrdb__ELK4__ENCSR000EVI_1__m1	4.47	FALSE	0.0025453806461972
BCLAF1	ALAS1	24	flyfactorsurvey__aop_SANGER_10_FBgn0000097	4.46	FALSE	0.00269045210568733
BCLAF1	ARMC10	17	dbcorrdb__ELK4__ENCSR000EVB_1__m1	4.46	FALSE	0.00384766975844041
BCLAF1	ATF5	51	dbcorrdb__ELK4__ENCSR000EVB_1__m1	4.46	FALSE	0.00446078633099776
BCLAF1	CCDC80	17	flyfactorsurvey__aop_SANGER_10_FBgn0000097	4.46	FALSE	0.00320280614438837
BCLAF1	CHD9	32	dbcorrdb__ELK4__ENCSR000EVB_1__m1	4.46	FALSE	0.00310415324072108
BCLAF1	CYHR1	10	flyfactorsurvey__aop_SANGER_10_FBgn0000097	4.46	FALSE	0.00283122542849503
BCLAF1	DAAM1	9	flyfactorsurvey__aop_SANGER_10_FBgn0000097	4.46	FALSE	0.00365987694807525
BCLAF1	DHODH	31	flyfactorsurvey__aop_SANGER_10_FBgn0000097	4.46	FALSE	0.00264423879154241
BCLAF1	DLGAP5	14	flyfactorsurvey__aop_SANGER_10_FBgn0000097	4.46	FALSE	0.00388741632501038
BCLAF1	EXO1	14	dbcorrdb__ELK4__ENCSR000EVB_1__m1	4.46	FALSE	0.00262526263139645
BCLAF1	FLAD1	4	dbcorrdb__ELK4__ENCSR000EVB_1__m1	4.46	FALSE	0.00555480399602978
BCLAF1	GCHFR	51	dbcorrdb__ELK4__ENCSR000EVB_1__m1	4.46	FALSE	0.00341266599754682
BCLAF1	GLYR1	36	cisbp__M5475	4.46	FALSE	0.00459560690356478
BCLAF1	GNB1L	25	dbcorrdb__ELK4__ENCSR000EVB_1__m1	4.46	FALSE	0.00329234318344445
BCLAF1	HUWE1	39	dbcorrdb__ELK4__ENCSR000EVB_1__m1	4.46	FALSE	0.00533523654970852
BCLAF1	IFT88	4	dbcorrdb__ELK4__ENCSR000EVB_1__m1	4.46	FALSE	0.00270032177318519
BCLAF1	LRRC47	6	dbcorrdb__ELK4__ENCSR000EVB_1__m1	4.46	FALSE	0.00277822032540645
BCLAF1	MAP2K4	16	dbcorrdb__ELK4__ENCSR000EVB_1__m1	4.46	FALSE	0.00342724844756666
BCLAF1	MGAT4B	6	dbcorrdb__ELK4__ENCSR000EVB_1__m1	4.46	FALSE	0.00290397770905672
BCLAF1	NUFIP2	38	dbcorrdb__ELK4__ENCSR000EVB_1__m1	4.46	FALSE	0.00321015364731576
BCLAF1	ODF2	5	dbcorrdb__ELK4__ENCSR000EVB_1__m1	4.46	FALSE	0.00371352480701526
BCLAF1	PCYT2	1	dbcorrdb__ELK4__ENCSR000EVB_1__m1	4.46	FALSE	0.0028019291521361
BCLAF1	PLEKHA8	6	flyfactorsurvey__aop_SANGER_10_FBgn0000097	4.46	FALSE	0.00467162213145433
BCLAF1	PRPSAP1	24	dbcorrdb__ELK4__ENCSR000EVB_1__m1	4.46	FALSE	0.00280615295327951
BCLAF1	REV1	14	flyfactorsurvey__aop_SANGER_10_FBgn0000097	4.46	FALSE	0.00410169212896943
BCLAF1	RFX7	22	flyfactorsurvey__aop_SANGER_10_FBgn0000097	4.46	FALSE	0.00323447539189262
BCLAF1	RNF111	27	cisbp__M5475	4.46	FALSE	0.00365645599436053
BCLAF1	ROBO1	36	flyfactorsurvey__aop_SANGER_10_FBgn0000097	4.46	FALSE	0.00294159487311432
BCLAF1	RTN4IP1	25	cisbp__M5475	4.46	FALSE	0.00336217829923401
BCLAF1	SAAL1	5	dbcorrdb__ELK4__ENCSR000EVB_1__m1	4.46	FALSE	0.00287246698546022
BCLAF1	SLC7A7	36	dbcorrdb__ELK4__ENCSR000EVB_1__m1	4.46	FALSE	0.00265106778304545
BCLAF1	SMARCAD1	1	dbcorrdb__ELK4__ENCSR000EVB_1__m1	4.46	FALSE	0.00378650378708778
BCLAF1	SMARCE1	15	flyfactorsurvey__aop_SANGER_10_FBgn0000097	4.46	FALSE	0.00613333720112751
BCLAF1	STX7	6	flyfactorsurvey__aop_SANGER_10_FBgn0000097	4.46	FALSE	0.0039867366748524
BCLAF1	TRAPPC5	4	dbcorrdb__ELK4__ENCSR000EVB_1__m1	4.46	FALSE	0.00377505996006212
BCLAF1	TRIOBP	8	dbcorrdb__ELK4__ENCSR000EVB_1__m1	4.46	FALSE	0.00324413498440347
BCLAF1	TXNDC5	7	cisbp__M5475	4.46	FALSE	0.00429757084151421
BCLAF1	ZNF283	6	flyfactorsurvey__aop_SANGER_10_FBgn0000097	4.46	FALSE	0.0029367649318807
BCLAF1	AAAS	133	dbcorrdb__BCLAF1__ENCSR000BKH_1__m1	4.45	TRUE	0.00311711826136172
BCLAF1	AACS	59	dbcorrdb__BCLAF1__ENCSR000BKH_1__m1	4.45	TRUE	0.00294448209536756
BCLAF1	AAK1	198	dbcorrdb__BCLAF1__ENCSR000BKH_1__m1	4.45	TRUE	0.0030637998592255
BCLAF1	AAR2	174	dbcorrdb__BCLAF1__ENCSR000BKH_1__m1	4.45	TRUE	0.00314019859709557
BCLAF1	ABCA1	109	dbcorrdb__BCLAF1__ENCSR000BKH_1__m1	4.45	TRUE	0.00296505416091182
BCLAF1	ABHD17A	199	dbcorrdb__BCLAF1__ENCSR000BKH_1__m1	4.45	TRUE	0.00424659185089275
BCLAF1	ABTB1	80	dbcorrdb__BCLAF1__ENCSR000BKH_1__m1	4.45	TRUE	0.00262765612316672
BCLAF1	ACAA1	47	dbcorrdb__BCLAF1__ENCSR000BKH_1__m1	4.45	TRUE	0.00401216280340517
BCLAF1	ACADVL	12	dbcorrdb__BCLAF1__ENCSR000BKH_1__m1	4.45	TRUE	0.00307193042645647
BCLAF1	ACBD5	200	dbcorrdb__BCLAF1__ENCSR000BKH_1__m1	4.45	TRUE	0.00337793577882194
BCLAF1	ACBD6	7	dbcorrdb__BCLAF1__ENCSR000BKH_1__m1	4.45	TRUE	0.00307918341495682
BCLAF1	ACIN1	205	dbcorrdb__BCLAF1__ENCSR000BKH_1__m1	4.45	TRUE	0.00773593119812418
BCLAF1	ACLY	24	dbcorrdb__BCLAF1__ENCSR000BKH_1__m1	4.45	TRUE	0.00417784170507311
BCLAF1	ACOT8	201	dbcorrdb__BCLAF1__ENCSR000BKH_1__m1	4.45	TRUE	0.00277029283057861
BCLAF1	ACTB	194	dbcorrdb__BCLAF1__ENCSR000BKH_1__m1	4.45	TRUE	0.00367790520566485
BCLAF1	ACTG1	181	dbcorrdb__BCLAF1__ENCSR000BKH_1__m1	4.45	TRUE	0.00401771844405354
BCLAF1	ACTN4	16	dbcorrdb__BCLAF1__ENCSR000BKH_1__m1	4.45	TRUE	0.00355216163305579
BCLAF1	ACTR1A	9	dbcorrdb__BCLAF1__ENCSR000BKH_1__m1	4.45	TRUE	0.00272737343096157
BCLAF1	ACTR2	162	dbcorrdb__BCLAF1__ENCSR000BKH_1__m1	4.45	TRUE	0.00489074401456032
BCLAF1	ACVR1B	18	dbcorrdb__BCLAF1__ENCSR000BKH_1__m1	4.45	TRUE	0.00294198898238424
BCLAF1	ACYP1	45	dbcorrdb__BCLAF1__ENCSR000BKH_1__m1	4.45	TRUE	0.0030479788580823
BCLAF1	ADAMTS10	106	dbcorrdb__BCLAF1__ENCSR000BKH_1__m1	4.45	TRUE	0.00276672865283288
BCLAF1	ADD3	51	dbcorrdb__BCLAF1__ENCSR000BKH_1__m1	4.45	TRUE	0.00546641097397644
BCLAF1	ADIPOR2	172	dbcorrdb__BCLAF1__ENCSR000BKH_1__m1	4.45	TRUE	0.00326511993058305
BCLAF1	ADPRHL2	167	dbcorrdb__BCLAF1__ENCSR000BKH_1__m1	4.45	TRUE	0.00291638024594781
BCLAF1	ADRM1	28	dbcorrdb__BCLAF1__ENCSR000BKH_1__m1	4.45	TRUE	0.00306812295570248
BCLAF1	AGAP1	58	dbcorrdb__BCLAF1__ENCSR000BKH_1__m1	4.45	TRUE	0.002931405339318
BCLAF1	AGK	45	dbcorrdb__BCLAF1__ENCSR000BKH_1__m1	4.45	TRUE	0.00311477216350046
BCLAF1	AGO1	128	dbcorrdb__BCLAF1__ENCSR000BKH_1__m1	4.45	TRUE	0.00768806447320246
BCLAF1	AGPAT1	152	dbcorrdb__BCLAF1__ENCSR000BKH_1__m1	4.45	TRUE	0.00301250996955522
BCLAF1	AHCTF1	15	dbcorrdb__BCLAF1__ENCSR000BKH_1__m1	4.45	TRUE	0.00414683925703841
BCLAF1	AHSA1	180	dbcorrdb__BCLAF1__ENCSR000BKH_1__m1	4.45	TRUE	0.00318075115263349
BCLAF1	AIFM1	5	dbcorrdb__BCLAF1__ENCSR000BKH_1__m1	4.45	TRUE	0.00387156778507397
BCLAF1	AKIRIN1	116	dbcorrdb__BCLAF1__ENCSR000BKH_1__m1	4.45	TRUE	0.00317833436906069
BCLAF1	AKT1S1	190	dbcorrdb__BCLAF1__ENCSR000BKH_1__m1	4.45	TRUE	0.00329814423497251
BCLAF1	AKT2	162	dbcorrdb__BCLAF1__ENCSR000BKH_1__m1	4.45	TRUE	0.00283283222345566
BCLAF1	AKT3	58	dbcorrdb__BCLAF1__ENCSR000BKH_1__m1	4.45	TRUE	0.00490663488522091
BCLAF1	ALG14	7	dbcorrdb__BCLAF1__ENCSR000BKH_1__m1	4.45	TRUE	0.00253837434356662
BCLAF1	ALKBH1	149	dbcorrdb__BCLAF1__ENCSR000BKH_1__m1	4.45	TRUE	0.00245805563123656
BCLAF1	AMD1	165	dbcorrdb__BCLAF1__ENCSR000BKH_1__m1	4.45	TRUE	0.00339983974867562
BCLAF1	AMOT	174	dbcorrdb__BCLAF1__ENCSR000BKH_1__m1	4.45	TRUE	0.00365129344524567
BCLAF1	ANAPC13	85	dbcorrdb__BCLAF1__ENCSR000BKH_1__m1	4.45	TRUE	0.00326724991093156
BCLAF1	ANAPC15	210	dbcorrdb__BCLAF1__ENCSR000BKH_1__m1	4.45	TRUE	0.00351962307645448
BCLAF1	ANKHD1	148	dbcorrdb__BCLAF1__ENCSR000BKH_1__m1	4.45	TRUE	0.00429642338306981
BCLAF1	ANKRD11	168	dbcorrdb__BCLAF1__ENCSR000BKH_1__m1	4.45	TRUE	0.00327720311253125
BCLAF1	ANKS3	147	dbcorrdb__BCLAF1__ENCSR000BKH_1__m1	4.45	TRUE	0.00281776817003423
BCLAF1	ANO6	46	dbcorrdb__BCLAF1__ENCSR000BKH_1__m1	4.45	TRUE	0.00295831105611793
BCLAF1	AP1G1	157	dbcorrdb__BCLAF1__ENCSR000BKH_1__m1	4.45	TRUE	0.00326268522783991
BCLAF1	AP1S2	203	dbcorrdb__BCLAF1__ENCSR000BKH_1__m1	4.45	TRUE	0.00435973779209813
BCLAF1	AP2B1	171	dbcorrdb__BCLAF1__ENCSR000BKH_1__m1	4.45	TRUE	0.00495245630093326
BCLAF1	AP2S1	192	dbcorrdb__BCLAF1__ENCSR000BKH_1__m1	4.45	TRUE	0.00373703325820123
BCLAF1	AP3B1	19	dbcorrdb__BCLAF1__ENCSR000BKH_1__m1	4.45	TRUE	0.00372411138294038
BCLAF1	AP3M1	30	dbcorrdb__BCLAF1__ENCSR000BKH_1__m1	4.45	TRUE	0.00314685878040364
BCLAF1	AP5M1	183	dbcorrdb__BCLAF1__ENCSR000BKH_1__m1	4.45	TRUE	0.00314984167609015
BCLAF1	APBB3	103	dbcorrdb__BCLAF1__ENCSR000BKH_1__m1	4.45	TRUE	0.00323055340758388
BCLAF1	APLP2	8	dbcorrdb__BCLAF1__ENCSR000BKH_1__m1	4.45	TRUE	0.004503950145753
BCLAF1	AQR	159	dbcorrdb__BCLAF1__ENCSR000BKH_1__m1	4.45	TRUE	0.00337317517739113
BCLAF1	ARF1	200	dbcorrdb__BCLAF1__ENCSR000BKH_1__m1	4.45	TRUE	0.00418309278325801
BCLAF1	ARF4	51	dbcorrdb__BCLAF1__ENCSR000BKH_1__m1	4.45	TRUE	0.0041526495746295
BCLAF1	ARFIP1	213	dbcorrdb__BCLAF1__ENCSR000BKH_1__m1	4.45	TRUE	0.00296059100099374
BCLAF1	ARHGAP29	4	dbcorrdb__BCLAF1__ENCSR000BKH_1__m1	4.45	TRUE	0.00262003161085277
BCLAF1	ARHGDIA	190	dbcorrdb__BCLAF1__ENCSR000BKH_1__m1	4.45	TRUE	0.00330353663813165
BCLAF1	ARHGEF2	147	dbcorrdb__BCLAF1__ENCSR000BKH_1__m1	4.45	TRUE	0.00344684313293679
BCLAF1	ARHGEF7	214	dbcorrdb__BCLAF1__ENCSR000BKH_1__m1	4.45	TRUE	0.00318409114329804
BCLAF1	ARID1A	20	dbcorrdb__BCLAF1__ENCSR000BKH_1__m1	4.45	TRUE	0.00497005937183187
BCLAF1	ARID2	192	dbcorrdb__BCLAF1__ENCSR000BKH_1__m1	4.45	TRUE	0.0037808747325805
BCLAF1	ARID3A	41	dbcorrdb__BCLAF1__ENCSR000BKH_1__m1	4.45	TRUE	0.00543677798743741
BCLAF1	ARID3B	205	dbcorrdb__BCLAF1__ENCSR000BKH_1__m1	4.45	TRUE	0.00365759006393531
BCLAF1	ARID4A	204	dbcorrdb__BCLAF1__ENCSR000BKH_1__m1	4.45	TRUE	0.0027673600160789
BCLAF1	ARL5B	202	dbcorrdb__BCLAF1__ENCSR000BKH_1__m1	4.45	TRUE	0.00317503038329221
BCLAF1	ARL6	73	dbcorrdb__BCLAF1__ENCSR000BKH_1__m1	4.45	TRUE	0.00265384681962443
BCLAF1	ARMCX3	37	dbcorrdb__BCLAF1__ENCSR000BKH_1__m1	4.45	TRUE	0.00317450292368479
BCLAF1	ARPC2	192	dbcorrdb__BCLAF1__ENCSR000BKH_1__m1	4.45	TRUE	0.00398432938932522
BCLAF1	ARPC3	211	dbcorrdb__BCLAF1__ENCSR000BKH_1__m1	4.45	TRUE	0.00321270014179005
BCLAF1	ARPC4	206	dbcorrdb__BCLAF1__ENCSR000BKH_1__m1	4.45	TRUE	0.0034939857974619
BCLAF1	ARPC5L	205	dbcorrdb__BCLAF1__ENCSR000BKH_1__m1	4.45	TRUE	0.00372705614840084
BCLAF1	ASB3	130	dbcorrdb__BCLAF1__ENCSR000BKH_1__m1	4.45	TRUE	0.00297947350981362
BCLAF1	ASH1L	56	dbcorrdb__BCLAF1__ENCSR000BKH_1__m1	4.45	TRUE	0.00422896408656389
BCLAF1	ASXL1	54	dbcorrdb__BCLAF1__ENCSR000BKH_1__m1	4.45	TRUE	0.0038697334920064
BCLAF1	ASXL2	133	dbcorrdb__BCLAF1__ENCSR000BKH_1__m1	4.45	TRUE	0.00277023142971401
BCLAF1	ATAD1	103	dbcorrdb__BCLAF1__ENCSR000BKH_1__m1	4.45	TRUE	0.00281936071805595
BCLAF1	ATF2	60	dbcorrdb__BCLAF1__ENCSR000BKH_1__m1	4.45	TRUE	0.00306227469903612
BCLAF1	ATF4	171	dbcorrdb__BCLAF1__ENCSR000BKH_1__m1	4.45	TRUE	0.00541846655191341
BCLAF1	ATG101	119	dbcorrdb__BCLAF1__ENCSR000BKH_1__m1	4.45	TRUE	0.00308438279828053
BCLAF1	ATM	184	dbcorrdb__BCLAF1__ENCSR000BKH_1__m1	4.45	TRUE	0.00287026533295752
BCLAF1	ATP23	198	dbcorrdb__BCLAF1__ENCSR000BKH_1__m1	4.45	TRUE	0.00267738771607178
BCLAF1	ATP2C1	171	dbcorrdb__BCLAF1__ENCSR000BKH_1__m1	4.45	TRUE	0.00316559814852295
BCLAF1	ATP6V1C1	96	dbcorrdb__BCLAF1__ENCSR000BKH_1__m1	4.45	TRUE	0.00310860870783426
BCLAF1	ATP6V1D	210	dbcorrdb__BCLAF1__ENCSR000BKH_1__m1	4.45	TRUE	0.00301645608541402
BCLAF1	ATP6V1E1	178	dbcorrdb__BCLAF1__ENCSR000BKH_1__m1	4.45	TRUE	0.00314787105297019
BCLAF1	ATP7A	196	dbcorrdb__BCLAF1__ENCSR000BKH_1__m1	4.45	TRUE	0.00285422296596782
BCLAF1	ATRNL1	18	dbcorrdb__BCLAF1__ENCSR000BKH_1__m1	4.45	TRUE	0.00295910030188963
BCLAF1	ATXN10	52	dbcorrdb__BCLAF1__ENCSR000BKH_1__m1	4.45	TRUE	0.00316807494691082
BCLAF1	ATXN2	189	dbcorrdb__BCLAF1__ENCSR000BKH_1__m1	4.45	TRUE	0.00313709540823917
BCLAF1	ATXN7L3	88	dbcorrdb__BCLAF1__ENCSR000BKH_1__m1	4.45	TRUE	0.00355333074215665
BCLAF1	AURKAIP1	208	dbcorrdb__BCLAF1__ENCSR000BKH_1__m1	4.45	TRUE	0.00323590544679549
BCLAF1	AZI2	195	dbcorrdb__BCLAF1__ENCSR000BKH_1__m1	4.45	TRUE	0.0032368154213578
BCLAF1	B3GLCT	94	dbcorrdb__BCLAF1__ENCSR000BKH_1__m1	4.45	TRUE	0.00286863652947984
BCLAF1	B9D1	196	dbcorrdb__BCLAF1__ENCSR000BKH_1__m1	4.45	TRUE	0.00288722325555082
BCLAF1	BABAM1	50	dbcorrdb__BCLAF1__ENCSR000BKH_1__m1	4.45	TRUE	0.00406223965804504
BCLAF1	BAG6	213	dbcorrdb__BCLAF1__ENCSR000BKH_1__m1	4.45	TRUE	0.00344904672141937
BCLAF1	BAIAP2	67	dbcorrdb__BCLAF1__ENCSR000BKH_1__m1	4.45	TRUE	0.00265018858161938
BCLAF1	BANF1	207	dbcorrdb__BCLAF1__ENCSR000BKH_1__m1	4.45	TRUE	0.00398957877221225
BCLAF1	BAZ2A	136	dbcorrdb__BCLAF1__ENCSR000BKH_1__m1	4.45	TRUE	0.00462522394368139
BCLAF1	BAZ2B	73	dbcorrdb__BCLAF1__ENCSR000BKH_1__m1	4.45	TRUE	0.00323331060907379
BCLAF1	BBX	54	dbcorrdb__BCLAF1__ENCSR000BKH_1__m1	4.45	TRUE	0.00394060690326674
BCLAF1	BCAT2	53	dbcorrdb__BCLAF1__ENCSR000BKH_1__m1	4.45	TRUE	0.00321657013397235
BCLAF1	BCL3	84	dbcorrdb__BCLAF1__ENCSR000BKH_1__m1	4.45	TRUE	0.00298472692082052
BCLAF1	BCL7A	17	dbcorrdb__BCLAF1__ENCSR000BKH_1__m1	4.45	TRUE	0.00353637040563141
BCLAF1	BCLAF1	78	dbcorrdb__BCLAF1__ENCSR000BKH_1__m1	4.45	TRUE	NA
BCLAF1	BDP1	35	dbcorrdb__BCLAF1__ENCSR000BKH_1__m1	4.45	TRUE	0.00341801357985753
BCLAF1	BFAR	202	dbcorrdb__BCLAF1__ENCSR000BKH_1__m1	4.45	TRUE	0.00286055000990319
BCLAF1	BGN	162	dbcorrdb__BCLAF1__ENCSR000BKH_1__m1	4.45	TRUE	0.0029366966919152
BCLAF1	BMF	72	dbcorrdb__BCLAF1__ENCSR000BKH_1__m1	4.45	TRUE	0.00285163438894034
BCLAF1	BMP2K	115	dbcorrdb__BCLAF1__ENCSR000BKH_1__m1	4.45	TRUE	0.00303392268528451
BCLAF1	BMP4	127	dbcorrdb__BCLAF1__ENCSR000BKH_1__m1	4.45	TRUE	0.0025039727064833
BCLAF1	BMPR1B	95	dbcorrdb__BCLAF1__ENCSR000BKH_1__m1	4.45	TRUE	0.00318097339252388
BCLAF1	BMS1	110	dbcorrdb__BCLAF1__ENCSR000BKH_1__m1	4.45	TRUE	0.00514171359222324
BCLAF1	BNIP3L	141	dbcorrdb__BCLAF1__ENCSR000BKH_1__m1	4.45	TRUE	0.00527509144408213
BCLAF1	BOD1L1	167	dbcorrdb__BCLAF1__ENCSR000BKH_1__m1	4.45	TRUE	0.00453245388967627
BCLAF1	BRD3	137	dbcorrdb__BCLAF1__ENCSR000BKH_1__m1	4.45	TRUE	0.00419545864312314
BCLAF1	BSCL2	54	dbcorrdb__BCLAF1__ENCSR000BKH_1__m1	4.45	TRUE	0.00293694853033993
BCLAF1	BZW1	137	dbcorrdb__BCLAF1__ENCSR000BKH_1__m1	4.45	TRUE	0.00442118095598182
BCLAF1	C11orf49	6	dbcorrdb__BCLAF1__ENCSR000BKH_1__m1	4.45	TRUE	0.00323239315651136
BCLAF1	C12orf57	122	dbcorrdb__BCLAF1__ENCSR000BKH_1__m1	4.45	TRUE	0.00321518311674329
BCLAF1	C12orf65	22	dbcorrdb__BCLAF1__ENCSR000BKH_1__m1	4.45	TRUE	0.00289479456064226
BCLAF1	C14orf119	199	dbcorrdb__BCLAF1__ENCSR000BKH_1__m1	4.45	TRUE	0.0030023717557671
BCLAF1	C15orf39	49	dbcorrdb__BCLAF1__ENCSR000BKH_1__m1	4.45	TRUE	0.0027107588426083
BCLAF1	C18orf21	98	dbcorrdb__BCLAF1__ENCSR000BKH_1__m1	4.45	TRUE	0.00354362060474605
BCLAF1	C19orf25	201	dbcorrdb__BCLAF1__ENCSR000BKH_1__m1	4.45	TRUE	0.00259407813667318
BCLAF1	C1orf112	27	dbcorrdb__BCLAF1__ENCSR000BKH_1__m1	4.45	TRUE	0.00303020179719008
BCLAF1	C1orf21	39	dbcorrdb__BCLAF1__ENCSR000BKH_1__m1	4.45	TRUE	0.00466687668594127
BCLAF1	C21orf91	22	dbcorrdb__BCLAF1__ENCSR000BKH_1__m1	4.45	TRUE	0.00409925089974758
BCLAF1	C2orf76	70	dbcorrdb__BCLAF1__ENCSR000BKH_1__m1	4.45	TRUE	0.00307603442977584
BCLAF1	C3orf38	204	dbcorrdb__BCLAF1__ENCSR000BKH_1__m1	4.45	TRUE	0.0037556416156928
BCLAF1	C5orf34	210	dbcorrdb__BCLAF1__ENCSR000BKH_1__m1	4.45	TRUE	0.0031403616691881
BCLAF1	C8orf82	79	dbcorrdb__BCLAF1__ENCSR000BKH_1__m1	4.45	TRUE	0.00278905437914032
BCLAF1	CACYBP	158	dbcorrdb__BCLAF1__ENCSR000BKH_1__m1	4.45	TRUE	0.0035832704149609
BCLAF1	CADM1	20	dbcorrdb__BCLAF1__ENCSR000BKH_1__m1	4.45	TRUE	0.00397901341074886
BCLAF1	CALD1	41	dbcorrdb__BCLAF1__ENCSR000BKH_1__m1	4.45	TRUE	0.00333989146038735
BCLAF1	CALR	121	dbcorrdb__BCLAF1__ENCSR000BKH_1__m1	4.45	TRUE	0.00562788197441307
BCLAF1	CALU	164	dbcorrdb__BCLAF1__ENCSR000BKH_1__m1	4.45	TRUE	0.0038964129842255
BCLAF1	CAMKK2	21	dbcorrdb__BCLAF1__ENCSR000BKH_1__m1	4.45	TRUE	0.00274859847993128
BCLAF1	CAMTA1	13	dbcorrdb__BCLAF1__ENCSR000BKH_1__m1	4.45	TRUE	0.00282762389669811
BCLAF1	CAP1	210	dbcorrdb__BCLAF1__ENCSR000BKH_1__m1	4.45	TRUE	0.00367174505053524
BCLAF1	CAPG	62	dbcorrdb__BCLAF1__ENCSR000BKH_1__m1	4.45	TRUE	0.00293402227839395
BCLAF1	CAPNS1	41	dbcorrdb__BCLAF1__ENCSR000BKH_1__m1	4.45	TRUE	0.00299515425022183
BCLAF1	CAPZA1	108	dbcorrdb__BCLAF1__ENCSR000BKH_1__m1	4.45	TRUE	0.00340113820864652
BCLAF1	CARHSP1	151	dbcorrdb__BCLAF1__ENCSR000BKH_1__m1	4.45	TRUE	0.00349456919563359
BCLAF1	CARS2	17	dbcorrdb__BCLAF1__ENCSR000BKH_1__m1	4.45	TRUE	0.00280495959890481
BCLAF1	CASP8AP2	75	dbcorrdb__BCLAF1__ENCSR000BKH_1__m1	4.45	TRUE	0.00393025884098903
BCLAF1	CBX2	8	dbcorrdb__BCLAF1__ENCSR000BKH_1__m1	4.45	TRUE	0.00385090066201742
BCLAF1	CBX5	113	dbcorrdb__BCLAF1__ENCSR000BKH_1__m1	4.45	TRUE	0.00331234318311568
BCLAF1	CCAR2	204	dbcorrdb__BCLAF1__ENCSR000BKH_1__m1	4.45	TRUE	0.00339560494598032
BCLAF1	CCDC137	92	dbcorrdb__BCLAF1__ENCSR000BKH_1__m1	4.45	TRUE	0.00262765507025589
BCLAF1	CCDC167	22	dbcorrdb__BCLAF1__ENCSR000BKH_1__m1	4.45	TRUE	0.00289672069986982
BCLAF1	CCDC174	174	dbcorrdb__BCLAF1__ENCSR000BKH_1__m1	4.45	TRUE	0.00272032949015275
BCLAF1	CCDC186	22	dbcorrdb__BCLAF1__ENCSR000BKH_1__m1	4.45	TRUE	0.00284962911100242
BCLAF1	CCDC25	186	dbcorrdb__BCLAF1__ENCSR000BKH_1__m1	4.45	TRUE	0.00341007007162211
BCLAF1	CCDC47	104	dbcorrdb__BCLAF1__ENCSR000BKH_1__m1	4.45	TRUE	0.00288592585150252
BCLAF1	CCDC9	211	dbcorrdb__BCLAF1__ENCSR000BKH_1__m1	4.45	TRUE	0.00306695642515509
BCLAF1	CCNB2	10	dbcorrdb__BCLAF1__ENCSR000BKH_1__m1	4.45	TRUE	0.00345649083134376
BCLAF1	CCNC	7	dbcorrdb__BCLAF1__ENCSR000BKH_1__m1	4.45	TRUE	0.00314236457974698
BCLAF1	CCND1	139	dbcorrdb__BCLAF1__ENCSR000BKH_1__m1	4.45	TRUE	0.00309834667252407
BCLAF1	CCND2	64	dbcorrdb__BCLAF1__ENCSR000BKH_1__m1	4.45	TRUE	0.00327026816747878
BCLAF1	CCNI	161	dbcorrdb__BCLAF1__ENCSR000BKH_1__m1	4.45	TRUE	0.00364123250180223
BCLAF1	CCNK	26	dbcorrdb__BCLAF1__ENCSR000BKH_1__m1	4.45	TRUE	0.00431700573010594
BCLAF1	CCNL1	69	dbcorrdb__BCLAF1__ENCSR000BKH_1__m1	4.45	TRUE	0.00307221453016278
BCLAF1	CCNL2	76	dbcorrdb__BCLAF1__ENCSR000BKH_1__m1	4.45	TRUE	0.00420021838247158
BCLAF1	CCP110	200	dbcorrdb__BCLAF1__ENCSR000BKH_1__m1	4.45	TRUE	0.00328952292122236
BCLAF1	CCT7	116	dbcorrdb__BCLAF1__ENCSR000BKH_1__m1	4.45	TRUE	0.00378589426992436
BCLAF1	CD164	78	dbcorrdb__BCLAF1__ENCSR000BKH_1__m1	4.45	TRUE	0.00300667337323304
BCLAF1	CD2BP2	211	dbcorrdb__BCLAF1__ENCSR000BKH_1__m1	4.45	TRUE	0.00372549860474766
BCLAF1	CDC123	207	dbcorrdb__BCLAF1__ENCSR000BKH_1__m1	4.45	TRUE	0.00478286939267975
BCLAF1	CDC16	7	dbcorrdb__BCLAF1__ENCSR000BKH_1__m1	4.45	TRUE	0.00302618259562422
BCLAF1	CDC27	159	dbcorrdb__BCLAF1__ENCSR000BKH_1__m1	4.45	TRUE	0.00315708415464158
BCLAF1	CDC34	197	dbcorrdb__BCLAF1__ENCSR000BKH_1__m1	4.45	TRUE	0.0043290387554805
BCLAF1	CDCA7	2	dbcorrdb__BCLAF1__ENCSR000BKH_1__m1	4.45	TRUE	0.00339073233472705
BCLAF1	CDH2	36	dbcorrdb__BCLAF1__ENCSR000BKH_1__m1	4.45	TRUE	0.00474571749956234
BCLAF1	CDK13	212	dbcorrdb__BCLAF1__ENCSR000BKH_1__m1	4.45	TRUE	0.00480405596280063
BCLAF1	CDK19	6	dbcorrdb__BCLAF1__ENCSR000BKH_1__m1	4.45	TRUE	0.00284407204190273
BCLAF1	CDK6	135	dbcorrdb__BCLAF1__ENCSR000BKH_1__m1	4.45	TRUE	0.00332132448784966
BCLAF1	CDK7	192	dbcorrdb__BCLAF1__ENCSR000BKH_1__m1	4.45	TRUE	0.00343982632020152
BCLAF1	CDK9	202	dbcorrdb__BCLAF1__ENCSR000BKH_1__m1	4.45	TRUE	0.00313341800344144
BCLAF1	CDKN2AIP	148	dbcorrdb__BCLAF1__ENCSR000BKH_1__m1	4.45	TRUE	0.00261697803883559
BCLAF1	CDYL	15	dbcorrdb__BCLAF1__ENCSR000BKH_1__m1	4.45	TRUE	0.00325013731575892
BCLAF1	CELF1	182	dbcorrdb__BCLAF1__ENCSR000BKH_1__m1	4.45	TRUE	0.00262974921995803
BCLAF1	CENPF	43	dbcorrdb__BCLAF1__ENCSR000BKH_1__m1	4.45	TRUE	0.0048596162046727
BCLAF1	CENPJ	42	dbcorrdb__BCLAF1__ENCSR000BKH_1__m1	4.45	TRUE	0.0036546432543658
BCLAF1	CEP112	163	dbcorrdb__BCLAF1__ENCSR000BKH_1__m1	4.45	TRUE	0.00300423209493166
BCLAF1	CEP164	60	dbcorrdb__BCLAF1__ENCSR000BKH_1__m1	4.45	TRUE	0.00389658789305064
BCLAF1	CEP44	198	dbcorrdb__BCLAF1__ENCSR000BKH_1__m1	4.45	TRUE	0.00288415876957337
BCLAF1	CEP63	110	dbcorrdb__BCLAF1__ENCSR000BKH_1__m1	4.45	TRUE	0.00315478524060722
BCLAF1	CETN2	1	dbcorrdb__BCLAF1__ENCSR000BKH_1__m1	4.45	TRUE	0.00349215978339542
BCLAF1	CFAP20	10	dbcorrdb__BCLAF1__ENCSR000BKH_1__m1	4.45	TRUE	0.00307047074126201
BCLAF1	CFL1	198	dbcorrdb__BCLAF1__ENCSR000BKH_1__m1	4.45	TRUE	0.00429652487884041
BCLAF1	CGGBP1	212	dbcorrdb__BCLAF1__ENCSR000BKH_1__m1	4.45	TRUE	0.00356163178772694
BCLAF1	CHCHD5	195	dbcorrdb__BCLAF1__ENCSR000BKH_1__m1	4.45	TRUE	0.00367499836249821
BCLAF1	CHD1	27	dbcorrdb__BCLAF1__ENCSR000BKH_1__m1	4.45	TRUE	0.00600237317155558
BCLAF1	CHERP	201	dbcorrdb__BCLAF1__ENCSR000BKH_1__m1	4.45	TRUE	0.00311483256619642
BCLAF1	CHGA	45	dbcorrdb__BCLAF1__ENCSR000BKH_1__m1	4.45	TRUE	0.00343023166505503
BCLAF1	CHMP1A	186	dbcorrdb__BCLAF1__ENCSR000BKH_1__m1	4.45	TRUE	0.00334024403513378
BCLAF1	CHMP2A	130	dbcorrdb__BCLAF1__ENCSR000BKH_1__m1	4.45	TRUE	0.0032888104788805
BCLAF1	CHMP2B	19	dbcorrdb__BCLAF1__ENCSR000BKH_1__m1	4.45	TRUE	0.00296855150451712
BCLAF1	CHORDC1	148	dbcorrdb__BCLAF1__ENCSR000BKH_1__m1	4.45	TRUE	0.00385715835424286
BCLAF1	CHPF	158	dbcorrdb__BCLAF1__ENCSR000BKH_1__m1	4.45	TRUE	0.00304826401817925
BCLAF1	CHST10	114	dbcorrdb__BCLAF1__ENCSR000BKH_1__m1	4.45	TRUE	0.0044140389922555
BCLAF1	CIB1	212	dbcorrdb__BCLAF1__ENCSR000BKH_1__m1	4.45	TRUE	0.00327359269601914
BCLAF1	CIB2	133	dbcorrdb__BCLAF1__ENCSR000BKH_1__m1	4.45	TRUE	0.00288495694089332
BCLAF1	CIR1	34	dbcorrdb__BCLAF1__ENCSR000BKH_1__m1	4.45	TRUE	0.00346506420559576
BCLAF1	CLASP1	206	dbcorrdb__BCLAF1__ENCSR000BKH_1__m1	4.45	TRUE	0.00471775115793054
BCLAF1	CLIP2	148	dbcorrdb__BCLAF1__ENCSR000BKH_1__m1	4.45	TRUE	0.00311446821498986
BCLAF1	CLTB	1	dbcorrdb__BCLAF1__ENCSR000BKH_1__m1	4.45	TRUE	0.00339088814970608
BCLAF1	CLTC	72	dbcorrdb__BCLAF1__ENCSR000BKH_1__m1	4.45	TRUE	0.00422095185437025
BCLAF1	CNOT10	63	dbcorrdb__BCLAF1__ENCSR000BKH_1__m1	4.45	TRUE	0.00288046036027391
BCLAF1	CNTFR	131	dbcorrdb__BCLAF1__ENCSR000BKH_1__m1	4.45	TRUE	0.00287000970703555
BCLAF1	COL18A1	18	dbcorrdb__BCLAF1__ENCSR000BKH_1__m1	4.45	TRUE	0.00397494850858426
BCLAF1	COL5A1	4	dbcorrdb__BCLAF1__ENCSR000BKH_1__m1	4.45	TRUE	0.00351627480877087
BCLAF1	COMMD2	9	dbcorrdb__BCLAF1__ENCSR000BKH_1__m1	4.45	TRUE	0.00367147305302857
BCLAF1	COMMD5	179	dbcorrdb__BCLAF1__ENCSR000BKH_1__m1	4.45	TRUE	0.00284299087610727
BCLAF1	COMMD6	110	dbcorrdb__BCLAF1__ENCSR000BKH_1__m1	4.45	TRUE	0.00357061523194643
BCLAF1	COPA	209	dbcorrdb__BCLAF1__ENCSR000BKH_1__m1	4.45	TRUE	0.00402657242127767
BCLAF1	COPB2	62	dbcorrdb__BCLAF1__ENCSR000BKH_1__m1	4.45	TRUE	0.00582634144157002
BCLAF1	COX15	100	dbcorrdb__BCLAF1__ENCSR000BKH_1__m1	4.45	TRUE	0.00344999973022231
BCLAF1	COX18	2	dbcorrdb__BCLAF1__ENCSR000BKH_1__m1	4.45	TRUE	0.00329496019215992
BCLAF1	COX5B	208	dbcorrdb__BCLAF1__ENCSR000BKH_1__m1	4.45	TRUE	0.00331121748771875
BCLAF1	COX6A1	130	dbcorrdb__BCLAF1__ENCSR000BKH_1__m1	4.45	TRUE	0.00352694436349781
BCLAF1	COX8A	117	dbcorrdb__BCLAF1__ENCSR000BKH_1__m1	4.45	TRUE	0.0033881013259459
BCLAF1	CPEB4	207	dbcorrdb__BCLAF1__ENCSR000BKH_1__m1	4.45	TRUE	0.00292273473665011
BCLAF1	CPNE2	119	dbcorrdb__BCLAF1__ENCSR000BKH_1__m1	4.45	TRUE	0.00303643282033571
BCLAF1	CPSF2	72	dbcorrdb__BCLAF1__ENCSR000BKH_1__m1	4.45	TRUE	0.00398582219235698
BCLAF1	CPSF3	207	dbcorrdb__BCLAF1__ENCSR000BKH_1__m1	4.45	TRUE	0.00289778569914203
BCLAF1	CPSF7	211	dbcorrdb__BCLAF1__ENCSR000BKH_1__m1	4.45	TRUE	0.00332700567159343
BCLAF1	CRAMP1	33	dbcorrdb__BCLAF1__ENCSR000BKH_1__m1	4.45	TRUE	0.00381935242357482
BCLAF1	CREM	101	dbcorrdb__BCLAF1__ENCSR000BKH_1__m1	4.45	TRUE	0.00280584939200903
BCLAF1	CRK	169	dbcorrdb__BCLAF1__ENCSR000BKH_1__m1	4.45	TRUE	0.00625041719124721
BCLAF1	CRMP1	130	dbcorrdb__BCLAF1__ENCSR000BKH_1__m1	4.45	TRUE	0.00312952225306176
BCLAF1	CROT	16	dbcorrdb__BCLAF1__ENCSR000BKH_1__m1	4.45	TRUE	0.00250824222679354
BCLAF1	CSE1L	33	dbcorrdb__BCLAF1__ENCSR000BKH_1__m1	4.45	TRUE	0.00361337993208535
BCLAF1	CSK	206	dbcorrdb__BCLAF1__ENCSR000BKH_1__m1	4.45	TRUE	0.00327637791200504
BCLAF1	CSNK1D	40	dbcorrdb__BCLAF1__ENCSR000BKH_1__m1	4.45	TRUE	0.00424747064109605
BCLAF1	CSNK1G2	176	dbcorrdb__BCLAF1__ENCSR000BKH_1__m1	4.45	TRUE	0.00311562964193128
BCLAF1	CSNK1G3	206	dbcorrdb__BCLAF1__ENCSR000BKH_1__m1	4.45	TRUE	0.00382363873396465
BCLAF1	CSTF1	83	dbcorrdb__BCLAF1__ENCSR000BKH_1__m1	4.45	TRUE	0.00281229202716108
BCLAF1	CSTF2	211	dbcorrdb__BCLAF1__ENCSR000BKH_1__m1	4.45	TRUE	0.00327924171761232
BCLAF1	CSTF2T	201	dbcorrdb__BCLAF1__ENCSR000BKH_1__m1	4.45	TRUE	0.00351694460629709
BCLAF1	CSTF3	118	dbcorrdb__BCLAF1__ENCSR000BKH_1__m1	4.45	TRUE	0.00331329784183378
BCLAF1	CTBP2	207	dbcorrdb__BCLAF1__ENCSR000BKH_1__m1	4.45	TRUE	0.00305021038325297
BCLAF1	CTDSP2	173	dbcorrdb__BCLAF1__ENCSR000BKH_1__m1	4.45	TRUE	0.00412158539790927
BCLAF1	CTDSPL2	111	dbcorrdb__BCLAF1__ENCSR000BKH_1__m1	4.45	TRUE	0.00568367098197388
BCLAF1	CTNNBL1	73	dbcorrdb__BCLAF1__ENCSR000BKH_1__m1	4.45	TRUE	0.00355291973624789
BCLAF1	CTNND1	158	dbcorrdb__BCLAF1__ENCSR000BKH_1__m1	4.45	TRUE	0.00393133347197047
BCLAF1	CTNND2	46	dbcorrdb__BCLAF1__ENCSR000BKH_1__m1	4.45	TRUE	0.00269446693901543
BCLAF1	CTPS2	98	dbcorrdb__BCLAF1__ENCSR000BKH_1__m1	4.45	TRUE	0.00291887171781552
BCLAF1	CTR9	176	dbcorrdb__BCLAF1__ENCSR000BKH_1__m1	4.45	TRUE	0.00383527709886768
BCLAF1	CTTNBP2NL	163	dbcorrdb__BCLAF1__ENCSR000BKH_1__m1	4.45	TRUE	0.0028957400941355
BCLAF1	CUL2	19	dbcorrdb__BCLAF1__ENCSR000BKH_1__m1	4.45	TRUE	0.00312468958871564
BCLAF1	CUL4A	80	dbcorrdb__BCLAF1__ENCSR000BKH_1__m1	4.45	TRUE	0.00314474293628477
BCLAF1	CUL4B	214	dbcorrdb__BCLAF1__ENCSR000BKH_1__m1	4.45	TRUE	0.00326501751004589
BCLAF1	CWC15	79	dbcorrdb__BCLAF1__ENCSR000BKH_1__m1	4.45	TRUE	0.00357532084253444
BCLAF1	CWC25	44	dbcorrdb__BCLAF1__ENCSR000BKH_1__m1	4.45	TRUE	0.00439527598611881
BCLAF1	CXXC5	201	dbcorrdb__BCLAF1__ENCSR000BKH_1__m1	4.45	TRUE	0.00427478051600461
BCLAF1	CYB561A3	211	dbcorrdb__BCLAF1__ENCSR000BKH_1__m1	4.45	TRUE	0.00255155365420142
BCLAF1	CYB561D2	176	dbcorrdb__BCLAF1__ENCSR000BKH_1__m1	4.45	TRUE	0.00369618015342958
BCLAF1	CYB5R4	102	dbcorrdb__BCLAF1__ENCSR000BKH_1__m1	4.45	TRUE	0.00318929046861895
BCLAF1	CYFIP2	190	dbcorrdb__BCLAF1__ENCSR000BKH_1__m1	4.45	TRUE	0.00336387678163336
BCLAF1	DACT1	136	dbcorrdb__BCLAF1__ENCSR000BKH_1__m1	4.45	TRUE	0.00393991143972737
BCLAF1	DAG1	4	dbcorrdb__BCLAF1__ENCSR000BKH_1__m1	4.45	TRUE	0.00365858081206255
BCLAF1	DALRD3	178	dbcorrdb__BCLAF1__ENCSR000BKH_1__m1	4.45	TRUE	0.00276224792867212
BCLAF1	DAPK1	184	dbcorrdb__BCLAF1__ENCSR000BKH_1__m1	4.45	TRUE	0.00261456046095437
BCLAF1	DARS	89	dbcorrdb__BCLAF1__ENCSR000BKH_1__m1	4.45	TRUE	0.00335179310200059
BCLAF1	DBNL	160	dbcorrdb__BCLAF1__ENCSR000BKH_1__m1	4.45	TRUE	0.00339082707399407
BCLAF1	DCAF12	163	dbcorrdb__BCLAF1__ENCSR000BKH_1__m1	4.45	TRUE	0.00280894843261104
BCLAF1	DCAF7	90	dbcorrdb__BCLAF1__ENCSR000BKH_1__m1	4.45	TRUE	0.00282923089122304
BCLAF1	DCBLD2	49	dbcorrdb__BCLAF1__ENCSR000BKH_1__m1	4.45	TRUE	0.00374156308428404
BCLAF1	DCHS1	171	dbcorrdb__BCLAF1__ENCSR000BKH_1__m1	4.45	TRUE	0.00317283876671839
BCLAF1	DCP1A	78	dbcorrdb__BCLAF1__ENCSR000BKH_1__m1	4.45	TRUE	0.00280467984834795
BCLAF1	DCP2	72	dbcorrdb__BCLAF1__ENCSR000BKH_1__m1	4.45	TRUE	0.00315512685956016
BCLAF1	DCUN1D5	205	dbcorrdb__BCLAF1__ENCSR000BKH_1__m1	4.45	TRUE	0.0030270963493514
BCLAF1	DDA1	165	dbcorrdb__BCLAF1__ENCSR000BKH_1__m1	4.45	TRUE	0.0035082948485439
BCLAF1	DDIT4	34	dbcorrdb__BCLAF1__ENCSR000BKH_1__m1	4.45	TRUE	0.00356777418057054
BCLAF1	DDX1	7	dbcorrdb__BCLAF1__ENCSR000BKH_1__m1	4.45	TRUE	0.00333291663729138
BCLAF1	DDX18	161	dbcorrdb__BCLAF1__ENCSR000BKH_1__m1	4.45	TRUE	0.00391588101978275
BCLAF1	DDX21	191	dbcorrdb__BCLAF1__ENCSR000BKH_1__m1	4.45	TRUE	0.00400985238718792
BCLAF1	DDX39B	214	dbcorrdb__BCLAF1__ENCSR000BKH_1__m1	4.45	TRUE	0.00387529290217998
BCLAF1	DDX42	69	dbcorrdb__BCLAF1__ENCSR000BKH_1__m1	4.45	TRUE	0.0046202505242918
BCLAF1	DDX47	120	dbcorrdb__BCLAF1__ENCSR000BKH_1__m1	4.45	TRUE	0.00309376362770557
BCLAF1	DDX5	166	dbcorrdb__BCLAF1__ENCSR000BKH_1__m1	4.45	TRUE	0.00662199143237706
BCLAF1	DDX52	22	dbcorrdb__BCLAF1__ENCSR000BKH_1__m1	4.45	TRUE	0.00307573648670799
BCLAF1	DDX55	83	dbcorrdb__BCLAF1__ENCSR000BKH_1__m1	4.45	TRUE	0.00279306990306742
BCLAF1	DENND1A	22	dbcorrdb__BCLAF1__ENCSR000BKH_1__m1	4.45	TRUE	0.00315997145263629
BCLAF1	DENND4B	94	dbcorrdb__BCLAF1__ENCSR000BKH_1__m1	4.45	TRUE	0.00279223273542374
BCLAF1	DFFA	6	dbcorrdb__BCLAF1__ENCSR000BKH_1__m1	4.45	TRUE	0.00273121375488713
BCLAF1	DHX16	64	dbcorrdb__BCLAF1__ENCSR000BKH_1__m1	4.45	TRUE	0.00367016685896495
BCLAF1	DHX36	210	dbcorrdb__BCLAF1__ENCSR000BKH_1__m1	4.45	TRUE	0.00442894217235715
BCLAF1	DHX37	34	dbcorrdb__BCLAF1__ENCSR000BKH_1__m1	4.45	TRUE	0.00352017572166985
BCLAF1	DHX40	67	dbcorrdb__BCLAF1__ENCSR000BKH_1__m1	4.45	TRUE	0.00461378901854025
BCLAF1	DHX8	208	dbcorrdb__BCLAF1__ENCSR000BKH_1__m1	4.45	TRUE	0.00331029898342846
BCLAF1	DIABLO	162	dbcorrdb__BCLAF1__ENCSR000BKH_1__m1	4.45	TRUE	0.00446749587242138
BCLAF1	DIDO1	91	dbcorrdb__BCLAF1__ENCSR000BKH_1__m1	4.45	TRUE	0.00450788063227871
BCLAF1	DIS3	155	dbcorrdb__BCLAF1__ENCSR000BKH_1__m1	4.45	TRUE	0.00370740912667332
BCLAF1	DKC1	3	dbcorrdb__BCLAF1__ENCSR000BKH_1__m1	4.45	TRUE	0.00373829522391636
BCLAF1	DMAP1	189	dbcorrdb__BCLAF1__ENCSR000BKH_1__m1	4.45	TRUE	0.00349897064487415
BCLAF1	DMTF1	199	dbcorrdb__BCLAF1__ENCSR000BKH_1__m1	4.45	TRUE	0.00341454836305386
BCLAF1	DMWD	71	dbcorrdb__BCLAF1__ENCSR000BKH_1__m1	4.45	TRUE	0.00328713660491285
BCLAF1	DNAJA2	164	dbcorrdb__BCLAF1__ENCSR000BKH_1__m1	4.45	TRUE	0.0051832145168754
BCLAF1	DNAJB1	21	dbcorrdb__BCLAF1__ENCSR000BKH_1__m1	4.45	TRUE	0.00292940092832108
BCLAF1	DNAJB14	127	dbcorrdb__BCLAF1__ENCSR000BKH_1__m1	4.45	TRUE	0.00296493058869562
BCLAF1	DNAJB5	60	dbcorrdb__BCLAF1__ENCSR000BKH_1__m1	4.45	TRUE	0.00285869625881656
BCLAF1	DNAJC14	182	dbcorrdb__BCLAF1__ENCSR000BKH_1__m1	4.45	TRUE	0.0029391232420997
BCLAF1	DNAJC2	79	dbcorrdb__BCLAF1__ENCSR000BKH_1__m1	4.45	TRUE	0.00378479025659211
BCLAF1	DNAJC24	145	dbcorrdb__BCLAF1__ENCSR000BKH_1__m1	4.45	TRUE	0.00275147534245378
BCLAF1	DNAJC5	114	dbcorrdb__BCLAF1__ENCSR000BKH_1__m1	4.45	TRUE	0.00305461796064277
BCLAF1	DNAJC7	199	dbcorrdb__BCLAF1__ENCSR000BKH_1__m1	4.45	TRUE	0.00397459374956272
BCLAF1	DNMT1	198	dbcorrdb__BCLAF1__ENCSR000BKH_1__m1	4.45	TRUE	0.00522054655463106
BCLAF1	DNMT3A	181	dbcorrdb__BCLAF1__ENCSR000BKH_1__m1	4.45	TRUE	0.00307806363212811
BCLAF1	DNPEP	20	dbcorrdb__BCLAF1__ENCSR000BKH_1__m1	4.45	TRUE	0.00346843976760798
BCLAF1	DNTTIP2	35	dbcorrdb__BCLAF1__ENCSR000BKH_1__m1	4.45	TRUE	0.00690865284030357
BCLAF1	DOCK11	99	dbcorrdb__BCLAF1__ENCSR000BKH_1__m1	4.45	TRUE	0.00252793476788124
BCLAF1	DOT1L	3	dbcorrdb__BCLAF1__ENCSR000BKH_1__m1	4.45	TRUE	0.00261391182233984
BCLAF1	DPF3	70	dbcorrdb__BCLAF1__ENCSR000BKH_1__m1	4.45	TRUE	0.00285340640679256
BCLAF1	DPP8	211	dbcorrdb__BCLAF1__ENCSR000BKH_1__m1	4.45	TRUE	0.00359542519006198
BCLAF1	DR1	204	dbcorrdb__BCLAF1__ENCSR000BKH_1__m1	4.45	TRUE	0.0037859934647226
BCLAF1	DSE	23	dbcorrdb__BCLAF1__ENCSR000BKH_1__m1	4.45	TRUE	0.00288096777638349
BCLAF1	DUSP14	32	dbcorrdb__BCLAF1__ENCSR000BKH_1__m1	4.45	TRUE	0.00273071947420029
BCLAF1	DUSP28	126	dbcorrdb__BCLAF1__ENCSR000BKH_1__m1	4.45	TRUE	0.00293481049771063
BCLAF1	DUSP6	181	dbcorrdb__BCLAF1__ENCSR000BKH_1__m1	4.45	TRUE	0.0029156095200938
BCLAF1	DYM	11	dbcorrdb__BCLAF1__ENCSR000BKH_1__m1	4.45	TRUE	0.00272581593740199
BCLAF1	DYNC1I2	187	dbcorrdb__BCLAF1__ENCSR000BKH_1__m1	4.45	TRUE	0.00318694199886882
BCLAF1	DYRK1A	196	dbcorrdb__BCLAF1__ENCSR000BKH_1__m1	4.45	TRUE	0.00334945112102994
BCLAF1	DYRK2	74	dbcorrdb__BCLAF1__ENCSR000BKH_1__m1	4.45	TRUE	0.00277720483229056
BCLAF1	E2F3	26	dbcorrdb__BCLAF1__ENCSR000BKH_1__m1	4.45	TRUE	0.00280426257777424
BCLAF1	EAF1	190	dbcorrdb__BCLAF1__ENCSR000BKH_1__m1	4.45	TRUE	0.00297193703246246
BCLAF1	EAPP	62	dbcorrdb__BCLAF1__ENCSR000BKH_1__m1	4.45	TRUE	0.00326471406810883
BCLAF1	EARS2	157	dbcorrdb__BCLAF1__ENCSR000BKH_1__m1	4.45	TRUE	0.00257290806678236
BCLAF1	EBAG9	66	dbcorrdb__BCLAF1__ENCSR000BKH_1__m1	4.45	TRUE	0.00288608793327821
BCLAF1	EDEM3	202	dbcorrdb__BCLAF1__ENCSR000BKH_1__m1	4.45	TRUE	0.00284421491200172
BCLAF1	EDRF1	193	dbcorrdb__BCLAF1__ENCSR000BKH_1__m1	4.45	TRUE	0.00296605382387311
BCLAF1	EEF1B2	113	dbcorrdb__BCLAF1__ENCSR000BKH_1__m1	4.45	TRUE	0.00273084785096824
BCLAF1	EEF1D	28	dbcorrdb__BCLAF1__ENCSR000BKH_1__m1	4.45	TRUE	0.00407640086939271
BCLAF1	EFNB3	162	dbcorrdb__BCLAF1__ENCSR000BKH_1__m1	4.45	TRUE	0.00324381921671738
BCLAF1	EFR3A	62	dbcorrdb__BCLAF1__ENCSR000BKH_1__m1	4.45	TRUE	0.00355833384500848
BCLAF1	EGFL7	200	dbcorrdb__BCLAF1__ENCSR000BKH_1__m1	4.45	TRUE	0.00296002073897889
BCLAF1	EIF2A	206	dbcorrdb__BCLAF1__ENCSR000BKH_1__m1	4.45	TRUE	0.00291605066348075
BCLAF1	EIF2AK2	42	dbcorrdb__BCLAF1__ENCSR000BKH_1__m1	4.45	TRUE	0.0034894877848098
BCLAF1	EIF2B1	186	dbcorrdb__BCLAF1__ENCSR000BKH_1__m1	4.45	TRUE	0.00285552968128352
BCLAF1	EIF2B2	157	dbcorrdb__BCLAF1__ENCSR000BKH_1__m1	4.45	TRUE	0.00293506167754359
BCLAF1	EIF3D	205	dbcorrdb__BCLAF1__ENCSR000BKH_1__m1	4.45	TRUE	0.00475015145597394
BCLAF1	EIF3J	89	dbcorrdb__BCLAF1__ENCSR000BKH_1__m1	4.45	TRUE	0.00413399622587717
BCLAF1	EIF3L	207	dbcorrdb__BCLAF1__ENCSR000BKH_1__m1	4.45	TRUE	0.00382403811135278
BCLAF1	EIF3M	138	dbcorrdb__BCLAF1__ENCSR000BKH_1__m1	4.45	TRUE	0.00410501328913428
BCLAF1	EIF4A1	98	dbcorrdb__BCLAF1__ENCSR000BKH_1__m1	4.45	TRUE	0.0037822109403078
BCLAF1	EIF4A2	123	dbcorrdb__BCLAF1__ENCSR000BKH_1__m1	4.45	TRUE	0.00410799921103072
BCLAF1	EIF4E2	202	dbcorrdb__BCLAF1__ENCSR000BKH_1__m1	4.45	TRUE	0.00311885247130153
BCLAF1	EIF4ENIF1	14	dbcorrdb__BCLAF1__ENCSR000BKH_1__m1	4.45	TRUE	0.00281653736838942
BCLAF1	EIF4G1	182	dbcorrdb__BCLAF1__ENCSR000BKH_1__m1	4.45	TRUE	0.00699897307126792
BCLAF1	EIF4G3	124	dbcorrdb__BCLAF1__ENCSR000BKH_1__m1	4.45	TRUE	0.00553646439480334
BCLAF1	EIF6	166	dbcorrdb__BCLAF1__ENCSR000BKH_1__m1	4.45	TRUE	0.00421413113707166
BCLAF1	ELK4	207	dbcorrdb__BCLAF1__ENCSR000BKH_1__m1	4.45	TRUE	0.00272162977998214
BCLAF1	EMC4	213	dbcorrdb__BCLAF1__ENCSR000BKH_1__m1	4.45	TRUE	0.00363663471499584
BCLAF1	EME1	196	dbcorrdb__BCLAF1__ENCSR000BKH_1__m1	4.45	TRUE	0.00285100499742292
BCLAF1	EMG1	180	dbcorrdb__BCLAF1__ENCSR000BKH_1__m1	4.45	TRUE	0.00373054894332658
BCLAF1	ENC1	126	dbcorrdb__BCLAF1__ENCSR000BKH_1__m1	4.45	TRUE	0.00371550602239712
BCLAF1	ENY2	70	dbcorrdb__BCLAF1__ENCSR000BKH_1__m1	4.45	TRUE	0.00348420446242185
BCLAF1	EP300	112	dbcorrdb__BCLAF1__ENCSR000BKH_1__m1	4.45	TRUE	0.00356121376536086
BCLAF1	EPB41	138	dbcorrdb__BCLAF1__ENCSR000BKH_1__m1	4.45	TRUE	0.00634706869973662
BCLAF1	EPB41L2	112	dbcorrdb__BCLAF1__ENCSR000BKH_1__m1	4.45	TRUE	0.00395951003900759
BCLAF1	EPHB3	127	dbcorrdb__BCLAF1__ENCSR000BKH_1__m1	4.45	TRUE	0.00363471626462956
BCLAF1	ERBB2	186	dbcorrdb__BCLAF1__ENCSR000BKH_1__m1	4.45	TRUE	0.0028304215705723
BCLAF1	ERBIN	206	dbcorrdb__BCLAF1__ENCSR000BKH_1__m1	4.45	TRUE	0.00350341845520066
BCLAF1	ERCC3	178	dbcorrdb__BCLAF1__ENCSR000BKH_1__m1	4.45	TRUE	0.00321367589981812
BCLAF1	ERGIC1	18	dbcorrdb__BCLAF1__ENCSR000BKH_1__m1	4.45	TRUE	0.00291072366258056
BCLAF1	ERH	111	dbcorrdb__BCLAF1__ENCSR000BKH_1__m1	4.45	TRUE	0.00415530905193766
BCLAF1	ERLEC1	145	dbcorrdb__BCLAF1__ENCSR000BKH_1__m1	4.45	TRUE	0.00348901804624404
BCLAF1	ERP44	95	dbcorrdb__BCLAF1__ENCSR000BKH_1__m1	4.45	TRUE	0.0039254056545933
BCLAF1	ETAA1	186	dbcorrdb__BCLAF1__ENCSR000BKH_1__m1	4.45	TRUE	0.00392002061283643
BCLAF1	ETS1	93	dbcorrdb__BCLAF1__ENCSR000BKH_1__m1	4.45	TRUE	0.00279669986261592
BCLAF1	ETS2	12	dbcorrdb__BCLAF1__ENCSR000BKH_1__m1	4.45	TRUE	0.0028224334228548
BCLAF1	EVI5	25	dbcorrdb__BCLAF1__ENCSR000BKH_1__m1	4.45	TRUE	0.00322109555125537
BCLAF1	EXD2	182	dbcorrdb__BCLAF1__ENCSR000BKH_1__m1	4.45	TRUE	0.00261171206951638
BCLAF1	EXOC1	206	dbcorrdb__BCLAF1__ENCSR000BKH_1__m1	4.45	TRUE	0.00445678602828904
BCLAF1	EXOC2	109	dbcorrdb__BCLAF1__ENCSR000BKH_1__m1	4.45	TRUE	0.00301526139909672
BCLAF1	EXOC3	212	dbcorrdb__BCLAF1__ENCSR000BKH_1__m1	4.45	TRUE	0.00378349523004657
BCLAF1	EXOC5	195	dbcorrdb__BCLAF1__ENCSR000BKH_1__m1	4.45	TRUE	0.00277677950038143
BCLAF1	EXOSC4	186	dbcorrdb__BCLAF1__ENCSR000BKH_1__m1	4.45	TRUE	0.00348897360931396
BCLAF1	EXT1	55	dbcorrdb__BCLAF1__ENCSR000BKH_1__m1	4.45	TRUE	0.00311526450743111
BCLAF1	EYA3	199	dbcorrdb__BCLAF1__ENCSR000BKH_1__m1	4.45	TRUE	0.00334748801457643
BCLAF1	FADS2	113	dbcorrdb__BCLAF1__ENCSR000BKH_1__m1	4.45	TRUE	0.00423729518531039
BCLAF1	FAF2	144	dbcorrdb__BCLAF1__ENCSR000BKH_1__m1	4.45	TRUE	0.00358772654607153
BCLAF1	FAM102A	34	dbcorrdb__BCLAF1__ENCSR000BKH_1__m1	4.45	TRUE	0.00318072743798889
BCLAF1	FAM120B	211	dbcorrdb__BCLAF1__ENCSR000BKH_1__m1	4.45	TRUE	0.00289686476811918
BCLAF1	FAM122B	51	dbcorrdb__BCLAF1__ENCSR000BKH_1__m1	4.45	TRUE	0.00338093677082714
BCLAF1	FAM172A	166	dbcorrdb__BCLAF1__ENCSR000BKH_1__m1	4.45	TRUE	0.00341560935399592
BCLAF1	FAM192A	202	dbcorrdb__BCLAF1__ENCSR000BKH_1__m1	4.45	TRUE	0.00281180635829299
BCLAF1	FAM20B	46	dbcorrdb__BCLAF1__ENCSR000BKH_1__m1	4.45	TRUE	0.00368877720663822
BCLAF1	FAM53B	196	dbcorrdb__BCLAF1__ENCSR000BKH_1__m1	4.45	TRUE	0.00329355376670569
BCLAF1	FAM91A1	205	dbcorrdb__BCLAF1__ENCSR000BKH_1__m1	4.45	TRUE	0.00339079993389819
BCLAF1	FANCD2	95	dbcorrdb__BCLAF1__ENCSR000BKH_1__m1	4.45	TRUE	0.0031066554228516
BCLAF1	FANCI	148	dbcorrdb__BCLAF1__ENCSR000BKH_1__m1	4.45	TRUE	0.00285566761223564
BCLAF1	FANCM	89	dbcorrdb__BCLAF1__ENCSR000BKH_1__m1	4.45	TRUE	0.00268686377710974
BCLAF1	FARP1	97	dbcorrdb__BCLAF1__ENCSR000BKH_1__m1	4.45	TRUE	0.00343962344884296
BCLAF1	FARSA	158	dbcorrdb__BCLAF1__ENCSR000BKH_1__m1	4.45	TRUE	0.00289664664557191
BCLAF1	FASN	14	dbcorrdb__BCLAF1__ENCSR000BKH_1__m1	4.45	TRUE	0.00377074008002804
BCLAF1	FBLN2	177	dbcorrdb__BCLAF1__ENCSR000BKH_1__m1	4.45	TRUE	0.00269359078684689
BCLAF1	FBN3	104	dbcorrdb__BCLAF1__ENCSR000BKH_1__m1	4.45	TRUE	0.00279469584024508
BCLAF1	FBRSL1	186	dbcorrdb__BCLAF1__ENCSR000BKH_1__m1	4.45	TRUE	0.00326629145649962
BCLAF1	FBXL3	86	dbcorrdb__BCLAF1__ENCSR000BKH_1__m1	4.45	TRUE	0.00300435561172428
BCLAF1	FBXO11	55	dbcorrdb__BCLAF1__ENCSR000BKH_1__m1	4.45	TRUE	0.00512194374942343
BCLAF1	FBXO22	200	dbcorrdb__BCLAF1__ENCSR000BKH_1__m1	4.45	TRUE	0.00432638535187021
BCLAF1	FBXO3	136	dbcorrdb__BCLAF1__ENCSR000BKH_1__m1	4.45	TRUE	0.00275411419634152
BCLAF1	FBXO31	122	dbcorrdb__BCLAF1__ENCSR000BKH_1__m1	4.45	TRUE	0.00278254096036619
BCLAF1	FBXO33	136	dbcorrdb__BCLAF1__ENCSR000BKH_1__m1	4.45	TRUE	0.00324276892549723
BCLAF1	FBXO38	208	dbcorrdb__BCLAF1__ENCSR000BKH_1__m1	4.45	TRUE	0.00313234267743036
BCLAF1	FBXW11	96	dbcorrdb__BCLAF1__ENCSR000BKH_1__m1	4.45	TRUE	0.00371479099600532
BCLAF1	FBXW7	105	dbcorrdb__BCLAF1__ENCSR000BKH_1__m1	4.45	TRUE	0.00322160037225002
BCLAF1	FBXW9	193	dbcorrdb__BCLAF1__ENCSR000BKH_1__m1	4.45	TRUE	0.0032927794523882
BCLAF1	FDXR	72	dbcorrdb__BCLAF1__ENCSR000BKH_1__m1	4.45	TRUE	0.00260800323867797
BCLAF1	FERMT1	106	dbcorrdb__BCLAF1__ENCSR000BKH_1__m1	4.45	TRUE	0.00320606316487544
BCLAF1	FERMT3	165	dbcorrdb__BCLAF1__ENCSR000BKH_1__m1	4.45	TRUE	0.00279253201286252
BCLAF1	FGD1	51	dbcorrdb__BCLAF1__ENCSR000BKH_1__m1	4.45	TRUE	0.00287037158736565
BCLAF1	FHL2	173	dbcorrdb__BCLAF1__ENCSR000BKH_1__m1	4.45	TRUE	0.00291572672604362
BCLAF1	FIBP	207	dbcorrdb__BCLAF1__ENCSR000BKH_1__m1	4.45	TRUE	0.00361004877957151
BCLAF1	FKBP3	96	dbcorrdb__BCLAF1__ENCSR000BKH_1__m1	4.45	TRUE	0.00410273023333505
BCLAF1	FKBP5	195	dbcorrdb__BCLAF1__ENCSR000BKH_1__m1	4.45	TRUE	0.00455035253816221
BCLAF1	FMR1	174	dbcorrdb__BCLAF1__ENCSR000BKH_1__m1	4.45	TRUE	0.00346989426824344
BCLAF1	FNBP1L	50	dbcorrdb__BCLAF1__ENCSR000BKH_1__m1	4.45	TRUE	0.00343522616116655
BCLAF1	FNDC3A	120	dbcorrdb__BCLAF1__ENCSR000BKH_1__m1	4.45	TRUE	0.00318086911400067
BCLAF1	FOXN2	100	dbcorrdb__BCLAF1__ENCSR000BKH_1__m1	4.45	TRUE	0.0039902790026827
BCLAF1	FOXN3	190	dbcorrdb__BCLAF1__ENCSR000BKH_1__m1	4.45	TRUE	0.00321477571409855
BCLAF1	FOXO3	56	dbcorrdb__BCLAF1__ENCSR000BKH_1__m1	4.45	TRUE	0.00376477101826962
BCLAF1	FOXP1	190	dbcorrdb__BCLAF1__ENCSR000BKH_1__m1	4.45	TRUE	0.00438567968675743
BCLAF1	FOXP4	179	dbcorrdb__BCLAF1__ENCSR000BKH_1__m1	4.45	TRUE	0.00338824785263694
BCLAF1	FRA10AC1	190	dbcorrdb__BCLAF1__ENCSR000BKH_1__m1	4.45	TRUE	0.00297555818358715
BCLAF1	FTSJ3	86	dbcorrdb__BCLAF1__ENCSR000BKH_1__m1	4.45	TRUE	0.00375461256207581
BCLAF1	FUBP3	208	dbcorrdb__BCLAF1__ENCSR000BKH_1__m1	4.45	TRUE	0.00351647245642328
BCLAF1	FUCA2	16	dbcorrdb__BCLAF1__ENCSR000BKH_1__m1	4.45	TRUE	0.00263883950629194
BCLAF1	FURIN	143	dbcorrdb__BCLAF1__ENCSR000BKH_1__m1	4.45	TRUE	0.00333548413072223
BCLAF1	FUZ	179	dbcorrdb__BCLAF1__ENCSR000BKH_1__m1	4.45	TRUE	0.00334920886154435
BCLAF1	FZD7	92	dbcorrdb__BCLAF1__ENCSR000BKH_1__m1	4.45	TRUE	0.00414030496438897
BCLAF1	G2E3	147	dbcorrdb__BCLAF1__ENCSR000BKH_1__m1	4.45	TRUE	0.00350976888108099
BCLAF1	G3BP1	15	dbcorrdb__BCLAF1__ENCSR000BKH_1__m1	4.45	TRUE	0.0036868045228215
BCLAF1	G6PD	212	dbcorrdb__BCLAF1__ENCSR000BKH_1__m1	4.45	TRUE	0.00293182090481754
BCLAF1	GABBR1	9	dbcorrdb__BCLAF1__ENCSR000BKH_1__m1	4.45	TRUE	0.0025454238058967
BCLAF1	GABPA	197	dbcorrdb__BCLAF1__ENCSR000BKH_1__m1	4.45	TRUE	0.00346804085585981
BCLAF1	GABPB1	170	dbcorrdb__BCLAF1__ENCSR000BKH_1__m1	4.45	TRUE	0.00330579945666435
BCLAF1	GADD45B	30	dbcorrdb__BCLAF1__ENCSR000BKH_1__m1	4.45	TRUE	0.00322711093193873
BCLAF1	GALK2	56	dbcorrdb__BCLAF1__ENCSR000BKH_1__m1	4.45	TRUE	0.00276651882841777
BCLAF1	GALT	61	dbcorrdb__BCLAF1__ENCSR000BKH_1__m1	4.45	TRUE	0.00281436270925004
BCLAF1	GAPDH	30	dbcorrdb__BCLAF1__ENCSR000BKH_1__m1	4.45	TRUE	0.00333871004864306
BCLAF1	GAPVD1	139	dbcorrdb__BCLAF1__ENCSR000BKH_1__m1	4.45	TRUE	0.0028420490860128
BCLAF1	GAR1	110	dbcorrdb__BCLAF1__ENCSR000BKH_1__m1	4.45	TRUE	0.00318858192861444
BCLAF1	GATAD1	210	dbcorrdb__BCLAF1__ENCSR000BKH_1__m1	4.45	TRUE	0.00261670133100398
BCLAF1	GATAD2A	202	dbcorrdb__BCLAF1__ENCSR000BKH_1__m1	4.45	TRUE	0.00335211799441289
BCLAF1	GATAD2B	168	dbcorrdb__BCLAF1__ENCSR000BKH_1__m1	4.45	TRUE	0.00313186331699056
BCLAF1	GBA2	173	dbcorrdb__BCLAF1__ENCSR000BKH_1__m1	4.45	TRUE	0.00327184014926064
BCLAF1	GDF11	1	dbcorrdb__BCLAF1__ENCSR000BKH_1__m1	4.45	TRUE	0.00309535143069627
BCLAF1	GEMIN8	207	dbcorrdb__BCLAF1__ENCSR000BKH_1__m1	4.45	TRUE	0.00285743569103272
BCLAF1	GFM2	207	dbcorrdb__BCLAF1__ENCSR000BKH_1__m1	4.45	TRUE	0.00298696963633117
BCLAF1	GIGYF2	34	dbcorrdb__BCLAF1__ENCSR000BKH_1__m1	4.45	TRUE	0.0036522476926043
BCLAF1	GIT1	133	dbcorrdb__BCLAF1__ENCSR000BKH_1__m1	4.45	TRUE	0.00275439296283323
BCLAF1	GLRX3	22	dbcorrdb__BCLAF1__ENCSR000BKH_1__m1	4.45	TRUE	0.00354873189343772
BCLAF1	GLRX5	128	dbcorrdb__BCLAF1__ENCSR000BKH_1__m1	4.45	TRUE	0.00342126035781535
BCLAF1	GMPR2	162	dbcorrdb__BCLAF1__ENCSR000BKH_1__m1	4.45	TRUE	0.00369123427316228
BCLAF1	GNAI2	208	dbcorrdb__BCLAF1__ENCSR000BKH_1__m1	4.45	TRUE	0.00349011392881021
BCLAF1	GNAI3	212	dbcorrdb__BCLAF1__ENCSR000BKH_1__m1	4.45	TRUE	0.00298927065133912
BCLAF1	GNAQ	142	dbcorrdb__BCLAF1__ENCSR000BKH_1__m1	4.45	TRUE	0.00387578916108314
BCLAF1	GNAS	152	dbcorrdb__BCLAF1__ENCSR000BKH_1__m1	4.45	TRUE	0.00309405100754745
BCLAF1	GNB2	188	dbcorrdb__BCLAF1__ENCSR000BKH_1__m1	4.45	TRUE	0.00280357679826267
BCLAF1	GNL1	213	dbcorrdb__BCLAF1__ENCSR000BKH_1__m1	4.45	TRUE	0.00314732054456216
BCLAF1	GNL2	190	dbcorrdb__BCLAF1__ENCSR000BKH_1__m1	4.45	TRUE	0.00296869707915083
BCLAF1	GNL3L	188	dbcorrdb__BCLAF1__ENCSR000BKH_1__m1	4.45	TRUE	0.00364608571157098
BCLAF1	GNPNAT1	57	dbcorrdb__BCLAF1__ENCSR000BKH_1__m1	4.45	TRUE	0.00285404166727843
BCLAF1	GORASP2	56	dbcorrdb__BCLAF1__ENCSR000BKH_1__m1	4.45	TRUE	0.00435736668635501
BCLAF1	GOT1	5	dbcorrdb__BCLAF1__ENCSR000BKH_1__m1	4.45	TRUE	0.00292244227133008
BCLAF1	GPAM	36	dbcorrdb__BCLAF1__ENCSR000BKH_1__m1	4.45	TRUE	0.00356754061047699
BCLAF1	GPATCH2	190	dbcorrdb__BCLAF1__ENCSR000BKH_1__m1	4.45	TRUE	0.00285262604740014
BCLAF1	GPR137	29	dbcorrdb__BCLAF1__ENCSR000BKH_1__m1	4.45	TRUE	0.0028597365476066
BCLAF1	GPR63	30	dbcorrdb__BCLAF1__ENCSR000BKH_1__m1	4.45	TRUE	0.00267634613721859
BCLAF1	GRAMD1C	29	dbcorrdb__BCLAF1__ENCSR000BKH_1__m1	4.45	TRUE	0.00291902215746346
BCLAF1	GRB10	48	dbcorrdb__BCLAF1__ENCSR000BKH_1__m1	4.45	TRUE	0.00367266876113816
BCLAF1	GRK2	202	dbcorrdb__BCLAF1__ENCSR000BKH_1__m1	4.45	TRUE	0.00305527718684311
BCLAF1	GRN	11	dbcorrdb__BCLAF1__ENCSR000BKH_1__m1	4.45	TRUE	0.00347671229204301
BCLAF1	GRPEL2	194	dbcorrdb__BCLAF1__ENCSR000BKH_1__m1	4.45	TRUE	0.00284437421942367
BCLAF1	GSE1	84	dbcorrdb__BCLAF1__ENCSR000BKH_1__m1	4.45	TRUE	0.00304824796679224
BCLAF1	GSPT1	174	dbcorrdb__BCLAF1__ENCSR000BKH_1__m1	4.45	TRUE	0.00524650849111175
BCLAF1	GTF2F1	141	dbcorrdb__BCLAF1__ENCSR000BKH_1__m1	4.45	TRUE	0.00325520319902514
BCLAF1	GTF2H1	188	dbcorrdb__BCLAF1__ENCSR000BKH_1__m1	4.45	TRUE	0.00269341844979965
BCLAF1	GTF3A	117	dbcorrdb__BCLAF1__ENCSR000BKH_1__m1	4.45	TRUE	0.00298957312460165
BCLAF1	GTF3C1	156	dbcorrdb__BCLAF1__ENCSR000BKH_1__m1	4.45	TRUE	0.00322328127654145
BCLAF1	GTPBP1	71	dbcorrdb__BCLAF1__ENCSR000BKH_1__m1	4.45	TRUE	0.00361170355128513
BCLAF1	GTPBP4	188	dbcorrdb__BCLAF1__ENCSR000BKH_1__m1	4.45	TRUE	0.00539892451985958
BCLAF1	H2AFY	65	dbcorrdb__BCLAF1__ENCSR000BKH_1__m1	4.45	TRUE	0.00424014114877495
BCLAF1	HACD1	4	dbcorrdb__BCLAF1__ENCSR000BKH_1__m1	4.45	TRUE	0.00285816343487489
BCLAF1	HAUS6	48	dbcorrdb__BCLAF1__ENCSR000BKH_1__m1	4.45	TRUE	0.00332799009126176
BCLAF1	HCCS	193	dbcorrdb__BCLAF1__ENCSR000BKH_1__m1	4.45	TRUE	0.00283078115653478
BCLAF1	HDHD2	183	dbcorrdb__BCLAF1__ENCSR000BKH_1__m1	4.45	TRUE	0.00282591844276193
BCLAF1	HEATR6	120	dbcorrdb__BCLAF1__ENCSR000BKH_1__m1	4.45	TRUE	0.00283924342935541
BCLAF1	HERC1	16	dbcorrdb__BCLAF1__ENCSR000BKH_1__m1	4.45	TRUE	0.00382035896576937
BCLAF1	HERC4	159	dbcorrdb__BCLAF1__ENCSR000BKH_1__m1	4.45	TRUE	0.00473211307318217
BCLAF1	HIGD1A	17	dbcorrdb__BCLAF1__ENCSR000BKH_1__m1	4.45	TRUE	0.00301246606820375
BCLAF1	HINT1	192	dbcorrdb__BCLAF1__ENCSR000BKH_1__m1	4.45	TRUE	0.00364148219940535
BCLAF1	HIPK1	108	dbcorrdb__BCLAF1__ENCSR000BKH_1__m1	4.45	TRUE	0.00279951386885225
BCLAF1	HK1	124	dbcorrdb__BCLAF1__ENCSR000BKH_1__m1	4.45	TRUE	0.00457132167614059
BCLAF1	HLCS	109	dbcorrdb__BCLAF1__ENCSR000BKH_1__m1	4.45	TRUE	0.00325812483814146
BCLAF1	HMBOX1	14	dbcorrdb__BCLAF1__ENCSR000BKH_1__m1	4.45	TRUE	0.00369415832875345
BCLAF1	HMG20A	209	dbcorrdb__BCLAF1__ENCSR000BKH_1__m1	4.45	TRUE	0.00369031894825228
BCLAF1	HNRNPD	200	dbcorrdb__BCLAF1__ENCSR000BKH_1__m1	4.45	TRUE	0.00692041822027074
BCLAF1	HNRNPR	12	dbcorrdb__BCLAF1__ENCSR000BKH_1__m1	4.45	TRUE	0.00493133399165142
BCLAF1	HNRNPU	173	dbcorrdb__BCLAF1__ENCSR000BKH_1__m1	4.45	TRUE	0.0102302453054243
BCLAF1	HOMER1	181	dbcorrdb__BCLAF1__ENCSR000BKH_1__m1	4.45	TRUE	0.0027087113843338
BCLAF1	HOXD3	62	dbcorrdb__BCLAF1__ENCSR000BKH_1__m1	4.45	TRUE	0.00355681337783658
BCLAF1	HPF1	81	dbcorrdb__BCLAF1__ENCSR000BKH_1__m1	4.45	TRUE	0.0037291713578496
BCLAF1	HS3ST1	82	dbcorrdb__BCLAF1__ENCSR000BKH_1__m1	4.45	TRUE	0.00435021361240112
BCLAF1	HS3ST3B1	51	dbcorrdb__BCLAF1__ENCSR000BKH_1__m1	4.45	TRUE	0.00327277169960863
BCLAF1	HS6ST1	15	dbcorrdb__BCLAF1__ENCSR000BKH_1__m1	4.45	TRUE	0.00288752085278088
BCLAF1	HSP90AB1	188	dbcorrdb__BCLAF1__ENCSR000BKH_1__m1	4.45	TRUE	0.00873114492485101
BCLAF1	HSP90B1	168	dbcorrdb__BCLAF1__ENCSR000BKH_1__m1	4.45	TRUE	0.00640076535954546
BCLAF1	HSPA4	201	dbcorrdb__BCLAF1__ENCSR000BKH_1__m1	4.45	TRUE	0.00512017181266018
BCLAF1	HSPA8	74	dbcorrdb__BCLAF1__ENCSR000BKH_1__m1	4.45	TRUE	0.00437605415367302
BCLAF1	HSPD1	71	dbcorrdb__BCLAF1__ENCSR000BKH_1__m1	4.45	TRUE	0.00600068761504623
BCLAF1	HSPE1	65	dbcorrdb__BCLAF1__ENCSR000BKH_1__m1	4.45	TRUE	0.00308092750505072
BCLAF1	HYAL2	95	dbcorrdb__BCLAF1__ENCSR000BKH_1__m1	4.45	TRUE	0.00326194400702
BCLAF1	ID3	32	dbcorrdb__BCLAF1__ENCSR000BKH_1__m1	4.45	TRUE	0.00286712664099138
BCLAF1	ID4	42	dbcorrdb__BCLAF1__ENCSR000BKH_1__m1	4.45	TRUE	0.00294122044333146
BCLAF1	IFT46	165	dbcorrdb__BCLAF1__ENCSR000BKH_1__m1	4.45	TRUE	0.00327347484861519
BCLAF1	IFT81	114	dbcorrdb__BCLAF1__ENCSR000BKH_1__m1	4.45	TRUE	0.00335862529546771
BCLAF1	IGF1R	28	dbcorrdb__BCLAF1__ENCSR000BKH_1__m1	4.45	TRUE	0.00377469675907836
BCLAF1	IGF2BP1	171	dbcorrdb__BCLAF1__ENCSR000BKH_1__m1	4.45	TRUE	0.00312042649549879
BCLAF1	IGF2BP3	183	dbcorrdb__BCLAF1__ENCSR000BKH_1__m1	4.45	TRUE	0.00435705690640688
BCLAF1	IL6ST	119	dbcorrdb__BCLAF1__ENCSR000BKH_1__m1	4.45	TRUE	0.00478546364439642
BCLAF1	ILF2	55	dbcorrdb__BCLAF1__ENCSR000BKH_1__m1	4.45	TRUE	0.00380736903199565
BCLAF1	IMMT	101	dbcorrdb__BCLAF1__ENCSR000BKH_1__m1	4.45	TRUE	0.00371627621568117
BCLAF1	IMP3	174	dbcorrdb__BCLAF1__ENCSR000BKH_1__m1	4.45	TRUE	0.00407325716731659
BCLAF1	INO80D	153	dbcorrdb__BCLAF1__ENCSR000BKH_1__m1	4.45	TRUE	0.0026472516829789
BCLAF1	INPP1	46	dbcorrdb__BCLAF1__ENCSR000BKH_1__m1	4.45	TRUE	0.00410486888067374
BCLAF1	INPP5F	151	dbcorrdb__BCLAF1__ENCSR000BKH_1__m1	4.45	TRUE	0.00334903394955386
BCLAF1	INTS1	163	dbcorrdb__BCLAF1__ENCSR000BKH_1__m1	4.45	TRUE	0.00440351186717371
BCLAF1	INTS3	147	dbcorrdb__BCLAF1__ENCSR000BKH_1__m1	4.45	TRUE	0.00465110345589394
BCLAF1	INTS9	49	dbcorrdb__BCLAF1__ENCSR000BKH_1__m1	4.45	TRUE	0.00270874894977081
BCLAF1	IPO4	187	dbcorrdb__BCLAF1__ENCSR000BKH_1__m1	4.45	TRUE	0.00296684427042028
BCLAF1	IRS2	50	dbcorrdb__BCLAF1__ENCSR000BKH_1__m1	4.45	TRUE	0.0035505146406369
BCLAF1	ITFG2	22	dbcorrdb__BCLAF1__ENCSR000BKH_1__m1	4.45	TRUE	0.00283379155256345
BCLAF1	ITGB1	108	dbcorrdb__BCLAF1__ENCSR000BKH_1__m1	4.45	TRUE	0.00456394731259891
BCLAF1	ITGB1BP1	207	dbcorrdb__BCLAF1__ENCSR000BKH_1__m1	4.45	TRUE	0.00345339100134493
BCLAF1	ITM2C	198	dbcorrdb__BCLAF1__ENCSR000BKH_1__m1	4.45	TRUE	0.00333723677179622
BCLAF1	ITPA	202	dbcorrdb__BCLAF1__ENCSR000BKH_1__m1	4.45	TRUE	0.00326045721669793
BCLAF1	ITPRIP	107	dbcorrdb__BCLAF1__ENCSR000BKH_1__m1	4.45	TRUE	0.00258936122577176
BCLAF1	ITSN2	16	dbcorrdb__BCLAF1__ENCSR000BKH_1__m1	4.45	TRUE	0.00319976762305898
BCLAF1	JAK1	168	dbcorrdb__BCLAF1__ENCSR000BKH_1__m1	4.45	TRUE	0.00300805075775898
BCLAF1	JMY	16	dbcorrdb__BCLAF1__ENCSR000BKH_1__m1	4.45	TRUE	0.0033909496062857
BCLAF1	JOSD1	83	dbcorrdb__BCLAF1__ENCSR000BKH_1__m1	4.45	TRUE	0.00387559900241721
BCLAF1	KANSL1	162	dbcorrdb__BCLAF1__ENCSR000BKH_1__m1	4.45	TRUE	0.00352417831780841
BCLAF1	KAT5	190	dbcorrdb__BCLAF1__ENCSR000BKH_1__m1	4.45	TRUE	0.00268063048515839
BCLAF1	KATNA1	202	dbcorrdb__BCLAF1__ENCSR000BKH_1__m1	4.45	TRUE	0.00365124077542327
BCLAF1	KAZN	144	dbcorrdb__BCLAF1__ENCSR000BKH_1__m1	4.45	TRUE	0.00298292908078097
BCLAF1	KBTBD4	207	dbcorrdb__BCLAF1__ENCSR000BKH_1__m1	4.45	TRUE	0.00316304797709178
BCLAF1	KCNK1	199	dbcorrdb__BCLAF1__ENCSR000BKH_1__m1	4.45	TRUE	0.00317134905509068
BCLAF1	KCTD10	194	dbcorrdb__BCLAF1__ENCSR000BKH_1__m1	4.45	TRUE	0.00376868926255689
BCLAF1	KDM5A	131	dbcorrdb__BCLAF1__ENCSR000BKH_1__m1	4.45	TRUE	0.00382625258389641
BCLAF1	KIAA0513	36	dbcorrdb__BCLAF1__ENCSR000BKH_1__m1	4.45	TRUE	0.00295595955025123
BCLAF1	KIDINS220	124	dbcorrdb__BCLAF1__ENCSR000BKH_1__m1	4.45	TRUE	0.00472316555325218
BCLAF1	KIF21B	167	dbcorrdb__BCLAF1__ENCSR000BKH_1__m1	4.45	TRUE	0.00257471073158941
BCLAF1	KIF5B	69	dbcorrdb__BCLAF1__ENCSR000BKH_1__m1	4.45	TRUE	0.0047142768242681
BCLAF1	KIFC1	197	dbcorrdb__BCLAF1__ENCSR000BKH_1__m1	4.45	TRUE	0.00270554216988542
BCLAF1	KLF3	67	dbcorrdb__BCLAF1__ENCSR000BKH_1__m1	4.45	TRUE	0.00318648651314291
BCLAF1	KLHDC4	195	dbcorrdb__BCLAF1__ENCSR000BKH_1__m1	4.45	TRUE	0.00287382622597994
BCLAF1	KLHL20	201	dbcorrdb__BCLAF1__ENCSR000BKH_1__m1	4.45	TRUE	0.00285686038953362
BCLAF1	KLHL28	139	dbcorrdb__BCLAF1__ENCSR000BKH_1__m1	4.45	TRUE	0.00284803681584161
BCLAF1	KLHL5	134	dbcorrdb__BCLAF1__ENCSR000BKH_1__m1	4.45	TRUE	0.00303780230117011
BCLAF1	KMT2C	28	dbcorrdb__BCLAF1__ENCSR000BKH_1__m1	4.45	TRUE	0.00311096125181038
BCLAF1	KMT5A	136	dbcorrdb__BCLAF1__ENCSR000BKH_1__m1	4.45	TRUE	0.00421498764977473
BCLAF1	KMT5B	145	dbcorrdb__BCLAF1__ENCSR000BKH_1__m1	4.45	TRUE	0.00277837941929882
BCLAF1	KNOP1	96	dbcorrdb__BCLAF1__ENCSR000BKH_1__m1	4.45	TRUE	0.00410843912461629
BCLAF1	KRR1	190	dbcorrdb__BCLAF1__ENCSR000BKH_1__m1	4.45	TRUE	0.00279444745847471
BCLAF1	L3MBTL3	176	dbcorrdb__BCLAF1__ENCSR000BKH_1__m1	4.45	TRUE	0.00322287646882369
BCLAF1	LAMTOR1	5	dbcorrdb__BCLAF1__ENCSR000BKH_1__m1	4.45	TRUE	0.00362411743545639
BCLAF1	LAMTOR3	197	dbcorrdb__BCLAF1__ENCSR000BKH_1__m1	4.45	TRUE	0.00349283510545993
BCLAF1	LARP4	117	dbcorrdb__BCLAF1__ENCSR000BKH_1__m1	4.45	TRUE	0.00320971626876066
BCLAF1	LARS	58	dbcorrdb__BCLAF1__ENCSR000BKH_1__m1	4.45	TRUE	0.00426765398288802
BCLAF1	LAS1L	168	dbcorrdb__BCLAF1__ENCSR000BKH_1__m1	4.45	TRUE	0.00425078431764307
BCLAF1	LDHA	145	dbcorrdb__BCLAF1__ENCSR000BKH_1__m1	4.45	TRUE	0.00279574499262029
BCLAF1	LEF1	161	dbcorrdb__BCLAF1__ENCSR000BKH_1__m1	4.45	TRUE	0.00318622262181021
BCLAF1	LEMD3	192	dbcorrdb__BCLAF1__ENCSR000BKH_1__m1	4.45	TRUE	0.00297702008161698
BCLAF1	LETM1	33	dbcorrdb__BCLAF1__ENCSR000BKH_1__m1	4.45	TRUE	0.00434531313413018
BCLAF1	LGALS8	139	dbcorrdb__BCLAF1__ENCSR000BKH_1__m1	4.45	TRUE	0.00270928411351503
BCLAF1	LHFPL2	185	dbcorrdb__BCLAF1__ENCSR000BKH_1__m1	4.45	TRUE	0.00273740985827691
BCLAF1	LIMD2	187	dbcorrdb__BCLAF1__ENCSR000BKH_1__m1	4.45	TRUE	0.00325926767244092
BCLAF1	LIN28B	92	dbcorrdb__BCLAF1__ENCSR000BKH_1__m1	4.45	TRUE	0.00437322686949063
BCLAF1	LMAN2	208	dbcorrdb__BCLAF1__ENCSR000BKH_1__m1	4.45	TRUE	0.00385546025238048
BCLAF1	LMNB1	66	dbcorrdb__BCLAF1__ENCSR000BKH_1__m1	4.45	TRUE	0.00456204650915678
BCLAF1	LMO2	121	dbcorrdb__BCLAF1__ENCSR000BKH_1__m1	4.45	TRUE	0.00372831557002477
BCLAF1	LONP1	103	dbcorrdb__BCLAF1__ENCSR000BKH_1__m1	4.45	TRUE	0.00383340484026186
BCLAF1	LPAR1	41	dbcorrdb__BCLAF1__ENCSR000BKH_1__m1	4.45	TRUE	0.00296777843247928
BCLAF1	LPCAT4	78	dbcorrdb__BCLAF1__ENCSR000BKH_1__m1	4.45	TRUE	0.0028409503410335
BCLAF1	LPGAT1	121	dbcorrdb__BCLAF1__ENCSR000BKH_1__m1	4.45	TRUE	0.00270643757680228
BCLAF1	LPP	202	dbcorrdb__BCLAF1__ENCSR000BKH_1__m1	4.45	TRUE	0.00298910201403976
BCLAF1	LRFN4	46	dbcorrdb__BCLAF1__ENCSR000BKH_1__m1	4.45	TRUE	0.00286242488938516
BCLAF1	LRP10	71	dbcorrdb__BCLAF1__ENCSR000BKH_1__m1	4.45	TRUE	0.00444830457664245
BCLAF1	LRRC49	201	dbcorrdb__BCLAF1__ENCSR000BKH_1__m1	4.45	TRUE	0.0033148076844463
BCLAF1	LRRC8A	173	dbcorrdb__BCLAF1__ENCSR000BKH_1__m1	4.45	TRUE	0.00276083315897788
BCLAF1	LRRC8C	35	dbcorrdb__BCLAF1__ENCSR000BKH_1__m1	4.45	TRUE	0.00336489185423002
BCLAF1	LRRFIP1	127	dbcorrdb__BCLAF1__ENCSR000BKH_1__m1	4.45	TRUE	0.00347413653863708
BCLAF1	LRRFIP2	70	dbcorrdb__BCLAF1__ENCSR000BKH_1__m1	4.45	TRUE	0.00317215279759372
BCLAF1	LSG1	188	dbcorrdb__BCLAF1__ENCSR000BKH_1__m1	4.45	TRUE	0.00331494620777581
BCLAF1	LSM3	153	dbcorrdb__BCLAF1__ENCSR000BKH_1__m1	4.45	TRUE	0.003450506542317
BCLAF1	LTV1	161	dbcorrdb__BCLAF1__ENCSR000BKH_1__m1	4.45	TRUE	0.00319155851114729
BCLAF1	LUZP1	104	dbcorrdb__BCLAF1__ENCSR000BKH_1__m1	4.45	TRUE	0.0060067679430403
BCLAF1	LZIC	192	dbcorrdb__BCLAF1__ENCSR000BKH_1__m1	4.45	TRUE	0.00324140256362809
BCLAF1	LZTS2	41	dbcorrdb__BCLAF1__ENCSR000BKH_1__m1	4.45	TRUE	0.00335038933588874
BCLAF1	M6PR	123	dbcorrdb__BCLAF1__ENCSR000BKH_1__m1	4.45	TRUE	0.0034056289089043
BCLAF1	MAGED1	204	dbcorrdb__BCLAF1__ENCSR000BKH_1__m1	4.45	TRUE	0.00327434478477572
BCLAF1	MAGEF1	162	dbcorrdb__BCLAF1__ENCSR000BKH_1__m1	4.45	TRUE	0.00328789496374598
BCLAF1	MAGEH1	118	dbcorrdb__BCLAF1__ENCSR000BKH_1__m1	4.45	TRUE	0.0031146022079782
BCLAF1	MAGI3	12	dbcorrdb__BCLAF1__ENCSR000BKH_1__m1	4.45	TRUE	0.00305746789412033
BCLAF1	MAGOH	103	dbcorrdb__BCLAF1__ENCSR000BKH_1__m1	4.45	TRUE	0.00318803893608422
BCLAF1	MAK16	20	dbcorrdb__BCLAF1__ENCSR000BKH_1__m1	4.45	TRUE	0.00445033868125632
BCLAF1	MAP1S	109	dbcorrdb__BCLAF1__ENCSR000BKH_1__m1	4.45	TRUE	0.00317274777007755
BCLAF1	MAP3K7	205	dbcorrdb__BCLAF1__ENCSR000BKH_1__m1	4.45	TRUE	0.00297180741213449
BCLAF1	MAP9	14	dbcorrdb__BCLAF1__ENCSR000BKH_1__m1	4.45	TRUE	0.00325297716132572
BCLAF1	MAPK7	185	dbcorrdb__BCLAF1__ENCSR000BKH_1__m1	4.45	TRUE	0.00284768286219981
BCLAF1	MAPK9	110	dbcorrdb__BCLAF1__ENCSR000BKH_1__m1	4.45	TRUE	0.00393275994907348
BCLAF1	MAPKAPK2	95	dbcorrdb__BCLAF1__ENCSR000BKH_1__m1	4.45	TRUE	0.00304593821738032
BCLAF1	MBNL1	35	dbcorrdb__BCLAF1__ENCSR000BKH_1__m1	4.45	TRUE	0.00268010236736076
BCLAF1	MBTD1	30	dbcorrdb__BCLAF1__ENCSR000BKH_1__m1	4.45	TRUE	0.00367088534999296
BCLAF1	MBTPS1	96	dbcorrdb__BCLAF1__ENCSR000BKH_1__m1	4.45	TRUE	0.00279919423737067
BCLAF1	MCM10	196	dbcorrdb__BCLAF1__ENCSR000BKH_1__m1	4.45	TRUE	0.00290382336670056
BCLAF1	MCM7	173	dbcorrdb__BCLAF1__ENCSR000BKH_1__m1	4.45	TRUE	0.00398733308616819
BCLAF1	MCRS1	205	dbcorrdb__BCLAF1__ENCSR000BKH_1__m1	4.45	TRUE	0.00316332530977823
BCLAF1	MDM4	212	dbcorrdb__BCLAF1__ENCSR000BKH_1__m1	4.45	TRUE	0.00304812155788136
BCLAF1	MECOM	169	dbcorrdb__BCLAF1__ENCSR000BKH_1__m1	4.45	TRUE	0.00341543760290664
BCLAF1	MED12L	108	dbcorrdb__BCLAF1__ENCSR000BKH_1__m1	4.45	TRUE	0.00320350427448434
BCLAF1	MED13L	15	dbcorrdb__BCLAF1__ENCSR000BKH_1__m1	4.45	TRUE	0.00512005321240278
BCLAF1	MED15	58	dbcorrdb__BCLAF1__ENCSR000BKH_1__m1	4.45	TRUE	0.00352292062074618
BCLAF1	MED23	22	dbcorrdb__BCLAF1__ENCSR000BKH_1__m1	4.45	TRUE	0.00288839366959034
BCLAF1	MED25	194	dbcorrdb__BCLAF1__ENCSR000BKH_1__m1	4.45	TRUE	0.00274579508077296
BCLAF1	MED31	175	dbcorrdb__BCLAF1__ENCSR000BKH_1__m1	4.45	TRUE	0.00325101698392558
BCLAF1	MED6	177	dbcorrdb__BCLAF1__ENCSR000BKH_1__m1	4.45	TRUE	0.00306845158723013
BCLAF1	MED7	164	dbcorrdb__BCLAF1__ENCSR000BKH_1__m1	4.45	TRUE	0.00327300148433614
BCLAF1	MED8	119	dbcorrdb__BCLAF1__ENCSR000BKH_1__m1	4.45	TRUE	0.00301502225277094
BCLAF1	MEF2A	22	dbcorrdb__BCLAF1__ENCSR000BKH_1__m1	4.45	TRUE	0.00395878778238276
BCLAF1	MEIS1	168	dbcorrdb__BCLAF1__ENCSR000BKH_1__m1	4.45	TRUE	0.00332913068890674
BCLAF1	MEIS2	163	dbcorrdb__BCLAF1__ENCSR000BKH_1__m1	4.45	TRUE	0.0074860059459941
BCLAF1	MEIS3	208	dbcorrdb__BCLAF1__ENCSR000BKH_1__m1	4.45	TRUE	0.00275684319137092
BCLAF1	MELK	69	dbcorrdb__BCLAF1__ENCSR000BKH_1__m1	4.45	TRUE	0.00414300714847807
BCLAF1	MEST	23	dbcorrdb__BCLAF1__ENCSR000BKH_1__m1	4.45	TRUE	0.00408915976551592
BCLAF1	METTL18	53	dbcorrdb__BCLAF1__ENCSR000BKH_1__m1	4.45	TRUE	0.00262827806972793
BCLAF1	METTL23	195	dbcorrdb__BCLAF1__ENCSR000BKH_1__m1	4.45	TRUE	0.00329946092039713
BCLAF1	METTL3	194	dbcorrdb__BCLAF1__ENCSR000BKH_1__m1	4.45	TRUE	0.00293909954582421
BCLAF1	MFN1	203	dbcorrdb__BCLAF1__ENCSR000BKH_1__m1	4.45	TRUE	0.00545371437628313
BCLAF1	MGA	116	dbcorrdb__BCLAF1__ENCSR000BKH_1__m1	4.45	TRUE	0.00334075344234763
BCLAF1	MGMT	87	dbcorrdb__BCLAF1__ENCSR000BKH_1__m1	4.45	TRUE	0.00296952086378008
BCLAF1	MIA3	63	dbcorrdb__BCLAF1__ENCSR000BKH_1__m1	4.45	TRUE	0.00316681619247111
BCLAF1	MICALL2	125	dbcorrdb__BCLAF1__ENCSR000BKH_1__m1	4.45	TRUE	0.00338628332900884
BCLAF1	MICU1	81	dbcorrdb__BCLAF1__ENCSR000BKH_1__m1	4.45	TRUE	0.00433273752422353
BCLAF1	MID1IP1	124	dbcorrdb__BCLAF1__ENCSR000BKH_1__m1	4.45	TRUE	0.00307874669477984
BCLAF1	MIDN	175	dbcorrdb__BCLAF1__ENCSR000BKH_1__m1	4.45	TRUE	0.0040380530509076
BCLAF1	MINK1	174	dbcorrdb__BCLAF1__ENCSR000BKH_1__m1	4.45	TRUE	0.00333318691749103
BCLAF1	MINPP1	175	dbcorrdb__BCLAF1__ENCSR000BKH_1__m1	4.45	TRUE	0.00267908996066502
BCLAF1	MLF2	114	dbcorrdb__BCLAF1__ENCSR000BKH_1__m1	4.45	TRUE	0.00364309035042871
BCLAF1	MNT	55	dbcorrdb__BCLAF1__ENCSR000BKH_1__m1	4.45	TRUE	0.00347071052306328
BCLAF1	MOSPD1	23	dbcorrdb__BCLAF1__ENCSR000BKH_1__m1	4.45	TRUE	0.00313361172962994
BCLAF1	MPHOSPH10	16	dbcorrdb__BCLAF1__ENCSR000BKH_1__m1	4.45	TRUE	0.00422324620377897
BCLAF1	MPZL1	95	dbcorrdb__BCLAF1__ENCSR000BKH_1__m1	4.45	TRUE	0.00340976273842108
BCLAF1	MRC2	183	dbcorrdb__BCLAF1__ENCSR000BKH_1__m1	4.45	TRUE	0.00294570252162139
BCLAF1	MRPL13	151	dbcorrdb__BCLAF1__ENCSR000BKH_1__m1	4.45	TRUE	0.00319554050287549
BCLAF1	MRPL16	41	dbcorrdb__BCLAF1__ENCSR000BKH_1__m1	4.45	TRUE	0.00296072827815082
BCLAF1	MRPL27	138	dbcorrdb__BCLAF1__ENCSR000BKH_1__m1	4.45	TRUE	0.00297137301911514
BCLAF1	MRPL28	104	dbcorrdb__BCLAF1__ENCSR000BKH_1__m1	4.45	TRUE	0.00275175394109554
BCLAF1	MRPL3	196	dbcorrdb__BCLAF1__ENCSR000BKH_1__m1	4.45	TRUE	0.00366330755202933
BCLAF1	MRPL39	9	dbcorrdb__BCLAF1__ENCSR000BKH_1__m1	4.45	TRUE	0.00276827821180527
BCLAF1	MRPL43	117	dbcorrdb__BCLAF1__ENCSR000BKH_1__m1	4.45	TRUE	0.00345196852684278
BCLAF1	MRPL47	196	dbcorrdb__BCLAF1__ENCSR000BKH_1__m1	4.45	TRUE	0.00406424467401948
BCLAF1	MRPL48	140	dbcorrdb__BCLAF1__ENCSR000BKH_1__m1	4.45	TRUE	0.00406126854236005
BCLAF1	MRPL51	180	dbcorrdb__BCLAF1__ENCSR000BKH_1__m1	4.45	TRUE	0.00361635705809538
BCLAF1	MRPL54	146	dbcorrdb__BCLAF1__ENCSR000BKH_1__m1	4.45	TRUE	0.00297918751057464
BCLAF1	MRPS18A	136	dbcorrdb__BCLAF1__ENCSR000BKH_1__m1	4.45	TRUE	0.00304287018849335
BCLAF1	MRPS18C	8	dbcorrdb__BCLAF1__ENCSR000BKH_1__m1	4.45	TRUE	0.00344434708798904
BCLAF1	MRPS22	186	dbcorrdb__BCLAF1__ENCSR000BKH_1__m1	4.45	TRUE	0.00315002456953135
BCLAF1	MRPS23	130	dbcorrdb__BCLAF1__ENCSR000BKH_1__m1	4.45	TRUE	0.00317771293008036
BCLAF1	MRPS33	12	dbcorrdb__BCLAF1__ENCSR000BKH_1__m1	4.45	TRUE	0.00359056296533619
BCLAF1	MRRF	35	dbcorrdb__BCLAF1__ENCSR000BKH_1__m1	4.45	TRUE	0.00317986136280233
BCLAF1	MSL1	62	dbcorrdb__BCLAF1__ENCSR000BKH_1__m1	4.45	TRUE	0.004506168602021
BCLAF1	MTA2	187	dbcorrdb__BCLAF1__ENCSR000BKH_1__m1	4.45	TRUE	0.00320470407121188
BCLAF1	MTAP	17	dbcorrdb__BCLAF1__ENCSR000BKH_1__m1	4.45	TRUE	0.00328909957992669
BCLAF1	MTF2	97	dbcorrdb__BCLAF1__ENCSR000BKH_1__m1	4.45	TRUE	0.00499847369627599
BCLAF1	MTFR1L	118	dbcorrdb__BCLAF1__ENCSR000BKH_1__m1	4.45	TRUE	0.00351495737958051
BCLAF1	MTIF2	167	dbcorrdb__BCLAF1__ENCSR000BKH_1__m1	4.45	TRUE	0.00290934096333104
BCLAF1	MTIF3	203	dbcorrdb__BCLAF1__ENCSR000BKH_1__m1	4.45	TRUE	0.00273845753519425
BCLAF1	MTMR4	209	dbcorrdb__BCLAF1__ENCSR000BKH_1__m1	4.45	TRUE	0.00305660510042921
BCLAF1	MTMR9	208	dbcorrdb__BCLAF1__ENCSR000BKH_1__m1	4.45	TRUE	0.00318400012416553
BCLAF1	MTX2	202	dbcorrdb__BCLAF1__ENCSR000BKH_1__m1	4.45	TRUE	0.0030196267770985
BCLAF1	MUL1	183	dbcorrdb__BCLAF1__ENCSR000BKH_1__m1	4.45	TRUE	0.0026315080255269
BCLAF1	MYADM	22	dbcorrdb__BCLAF1__ENCSR000BKH_1__m1	4.45	TRUE	0.00282781275872719
BCLAF1	MYO10	68	dbcorrdb__BCLAF1__ENCSR000BKH_1__m1	4.45	TRUE	0.00371621309561419
BCLAF1	MYO1B	75	dbcorrdb__BCLAF1__ENCSR000BKH_1__m1	4.45	TRUE	0.0027130571263628
BCLAF1	MYO1C	177	dbcorrdb__BCLAF1__ENCSR000BKH_1__m1	4.45	TRUE	0.00274568932326233
BCLAF1	MYO1E	56	dbcorrdb__BCLAF1__ENCSR000BKH_1__m1	4.45	TRUE	0.00301348961000109
BCLAF1	NAA20	191	dbcorrdb__BCLAF1__ENCSR000BKH_1__m1	4.45	TRUE	0.00321856901874835
BCLAF1	NAA35	193	dbcorrdb__BCLAF1__ENCSR000BKH_1__m1	4.45	TRUE	0.00285004918755215
BCLAF1	NAA60	112	dbcorrdb__BCLAF1__ENCSR000BKH_1__m1	4.45	TRUE	0.0030094129626052
BCLAF1	NAB1	106	dbcorrdb__BCLAF1__ENCSR000BKH_1__m1	4.45	TRUE	0.003358596477314
BCLAF1	NAGK	47	dbcorrdb__BCLAF1__ENCSR000BKH_1__m1	4.45	TRUE	0.0026118018273559
BCLAF1	NAP1L1	12	dbcorrdb__BCLAF1__ENCSR000BKH_1__m1	4.45	TRUE	0.00522678525760635
BCLAF1	NAPEPLD	130	dbcorrdb__BCLAF1__ENCSR000BKH_1__m1	4.45	TRUE	0.00302974595151429
BCLAF1	NCBP1	77	dbcorrdb__BCLAF1__ENCSR000BKH_1__m1	4.45	TRUE	0.00314431972949098
BCLAF1	NCK2	188	dbcorrdb__BCLAF1__ENCSR000BKH_1__m1	4.45	TRUE	0.00293869418228205
BCLAF1	NCOA2	53	dbcorrdb__BCLAF1__ENCSR000BKH_1__m1	4.45	TRUE	0.0034371981247491
BCLAF1	NCOA3	121	dbcorrdb__BCLAF1__ENCSR000BKH_1__m1	4.45	TRUE	0.00282110045097692
BCLAF1	NCOA5	57	dbcorrdb__BCLAF1__ENCSR000BKH_1__m1	4.45	TRUE	0.00329114156967294
BCLAF1	NCSTN	209	dbcorrdb__BCLAF1__ENCSR000BKH_1__m1	4.45	TRUE	0.00298242320870105
BCLAF1	NDUFA13	214	dbcorrdb__BCLAF1__ENCSR000BKH_1__m1	4.45	TRUE	0.00317714538863227
BCLAF1	NDUFB3	132	dbcorrdb__BCLAF1__ENCSR000BKH_1__m1	4.45	TRUE	0.00340728653185121
BCLAF1	NDUFB6	42	dbcorrdb__BCLAF1__ENCSR000BKH_1__m1	4.45	TRUE	0.00324486714520534
BCLAF1	NDUFB7	33	dbcorrdb__BCLAF1__ENCSR000BKH_1__m1	4.45	TRUE	0.00350175916793124
BCLAF1	NDUFS3	207	dbcorrdb__BCLAF1__ENCSR000BKH_1__m1	4.45	TRUE	0.00388146463297841
BCLAF1	NECAP2	157	dbcorrdb__BCLAF1__ENCSR000BKH_1__m1	4.45	TRUE	0.00268473752438642
BCLAF1	NECTIN1	12	dbcorrdb__BCLAF1__ENCSR000BKH_1__m1	4.45	TRUE	0.00330025624383127
BCLAF1	NEDD9	193	dbcorrdb__BCLAF1__ENCSR000BKH_1__m1	4.45	TRUE	0.00346657596601836
BCLAF1	NEIL2	127	dbcorrdb__BCLAF1__ENCSR000BKH_1__m1	4.45	TRUE	0.00315980525715049
BCLAF1	NEK9	173	dbcorrdb__BCLAF1__ENCSR000BKH_1__m1	4.45	TRUE	0.00275619688443769
BCLAF1	NELFE	208	dbcorrdb__BCLAF1__ENCSR000BKH_1__m1	4.45	TRUE	0.00351222231238541
BCLAF1	NET1	21	dbcorrdb__BCLAF1__ENCSR000BKH_1__m1	4.45	TRUE	0.0034838522700109
BCLAF1	NF1	173	dbcorrdb__BCLAF1__ENCSR000BKH_1__m1	4.45	TRUE	0.00506866484485961
BCLAF1	NFATC3	21	dbcorrdb__BCLAF1__ENCSR000BKH_1__m1	4.45	TRUE	0.00300483539833178
BCLAF1	NFE2L1	63	dbcorrdb__BCLAF1__ENCSR000BKH_1__m1	4.45	TRUE	0.00304088897536891
BCLAF1	NFE2L3	5	dbcorrdb__BCLAF1__ENCSR000BKH_1__m1	4.45	TRUE	0.00336979762139227
BCLAF1	NFIL3	78	dbcorrdb__BCLAF1__ENCSR000BKH_1__m1	4.45	TRUE	0.00278723648904367
BCLAF1	NFKBIL1	169	dbcorrdb__BCLAF1__ENCSR000BKH_1__m1	4.45	TRUE	0.00287872310016177
BCLAF1	NFYA	188	dbcorrdb__BCLAF1__ENCSR000BKH_1__m1	4.45	TRUE	0.00272640917611888
BCLAF1	NFYB	10	dbcorrdb__BCLAF1__ENCSR000BKH_1__m1	4.45	TRUE	0.00400278972706414
BCLAF1	NIP7	208	dbcorrdb__BCLAF1__ENCSR000BKH_1__m1	4.45	TRUE	0.00282472125520924
BCLAF1	NIPBL	210	dbcorrdb__BCLAF1__ENCSR000BKH_1__m1	4.45	TRUE	0.00639611993432032
BCLAF1	NKIRAS2	203	dbcorrdb__BCLAF1__ENCSR000BKH_1__m1	4.45	TRUE	0.00346137391212804
BCLAF1	NKRF	103	dbcorrdb__BCLAF1__ENCSR000BKH_1__m1	4.45	TRUE	0.00270936666836972
BCLAF1	NLK	109	dbcorrdb__BCLAF1__ENCSR000BKH_1__m1	4.45	TRUE	0.00275874126301523
BCLAF1	NME1	163	dbcorrdb__BCLAF1__ENCSR000BKH_1__m1	4.45	TRUE	0.00374635101962302
BCLAF1	NME7	200	dbcorrdb__BCLAF1__ENCSR000BKH_1__m1	4.45	TRUE	0.00337165904236474
BCLAF1	NOC3L	206	dbcorrdb__BCLAF1__ENCSR000BKH_1__m1	4.45	TRUE	0.00304225844098995
BCLAF1	NOL8	93	dbcorrdb__BCLAF1__ENCSR000BKH_1__m1	4.45	TRUE	0.00272690839551026
BCLAF1	NOLC1	9	dbcorrdb__BCLAF1__ENCSR000BKH_1__m1	4.45	TRUE	0.00420686708927206
BCLAF1	NOP10	143	dbcorrdb__BCLAF1__ENCSR000BKH_1__m1	4.45	TRUE	0.0035356083325163
BCLAF1	NOP56	20	dbcorrdb__BCLAF1__ENCSR000BKH_1__m1	4.45	TRUE	0.00404438037351471
BCLAF1	NOP58	114	dbcorrdb__BCLAF1__ENCSR000BKH_1__m1	4.45	TRUE	0.00581783942320739
BCLAF1	NOSIP	213	dbcorrdb__BCLAF1__ENCSR000BKH_1__m1	4.45	TRUE	0.00283432897409951
BCLAF1	NPLOC4	70	dbcorrdb__BCLAF1__ENCSR000BKH_1__m1	4.45	TRUE	0.00287848690881063
BCLAF1	NR2F1	46	dbcorrdb__BCLAF1__ENCSR000BKH_1__m1	4.45	TRUE	0.0030225254908985
BCLAF1	NR2F6	149	dbcorrdb__BCLAF1__ENCSR000BKH_1__m1	4.45	TRUE	0.003584507949448
BCLAF1	NR3C1	151	dbcorrdb__BCLAF1__ENCSR000BKH_1__m1	4.45	TRUE	0.00312711246428014
BCLAF1	NRAS	151	dbcorrdb__BCLAF1__ENCSR000BKH_1__m1	4.45	TRUE	0.00363293343456454
BCLAF1	NRDC	158	dbcorrdb__BCLAF1__ENCSR000BKH_1__m1	4.45	TRUE	0.00427914488454355
BCLAF1	NSA2	207	dbcorrdb__BCLAF1__ENCSR000BKH_1__m1	4.45	TRUE	0.00300080083775601
BCLAF1	NSUN5	104	dbcorrdb__BCLAF1__ENCSR000BKH_1__m1	4.45	TRUE	0.00315928137537943
BCLAF1	NSUN6	206	dbcorrdb__BCLAF1__ENCSR000BKH_1__m1	4.45	TRUE	0.00257651127788271
BCLAF1	NTMT1	170	dbcorrdb__BCLAF1__ENCSR000BKH_1__m1	4.45	TRUE	0.00300396904538237
BCLAF1	NUAK2	16	dbcorrdb__BCLAF1__ENCSR000BKH_1__m1	4.45	TRUE	0.00335533266665931
BCLAF1	NUDT1	71	dbcorrdb__BCLAF1__ENCSR000BKH_1__m1	4.45	TRUE	0.00348736765142433
BCLAF1	NUDT12	152	dbcorrdb__BCLAF1__ENCSR000BKH_1__m1	4.45	TRUE	0.00287163898388957
BCLAF1	NUMA1	132	dbcorrdb__BCLAF1__ENCSR000BKH_1__m1	4.45	TRUE	0.00389717391632315
BCLAF1	NUP155	155	dbcorrdb__BCLAF1__ENCSR000BKH_1__m1	4.45	TRUE	0.00360566261349197
BCLAF1	NUP214	140	dbcorrdb__BCLAF1__ENCSR000BKH_1__m1	4.45	TRUE	0.00312725473639645
BCLAF1	NUP35	54	dbcorrdb__BCLAF1__ENCSR000BKH_1__m1	4.45	TRUE	0.00318648594037382
BCLAF1	NUP50	119	dbcorrdb__BCLAF1__ENCSR000BKH_1__m1	4.45	TRUE	0.00475996652179075
BCLAF1	NUP54	118	dbcorrdb__BCLAF1__ENCSR000BKH_1__m1	4.45	TRUE	0.00390562519184132
BCLAF1	NUP93	183	dbcorrdb__BCLAF1__ENCSR000BKH_1__m1	4.45	TRUE	0.00374199250984758
BCLAF1	NUTF2	15	dbcorrdb__BCLAF1__ENCSR000BKH_1__m1	4.45	TRUE	0.0036055050874527
BCLAF1	NXN	169	dbcorrdb__BCLAF1__ENCSR000BKH_1__m1	4.45	TRUE	0.00354784461614332
BCLAF1	NXT1	22	dbcorrdb__BCLAF1__ENCSR000BKH_1__m1	4.45	TRUE	0.00304534954473399
BCLAF1	NXT2	190	dbcorrdb__BCLAF1__ENCSR000BKH_1__m1	4.45	TRUE	0.00285357095186352
BCLAF1	OARD1	185	dbcorrdb__BCLAF1__ENCSR000BKH_1__m1	4.45	TRUE	0.00310477518330163
BCLAF1	ODC1	160	dbcorrdb__BCLAF1__ENCSR000BKH_1__m1	4.45	TRUE	0.00438126839704879
BCLAF1	OGT	63	dbcorrdb__BCLAF1__ENCSR000BKH_1__m1	4.45	TRUE	0.00306783347568128
BCLAF1	OPA1	16	dbcorrdb__BCLAF1__ENCSR000BKH_1__m1	4.45	TRUE	0.00415093313912456
BCLAF1	ORC4	131	dbcorrdb__BCLAF1__ENCSR000BKH_1__m1	4.45	TRUE	0.00287368301775323
BCLAF1	OSBP	19	dbcorrdb__BCLAF1__ENCSR000BKH_1__m1	4.45	TRUE	0.00353199806188207
BCLAF1	OSBPL11	143	dbcorrdb__BCLAF1__ENCSR000BKH_1__m1	4.45	TRUE	0.0027418407751321
BCLAF1	OSBPL2	92	dbcorrdb__BCLAF1__ENCSR000BKH_1__m1	4.45	TRUE	0.002557542182973
BCLAF1	OSBPL8	107	dbcorrdb__BCLAF1__ENCSR000BKH_1__m1	4.45	TRUE	0.00323135905441351
BCLAF1	OSGEPL1	131	dbcorrdb__BCLAF1__ENCSR000BKH_1__m1	4.45	TRUE	0.00360496334856086
BCLAF1	OTUB1	86	dbcorrdb__BCLAF1__ENCSR000BKH_1__m1	4.45	TRUE	0.00417016173277556
BCLAF1	OTUD4	115	dbcorrdb__BCLAF1__ENCSR000BKH_1__m1	4.45	TRUE	0.00350281713535711
BCLAF1	OTUD5	175	dbcorrdb__BCLAF1__ENCSR000BKH_1__m1	4.45	TRUE	0.00296069134585334
BCLAF1	OTUD7B	194	dbcorrdb__BCLAF1__ENCSR000BKH_1__m1	4.45	TRUE	0.00409514557324307
BCLAF1	OTULIN	17	dbcorrdb__BCLAF1__ENCSR000BKH_1__m1	4.45	TRUE	0.00288895180743351
BCLAF1	OXNAD1	173	dbcorrdb__BCLAF1__ENCSR000BKH_1__m1	4.45	TRUE	0.00286301587614099
BCLAF1	OXR1	24	dbcorrdb__BCLAF1__ENCSR000BKH_1__m1	4.45	TRUE	0.00263634936558412
BCLAF1	OXSR1	105	dbcorrdb__BCLAF1__ENCSR000BKH_1__m1	4.45	TRUE	0.00635810764072161
BCLAF1	P4HA2	63	dbcorrdb__BCLAF1__ENCSR000BKH_1__m1	4.45	TRUE	0.00302194009569103
BCLAF1	PAAF1	129	dbcorrdb__BCLAF1__ENCSR000BKH_1__m1	4.45	TRUE	0.00282672579675223
BCLAF1	PABPC1	68	dbcorrdb__BCLAF1__ENCSR000BKH_1__m1	4.45	TRUE	0.00451735849438928
BCLAF1	PABPC4	62	dbcorrdb__BCLAF1__ENCSR000BKH_1__m1	4.45	TRUE	0.00518472905137221
BCLAF1	PABPN1	159	dbcorrdb__BCLAF1__ENCSR000BKH_1__m1	4.45	TRUE	0.00444172566475034
BCLAF1	PAFAH1B1	100	dbcorrdb__BCLAF1__ENCSR000BKH_1__m1	4.45	TRUE	0.00454256668885916
BCLAF1	PAFAH1B2	213	dbcorrdb__BCLAF1__ENCSR000BKH_1__m1	4.45	TRUE	0.00358492371836732
BCLAF1	PAFAH1B3	10	dbcorrdb__BCLAF1__ENCSR000BKH_1__m1	4.45	TRUE	0.00303419487557668
BCLAF1	PAIP2	191	dbcorrdb__BCLAF1__ENCSR000BKH_1__m1	4.45	TRUE	0.00360456064570446
BCLAF1	PAK1IP1	152	dbcorrdb__BCLAF1__ENCSR000BKH_1__m1	4.45	TRUE	0.00346697538098504
BCLAF1	PAK2	57	dbcorrdb__BCLAF1__ENCSR000BKH_1__m1	4.45	TRUE	0.00502674998607441
BCLAF1	PAN3	56	dbcorrdb__BCLAF1__ENCSR000BKH_1__m1	4.45	TRUE	0.00300639026251183
BCLAF1	PARD6B	120	dbcorrdb__BCLAF1__ENCSR000BKH_1__m1	4.45	TRUE	0.00305034413607087
BCLAF1	PARG	159	dbcorrdb__BCLAF1__ENCSR000BKH_1__m1	4.45	TRUE	0.00404504354203254
BCLAF1	PARK7	147	dbcorrdb__BCLAF1__ENCSR000BKH_1__m1	4.45	TRUE	0.00424667200965934
BCLAF1	PATL1	201	dbcorrdb__BCLAF1__ENCSR000BKH_1__m1	4.45	TRUE	0.00284304330123336
BCLAF1	PAX3	40	dbcorrdb__BCLAF1__ENCSR000BKH_1__m1	4.45	TRUE	0.00309158767497813
BCLAF1	PBK	40	dbcorrdb__BCLAF1__ENCSR000BKH_1__m1	4.45	TRUE	0.00287752322526892
BCLAF1	PCBP1	129	dbcorrdb__BCLAF1__ENCSR000BKH_1__m1	4.45	TRUE	0.00376981745340826
BCLAF1	PCDH7	62	dbcorrdb__BCLAF1__ENCSR000BKH_1__m1	4.45	TRUE	0.00287800589055093
BCLAF1	PCED1A	179	dbcorrdb__BCLAF1__ENCSR000BKH_1__m1	4.45	TRUE	0.00293530524393175
BCLAF1	PCGF2	94	dbcorrdb__BCLAF1__ENCSR000BKH_1__m1	4.45	TRUE	0.0034057395976231
BCLAF1	PCGF3	49	dbcorrdb__BCLAF1__ENCSR000BKH_1__m1	4.45	TRUE	0.00510491930381884
BCLAF1	PCID2	78	dbcorrdb__BCLAF1__ENCSR000BKH_1__m1	4.45	TRUE	0.00324241442017868
BCLAF1	PCM1	173	dbcorrdb__BCLAF1__ENCSR000BKH_1__m1	4.45	TRUE	0.00777189793290019
BCLAF1	PCNX3	174	dbcorrdb__BCLAF1__ENCSR000BKH_1__m1	4.45	TRUE	0.00349555469961934
BCLAF1	PCNX4	32	dbcorrdb__BCLAF1__ENCSR000BKH_1__m1	4.45	TRUE	0.00376215915210575
BCLAF1	PCYT1A	148	dbcorrdb__BCLAF1__ENCSR000BKH_1__m1	4.45	TRUE	0.00310846925278339
BCLAF1	PDAP1	206	dbcorrdb__BCLAF1__ENCSR000BKH_1__m1	4.45	TRUE	0.00512631608354536
BCLAF1	PDCD10	90	dbcorrdb__BCLAF1__ENCSR000BKH_1__m1	4.45	TRUE	0.00350806173862189
BCLAF1	PDCD11	190	dbcorrdb__BCLAF1__ENCSR000BKH_1__m1	4.45	TRUE	0.00459460268938175
BCLAF1	PDCD6	165	dbcorrdb__BCLAF1__ENCSR000BKH_1__m1	4.45	TRUE	0.00424399932359489
BCLAF1	PDCL	28	dbcorrdb__BCLAF1__ENCSR000BKH_1__m1	4.45	TRUE	0.00288195070670165
BCLAF1	PDE4D	116	dbcorrdb__BCLAF1__ENCSR000BKH_1__m1	4.45	TRUE	0.00336420227433499
BCLAF1	PDGFRA	35	dbcorrdb__BCLAF1__ENCSR000BKH_1__m1	4.45	TRUE	0.00356331466608879
BCLAF1	PDPK1	93	dbcorrdb__BCLAF1__ENCSR000BKH_1__m1	4.45	TRUE	0.00318849092766626
BCLAF1	PDS5A	37	dbcorrdb__BCLAF1__ENCSR000BKH_1__m1	4.45	TRUE	0.00424507407559299
BCLAF1	PDS5B	55	dbcorrdb__BCLAF1__ENCSR000BKH_1__m1	4.45	TRUE	0.00442398788684248
BCLAF1	PDZD11	178	dbcorrdb__BCLAF1__ENCSR000BKH_1__m1	4.45	TRUE	0.00286871973165447
BCLAF1	PFDN6	166	dbcorrdb__BCLAF1__ENCSR000BKH_1__m1	4.45	TRUE	0.00355726176803001
BCLAF1	PFKM	175	dbcorrdb__BCLAF1__ENCSR000BKH_1__m1	4.45	TRUE	0.00304931080828585
BCLAF1	PGGT1B	43	dbcorrdb__BCLAF1__ENCSR000BKH_1__m1	4.45	TRUE	0.00402475524450788
BCLAF1	PHAX	34	dbcorrdb__BCLAF1__ENCSR000BKH_1__m1	4.45	TRUE	0.00449580390614985
BCLAF1	PHB	10	dbcorrdb__BCLAF1__ENCSR000BKH_1__m1	4.45	TRUE	0.00419698280024759
BCLAF1	PHF23	204	dbcorrdb__BCLAF1__ENCSR000BKH_1__m1	4.45	TRUE	0.0033014938786673
BCLAF1	PHF3	25	dbcorrdb__BCLAF1__ENCSR000BKH_1__m1	4.45	TRUE	0.00615211888044798
BCLAF1	PHF6	179	dbcorrdb__BCLAF1__ENCSR000BKH_1__m1	4.45	TRUE	0.00584188632687969
BCLAF1	PHGDH	2	dbcorrdb__BCLAF1__ENCSR000BKH_1__m1	4.45	TRUE	0.00330842020201627
BCLAF1	PHLDB2	93	dbcorrdb__BCLAF1__ENCSR000BKH_1__m1	4.45	TRUE	0.00329751449889545
BCLAF1	PHRF1	214	dbcorrdb__BCLAF1__ENCSR000BKH_1__m1	4.45	TRUE	0.00300043776092853
BCLAF1	PIBF1	155	dbcorrdb__BCLAF1__ENCSR000BKH_1__m1	4.45	TRUE	0.00339186621051562
BCLAF1	PICK1	214	dbcorrdb__BCLAF1__ENCSR000BKH_1__m1	4.45	TRUE	0.00381836265753414
BCLAF1	PIGC	180	dbcorrdb__BCLAF1__ENCSR000BKH_1__m1	4.45	TRUE	0.00307796280255361
BCLAF1	PIGT	201	dbcorrdb__BCLAF1__ENCSR000BKH_1__m1	4.45	TRUE	0.0032429733094739
BCLAF1	PIGU	9	dbcorrdb__BCLAF1__ENCSR000BKH_1__m1	4.45	TRUE	0.00289339395992395
BCLAF1	PIK3C2A	132	dbcorrdb__BCLAF1__ENCSR000BKH_1__m1	4.45	TRUE	0.00294973788531535
BCLAF1	PIK3C3	208	dbcorrdb__BCLAF1__ENCSR000BKH_1__m1	4.45	TRUE	0.00512595394578829
BCLAF1	PIK3R1	102	dbcorrdb__BCLAF1__ENCSR000BKH_1__m1	4.45	TRUE	0.00292214604672658
BCLAF1	PIP5K1A	52	dbcorrdb__BCLAF1__ENCSR000BKH_1__m1	4.45	TRUE	0.00418743813891236
BCLAF1	PJA1	53	dbcorrdb__BCLAF1__ENCSR000BKH_1__m1	4.45	TRUE	0.00301295334833384
BCLAF1	PLCD1	113	dbcorrdb__BCLAF1__ENCSR000BKH_1__m1	4.45	TRUE	0.0034100641680283
BCLAF1	PLEKHG3	187	dbcorrdb__BCLAF1__ENCSR000BKH_1__m1	4.45	TRUE	0.00341434454639989
BCLAF1	PLK1	73	dbcorrdb__BCLAF1__ENCSR000BKH_1__m1	4.45	TRUE	0.00274431693031796
BCLAF1	PLOD3	205	dbcorrdb__BCLAF1__ENCSR000BKH_1__m1	4.45	TRUE	0.00264115346051561
BCLAF1	PMPCA	185	dbcorrdb__BCLAF1__ENCSR000BKH_1__m1	4.45	TRUE	0.00291650422468087
BCLAF1	PMPCB	100	dbcorrdb__BCLAF1__ENCSR000BKH_1__m1	4.45	TRUE	0.00306400484464425
BCLAF1	PNISR	205	dbcorrdb__BCLAF1__ENCSR000BKH_1__m1	4.45	TRUE	0.00495918802651924
BCLAF1	PNN	20	dbcorrdb__BCLAF1__ENCSR000BKH_1__m1	4.45	TRUE	0.00806012764655965
BCLAF1	PNPLA8	171	dbcorrdb__BCLAF1__ENCSR000BKH_1__m1	4.45	TRUE	0.00275768619436946
BCLAF1	POLDIP2	193	dbcorrdb__BCLAF1__ENCSR000BKH_1__m1	4.45	TRUE	0.00341076924808003
BCLAF1	POLDIP3	137	dbcorrdb__BCLAF1__ENCSR000BKH_1__m1	4.45	TRUE	0.00323212747614347
BCLAF1	POLQ	6	dbcorrdb__BCLAF1__ENCSR000BKH_1__m1	4.45	TRUE	0.003014457206988
BCLAF1	POLR2A	190	dbcorrdb__BCLAF1__ENCSR000BKH_1__m1	4.45	TRUE	0.00272443324765475
BCLAF1	POLR2C	191	dbcorrdb__BCLAF1__ENCSR000BKH_1__m1	4.45	TRUE	0.00281877599248075
BCLAF1	POLR2F	61	dbcorrdb__BCLAF1__ENCSR000BKH_1__m1	4.45	TRUE	0.00390992460867186
BCLAF1	POLR2H	172	dbcorrdb__BCLAF1__ENCSR000BKH_1__m1	4.45	TRUE	0.00329745560819958
BCLAF1	POLR3B	78	dbcorrdb__BCLAF1__ENCSR000BKH_1__m1	4.45	TRUE	0.00279815222997412
BCLAF1	POLR3D	114	dbcorrdb__BCLAF1__ENCSR000BKH_1__m1	4.45	TRUE	0.00455803651968349
BCLAF1	POU2F1	172	dbcorrdb__BCLAF1__ENCSR000BKH_1__m1	4.45	TRUE	0.00333891013757881
BCLAF1	PPAN	191	dbcorrdb__BCLAF1__ENCSR000BKH_1__m1	4.45	TRUE	0.00283433626335465
BCLAF1	PPHLN1	105	dbcorrdb__BCLAF1__ENCSR000BKH_1__m1	4.45	TRUE	0.00298872762269042
BCLAF1	PPID	207	dbcorrdb__BCLAF1__ENCSR000BKH_1__m1	4.45	TRUE	0.00385951039698385
BCLAF1	PPIG	188	dbcorrdb__BCLAF1__ENCSR000BKH_1__m1	4.45	TRUE	0.00447242418036467
BCLAF1	PPIL1	197	dbcorrdb__BCLAF1__ENCSR000BKH_1__m1	4.45	TRUE	0.00340143890614884
BCLAF1	PPIL2	198	dbcorrdb__BCLAF1__ENCSR000BKH_1__m1	4.45	TRUE	0.00355427332143278
BCLAF1	PPIP5K2	32	dbcorrdb__BCLAF1__ENCSR000BKH_1__m1	4.45	TRUE	0.00323469451407958
BCLAF1	PPME1	193	dbcorrdb__BCLAF1__ENCSR000BKH_1__m1	4.45	TRUE	0.00292058750099163
BCLAF1	PPP1CA	82	dbcorrdb__BCLAF1__ENCSR000BKH_1__m1	4.45	TRUE	0.00342266822224097
BCLAF1	PPP1R11	193	dbcorrdb__BCLAF1__ENCSR000BKH_1__m1	4.45	TRUE	0.00309265253354442
BCLAF1	PPP1R9B	151	dbcorrdb__BCLAF1__ENCSR000BKH_1__m1	4.45	TRUE	0.00263846517745398
BCLAF1	PPP2R5A	36	dbcorrdb__BCLAF1__ENCSR000BKH_1__m1	4.45	TRUE	0.00267019863713114
BCLAF1	PPP2R5E	154	dbcorrdb__BCLAF1__ENCSR000BKH_1__m1	4.45	TRUE	0.00489009300885242
BCLAF1	PPP4C	197	dbcorrdb__BCLAF1__ENCSR000BKH_1__m1	4.45	TRUE	0.0029306974934091
BCLAF1	PRDM2	89	dbcorrdb__BCLAF1__ENCSR000BKH_1__m1	4.45	TRUE	0.00289354575919675
BCLAF1	PRELID1	196	dbcorrdb__BCLAF1__ENCSR000BKH_1__m1	4.45	TRUE	0.003396799782739
BCLAF1	PREX1	15	dbcorrdb__BCLAF1__ENCSR000BKH_1__m1	4.45	TRUE	0.00316726064008274
BCLAF1	PRICKLE1	185	dbcorrdb__BCLAF1__ENCSR000BKH_1__m1	4.45	TRUE	0.0027746844569265
BCLAF1	PRKACA	186	dbcorrdb__BCLAF1__ENCSR000BKH_1__m1	4.45	TRUE	0.00279623904243453
BCLAF1	PRKACB	179	dbcorrdb__BCLAF1__ENCSR000BKH_1__m1	4.45	TRUE	0.00262065034496062
BCLAF1	PRKCSH	209	dbcorrdb__BCLAF1__ENCSR000BKH_1__m1	4.45	TRUE	0.00499322424817606
BCLAF1	PRKD3	7	dbcorrdb__BCLAF1__ENCSR000BKH_1__m1	4.45	TRUE	0.0050480010784242
BCLAF1	PRPF19	188	dbcorrdb__BCLAF1__ENCSR000BKH_1__m1	4.45	TRUE	0.00365995934956336
BCLAF1	PRPF38A	161	dbcorrdb__BCLAF1__ENCSR000BKH_1__m1	4.45	TRUE	0.00292952393852329
BCLAF1	PRPF4B	195	dbcorrdb__BCLAF1__ENCSR000BKH_1__m1	4.45	TRUE	0.00679876753323133
BCLAF1	PRPF6	202	dbcorrdb__BCLAF1__ENCSR000BKH_1__m1	4.45	TRUE	0.00353806027913015
BCLAF1	PRR3	213	dbcorrdb__BCLAF1__ENCSR000BKH_1__m1	4.45	TRUE	0.00388239308488588
BCLAF1	PRR7	18	dbcorrdb__BCLAF1__ENCSR000BKH_1__m1	4.45	TRUE	0.00263123161299112
BCLAF1	PRRC2C	171	dbcorrdb__BCLAF1__ENCSR000BKH_1__m1	4.45	TRUE	0.00785757280144265
BCLAF1	PSEN1	191	dbcorrdb__BCLAF1__ENCSR000BKH_1__m1	4.45	TRUE	0.0027342722438723
BCLAF1	PSMA5	44	dbcorrdb__BCLAF1__ENCSR000BKH_1__m1	4.45	TRUE	0.00362048584577812
BCLAF1	PSMA6	196	dbcorrdb__BCLAF1__ENCSR000BKH_1__m1	4.45	TRUE	0.00355711556040664
BCLAF1	PSMB3	78	dbcorrdb__BCLAF1__ENCSR000BKH_1__m1	4.45	TRUE	0.00319297787202359
BCLAF1	PSMB7	206	dbcorrdb__BCLAF1__ENCSR000BKH_1__m1	4.45	TRUE	0.00395211425987291
BCLAF1	PSMC1	85	dbcorrdb__BCLAF1__ENCSR000BKH_1__m1	4.45	TRUE	0.00375192182995851
BCLAF1	PSMC2	204	dbcorrdb__BCLAF1__ENCSR000BKH_1__m1	4.45	TRUE	0.00313017087689895
BCLAF1	PSMC3IP	74	dbcorrdb__BCLAF1__ENCSR000BKH_1__m1	4.45	TRUE	0.00268918797556692
BCLAF1	PSMC4	80	dbcorrdb__BCLAF1__ENCSR000BKH_1__m1	4.45	TRUE	0.00324449742864912
BCLAF1	PSMD11	55	dbcorrdb__BCLAF1__ENCSR000BKH_1__m1	4.45	TRUE	0.00369131395051959
BCLAF1	PSMD13	210	dbcorrdb__BCLAF1__ENCSR000BKH_1__m1	4.45	TRUE	0.00339898313854112
BCLAF1	PSMD14	208	dbcorrdb__BCLAF1__ENCSR000BKH_1__m1	4.45	TRUE	0.00310523293084699
BCLAF1	PSMD6	183	dbcorrdb__BCLAF1__ENCSR000BKH_1__m1	4.45	TRUE	0.00372881426576963
BCLAF1	PSME3	135	dbcorrdb__BCLAF1__ENCSR000BKH_1__m1	4.45	TRUE	0.00336984879746303
BCLAF1	PSME4	85	dbcorrdb__BCLAF1__ENCSR000BKH_1__m1	4.45	TRUE	0.00258770030945272
BCLAF1	PSMF1	136	dbcorrdb__BCLAF1__ENCSR000BKH_1__m1	4.45	TRUE	0.00262130262064863
BCLAF1	PSMG3	214	dbcorrdb__BCLAF1__ENCSR000BKH_1__m1	4.45	TRUE	0.00295027821998047
BCLAF1	PTBP1	84	dbcorrdb__BCLAF1__ENCSR000BKH_1__m1	4.45	TRUE	0.0052789542084253
BCLAF1	PTH1R	148	dbcorrdb__BCLAF1__ENCSR000BKH_1__m1	4.45	TRUE	0.00329193758764421
BCLAF1	PTP4A2	43	dbcorrdb__BCLAF1__ENCSR000BKH_1__m1	4.45	TRUE	0.00562120204613128
BCLAF1	PTPN1	101	dbcorrdb__BCLAF1__ENCSR000BKH_1__m1	4.45	TRUE	0.00428090426797033
BCLAF1	PTPN21	157	dbcorrdb__BCLAF1__ENCSR000BKH_1__m1	4.45	TRUE	0.00262575049563229
BCLAF1	PTPN23	28	dbcorrdb__BCLAF1__ENCSR000BKH_1__m1	4.45	TRUE	0.00277299538574529
BCLAF1	PTPRA	25	dbcorrdb__BCLAF1__ENCSR000BKH_1__m1	4.45	TRUE	0.00300227687262393
BCLAF1	PTPRF	157	dbcorrdb__BCLAF1__ENCSR000BKH_1__m1	4.45	TRUE	0.00372246447313881
BCLAF1	PTPRG	134	dbcorrdb__BCLAF1__ENCSR000BKH_1__m1	4.45	TRUE	0.00456936878718612
BCLAF1	PTPRJ	35	dbcorrdb__BCLAF1__ENCSR000BKH_1__m1	4.45	TRUE	0.00295937492542798
BCLAF1	PTPRS	44	dbcorrdb__BCLAF1__ENCSR000BKH_1__m1	4.45	TRUE	0.00480224131303368
BCLAF1	PTRH2	205	dbcorrdb__BCLAF1__ENCSR000BKH_1__m1	4.45	TRUE	0.00321837490333483
BCLAF1	PUF60	163	dbcorrdb__BCLAF1__ENCSR000BKH_1__m1	4.45	TRUE	0.0032809691578892
BCLAF1	PYGL	14	dbcorrdb__BCLAF1__ENCSR000BKH_1__m1	4.45	TRUE	0.0029833668044845
BCLAF1	QARS	89	dbcorrdb__BCLAF1__ENCSR000BKH_1__m1	4.45	TRUE	0.00380670104308018
BCLAF1	QKI	186	dbcorrdb__BCLAF1__ENCSR000BKH_1__m1	4.45	TRUE	0.00365952285454452
BCLAF1	RAB11A	207	dbcorrdb__BCLAF1__ENCSR000BKH_1__m1	4.45	TRUE	0.00383630508814611
BCLAF1	RAB1A	26	dbcorrdb__BCLAF1__ENCSR000BKH_1__m1	4.45	TRUE	0.00471388923417077
BCLAF1	RAB35	113	dbcorrdb__BCLAF1__ENCSR000BKH_1__m1	4.45	TRUE	0.00258283966522229
BCLAF1	RAB3GAP2	122	dbcorrdb__BCLAF1__ENCSR000BKH_1__m1	4.45	TRUE	0.00345445229398716
BCLAF1	RAB7A	189	dbcorrdb__BCLAF1__ENCSR000BKH_1__m1	4.45	TRUE	0.00591479166020511
BCLAF1	RAB8B	24	dbcorrdb__BCLAF1__ENCSR000BKH_1__m1	4.45	TRUE	0.00295566199931667
BCLAF1	RAD21	80	dbcorrdb__BCLAF1__ENCSR000BKH_1__m1	4.45	TRUE	0.00483612516747395
BCLAF1	RAD54L2	55	dbcorrdb__BCLAF1__ENCSR000BKH_1__m1	4.45	TRUE	0.00278356099062712
BCLAF1	RALA	195	dbcorrdb__BCLAF1__ENCSR000BKH_1__m1	4.45	TRUE	0.0040089609638191
BCLAF1	RAP1A	57	dbcorrdb__BCLAF1__ENCSR000BKH_1__m1	4.45	TRUE	0.00326983945638757
BCLAF1	RAP2C	202	dbcorrdb__BCLAF1__ENCSR000BKH_1__m1	4.45	TRUE	0.00299545344561885
BCLAF1	RASA1	137	dbcorrdb__BCLAF1__ENCSR000BKH_1__m1	4.45	TRUE	0.00350054187948522
BCLAF1	RASSF8	64	dbcorrdb__BCLAF1__ENCSR000BKH_1__m1	4.45	TRUE	0.00321170329512893
BCLAF1	RBBP6	58	dbcorrdb__BCLAF1__ENCSR000BKH_1__m1	4.45	TRUE	0.0045358730617265
BCLAF1	RBBP8	148	dbcorrdb__BCLAF1__ENCSR000BKH_1__m1	4.45	TRUE	0.00413165669305333
BCLAF1	RBM18	35	dbcorrdb__BCLAF1__ENCSR000BKH_1__m1	4.45	TRUE	0.00295699792935288
BCLAF1	RBM22	141	dbcorrdb__BCLAF1__ENCSR000BKH_1__m1	4.45	TRUE	0.00301923439841601
BCLAF1	RBM28	114	dbcorrdb__BCLAF1__ENCSR000BKH_1__m1	4.45	TRUE	0.0040215710430145
BCLAF1	RBPMS	1	dbcorrdb__BCLAF1__ENCSR000BKH_1__m1	4.45	TRUE	0.00326125949598912
BCLAF1	RBSN	37	dbcorrdb__BCLAF1__ENCSR000BKH_1__m1	4.45	TRUE	0.00311214248139049
BCLAF1	RCBTB2	87	dbcorrdb__BCLAF1__ENCSR000BKH_1__m1	4.45	TRUE	0.00335253772565709
BCLAF1	RCL1	2	dbcorrdb__BCLAF1__ENCSR000BKH_1__m1	4.45	TRUE	0.00287569608393722
BCLAF1	RER1	202	dbcorrdb__BCLAF1__ENCSR000BKH_1__m1	4.45	TRUE	0.00327361287923431
BCLAF1	REST	105	dbcorrdb__BCLAF1__ENCSR000BKH_1__m1	4.45	TRUE	0.0075385668369429
BCLAF1	RFC2	58	dbcorrdb__BCLAF1__ENCSR000BKH_1__m1	4.45	TRUE	0.00333306462981718
BCLAF1	RFC4	103	dbcorrdb__BCLAF1__ENCSR000BKH_1__m1	4.45	TRUE	0.00314767522297128
BCLAF1	RFESD	62	dbcorrdb__BCLAF1__ENCSR000BKH_1__m1	4.45	TRUE	0.00304008900104552
BCLAF1	RFX1	26	dbcorrdb__BCLAF1__ENCSR000BKH_1__m1	4.45	TRUE	0.00294999288459582
BCLAF1	RFXANK	148	dbcorrdb__BCLAF1__ENCSR000BKH_1__m1	4.45	TRUE	0.00433481986467146
BCLAF1	RHBDF1	115	dbcorrdb__BCLAF1__ENCSR000BKH_1__m1	4.45	TRUE	0.00269227928934602
BCLAF1	RHEB	80	dbcorrdb__BCLAF1__ENCSR000BKH_1__m1	4.45	TRUE	0.00356926973595147
BCLAF1	RHOF	73	dbcorrdb__BCLAF1__ENCSR000BKH_1__m1	4.45	TRUE	0.00276406311587703
BCLAF1	RHOQ	3	dbcorrdb__BCLAF1__ENCSR000BKH_1__m1	4.45	TRUE	0.0030864119918907
BCLAF1	RIC8A	136	dbcorrdb__BCLAF1__ENCSR000BKH_1__m1	4.45	TRUE	0.00284377612456624
BCLAF1	RIMKLB	100	dbcorrdb__BCLAF1__ENCSR000BKH_1__m1	4.45	TRUE	0.00463324211797971
BCLAF1	RIOK1	169	dbcorrdb__BCLAF1__ENCSR000BKH_1__m1	4.45	TRUE	0.00360079058208509
BCLAF1	RIOK3	190	dbcorrdb__BCLAF1__ENCSR000BKH_1__m1	4.45	TRUE	0.00323768812948099
BCLAF1	RIPK1	212	dbcorrdb__BCLAF1__ENCSR000BKH_1__m1	4.45	TRUE	0.0027540278483542
BCLAF1	RMDN1	148	dbcorrdb__BCLAF1__ENCSR000BKH_1__m1	4.45	TRUE	0.00318976775889919
BCLAF1	RNF13	33	dbcorrdb__BCLAF1__ENCSR000BKH_1__m1	4.45	TRUE	0.00281765908307952
BCLAF1	RNF14	171	dbcorrdb__BCLAF1__ENCSR000BKH_1__m1	4.45	TRUE	0.00338906756637805
BCLAF1	RNF146	26	dbcorrdb__BCLAF1__ENCSR000BKH_1__m1	4.45	TRUE	0.00319226679987164
BCLAF1	RNF170	118	dbcorrdb__BCLAF1__ENCSR000BKH_1__m1	4.45	TRUE	0.00275010172766301
BCLAF1	RNF182	28	dbcorrdb__BCLAF1__ENCSR000BKH_1__m1	4.45	TRUE	0.00374205790235061
BCLAF1	RNF19A	153	dbcorrdb__BCLAF1__ENCSR000BKH_1__m1	4.45	TRUE	0.00298588784035862
BCLAF1	RNF2	43	dbcorrdb__BCLAF1__ENCSR000BKH_1__m1	4.45	TRUE	0.00372092025850023
BCLAF1	RNF20	170	dbcorrdb__BCLAF1__ENCSR000BKH_1__m1	4.45	TRUE	0.00286567714243162
BCLAF1	RNF214	176	dbcorrdb__BCLAF1__ENCSR000BKH_1__m1	4.45	TRUE	0.00299291393171467
BCLAF1	RNF220	200	dbcorrdb__BCLAF1__ENCSR000BKH_1__m1	4.45	TRUE	0.00338830088026231
BCLAF1	RNF38	12	dbcorrdb__BCLAF1__ENCSR000BKH_1__m1	4.45	TRUE	0.00287444095813177
BCLAF1	RNF4	179	dbcorrdb__BCLAF1__ENCSR000BKH_1__m1	4.45	TRUE	0.002595945461297
BCLAF1	RNF41	68	dbcorrdb__BCLAF1__ENCSR000BKH_1__m1	4.45	TRUE	0.004031859272367
BCLAF1	RNMT	149	dbcorrdb__BCLAF1__ENCSR000BKH_1__m1	4.45	TRUE	0.00369671461954293
BCLAF1	ROCK1	97	dbcorrdb__BCLAF1__ENCSR000BKH_1__m1	4.45	TRUE	0.00435984938606055
BCLAF1	ROMO1	201	dbcorrdb__BCLAF1__ENCSR000BKH_1__m1	4.45	TRUE	0.0034744299597635
BCLAF1	RPF1	196	dbcorrdb__BCLAF1__ENCSR000BKH_1__m1	4.45	TRUE	0.0037398311091545
BCLAF1	RPF2	157	dbcorrdb__BCLAF1__ENCSR000BKH_1__m1	4.45	TRUE	0.00354999600533602
BCLAF1	RPL17-C18orf32	116	dbcorrdb__BCLAF1__ENCSR000BKH_1__m1	4.45	TRUE	0.00380854273920602
BCLAF1	RPL19	166	dbcorrdb__BCLAF1__ENCSR000BKH_1__m1	4.45	TRUE	0.00405432099827415
BCLAF1	RPL21	31	dbcorrdb__BCLAF1__ENCSR000BKH_1__m1	4.45	TRUE	0.00344879748485705
BCLAF1	RPL26L1	176	dbcorrdb__BCLAF1__ENCSR000BKH_1__m1	4.45	TRUE	0.00305209463030228
BCLAF1	RPL27	192	dbcorrdb__BCLAF1__ENCSR000BKH_1__m1	4.45	TRUE	0.00304605991301617
BCLAF1	RPL28	184	dbcorrdb__BCLAF1__ENCSR000BKH_1__m1	4.45	TRUE	0.0029276400680841
BCLAF1	RPL29	103	dbcorrdb__BCLAF1__ENCSR000BKH_1__m1	4.45	TRUE	0.00292575834412722
BCLAF1	RPL31	80	dbcorrdb__BCLAF1__ENCSR000BKH_1__m1	4.45	TRUE	0.0040805065036292
BCLAF1	RPL37	210	dbcorrdb__BCLAF1__ENCSR000BKH_1__m1	4.45	TRUE	0.0035533560414895
BCLAF1	RPL6	206	dbcorrdb__BCLAF1__ENCSR000BKH_1__m1	4.45	TRUE	0.00432466105240858
BCLAF1	RPL7L1	178	dbcorrdb__BCLAF1__ENCSR000BKH_1__m1	4.45	TRUE	0.00319413876615223
BCLAF1	RPLP2	147	dbcorrdb__BCLAF1__ENCSR000BKH_1__m1	4.45	TRUE	0.00337823743687445
BCLAF1	RPRD1B	3	dbcorrdb__BCLAF1__ENCSR000BKH_1__m1	4.45	TRUE	0.00361290568301186
BCLAF1	RPS16	61	dbcorrdb__BCLAF1__ENCSR000BKH_1__m1	4.45	TRUE	0.00327311906175661
BCLAF1	RPS18	177	dbcorrdb__BCLAF1__ENCSR000BKH_1__m1	4.45	TRUE	0.00352788366315497
BCLAF1	RPS2	34	dbcorrdb__BCLAF1__ENCSR000BKH_1__m1	4.45	TRUE	0.00409158800211085
BCLAF1	RPS21	213	dbcorrdb__BCLAF1__ENCSR000BKH_1__m1	4.45	TRUE	0.00455366454319724
BCLAF1	RPS25	125	dbcorrdb__BCLAF1__ENCSR000BKH_1__m1	4.45	TRUE	0.0029091059521972
BCLAF1	RPS5	177	dbcorrdb__BCLAF1__ENCSR000BKH_1__m1	4.45	TRUE	0.00339379465750842
BCLAF1	RPTOR	93	dbcorrdb__BCLAF1__ENCSR000BKH_1__m1	4.45	TRUE	0.00331352710787504
BCLAF1	RRAGA	127	dbcorrdb__BCLAF1__ENCSR000BKH_1__m1	4.45	TRUE	0.00311329295001684
BCLAF1	RRBP1	62	dbcorrdb__BCLAF1__ENCSR000BKH_1__m1	4.45	TRUE	0.00532896273455977
BCLAF1	RRP15	32	dbcorrdb__BCLAF1__ENCSR000BKH_1__m1	4.45	TRUE	0.00341444679469164
BCLAF1	RRP36	126	dbcorrdb__BCLAF1__ENCSR000BKH_1__m1	4.45	TRUE	0.00312825305973478
BCLAF1	RSBN1	25	dbcorrdb__BCLAF1__ENCSR000BKH_1__m1	4.45	TRUE	0.00290327545014152
BCLAF1	RSL1D1	155	dbcorrdb__BCLAF1__ENCSR000BKH_1__m1	4.45	TRUE	0.00445829056012997
BCLAF1	RSL24D1	172	dbcorrdb__BCLAF1__ENCSR000BKH_1__m1	4.45	TRUE	0.00313756778023869
BCLAF1	RSPRY1	38	dbcorrdb__BCLAF1__ENCSR000BKH_1__m1	4.45	TRUE	0.00257907510426668
BCLAF1	RTN4	177	dbcorrdb__BCLAF1__ENCSR000BKH_1__m1	4.45	TRUE	0.00360543432326797
BCLAF1	RTTN	7	dbcorrdb__BCLAF1__ENCSR000BKH_1__m1	4.45	TRUE	0.00340803935814518
BCLAF1	RXRA	110	dbcorrdb__BCLAF1__ENCSR000BKH_1__m1	4.45	TRUE	0.00399710652495829
BCLAF1	SALL1	69	dbcorrdb__BCLAF1__ENCSR000BKH_1__m1	4.45	TRUE	0.00541308837803878
BCLAF1	SAMD4A	116	dbcorrdb__BCLAF1__ENCSR000BKH_1__m1	4.45	TRUE	0.0025936400434136
BCLAF1	SAPCD2	6	dbcorrdb__BCLAF1__ENCSR000BKH_1__m1	4.45	TRUE	0.00281582061396418
BCLAF1	SARS	10	dbcorrdb__BCLAF1__ENCSR000BKH_1__m1	4.45	TRUE	0.0032027200366425
BCLAF1	SART1	208	dbcorrdb__BCLAF1__ENCSR000BKH_1__m1	4.45	TRUE	0.00341716317235459
BCLAF1	SASS6	147	dbcorrdb__BCLAF1__ENCSR000BKH_1__m1	4.45	TRUE	0.00414350911869456
BCLAF1	SATB1	193	dbcorrdb__BCLAF1__ENCSR000BKH_1__m1	4.45	TRUE	0.00271393660743377
BCLAF1	SBK1	80	dbcorrdb__BCLAF1__ENCSR000BKH_1__m1	4.45	TRUE	0.00410852890890354
BCLAF1	SCAF11	54	dbcorrdb__BCLAF1__ENCSR000BKH_1__m1	4.45	TRUE	0.00909764142586792
BCLAF1	SCARA3	162	dbcorrdb__BCLAF1__ENCSR000BKH_1__m1	4.45	TRUE	0.0032777067596658
BCLAF1	SCFD2	10	dbcorrdb__BCLAF1__ENCSR000BKH_1__m1	4.45	TRUE	0.00359187523299907
BCLAF1	SCNM1	196	dbcorrdb__BCLAF1__ENCSR000BKH_1__m1	4.45	TRUE	0.00304016344919747
BCLAF1	SCO1	180	dbcorrdb__BCLAF1__ENCSR000BKH_1__m1	4.45	TRUE	0.00280028465152198
BCLAF1	SCOC	84	dbcorrdb__BCLAF1__ENCSR000BKH_1__m1	4.45	TRUE	0.0026700776966144
BCLAF1	SCUBE1	7	dbcorrdb__BCLAF1__ENCSR000BKH_1__m1	4.45	TRUE	0.00306411882730956
BCLAF1	SCYL2	213	dbcorrdb__BCLAF1__ENCSR000BKH_1__m1	4.45	TRUE	0.00265268735388858
BCLAF1	SDAD1	136	dbcorrdb__BCLAF1__ENCSR000BKH_1__m1	4.45	TRUE	0.00376091389068972
BCLAF1	SDC3	137	dbcorrdb__BCLAF1__ENCSR000BKH_1__m1	4.45	TRUE	0.00352791191596051
BCLAF1	SDF2	192	dbcorrdb__BCLAF1__ENCSR000BKH_1__m1	4.45	TRUE	0.00372150648061032
BCLAF1	SDHD	3	dbcorrdb__BCLAF1__ENCSR000BKH_1__m1	4.45	TRUE	0.00306869963783011
BCLAF1	SEC11A	181	dbcorrdb__BCLAF1__ENCSR000BKH_1__m1	4.45	TRUE	0.00327364204353785
BCLAF1	SEC13	153	dbcorrdb__BCLAF1__ENCSR000BKH_1__m1	4.45	TRUE	0.00327321230361853
BCLAF1	SEC16A	59	dbcorrdb__BCLAF1__ENCSR000BKH_1__m1	4.45	TRUE	0.00300308592264033
BCLAF1	SEC23IP	30	dbcorrdb__BCLAF1__ENCSR000BKH_1__m1	4.45	TRUE	0.00461844690624171
BCLAF1	SEC24A	212	dbcorrdb__BCLAF1__ENCSR000BKH_1__m1	4.45	TRUE	0.00427786626029351
BCLAF1	SEC24C	214	dbcorrdb__BCLAF1__ENCSR000BKH_1__m1	4.45	TRUE	0.00290518317254747
BCLAF1	SEC31A	200	dbcorrdb__BCLAF1__ENCSR000BKH_1__m1	4.45	TRUE	0.00430478619411546
BCLAF1	SECISBP2L	1	dbcorrdb__BCLAF1__ENCSR000BKH_1__m1	4.45	TRUE	0.00307591219118355
BCLAF1	SEMA6D	104	dbcorrdb__BCLAF1__ENCSR000BKH_1__m1	4.45	TRUE	0.00385931611898402
BCLAF1	SENP7	197	dbcorrdb__BCLAF1__ENCSR000BKH_1__m1	4.45	TRUE	0.00272423854923465
BCLAF1	SERINC1	159	dbcorrdb__BCLAF1__ENCSR000BKH_1__m1	4.45	TRUE	0.00483226848185658
BCLAF1	SERP2	170	dbcorrdb__BCLAF1__ENCSR000BKH_1__m1	4.45	TRUE	0.00271122022806575
BCLAF1	SETBP1	74	dbcorrdb__BCLAF1__ENCSR000BKH_1__m1	4.45	TRUE	0.00280148653427037
BCLAF1	SETD3	28	dbcorrdb__BCLAF1__ENCSR000BKH_1__m1	4.45	TRUE	0.00369635630602958
BCLAF1	SETD5	157	dbcorrdb__BCLAF1__ENCSR000BKH_1__m1	4.45	TRUE	0.0038895812322346
BCLAF1	SF3A3	185	dbcorrdb__BCLAF1__ENCSR000BKH_1__m1	4.45	TRUE	0.00460060523161532
BCLAF1	SF3B2	206	dbcorrdb__BCLAF1__ENCSR000BKH_1__m1	4.45	TRUE	0.00719152471951129
BCLAF1	SF3B4	148	dbcorrdb__BCLAF1__ENCSR000BKH_1__m1	4.45	TRUE	0.00379999650135147
BCLAF1	SF3B6	201	dbcorrdb__BCLAF1__ENCSR000BKH_1__m1	4.45	TRUE	0.00325123836687865
BCLAF1	SFRP2	49	dbcorrdb__BCLAF1__ENCSR000BKH_1__m1	4.45	TRUE	0.0029332327869075
BCLAF1	SFSWAP	119	dbcorrdb__BCLAF1__ENCSR000BKH_1__m1	4.45	TRUE	0.00307577451894117
BCLAF1	SFT2D1	120	dbcorrdb__BCLAF1__ENCSR000BKH_1__m1	4.45	TRUE	0.00332291897252269
BCLAF1	SFXN1	184	dbcorrdb__BCLAF1__ENCSR000BKH_1__m1	4.45	TRUE	0.00305760404977563
BCLAF1	SGMS1	160	dbcorrdb__BCLAF1__ENCSR000BKH_1__m1	4.45	TRUE	0.00391162350353238
BCLAF1	SGPL1	37	dbcorrdb__BCLAF1__ENCSR000BKH_1__m1	4.45	TRUE	0.00359762889665918
BCLAF1	SGTA	19	dbcorrdb__BCLAF1__ENCSR000BKH_1__m1	4.45	TRUE	0.00432785708313538
BCLAF1	SH2B1	79	dbcorrdb__BCLAF1__ENCSR000BKH_1__m1	4.45	TRUE	0.00330988567615915
BCLAF1	SH3BP2	208	dbcorrdb__BCLAF1__ENCSR000BKH_1__m1	4.45	TRUE	0.00292640292990217
BCLAF1	SH3BP5L	214	dbcorrdb__BCLAF1__ENCSR000BKH_1__m1	4.45	TRUE	0.00294967660136919
BCLAF1	SH3GL1	181	dbcorrdb__BCLAF1__ENCSR000BKH_1__m1	4.45	TRUE	0.00337920928551211
BCLAF1	SH3GLB2	91	dbcorrdb__BCLAF1__ENCSR000BKH_1__m1	4.45	TRUE	0.00289550281809433
BCLAF1	SHF	43	dbcorrdb__BCLAF1__ENCSR000BKH_1__m1	4.45	TRUE	0.0032611449372447
BCLAF1	SHMT2	43	dbcorrdb__BCLAF1__ENCSR000BKH_1__m1	4.45	TRUE	0.00282825441065991
BCLAF1	SIAH1	43	dbcorrdb__BCLAF1__ENCSR000BKH_1__m1	4.45	TRUE	0.00287497659333766
BCLAF1	SIGMAR1	60	dbcorrdb__BCLAF1__ENCSR000BKH_1__m1	4.45	TRUE	0.00432101085999296
BCLAF1	SIL1	30	dbcorrdb__BCLAF1__ENCSR000BKH_1__m1	4.45	TRUE	0.00283200266193907
BCLAF1	SIN3A	181	dbcorrdb__BCLAF1__ENCSR000BKH_1__m1	4.45	TRUE	0.00372737225132191
BCLAF1	SKIL	154	dbcorrdb__BCLAF1__ENCSR000BKH_1__m1	4.45	TRUE	0.00342576567932393
BCLAF1	SKIV2L	208	dbcorrdb__BCLAF1__ENCSR000BKH_1__m1	4.45	TRUE	0.0029876421970995
BCLAF1	SLC12A4	24	dbcorrdb__BCLAF1__ENCSR000BKH_1__m1	4.45	TRUE	0.00263932629703275
BCLAF1	SLC25A17	48	dbcorrdb__BCLAF1__ENCSR000BKH_1__m1	4.45	TRUE	0.00271763330521062
BCLAF1	SLC25A25	158	dbcorrdb__BCLAF1__ENCSR000BKH_1__m1	4.45	TRUE	0.00319078811496078
BCLAF1	SLC25A39	17	dbcorrdb__BCLAF1__ENCSR000BKH_1__m1	4.45	TRUE	0.00342276106994914
BCLAF1	SLC30A7	182	dbcorrdb__BCLAF1__ENCSR000BKH_1__m1	4.45	TRUE	0.00496681275091154
BCLAF1	SLC30A9	181	dbcorrdb__BCLAF1__ENCSR000BKH_1__m1	4.45	TRUE	0.00285140519271418
BCLAF1	SLC35A4	103	dbcorrdb__BCLAF1__ENCSR000BKH_1__m1	4.45	TRUE	0.00308947095270668
BCLAF1	SLC35B2	148	dbcorrdb__BCLAF1__ENCSR000BKH_1__m1	4.45	TRUE	0.00255318600889125
BCLAF1	SLC35C2	208	dbcorrdb__BCLAF1__ENCSR000BKH_1__m1	4.45	TRUE	0.00398760809003507
BCLAF1	SLC36A1	29	dbcorrdb__BCLAF1__ENCSR000BKH_1__m1	4.45	TRUE	0.00321221052590678
BCLAF1	SLC38A2	103	dbcorrdb__BCLAF1__ENCSR000BKH_1__m1	4.45	TRUE	0.00458289981987061
BCLAF1	SLC39A7	116	dbcorrdb__BCLAF1__ENCSR000BKH_1__m1	4.45	TRUE	0.0028806142185146
BCLAF1	SLC39A9	213	dbcorrdb__BCLAF1__ENCSR000BKH_1__m1	4.45	TRUE	0.00255222665518478
BCLAF1	SLC41A1	115	dbcorrdb__BCLAF1__ENCSR000BKH_1__m1	4.45	TRUE	0.00313147674926272
BCLAF1	SLC44A1	134	dbcorrdb__BCLAF1__ENCSR000BKH_1__m1	4.45	TRUE	0.00307355864950695
BCLAF1	SLC4A1AP	185	dbcorrdb__BCLAF1__ENCSR000BKH_1__m1	4.45	TRUE	0.00418281033367574
BCLAF1	SLIRP	148	dbcorrdb__BCLAF1__ENCSR000BKH_1__m1	4.45	TRUE	0.00310683759379626
BCLAF1	SLITRK2	50	dbcorrdb__BCLAF1__ENCSR000BKH_1__m1	4.45	TRUE	0.00431271337530617
BCLAF1	SLU7	200	dbcorrdb__BCLAF1__ENCSR000BKH_1__m1	4.45	TRUE	0.00290380494075856
BCLAF1	SMAD2	56	dbcorrdb__BCLAF1__ENCSR000BKH_1__m1	4.45	TRUE	0.00480031285363594
BCLAF1	SMAD4	72	dbcorrdb__BCLAF1__ENCSR000BKH_1__m1	4.45	TRUE	0.00429122842411283
BCLAF1	SMAP1	46	dbcorrdb__BCLAF1__ENCSR000BKH_1__m1	4.45	TRUE	0.00307789292000966
BCLAF1	SMARCA1	45	dbcorrdb__BCLAF1__ENCSR000BKH_1__m1	4.45	TRUE	0.00374435868997206
BCLAF1	SMARCA2	147	dbcorrdb__BCLAF1__ENCSR000BKH_1__m1	4.45	TRUE	0.00298664310577446
BCLAF1	SMARCC1	17	dbcorrdb__BCLAF1__ENCSR000BKH_1__m1	4.45	TRUE	0.00852584220992004
BCLAF1	SMC2	33	dbcorrdb__BCLAF1__ENCSR000BKH_1__m1	4.45	TRUE	0.00587984519182669
BCLAF1	SMCHD1	66	dbcorrdb__BCLAF1__ENCSR000BKH_1__m1	4.45	TRUE	0.00344001811878978
BCLAF1	SMG1	30	dbcorrdb__BCLAF1__ENCSR000BKH_1__m1	4.45	TRUE	0.00413618287159778
BCLAF1	SMG7	191	dbcorrdb__BCLAF1__ENCSR000BKH_1__m1	4.45	TRUE	0.0028121769775409
BCLAF1	SMIM15	208	dbcorrdb__BCLAF1__ENCSR000BKH_1__m1	4.45	TRUE	0.00364055781411811
BCLAF1	SMIM19	181	dbcorrdb__BCLAF1__ENCSR000BKH_1__m1	4.45	TRUE	0.00297696507817653
BCLAF1	SMU1	156	dbcorrdb__BCLAF1__ENCSR000BKH_1__m1	4.45	TRUE	0.00402996772489498
BCLAF1	SND1	91	dbcorrdb__BCLAF1__ENCSR000BKH_1__m1	4.45	TRUE	0.00379709003443151
BCLAF1	SNRK	49	dbcorrdb__BCLAF1__ENCSR000BKH_1__m1	4.45	TRUE	0.00366861335948121
BCLAF1	SNRNP200	170	dbcorrdb__BCLAF1__ENCSR000BKH_1__m1	4.45	TRUE	0.00854830166912532
BCLAF1	SNRNP27	38	dbcorrdb__BCLAF1__ENCSR000BKH_1__m1	4.45	TRUE	0.00282109042764735
BCLAF1	SNRPB	186	dbcorrdb__BCLAF1__ENCSR000BKH_1__m1	4.45	TRUE	0.00466734426338956
BCLAF1	SNRPC	1	dbcorrdb__BCLAF1__ENCSR000BKH_1__m1	4.45	TRUE	0.00294403192111158
BCLAF1	SNRPD1	117	dbcorrdb__BCLAF1__ENCSR000BKH_1__m1	4.45	TRUE	0.00346112469329979
BCLAF1	SNRPE	203	dbcorrdb__BCLAF1__ENCSR000BKH_1__m1	4.45	TRUE	0.003894699090448
BCLAF1	SNRPN	57	dbcorrdb__BCLAF1__ENCSR000BKH_1__m1	4.45	TRUE	0.00408462565711651
BCLAF1	SNU13	141	dbcorrdb__BCLAF1__ENCSR000BKH_1__m1	4.45	TRUE	0.00395357774855047
BCLAF1	SNX12	16	dbcorrdb__BCLAF1__ENCSR000BKH_1__m1	4.45	TRUE	0.00354587974168775
BCLAF1	SOCS6	99	dbcorrdb__BCLAF1__ENCSR000BKH_1__m1	4.45	TRUE	0.00283323226685072
BCLAF1	SON	105	dbcorrdb__BCLAF1__ENCSR000BKH_1__m1	4.45	TRUE	0.0076283662534883
BCLAF1	SPAG8	3	dbcorrdb__BCLAF1__ENCSR000BKH_1__m1	4.45	TRUE	0.003344053427284
BCLAF1	SPATA2	129	dbcorrdb__BCLAF1__ENCSR000BKH_1__m1	4.45	TRUE	0.0029003181679626
BCLAF1	SPRED2	93	dbcorrdb__BCLAF1__ENCSR000BKH_1__m1	4.45	TRUE	0.00259630072293894
BCLAF1	SPSB4	26	dbcorrdb__BCLAF1__ENCSR000BKH_1__m1	4.45	TRUE	0.00308702461609873
BCLAF1	SRBD1	210	dbcorrdb__BCLAF1__ENCSR000BKH_1__m1	4.45	TRUE	0.00498614467121586
BCLAF1	SRC	58	dbcorrdb__BCLAF1__ENCSR000BKH_1__m1	4.45	TRUE	0.00302141586970629
BCLAF1	SRP54	80	dbcorrdb__BCLAF1__ENCSR000BKH_1__m1	4.45	TRUE	0.00284965417635597
BCLAF1	SRPK2	23	dbcorrdb__BCLAF1__ENCSR000BKH_1__m1	4.45	TRUE	0.00292857849781116
BCLAF1	SRPRA	194	dbcorrdb__BCLAF1__ENCSR000BKH_1__m1	4.45	TRUE	0.00395641707172435
BCLAF1	SRRM2	55	dbcorrdb__BCLAF1__ENCSR000BKH_1__m1	4.45	TRUE	0.00614342156169141
BCLAF1	SRSF5	207	dbcorrdb__BCLAF1__ENCSR000BKH_1__m1	4.45	TRUE	0.00467711380746222
BCLAF1	SRSF6	172	dbcorrdb__BCLAF1__ENCSR000BKH_1__m1	4.45	TRUE	0.00494772138651082
BCLAF1	SSB	4	dbcorrdb__BCLAF1__ENCSR000BKH_1__m1	4.45	TRUE	0.00459121294849747
BCLAF1	SSBP1	204	dbcorrdb__BCLAF1__ENCSR000BKH_1__m1	4.45	TRUE	0.00377193506163968
BCLAF1	SSR2	160	dbcorrdb__BCLAF1__ENCSR000BKH_1__m1	4.45	TRUE	0.00376478908846569
BCLAF1	SSR3	136	dbcorrdb__BCLAF1__ENCSR000BKH_1__m1	4.45	TRUE	0.00376519774258437
BCLAF1	ST3GAL4	149	dbcorrdb__BCLAF1__ENCSR000BKH_1__m1	4.45	TRUE	0.00276426822767907
BCLAF1	ST5	93	dbcorrdb__BCLAF1__ENCSR000BKH_1__m1	4.45	TRUE	0.0030710767669301
BCLAF1	STAG1	44	dbcorrdb__BCLAF1__ENCSR000BKH_1__m1	4.45	TRUE	0.00363831059612509
BCLAF1	STAG2	174	dbcorrdb__BCLAF1__ENCSR000BKH_1__m1	4.45	TRUE	0.00554244315387085
BCLAF1	STAM2	129	dbcorrdb__BCLAF1__ENCSR000BKH_1__m1	4.45	TRUE	0.00337729055697512
BCLAF1	STAT1	54	dbcorrdb__BCLAF1__ENCSR000BKH_1__m1	4.45	TRUE	0.00271593702133097
BCLAF1	STIL	169	dbcorrdb__BCLAF1__ENCSR000BKH_1__m1	4.45	TRUE	0.00254339671739344
BCLAF1	STIM2	88	dbcorrdb__BCLAF1__ENCSR000BKH_1__m1	4.45	TRUE	0.00421333331683133
BCLAF1	STK16	41	dbcorrdb__BCLAF1__ENCSR000BKH_1__m1	4.45	TRUE	0.00307051791455158
BCLAF1	STK3	47	dbcorrdb__BCLAF1__ENCSR000BKH_1__m1	4.45	TRUE	0.00270024829601782
BCLAF1	STK38L	202	dbcorrdb__BCLAF1__ENCSR000BKH_1__m1	4.45	TRUE	0.00407441447150374
BCLAF1	STK40	181	dbcorrdb__BCLAF1__ENCSR000BKH_1__m1	4.45	TRUE	0.0034386632736937
BCLAF1	STOML2	188	dbcorrdb__BCLAF1__ENCSR000BKH_1__m1	4.45	TRUE	0.0040697023507855
BCLAF1	STRBP	30	dbcorrdb__BCLAF1__ENCSR000BKH_1__m1	4.45	TRUE	0.00584227484689707
BCLAF1	STRN	66	dbcorrdb__BCLAF1__ENCSR000BKH_1__m1	4.45	TRUE	0.00297462548774246
BCLAF1	STT3B	29	dbcorrdb__BCLAF1__ENCSR000BKH_1__m1	4.45	TRUE	0.00298569054116059
BCLAF1	STXBP1	6	dbcorrdb__BCLAF1__ENCSR000BKH_1__m1	4.45	TRUE	0.00388764021453221
BCLAF1	STXBP6	56	dbcorrdb__BCLAF1__ENCSR000BKH_1__m1	4.45	TRUE	0.00352871276243086
BCLAF1	SUGT1	126	dbcorrdb__BCLAF1__ENCSR000BKH_1__m1	4.45	TRUE	0.00374499960022939
BCLAF1	SULF1	182	dbcorrdb__BCLAF1__ENCSR000BKH_1__m1	4.45	TRUE	0.00364514353163382
BCLAF1	SULF2	149	dbcorrdb__BCLAF1__ENCSR000BKH_1__m1	4.45	TRUE	0.00271109020229158
BCLAF1	SUMO1	203	dbcorrdb__BCLAF1__ENCSR000BKH_1__m1	4.45	TRUE	0.00345345842717549
BCLAF1	SUPT16H	211	dbcorrdb__BCLAF1__ENCSR000BKH_1__m1	4.45	TRUE	0.00589646318674341
BCLAF1	SUPT4H1	211	dbcorrdb__BCLAF1__ENCSR000BKH_1__m1	4.45	TRUE	0.00294859254810839
BCLAF1	SUPT6H	38	dbcorrdb__BCLAF1__ENCSR000BKH_1__m1	4.45	TRUE	0.00619446528267237
BCLAF1	SUPT7L	185	dbcorrdb__BCLAF1__ENCSR000BKH_1__m1	4.45	TRUE	0.00289934572876486
BCLAF1	SYAP1	144	dbcorrdb__BCLAF1__ENCSR000BKH_1__m1	4.45	TRUE	0.00446276276601473
BCLAF1	SYF2	189	dbcorrdb__BCLAF1__ENCSR000BKH_1__m1	4.45	TRUE	0.00309768929598527
BCLAF1	SYNE2	10	dbcorrdb__BCLAF1__ENCSR000BKH_1__m1	4.45	TRUE	0.00612828809356626
BCLAF1	SYNRG	99	dbcorrdb__BCLAF1__ENCSR000BKH_1__m1	4.45	TRUE	0.00296734371588826
BCLAF1	SZRD1	141	dbcorrdb__BCLAF1__ENCSR000BKH_1__m1	4.45	TRUE	0.00329159257459725
BCLAF1	SZT2	155	dbcorrdb__BCLAF1__ENCSR000BKH_1__m1	4.45	TRUE	0.0025188934901876
BCLAF1	TACC2	73	dbcorrdb__BCLAF1__ENCSR000BKH_1__m1	4.45	TRUE	0.00307180325446129
BCLAF1	TADA3	206	dbcorrdb__BCLAF1__ENCSR000BKH_1__m1	4.45	TRUE	0.00346000818682132
BCLAF1	TAF10	100	dbcorrdb__BCLAF1__ENCSR000BKH_1__m1	4.45	TRUE	0.00326202620576091
BCLAF1	TAF12	196	dbcorrdb__BCLAF1__ENCSR000BKH_1__m1	4.45	TRUE	0.00324437717835045
BCLAF1	TAF1A	204	dbcorrdb__BCLAF1__ENCSR000BKH_1__m1	4.45	TRUE	0.00258616504426709
BCLAF1	TAF1B	48	dbcorrdb__BCLAF1__ENCSR000BKH_1__m1	4.45	TRUE	0.00368965302754067
BCLAF1	TAF7	204	dbcorrdb__BCLAF1__ENCSR000BKH_1__m1	4.45	TRUE	0.0036054448323664
BCLAF1	TAOK1	151	dbcorrdb__BCLAF1__ENCSR000BKH_1__m1	4.45	TRUE	0.00333713479993647
BCLAF1	TAPT1	161	dbcorrdb__BCLAF1__ENCSR000BKH_1__m1	4.45	TRUE	0.00322537140992627
[truncated: 18,260 more rows]
