# Supplementary material for: Integrative single-cell RNA-seq and ATAC-seq analysis of myogenic differentiation in pig
Source: BMC Biol. 2023 Feb 1;21:19. doi: 10.1186/s12915-023-01519-z (PMC9893630; doi:10.1186/s12915-023-01519-z)
Supplement: Supplementary file 13 — Additional file 13: Supplementary Table S12. The primers for qPCR. Related to Figure 8, Figure S10, and Figure S11. [file 12915_2023_1519_MOESM13_ESM.xlsx]

## Sheet: Sheet1
	Supplementary Table S12. The primers for qPCR
	Gene	Sequences
	m-Myf5	F: CCTGTCTGGTCCCGAAAGAAC	R: GACGTGATCCGATCCACAATG
	m-MyoD	F: GCCTGAGCAAAGTGAATGAG	R: GCAGACCTTCGATGTAGCG
	m-MyHC	F: AGAAGGAGGAGGCAACTTCTG	R: ACATACTCATTGCCGACCTTG
	m-Myogenin	F: GCAATGCACTGGAGTTCG	R: ACGATGGACGTAAGGGAGTG
	m-GAPDH	F: CATGGCCTTCCGTGTTCCTA	R: TGCCTGCTTCACCACCTTCT
	m-Ckm	F: CTGACCCCTGACCTCTACAAT	R: CATGGCGGTCCTGGATGAT
	m-Cyclin E1	F: ATGTCAAGACGCAGCCGTTTA	R: GCTGATTCCTCCAGACAGTACA
	m-Cyclin D1	F: GCGTACCCTGACACCAATCTC	R: CTCCTCTTCGCACTTCTGCTC
	m-P21	F: CCTGGTGATGTCCGACCTG	R: CCATGAGCGCATCGCAATC
	m-Cyclin A2	F: GCCTTCACCATTCATGTGGAT	R: TTGCTGCGGGTAAAGAGACAG
	m-EGR1	F: CCACCATGGACAACTACCCC	R: TCATAGGGTTGTTCGCTCGG
	m-RHOB	F: GTGCCTGCTGATCGTGTTCA	R: CCGAGAAGCACATAAGGATGAC
